# Supplementary material for: SFRP4+ stromal cell subpopulation with IGF1 signaling in human endometrial regeneration
Source: Cell Discov. 2022 Sep 27;8:95. doi: 10.1038/s41421-022-00438-7 (PMC9512788; doi:10.1038/s41421-022-00438-7)
Supplement: Supplementary file 2 — Supplementary Table S2 [file 41421_2022_438_MOESM2_ESM.xlsx]

## Sheet: MYOMETRIA
	p_val	avg_logFC	pct.1	pct.2	p_val_adj
ACTG2	0	2.34091	0.999	0.928	0
DES	0	2.28447	0.995	0.797	0
MYLK	0	2.10532	1	0.844	0
CNN1	0	1.95486	0.999	0.871	0
TAGLN	0	1.81415	1	0.997	0
TPM1	0	1.72477	0.999	0.967	0
MYH11	0	1.68932	0.995	0.738	0
TPM2	0	1.65791	0.999	0.993	0
CSRP1	0	1.47925	0.998	0.858	0
ACTA2	0	1.44583	1	0.99	0
LPP	0	1.34271	0.994	0.781	0
MYL9	0	1.28019	1	0.991	0
MFAP5	0	1.2569	0.921	0.497	0
RSPO3	0	1.21791	0.923	0.437	0
COL12A1	0	1.2068	0.966	0.571	0
FLNA	0	1.1632	0.996	0.837	0
SVIL	0	1.13885	0.981	0.635	0
FILIP1L	0	1.13835	0.943	0.632	0
SMOC2	0	1.12949	0.977	0.605	0
SLMAP	0	1.1145	0.93	0.521	0
NEXN	0	1.09681	0.946	0.477	0
SYNPO2	0	1.08593	0.975	0.657	0
PDLIM3	0	1.07848	0.887	0.451	0
KCNMA1	0	1.04133	0.926	0.443	0
DSTN	0	1.01497	1	0.988	0
LMOD1	0	0.989455	0.962	0.493	0
CRYAB	7.09811e-276	0.98103	0.966	0.825	1.41962e-272
GADD45G	0	0.978636	0.966	0.804	0
LMCD1	3.91808e-206	0.973405	0.892	0.604	7.83616e-203
FHL2	0	0.940665	0.972	0.671	0
CALD1	0	0.940008	1	0.985	0
ARID5B	0	0.919687	0.975	0.809	0
PCP4	6.57908e-189	0.914667	0.615	0.262	1.31582e-185
FILIP1	0	0.881256	0.901	0.415	0
PPP1R12B	0	0.836805	0.908	0.487	0
MGP	1.69296e-283	0.81058	0.999	0.967	3.38591e-280
PAGE4	8.10095e-108	0.809928	0.743	0.558	1.62019e-104
NRP2	0	0.76954	0.816	0.371	0
CDC42EP3	6.53934e-300	0.760454	0.865	0.528	1.30787e-296
GADD45A	1.79011e-230	0.757893	0.985	0.852	3.58023e-227
BAG2	0	0.75083	0.897	0.57	0
ATP1B1	0	0.7393	0.867	0.485	0
SPARCL1	0	0.733047	1	0.994	0
ZCCHC12	2.85719e-188	0.728432	0.66	0.314	5.71439e-185
KCNG1	0	0.712416	0.887	0.506	0
SORBS1	0	0.697724	0.871	0.43	0
HSPB8	1.8341e-300	0.670098	0.858	0.492	3.66821e-297
CXCL12	5.8976e-253	0.660109	0.918	0.622	1.17952e-249
TES	7.49856e-285	0.646245	0.889	0.593	1.49971e-281
CHRDL2	0	0.64028	0.741	0.392	0
KCNK6	2.78232e-241	0.627404	0.814	0.492	5.56465e-238
LAMA4	5.39171e-269	0.62037	0.916	0.68	1.07834e-265
LEFTY2	2.90298e-73	0.606098	0.533	0.254	5.80595e-70
GEM	5.57726e-161	0.579079	0.945	0.783	1.11545e-157
PRELP	0	0.558797	0.865	0.454	0
PTGER3	1.0137e-226	0.552614	0.696	0.332	2.0274e-223
CLU	6.6971e-301	0.533183	0.962	0.726	1.33942e-297
FRMD6-AS2	0	0.523697	0.771	0.304	0
C2orf40	2.40068e-236	0.515184	0.772	0.44	4.80135e-233
GREM1	1.08261e-65	0.515013	0.508	0.297	2.16523e-62
TCEAL2	3.02662e-255	0.511315	0.66	0.231	6.05325e-252
FABP5	2.89267e-186	0.509404	0.894	0.673	5.78534e-183
NR4A3	2.8353e-144	0.504577	0.769	0.488	5.6706e-141
SFRP1	4.68038e-161	0.489339	0.919	0.69	9.36075e-158
HSPB6	5.53966e-173	0.484908	0.93	0.733	1.10793e-169
PLN	9.78638e-240	0.480751	0.825	0.447	1.95728e-236
IGFBP6	4.5307e-25	0.470017	0.899	0.85	9.06141e-22
TNFRSF12A	6.07555e-142	0.455326	0.919	0.721	1.21511e-138
CHRDL1	0	0.446287	0.734	0.291	0
PGM5-AS1	7.65515e-101	0.440579	0.592	0.355	1.53103e-97
CREM	5.92226e-73	0.43968	0.865	0.676	1.18445e-69
AKAP12	2.31877e-116	0.42133	0.923	0.715	4.63755e-113
CTGF	1.44365e-79	0.420655	0.885	0.8	2.88729e-76
MT-CO1	3.25368e-274	0.382209	1	1	6.50735e-271
CKB	1.30961e-64	0.371807	0.984	0.952	2.61923e-61
MBNL1-AS1	7.57229e-182	0.353769	0.678	0.34	1.51446e-178
CITED2	1.72332e-14	0.317474	0.677	0.622	3.44664e-11
ADAMTS4	9.13247e-86	0.307212	0.853	0.611	1.82649e-82
HSD17B6	2.17785e-95	0.290529	0.543	0.281	4.3557e-92
MT-ND4	1.01556e-196	0.285523	1	1	2.03112e-193
CNKSR3	7.22817e-112	0.28082	0.663	0.399	1.44563e-108
TGM2	1.24907e-88	0.277711	0.972	0.83	2.49815e-85
LINC00890	8.29658e-35	0.260115	0.464	0.333	1.65932e-31
FBXO32	1.71749e-31	0.257876	0.596	0.447	3.43498e-28
MT-CO2	3.11481e-160	0.255751	1	1	6.22962e-157
KCNE4	1.1519e-58	0.255584	0.607	0.422	2.30379e-55
LDLR	6.08705e-59	0.254632	0.866	0.687	1.21741e-55
DUSP5	3.17502e-60	0.252898	0.809	0.656	6.35004e-57
MYOCD	2.0725e-247	0.252547	0.659	0.323	4.14499e-244
GADD45B	8.66974e-11	-0.250535	0.989	0.993	1.73395e-07
SLC25A1	6.29738e-51	-0.250849	0.551	0.638	1.25948e-47
TYROBP	1.84795e-06	-0.250908	0.466	0.422	0.00369589
CD59	1.14293e-18	-0.251516	0.923	0.909	2.28586e-15
OFD1	2.17127e-22	-0.253468	0.597	0.641	4.34254e-19
DNAJC15	1.47364e-30	-0.254241	0.675	0.732	2.94729e-27
LSP1	2.79043e-12	-0.255694	0.527	0.511	5.58086e-09
GJA1	4.41297e-09	-0.256854	0.711	0.669	8.82594e-06
DSP	1.16847e-41	-0.258762	0.444	0.505	2.33693e-38
SERPINB1	3.67922e-35	-0.259839	0.489	0.544	7.35843e-32
SIK1	1.01014e-37	-0.26084	0.505	0.588	2.02029e-34
HPRT1	9.79751e-86	-0.260959	0.411	0.606	1.9595e-82
WDR74	3.1628e-92	-0.261324	0.279	0.505	6.32561e-89
FAM46A	2.32284e-76	-0.263909	0.286	0.464	4.64568e-73
IVNS1ABP	1.76967e-69	-0.264373	0.433	0.596	3.53935e-66
S100A11	4.00937e-36	-0.264822	0.989	0.989	8.01874e-33
IL20RA	1.68498e-118	-0.26616	0.294	0.5	3.36996e-115
CYYR1	1.6693e-22	-0.267086	0.436	0.472	3.3386e-19
HOPX	2.77367e-32	-0.267424	0.42	0.517	5.54734e-29
HLA-DQB1	1.41844e-17	-0.269732	0.54	0.526	2.83689e-14
GIMAP7	2.22312e-06	-0.27201	0.493	0.365	0.00444623
FLT1	1.1837e-60	-0.272548	0.286	0.404	2.36741e-57
APOLD1	1.11847e-80	-0.27342	0.234	0.403	2.23693e-77
BIRC3	0.00645989	-0.274234	0.715	0.629	1
HLA-DQA1	0.00747694	-0.274545	0.53	0.437	1
MT1X	0.000828914	-0.27458	0.818	0.795	1
SLC26A2	1.05467e-51	-0.274702	0.441	0.524	2.10934e-48
ZFAND2A	3.61848e-33	-0.277468	0.467	0.572	7.23697e-30
RND1	7.74692e-15	-0.277714	0.386	0.408	1.54938e-11
TUBB4B	1.19846e-51	-0.277999	0.882	0.91	2.39691e-48
CFLAR	3.04593e-50	-0.279956	0.668	0.717	6.09185e-47
JAG1	3.48994e-34	-0.280105	0.507	0.554	6.97988e-31
ADAMTS9	1.28981e-08	-0.281297	0.652	0.596	2.57962e-05
PLK2	4.35587e-46	-0.281799	0.464	0.589	8.71175e-43
SFRP4	6.05448e-25	-0.284428	0.993	0.974	1.2109e-21
DUSP6	2.75571e-22	-0.286501	0.422	0.467	5.51141e-19
KLK1	0.00647313	-0.286697	0.456	0.413	1
MAP3K7CL	1.19365e-56	-0.288576	0.324	0.423	2.3873e-53
ETS2	3.05575e-20	-0.288933	0.775	0.784	6.11149e-17
MMP26	1.17878e-27	-0.289918	0.436	0.47	2.35755e-24
HPGD	1.25596e-33	-0.290097	0.505	0.577	2.51192e-30
ALDH1A3	1.06648e-54	-0.291224	0.387	0.502	2.13296e-51
ICAM2	1.51278e-126	-0.291242	0.306	0.497	3.02557e-123
CSRP2	1.99659e-39	-0.294554	0.475	0.568	3.99318e-36
PLIN2	2.33989e-16	-0.295209	0.739	0.72	4.67978e-13
LPAR6	2.66559e-35	-0.297467	0.401	0.49	5.33118e-32
SGK1	1.8811e-36	-0.297485	0.616	0.713	3.7622e-33
C2CD4B	6.59828e-11	-0.300177	0.564	0.555	1.31966e-07
CLDN7	1.12106e-13	-0.30026	0.505	0.527	2.24213e-10
NPW	1.25334e-22	-0.301528	0.566	0.576	2.50668e-19
IGFBP5	7.87209e-08	-0.301557	0.98	0.921	0.000157442
PLLP	1.79648e-118	-0.302372	0.289	0.514	3.59296e-115
CD320	5.91627e-71	-0.303476	0.504	0.657	1.18325e-67
GSN	7.36474e-23	-0.303906	0.954	0.968	1.47295e-19
TM4SF18	8.458e-44	-0.308142	0.393	0.461	1.6916e-40
UACA	1.28869e-46	-0.308672	0.605	0.655	2.57738e-43
G0S2	1.62127e-07	-0.309232	0.602	0.459	0.000324254
CCND1	1.29555e-29	-0.309365	0.705	0.713	2.5911e-26
TFPI	1.11311e-60	-0.309546	0.389	0.505	2.22621e-57
EGR2	3.08444e-68	-0.310252	0.304	0.491	6.16889e-65
RASD1	1.16255e-33	-0.311079	0.618	0.697	2.3251e-30
ALPL	1.22425e-51	-0.313951	0.378	0.48	2.44849e-48
RGS1	4.54094e-15	-0.314347	0.451	0.461	9.08188e-12
CREB3L1	5.06608e-24	-0.314593	0.632	0.658	1.01322e-20
VWF	7.54545e-75	-0.320541	0.429	0.535	1.50909e-71
SPINT2	1.79109e-16	-0.322359	0.559	0.601	3.58218e-13
ITGB8	2.03174e-12	-0.323618	0.587	0.592	4.06348e-09
IL6	4.2834e-10	-0.324079	0.434	0.425	8.5668e-07
S100A16	6.74799e-49	-0.324271	0.809	0.832	1.3496e-45
HBA1	1.65057e-170	-0.326016	0.111	0.394	3.30114e-167
NOV	2.66884e-49	-0.328528	0.418	0.493	5.33768e-46
RERGL	0.000723871	-0.330375	0.375	0.343	1
TAP1	1.77379e-71	-0.330943	0.558	0.685	3.54758e-68
FAM213A	1.15858e-51	-0.331317	0.611	0.725	2.31715e-48
PLVAP	1.63034e-23	-0.332807	0.385	0.427	3.26069e-20
LEPR	4.53268e-122	-0.3332	0.233	0.458	9.06536e-119
KLF5	2.4668e-31	-0.336459	0.475	0.56	4.9336e-28
ENG	2.78464e-49	-0.336685	0.493	0.573	5.56928e-46
JCHAIN	7.66935e-29	-0.337759	0.536	0.391	1.53387e-25
EZR	1.0982e-57	-0.338247	0.554	0.698	2.19639e-54
ID4	2.6276e-36	-0.342987	0.578	0.675	5.25519e-33
EPAS1	2.9393e-54	-0.343183	0.496	0.603	5.8786e-51
SYNGR2	1.78886e-147	-0.343249	0.386	0.631	3.57771e-144
PCDH17	9.20669e-12	-0.34426	0.406	0.404	1.84134e-08
CD55	1.24329e-58	-0.346608	0.652	0.735	2.48659e-55
PART1	4.99919e-77	-0.347491	0.409	0.53	9.99839e-74
LIFR	6.40352e-105	-0.348029	0.35	0.554	1.2807e-101
ENSG00000143248	0.000159561	-0.350228	0.637	0.602	0.319122
LINC01541	1.12933e-29	-0.350862	0.545	0.57	2.25865e-26
CXCR4	1.06329e-58	-0.351546	0.459	0.561	2.12657e-55
DUSP23	7.15749e-97	-0.352004	0.515	0.661	1.4315e-93
HLA-DMA	5.12252e-70	-0.353951	0.38	0.508	1.0245e-66
ALDH1A1	2.7623e-115	-0.35431	0.369	0.62	5.5246e-112
HIGD1B	5.91833e-115	-0.354825	0.306	0.485	1.18367e-111
CCL20	1.53608e-10	-0.356369	0.564	0.555	3.07216e-07
S100A10	0.00213404	-0.356647	0.887	0.855	1
PPA1	1.47169e-54	-0.360833	0.877	0.891	2.94339e-51
SERPINA5	4.24255e-17	-0.361369	0.528	0.54	8.4851e-14
CXCL3	2.91526e-22	-0.365749	0.571	0.581	5.83053e-19
C10orf10	6.95179e-98	-0.366902	0.356	0.601	1.39036e-94
GDF15	5.3343e-43	-0.367177	0.503	0.609	1.06686e-39
ATP1A1	1.82135e-48	-0.367889	0.696	0.764	3.6427e-45
ECSCR	5.42848e-55	-0.369019	0.37	0.473	1.0857e-51
MGST1	2.76918e-41	-0.369686	0.609	0.635	5.53835e-38
CCDC3	4.41679e-30	-0.369769	0.478	0.5	8.83358e-27
PDK4	9.81047e-64	-0.370915	0.23	0.414	1.96209e-60
VAMP8	2.54777e-86	-0.371521	0.433	0.569	5.09554e-83
ARHGDIB	6.40676e-50	-0.374656	0.54	0.607	1.28135e-46
TSPAN13	5.15197e-35	-0.374988	0.47	0.524	1.03039e-31
EPCAM	5.70432e-98	-0.376274	0.312	0.508	1.14086e-94
DLX5	9.72319e-42	-0.380093	0.487	0.532	1.94464e-38
CYTOR	1.19039e-17	-0.3804	0.694	0.65	2.38079e-14
PAPSS1	4.94862e-35	-0.380533	0.629	0.684	9.89724e-32
PMAIP1	2.41673e-41	-0.380774	0.656	0.722	4.83347e-38
NEDD9	2.25584e-82	-0.381161	0.441	0.615	4.51167e-79
CD93	7.70253e-40	-0.382916	0.494	0.536	1.54051e-36
STX18	2.39406e-81	-0.382931	0.458	0.618	4.78813e-78
APCDD1	8.26918e-68	-0.385084	0.515	0.588	1.65384e-64
ARHGAP29	8.10802e-15	-0.38804	0.505	0.5	1.6216e-11
FXYD5	1.26595e-80	-0.38915	0.583	0.692	2.53191e-77
TMED3	3.52781e-105	-0.389174	0.675	0.795	7.05561e-102
DIO2	9.81499e-34	-0.38935	0.393	0.458	1.963e-30
NOTCH3	5.38748e-95	-0.391261	0.441	0.584	1.0775e-91
NFIB	3.03377e-44	-0.393733	0.683	0.692	6.06754e-41
SEC14L1	1.91758e-91	-0.39448	0.417	0.588	3.83515e-88
FTL	6.33993e-84	-0.395534	1	1	1.26799e-80
TIMP1	3.51516e-22	-0.398273	0.99	0.982	7.03033e-19
CAPS	1.15549e-08	-0.399719	0.593	0.576	2.31098e-05
THBD	0.00656039	-0.404307	0.494	0.445	1
ZFP36	1.88741e-70	-0.406011	0.998	0.999	3.77482e-67
CKS2	8.74878e-109	-0.409006	0.561	0.769	1.74976e-105
VCAN	2.0071e-42	-0.409831	0.627	0.695	4.0142e-39
CRIP2	1.0095e-21	-0.414743	0.873	0.831	2.01899e-18
CD34	1.48277e-25	-0.414913	0.516	0.524	2.96554e-22
MPZL2	2.44076e-57	-0.416237	0.475	0.569	4.88152e-54
KRT19	5.08836e-24	-0.416407	0.799	0.817	1.01767e-20
TACSTD2	1.69753e-28	-0.417402	0.628	0.646	3.39506e-25
TSTD1	8.58502e-92	-0.420028	0.386	0.552	1.717e-88
ADGRL4	3.55304e-34	-0.420254	0.435	0.492	7.10607e-31
HSPA1A	3.4931e-39	-0.421769	0.994	0.996	6.98619e-36
IFI6	7.09223e-88	-0.42524	0.748	0.82	1.41845e-84
ARRDC3	8.62595e-104	-0.427115	0.389	0.62	1.72519e-100
SH3BGRL3	1.13077e-122	-0.430059	0.923	0.941	2.26154e-119
MT1F	1.15174e-12	-0.431762	0.645	0.636	2.30348e-09
TPD52L1	1.49168e-28	-0.433249	0.534	0.573	2.98336e-25
TMEM141	4.59011e-69	-0.434907	0.705	0.769	9.18021e-66
ISG15	1.09196e-74	-0.435148	0.745	0.805	2.18391e-71
MGST2	5.36392e-84	-0.436035	0.562	0.68	1.07278e-80
CALCRL	1.17792e-51	-0.436505	0.522	0.573	2.35584e-48
TFPI2	8.65545e-36	-0.437916	0.554	0.606	1.73109e-32
SELE	0.00203551	-0.439141	0.547	0.445	1
PSMB9	9.13352e-169	-0.440271	0.562	0.743	1.8267e-165
SDPR	7.70357e-40	-0.442789	0.424	0.524	1.54071e-36
FRZB	1.27838e-74	-0.44849	0.323	0.47	2.55676e-71
HSPA6	2.96991e-21	-0.453363	0.478	0.566	5.93982e-18
NNMT	5.31645e-30	-0.45491	0.72	0.747	1.06329e-26
A2M	0.000427229	-0.464681	0.904	0.849	0.854457
EGFL7	1.30095e-57	-0.465036	0.505	0.592	2.6019e-54
PHLDA1	7.74221e-54	-0.465689	0.761	0.841	1.54844e-50
ITM2A	6.07906e-98	-0.46649	0.349	0.53	1.21581e-94
NCOA7	1.52709e-59	-0.475658	0.686	0.727	3.05417e-56
ANXA2	1.50795e-153	-0.476273	0.937	0.979	3.01591e-150
LRRC26	5.24287e-217	-0.476388	0.197	0.551	1.04857e-213
SERPINE1	1.84947e-36	-0.478113	0.617	0.69	3.69895e-33
RORB	3.01013e-49	-0.478138	0.384	0.506	6.02027e-46
TAGLN2	4.92958e-176	-0.483906	0.879	0.957	9.85917e-173
CYBA	1.60751e-105	-0.484305	0.879	0.914	3.21501e-102
CYB5A	2.64693e-52	-0.484417	0.741	0.799	5.29386e-49
ESAM	6.1449e-133	-0.490354	0.43	0.611	1.22898e-129
PCAT19	8.71676e-39	-0.490402	0.507	0.576	1.74335e-35
EDN1	1.72317e-36	-0.490597	0.5	0.547	3.44634e-33
TSHZ2	2.92849e-138	-0.493028	0.538	0.721	5.85697e-135
MT1M	1.03652e-39	-0.4938	0.48	0.569	2.07303e-36
CTSC	3.82691e-144	-0.493801	0.585	0.754	7.65383e-141
HERPUD1	4.89717e-90	-0.496914	0.721	0.844	9.79434e-87
NDUFA4L2	3.55671e-21	-0.509004	0.513	0.518	7.11343e-18
RPS2	0	-0.510163	1	1	0
PHLDA2	7.58317e-68	-0.510581	0.72	0.779	1.51663e-64
MUC1	6.00844e-35	-0.52042	0.638	0.66	1.20169e-31
BGN	1.57182e-52	-0.531684	0.603	0.698	3.14364e-49
COX6A1P2	1.26385e-128	-0.535564	0.581	0.7	2.5277e-125
MSX1	4.44834e-73	-0.53636	0.639	0.699	8.89668e-70
ECM1	3.80111e-138	-0.536506	0.412	0.677	7.60223e-135
SORBS2	4.10262e-132	-0.537711	0.404	0.585	8.20523e-129
ACSL5	8.65881e-47	-0.538876	0.58	0.623	1.73176e-43
IL32	2.12219e-105	-0.542983	0.723	0.764	4.24437e-102
NPDC1	7.29206e-134	-0.548793	0.576	0.782	1.45841e-130
HLA-E	1.70375e-83	-0.55207	0.93	0.964	3.4075e-80
CLEC2B	1.15107e-133	-0.554576	0.567	0.745	2.30214e-130
OGN	8.93677e-25	-0.563631	0.693	0.709	1.78735e-21
CNDP2	1.50941e-118	-0.564918	0.476	0.659	3.01882e-115
TMEM101	4.40484e-130	-0.565964	0.474	0.679	8.80967e-127
HLA-DPB1	1.60469e-38	-0.5677	0.582	0.634	3.20937e-35
EMCN	2.06762e-13	-0.568188	0.501	0.51	4.13525e-10
AQP1	3.08684e-18	-0.569501	0.611	0.623	6.17369e-15
HBA2	8.95085e-193	-0.571723	0.121	0.481	1.79017e-189
SMIM22	2.06922e-122	-0.574158	0.447	0.621	4.13844e-119
TSC22D3	4.98805e-157	-0.577306	0.417	0.708	9.97609e-154
SLPI	3.45034e-61	-0.577476	0.611	0.664	6.90069e-58
IDH1	3.33934e-75	-0.578079	0.496	0.636	6.67869e-72
DDIT4	1.86079e-135	-0.584562	0.496	0.734	3.72157e-132
PDLIM1	3.00655e-154	-0.595345	0.851	0.899	6.0131e-151
B2M	4.0513e-282	-0.603377	1	1	8.10261e-279
TPPP3	1.27238e-51	-0.605837	0.747	0.765	2.54477e-48
TSC22D1	1.96999e-105	-0.616355	0.941	0.969	3.93998e-102
HLA-DPA1	1.89024e-69	-0.629205	0.527	0.633	3.78048e-66
MT1G	0.00741787	-0.632601	0.821	0.741	1
CST1	1.85664e-205	-0.638581	0.329	0.599	3.71327e-202
CLDN5	2.08906e-15	-0.641535	0.544	0.535	4.17812e-12
MMP11	6.13185e-30	-0.644804	0.618	0.685	1.22637e-26
HBB	5.62558e-133	-0.654656	0.137	0.433	1.12512e-129
CLDN4	4.79639e-36	-0.656734	0.879	0.878	9.59277e-33
TMSB10	1.85145e-215	-0.664999	1	1	3.7029e-212
EMP1	1.63746e-100	-0.666795	0.802	0.889	3.27491e-97
ACKR1	4.49421e-66	-0.675392	0.46	0.58	8.98842e-63
BST2	2.54831e-176	-0.676702	0.425	0.665	5.09663e-173
PTGDS	1.55406e-09	-0.68387	0.938	0.913	3.10812e-06
ELF3	6.01249e-78	-0.697763	0.681	0.745	1.2025e-74
ID1	5.62992e-155	-0.702971	0.649	0.846	1.12598e-151
HLA-A	2.4304e-223	-0.705282	0.99	0.997	4.86081e-220
CLDN3	2.34745e-58	-0.713668	0.643	0.719	4.6949e-55
BCAM	1.36056e-115	-0.713786	0.423	0.629	2.72111e-112
CFD	1.00301e-62	-0.719017	0.639	0.686	2.00602e-59
ID3	4.01592e-185	-0.72891	0.761	0.92	8.03184e-182
SNCG	5.55263e-52	-0.729943	0.543	0.59	1.11053e-48
KLF2	3.46782e-123	-0.730301	0.642	0.8	6.93565e-120
COL3A1	1.59183e-30	-0.750316	0.991	0.983	3.18365e-27
RCN1	3.118e-174	-0.752469	0.749	0.903	6.23601e-171
HLA-DRB1	3.13547e-44	-0.762551	0.609	0.616	6.27095e-41
GNG11	3.91061e-174	-0.778627	0.863	0.92	7.82122e-171
RGCC	8.4022e-158	-0.780893	0.387	0.679	1.68044e-154
ASRGL1	1.19218e-93	-0.780992	0.462	0.607	2.38437e-90
SOX17	1.33638e-242	-0.788959	0.255	0.632	2.67277e-239
SLC9A3R2	1.43951e-230	-0.790797	0.613	0.814	2.87903e-227
IGFBP7	7.48609e-152	-0.804208	0.997	0.999	1.49722e-148
HLA-C	3.21602e-199	-0.812314	0.838	0.944	6.43204e-196
COL1A1	2.20419e-23	-0.812616	0.995	0.985	4.40839e-20
COL1A2	1.61911e-85	-0.826548	0.986	0.981	3.23822e-82
HLA-B	1.15281e-213	-0.832922	0.959	0.989	2.30562e-210
PLAC9	5.18398e-194	-0.833372	0.664	0.777	1.0368e-190
ANXA1	1.10564e-192	-0.840881	0.714	0.877	2.21129e-189
APOD	5.23657e-74	-0.850673	0.572	0.664	1.04731e-70
KRT8	1.09982e-88	-0.873982	0.654	0.752	2.19964e-85
KRT18	3.80248e-134	-0.8815	0.435	0.669	7.60496e-131
RAMP2	9.69323e-146	-0.881536	0.7	0.817	1.93865e-142
SRGN	1.94247e-166	-0.885169	0.426	0.688	3.88494e-163
SOCS3	3.17456e-141	-0.887999	0.823	0.917	6.34911e-138
APOE	2.80711e-126	-0.905756	0.872	0.924	5.61423e-123
C8orf4	1.79497e-177	-0.927369	0.638	0.788	3.58994e-174
CXCL8	1.18903e-51	-0.966608	0.918	0.91	2.37807e-48
CXCL2	2.49346e-132	-0.978702	0.774	0.837	4.98693e-129
DCN	2.24496e-83	-1.01001	0.858	0.888	4.48992e-80
HLA-DRA	1.00278e-105	-1.05014	0.522	0.674	2.00555e-102
S100A4	1.38742e-151	-1.06746	0.847	0.902	2.77484e-148
SPRY1	3.31081e-37	-1.07819	0.484	0.535	6.62161e-34
LUM	1.33802e-142	-1.0916	0.814	0.931	2.67605e-139
TM4SF1	2.19022e-127	-1.24468	0.848	0.917	4.38044e-124
WFDC2	9.59058e-150	-1.4333	0.796	0.875	1.91812e-146
CD74	1.2537e-172	-1.47744	0.732	0.862	2.5074e-169
CRIP1	3.64891e-213	-1.48909	0.689	0.796	7.29781e-210
SCGB2A1	8.17162e-182	-1.50874	0.629	0.823	1.63432e-178
SCGB1D4	6.22615e-156	-1.56481	0.615	0.753	1.24523e-152
IFI27	0	-1.61769	0.801	0.93	0
ADIRF	6.59937e-146	-1.6192	0.905	0.929	1.31987e-142
SCGB1D2	1.9931e-176	-1.67173	0.689	0.829	3.98621e-173

## Sheet: STROMA
	p_val	avg_logFC	pct.1	pct.2	p_val_adj
CCDC80	0	1.57822	0.964	0.72	0
SFRP4	0	1.44969	0.999	0.971	0
OGN	0	1.37055	0.976	0.629	0
MMP11	0	1.26351	0.867	0.62	0
COL1A1	0	1.24173	1	0.983	0
DCN	0	1.20872	0.999	0.851	0
CRABP2	0	1.12473	0.987	0.772	0
SFRP1	0	1.03272	0.955	0.657	0
APOD	7.66887e-279	1.01807	0.874	0.586	1.53377e-275
IGFBP5	0	0.983769	0.997	0.91	0
LUM	0	0.971875	0.998	0.889	0
COL1A2	0	0.894028	0.998	0.978	0
IGF1	0	0.886682	0.99	0.841	0
C7	1.26679e-243	0.883041	0.676	0.387	2.53359e-240
TIMP1	0	0.8768	0.998	0.979	0
SPON2	0	0.872608	0.98	0.823	0
PENK	0	0.842885	0.741	0.517	0
VCAN	0	0.757354	0.903	0.623	0
RPS17	0	0.719795	1	0.754	0
THY1	0	0.716629	0.95	0.799	0
ECM1	1.29399e-289	0.618753	0.873	0.571	2.58798e-286
COL3A1	3.961e-290	0.617817	0.998	0.981	7.92201e-287
CTSK	0	0.617144	0.948	0.741	0
TWIST2	0	0.586258	0.785	0.377	0
KLK1	3.03199e-205	0.577269	0.642	0.355	6.06398e-202
RBP1	1.30848e-171	0.574535	0.929	0.815	2.61697e-168
RBP7	2.04126e-221	0.553342	0.745	0.457	4.08253e-218
DPT	7.92552e-259	0.538	0.672	0.321	1.5851e-255
CYP1B1	3.86405e-269	0.524804	0.845	0.473	7.7281e-266
ALDH1A1	9.42829e-228	0.522406	0.79	0.524	1.88566e-224
IGF2	8.42877e-229	0.504569	0.819	0.561	1.68575e-225
TGFBI	8.7167e-132	0.49605	0.736	0.533	1.74334e-128
PTGDS	2.39914e-52	0.465565	0.938	0.911	4.79828e-49
SPARC	3.40647e-173	0.463737	0.999	0.992	6.81294e-170
TGM2	6.12994e-191	0.450138	0.966	0.818	1.22599e-187
FTL	0	0.447791	1	1	0
HTRA3	1.02502e-154	0.444083	0.636	0.383	2.05003e-151
BGN	2.15066e-107	0.440149	0.831	0.642	4.30131e-104
MGP	1.55151e-84	0.428073	0.989	0.967	3.10302e-81
ADAM12	0	0.399693	0.722	0.383	0
GADD45G	7.13426e-116	0.382392	0.944	0.795	1.42685e-112
ASPN	3.94815e-15	0.370455	0.45	0.325	7.89629e-12
GLIPR1	3.27884e-93	0.366373	0.696	0.502	6.55768e-90
MFAP4	2.61819e-137	0.34106	0.836	0.616	5.23637e-134
LSP1	6.7473e-67	0.338114	0.622	0.482	1.34946e-63
PLAC9	2.35664e-85	0.335082	0.866	0.73	4.71329e-82
GEM	2.40335e-118	0.332909	0.929	0.772	4.80671e-115
PGRMC1	9.27325e-49	0.331786	0.874	0.84	1.85465e-45
TCEAL7	5.48611e-129	0.322709	0.835	0.606	1.09722e-125
PAMR1	3.61377e-66	0.304716	0.562	0.373	7.22754e-63
GSN	3.52447e-06	0.303041	0.966	0.965	0.00704894
TNFRSF12A	4.82554e-36	0.300881	0.797	0.737	9.65107e-33
CD55	2.24936e-57	0.295807	0.824	0.693	4.49871e-54
SYT1	3.43594e-237	0.285937	0.704	0.393	6.87187e-234
BDKRB1	2.4976e-207	0.284254	0.625	0.393	4.99519e-204
BHLHE41	3.06199e-180	0.280248	0.634	0.371	6.12398e-177
TNFAIP6	3.54368e-185	0.279506	0.62	0.385	7.08736e-182
THBS2	3.34003e-168	0.274282	0.687	0.446	6.68005e-165
CXCL12	6.83943e-94	0.269607	0.807	0.625	1.36789e-90
PCSK5	4.92059e-46	0.259743	0.526	0.379	9.84118e-43
APOE	4.33108e-42	0.25524	0.94	0.909	8.66216e-39
CXorf36	2.25451e-61	-0.250479	0.381	0.468	4.50903e-58
IVNS1ABP	2.58774e-55	-0.250857	0.5	0.592	5.17548e-52
DUSP5	1.3909e-48	-0.251609	0.611	0.698	2.78179e-45
SERINC2	2.54855e-25	-0.252185	0.432	0.467	5.09711e-22
INSIG1	1.54321e-23	-0.252531	0.568	0.615	3.08641e-20
ZNF331	9.23317e-61	-0.252651	0.379	0.515	1.84663e-57
PIGR	5.15245e-15	-0.252814	0.533	0.531	1.03049e-11
KLF6	6.24676e-45	-0.253233	0.968	0.982	1.24935e-41
TSPAN7	3.4334e-94	-0.254029	0.262	0.399	6.8668e-91
CPM	7.07588e-13	-0.254422	0.411	0.419	1.41518e-09
EHD4	2.3424e-90	-0.254608	0.26	0.419	4.6848e-87
FXYD3	1.68057e-73	-0.255511	0.469	0.57	3.36113e-70
LINC01480	3.77986e-14	-0.25555	0.481	0.483	7.55972e-11
RCN2	3.63737e-35	-0.256067	0.746	0.786	7.27474e-32
SPDEF	1.00481e-34	-0.257046	0.444	0.494	2.00962e-31
ZCCHC12	1.89002e-10	-0.257063	0.369	0.364	3.78004e-07
DSP	1.46083e-89	-0.258239	0.404	0.522	2.92166e-86
PCP4	0.000403562	-0.258706	0.338	0.307	0.807123
ABCB1	0.00216152	-0.258752	0.448	0.45	1
FAM107A	1.95904e-107	-0.262083	0.261	0.407	3.91807e-104
SLC26A2	3.59838e-21	-0.262847	0.486	0.519	7.19676e-18
TGFBR2	1.48756e-42	-0.26317	0.54	0.567	2.97512e-39
MT-ND4	8.9128e-118	-0.265029	1	1	1.78256e-114
NDUFC2	1.03445e-44	-0.265129	0.939	0.94	2.06889e-41
VWA1	2.2221e-65	-0.267758	0.486	0.563	4.4442e-62
RGS16	1.92809e-14	-0.268192	0.562	0.585	3.85617e-11
PTP4A1	2.59725e-67	-0.268804	0.71	0.791	5.19451e-64
GIMAP4	1.52053e-29	-0.269129	0.418	0.443	3.04107e-26
TNFSF10	6.51118e-79	-0.271022	0.343	0.468	1.30224e-75
ADAMTS4	2.02533e-06	-0.27193	0.772	0.611	0.00405066
ADAM15	3.0697e-97	-0.275248	0.412	0.549	6.13941e-94
PLPP2	7.21183e-61	-0.279771	0.403	0.512	1.44237e-57
GNLY	1.63078e-122	-0.280351	0.346	0.496	3.26155e-119
ICAM2	1.62902e-19	-0.282018	0.458	0.472	3.25803e-16
FLT1	2.64127e-37	-0.282191	0.338	0.401	5.28253e-34
CD320	1.94875e-39	-0.284236	0.6	0.644	3.8975e-36
PTP4A3	2.92405e-40	-0.284708	0.389	0.45	5.8481e-37
MT-CO2	1.92502e-145	-0.285445	1	1	3.85005e-142
PNP	1.0031e-14	-0.285744	0.443	0.45	2.0062e-11
SOD3	0.000178724	-0.286136	0.836	0.804	0.357449
INSR	2.0857e-48	-0.286825	0.412	0.519	4.1714e-45
MGST1	9.50093e-05	-0.287108	0.652	0.625	0.190019
MMP26	4.82622e-23	-0.287695	0.438	0.473	9.65244e-20
IL20RA	9.18667e-93	-0.288419	0.369	0.498	1.83733e-89
HLA-DQB1	4.54304e-31	-0.289081	0.53	0.528	9.08607e-28
GABRP	5.10515e-43	-0.289482	0.525	0.549	1.02103e-39
HSPB8	4.90713e-25	-0.293286	0.542	0.547	9.81427e-22
FRMD4B	4.17759e-81	-0.293554	0.57	0.657	8.35518e-78
DUSP6	3.60854e-149	-0.293958	0.294	0.509	7.21709e-146
HLA-DQA1	3.54936e-05	-0.296725	0.469	0.445	0.0709873
MAP3K7CL	1.69877e-07	-0.296891	0.423	0.404	0.000339754
HMGB3	3.34198e-71	-0.298625	0.544	0.614	6.68396e-68
PODXL	2.91129e-74	-0.298679	0.457	0.546	5.82259e-71
APOPT1	2.51296e-84	-0.298771	0.586	0.706	5.02593e-81
MT-CO3	4.29634e-169	-0.298869	1	1	8.59269e-166
GIMAP7	1.64706e-75	-0.299035	0.28	0.414	3.29412e-72
SLC7A1	6.35413e-122	-0.300445	0.43	0.567	1.27083e-118
TLE1	2.57011e-79	-0.300788	0.558	0.682	5.14022e-76
PERP	1.66e-27	-0.300915	0.568	0.601	3.32001e-24
APOLD1	5.30544e-71	-0.301256	0.281	0.406	1.06109e-67
CD200	7.02001e-17	-0.301269	0.526	0.509	1.404e-13
RCAN1	1.46883e-18	-0.301296	0.594	0.59	2.93765e-15
NCOA7	2.78249e-05	-0.304293	0.767	0.708	0.0556498
DNAJC15	1.85088e-64	-0.304514	0.656	0.743	3.70175e-61
HES4	2.2877e-47	-0.307148	0.803	0.806	4.57541e-44
LGI4	4.85412e-29	-0.308683	0.489	0.492	9.70825e-26
PLLP	3.75174e-56	-0.308811	0.437	0.494	7.50348e-53
EFNA1	1.80763e-57	-0.312449	0.463	0.534	3.61525e-54
OFD1	7.85763e-35	-0.313548	0.619	0.638	1.57153e-31
CSRP2	2.87321e-78	-0.314172	0.447	0.585	5.74642e-75
STX18	5.0384e-55	-0.317893	0.528	0.614	1.00768e-51
NOV	8.76045e-43	-0.317958	0.432	0.496	1.75209e-39
MT1A	2.60869e-30	-0.323342	0.324	0.408	5.21738e-27
TM4SF18	1.48372e-08	-0.323842	0.471	0.445	2.96744e-05
C2CD4B	5.66019e-12	-0.325958	0.58	0.549	1.13204e-08
VWF	1.22055e-16	-0.327345	0.517	0.52	2.44111e-13
CXCR4	5.51806e-86	-0.332305	0.455	0.572	1.10361e-82
FILIP1	1.08069e-20	-0.33268	0.481	0.488	2.16138e-17
DUSP23	7.81377e-67	-0.333617	0.58	0.657	1.56275e-63
ALPL	8.63021e-110	-0.334421	0.359	0.495	1.72604e-106
CLDN7	1.50357e-89	-0.335127	0.442	0.547	3.00714e-86
USP53	3.1626e-44	-0.336682	0.587	0.64	6.3252e-41
RERGL	4.43333e-15	-0.33687	0.338	0.35	8.86666e-12
ITGB8	1.446e-88	-0.336878	0.486	0.621	2.892e-85
TAP1	2.16753e-62	-0.336894	0.617	0.681	4.33506e-59
DUSP2	6.41501e-23	-0.344077	0.657	0.678	1.283e-19
SGK1	1.92485e-46	-0.34529	0.645	0.714	3.8497e-43
RRAD	3.13449e-67	-0.346384	0.456	0.563	6.26898e-64
STC1	1.18973e-22	-0.347437	0.607	0.473	2.37945e-19
CD81	2.14981e-110	-0.348466	0.957	0.974	4.29962e-107
RND1	1.50151e-36	-0.351687	0.361	0.418	3.00303e-33
FAM213A	2.43002e-85	-0.351915	0.606	0.737	4.86003e-82
PLK2	9.7068e-147	-0.352359	0.389	0.623	1.94136e-143
SEC14L1	6.96402e-97	-0.355044	0.451	0.595	1.3928e-93
ANXA1	1.96659e-82	-0.356045	0.759	0.88	3.93318e-79
LDLR	1.30194e-78	-0.356457	0.648	0.733	2.60388e-75
RGS1	6.92164e-35	-0.357907	0.432	0.468	1.38433e-31
CLEC14A	1.4353e-156	-0.359637	0.22	0.427	2.8706e-153
ARRDC3	2.8868e-88	-0.360913	0.463	0.621	5.7736e-85
HIF1A	1.10679e-109	-0.362986	0.698	0.791	2.21359e-106
TMEM141	7.16908e-62	-0.364107	0.705	0.776	1.43382e-58
C12orf75	2.19603e-30	-0.367805	0.568	0.602	4.39206e-27
LIFR	5.39835e-43	-0.367901	0.486	0.535	1.07967e-39
CREM	5.0483e-59	-0.368547	0.624	0.726	1.00966e-55
ID4	8.15284e-79	-0.369611	0.534	0.697	1.63057e-75
PCDH17	6.1345e-30	-0.370118	0.365	0.416	1.2269e-26
PLVAP	1.24672e-132	-0.371071	0.287	0.459	2.49344e-129
SMOC2	6.02877e-22	-0.371758	0.605	0.676	1.20575e-18
LEPR	1.5916e-173	-0.375573	0.249	0.476	3.18319e-170
TMSB10	1.20146e-67	-0.377189	1	1	2.40291e-64
PART1	1.31239e-114	-0.377589	0.414	0.541	2.62477e-111
EPCAM	1.55438e-19	-0.378076	0.466	0.483	3.10875e-16
JCHAIN	0.000244351	-0.379188	0.432	0.406	0.488701
HLA-DMA	1.26469e-95	-0.379974	0.389	0.519	2.52937e-92
MT-CO1	6.37244e-261	-0.380248	1	1	1.27449e-257
LINC01541	4.03037e-65	-0.380869	0.522	0.58	8.06075e-62
CKB	6.29994e-83	-0.382785	0.93	0.965	1.25999e-79
PALMD	8.4136e-68	-0.384357	0.39	0.481	1.68272e-64
DLX5	1.54768e-66	-0.384386	0.449	0.547	3.09537e-63
HIGD1B	8.08349e-88	-0.384626	0.381	0.481	1.6167e-84
CCL20	2.92787e-47	-0.386257	0.528	0.565	5.85574e-44
TES	8.59485e-89	-0.386789	0.587	0.651	1.71897e-85
CCDC3	8.6972e-17	-0.387687	0.507	0.494	1.73944e-13
ATP1B1	1.8212e-82	-0.388593	0.44	0.57	3.6424e-79
PPP1R12B	4.62343e-65	-0.388691	0.478	0.569	9.24686e-62
NFIB	1.38116e-80	-0.389256	0.645	0.704	2.76232e-77
SYNE2	4.52255e-176	-0.392354	0.43	0.621	9.04509e-173
PAPSS1	2.71131e-46	-0.395164	0.632	0.689	5.42263e-43
STMN1	4.04642e-80	-0.397266	0.672	0.802	8.09284e-77
PSMB9	3.20155e-138	-0.397463	0.619	0.744	6.40311e-135
ISG15	1.21479e-108	-0.397838	0.694	0.826	2.42958e-105
CITED2	3.13153e-88	-0.398871	0.483	0.672	6.26307e-85
VAMP8	2.23588e-93	-0.399748	0.466	0.573	4.47175e-90
LBH	2.69805e-61	-0.400206	0.456	0.549	5.3961e-58
SIK1	1.21317e-154	-0.400362	0.44	0.615	2.42633e-151
SYNGR2	2.01672e-160	-0.40125	0.455	0.635	4.03344e-157
CD93	3.44e-52	-0.402369	0.491	0.541	6.88e-49
ECSCR	1.2639e-72	-0.402693	0.379	0.48	2.5278e-69
OCIAD2	1.49569e-100	-0.40493	0.544	0.665	2.99138e-97
TSPAN13	3.06689e-205	-0.404962	0.331	0.57	6.13378e-202
CALCRL	2.73411e-36	-0.407629	0.544	0.572	5.46823e-33
SERPINA5	1.86799e-63	-0.407862	0.486	0.553	3.73599e-60
CPE	5.92692e-31	-0.410971	0.602	0.627	1.18538e-27
KCNMA1	1.64236e-07	-0.413979	0.542	0.506	0.000328471
EPAS1	5.08906e-96	-0.417002	0.498	0.613	1.01781e-92
TFPI2	1.91162e-35	-0.418055	0.563	0.608	3.82325e-32
CRYAB	2.07172e-30	-0.418128	0.862	0.841	4.14345e-27
NEXN	7.64576e-21	-0.420787	0.55	0.545	1.52915e-17
ZFP36	4.66004e-95	-0.421459	0.999	0.999	9.32007e-92
KLF5	1.22679e-50	-0.421761	0.486	0.565	2.45359e-47
CCL21	0.00274316	-0.423928	0.577	0.521	1
THBD	8.477e-05	-0.426358	0.484	0.443	0.16954
PDK4	1.79703e-136	-0.427659	0.208	0.439	3.59405e-133
EZR	1.21152e-85	-0.428433	0.622	0.693	2.42303e-82
C2orf40	6.77394e-29	-0.431751	0.487	0.49	1.35479e-25
NNMT	3.96611e-60	-0.438876	0.706	0.754	7.93221e-57
C10orf10	2.62198e-63	-0.441184	0.5	0.583	5.24396e-60
ADGRL4	1.32011e-13	-0.443948	0.489	0.482	2.64023e-10
SLC2A3	6.05391e-69	-0.443975	0.792	0.85	1.21078e-65
LMOD1	7.15237e-71	-0.44534	0.494	0.582	1.43047e-67
NPDC1	1.70493e-90	-0.446079	0.684	0.771	3.40986e-87
TSTD1	1.67773e-196	-0.446765	0.341	0.581	3.35546e-193
TPM3	2.20009e-133	-0.448539	0.707	0.796	4.40018e-130
TSC22D3	2.52532e-117	-0.450853	0.518	0.708	5.05064e-114
HOPX	1.34694e-149	-0.450932	0.358	0.545	2.69387e-146
HERPUD1	1.04737e-77	-0.452762	0.775	0.841	2.09473e-74
ARHGAP29	5.76864e-186	-0.454905	0.338	0.548	1.15373e-182
CALD1	7.46613e-08	-0.455126	0.997	0.984	0.000149323
MPZL2	2.02557e-150	-0.45802	0.43	0.591	4.05115e-147
CAPS	3.57841e-70	-0.458687	0.516	0.597	7.15682e-67
NR4A2	8.06e-179	-0.465206	0.371	0.635	1.612e-175
TACSTD2	1.03282e-48	-0.465418	0.608	0.654	2.06564e-45
EGFL7	3.80426e-81	-0.473249	0.494	0.604	7.60852e-78
ATP1A1	1.42868e-151	-0.474265	0.611	0.795	2.85737e-148
CCND1	5.961e-141	-0.475007	0.605	0.742	1.1922e-137
NEDD9	2.71127e-132	-0.475388	0.46	0.626	5.42255e-129
TPPP3	2.34891e-44	-0.47923	0.744	0.767	4.69782e-41
A2M	2.66211e-57	-0.48305	0.816	0.869	5.32423e-54
CYR61	4.9304e-65	-0.483419	0.887	0.933	9.86081e-62
MT2A	3.11202e-42	-0.486782	0.999	0.996	6.22404e-39
B2M	4.87904e-219	-0.489146	1	1	9.75808e-216
HLA-A	5.23562e-118	-0.492322	0.993	0.996	1.04712e-114
BIRC3	6.19494e-43	-0.493444	0.623	0.647	1.23899e-39
LRRC26	1.48099e-100	-0.495442	0.4	0.527	2.96198e-97
KCNG1	1.05517e-149	-0.495983	0.452	0.594	2.11034e-146
NDUFA4L2	1.21059e-12	-0.496933	0.525	0.515	2.42118e-09
SLC9A3R2	3.98265e-56	-0.500739	0.737	0.798	7.96531e-53
PDLIM3	2.95875e-24	-0.502355	0.516	0.515	5.91751e-21
C8orf4	1.87604e-75	-0.505038	0.691	0.788	3.75207e-72
MGST2	3.77129e-135	-0.506008	0.579	0.687	7.54258e-132
DDIT4	2.65291e-120	-0.508286	0.581	0.733	5.30581e-117
HLA-C	1.93697e-58	-0.510807	0.92	0.931	3.87394e-55
EDN1	1.97868e-49	-0.511667	0.49	0.555	3.95736e-46
MT1F	6.44334e-40	-0.512774	0.624	0.641	1.28867e-36
GJA4	9.83616e-10	-0.513073	0.512	0.487	1.96723e-06
TPD52L1	1.7871e-240	-0.516847	0.381	0.621	3.57419e-237
ESAM	1.7487e-126	-0.517331	0.484	0.613	3.49739e-123
HLA-DPB1	4.1984e-07	-0.518087	0.668	0.615	0.00083968
ETS2	4.79935e-156	-0.521356	0.673	0.815	9.5987e-153
SPINT2	1.51142e-164	-0.530413	0.442	0.639	3.02284e-161
TMEM101	2.98607e-110	-0.536233	0.547	0.678	5.97215e-107
PCAT19	9.10661e-52	-0.537076	0.534	0.574	1.82132e-48
FILIP1L	7.81591e-43	-0.537265	0.636	0.689	1.56318e-39
CDKN1A	8.95201e-90	-0.542277	0.853	0.894	1.7904e-86
SLMAP	5.44802e-98	-0.549169	0.496	0.606	1.0896e-94
PLN	4.30138e-151	-0.553062	0.362	0.543	8.60276e-148
CITED4	2.92998e-263	-0.553222	0.466	0.679	5.85997e-260
MCAM	2.40232e-173	-0.555804	0.358	0.561	4.80464e-170
FLNA	1.04694e-33	-0.556687	0.869	0.858	2.09388e-30
PPP1R14A	7.82142e-100	-0.559578	0.804	0.863	1.56428e-96
MEF2C	3.37119e-73	-0.5598	0.667	0.69	6.74237e-70
MT1M	4.32751e-89	-0.561994	0.455	0.585	8.65501e-86
LMCD1	5.91145e-50	-0.564313	0.628	0.652	1.18229e-46
CXCL2	3.1047e-57	-0.565775	0.786	0.84	6.2094e-54
COX6A1P2	1.47841e-196	-0.567688	0.57	0.715	2.95682e-193
CNDP2	2.41777e-127	-0.568885	0.524	0.664	4.83554e-124
SORBS2	1.02513e-78	-0.576145	0.506	0.573	2.05026e-75
ACSL5	2.59449e-116	-0.578123	0.52	0.644	5.18899e-113
HLA-DPA1	5.92168e-13	-0.582706	0.63	0.614	1.18434e-09
GADD45B	6.82948e-141	-0.585368	0.988	0.994	1.3659e-137
BST2	3.11328e-175	-0.588426	0.46	0.678	6.22656e-172
PDLIM1	9.6328e-233	-0.599052	0.812	0.915	1.92656e-229
SDPR	1.11849e-165	-0.604389	0.351	0.555	2.23697e-162
SYNPO2	4.68358e-91	-0.604717	0.652	0.719	9.36716e-88
GNG11	1.01332e-108	-0.608298	0.894	0.916	2.02663e-105
MUC1	3.39024e-140	-0.61279	0.581	0.679	6.78047e-137
SLPI	2.84119e-118	-0.613267	0.572	0.681	5.68238e-115
EMCN	6.79006e-81	-0.61983	0.434	0.53	1.35801e-77
SMIM22	5.59382e-161	-0.626389	0.478	0.629	1.11876e-157
CAV1	3.49884e-124	-0.629365	0.813	0.907	6.99767e-121
IGFBP2	5.10117e-112	-0.631685	0.909	0.961	1.02023e-108
CEBPD	6.76308e-180	-0.632867	0.955	0.98	1.35262e-176
IDH1	4.28456e-141	-0.634338	0.49	0.652	8.56912e-138
CTGF	1.44295e-103	-0.641313	0.67	0.854	2.88589e-100
CST1	9.15316e-75	-0.648242	0.498	0.577	1.83063e-71
TSC22D1	1.19357e-127	-0.652494	0.948	0.97	2.38714e-124
MT1X	4.16533e-80	-0.665222	0.779	0.804	8.33067e-77
RAMP2	1.51104e-54	-0.671826	0.777	0.807	3.02209e-51
CXCL8	3.63677e-17	-0.678318	0.922	0.908	7.27355e-14
CSRP1	5.23218e-42	-0.691989	0.879	0.878	1.04644e-38
CLDN5	2.34255e-117	-0.696351	0.431	0.567	4.68509e-114
ACKR1	8.82418e-44	-0.697584	0.519	0.575	1.76484e-40
MT1E	9.60733e-66	-0.698851	0.881	0.867	1.92147e-62
CYB5A	7.83047e-257	-0.70289	0.653	0.83	1.56609e-253
LPP	1.84214e-120	-0.708204	0.763	0.826	3.68428e-117
HLA-E	2.50225e-217	-0.719365	0.931	0.967	5.00449e-214
CLDN4	1.32572e-77	-0.723366	0.861	0.883	2.65143e-74
AQP1	9.90416e-130	-0.723523	0.544	0.644	1.98083e-126
ELF3	3.91703e-113	-0.730874	0.679	0.751	7.83406e-110
KLF2	1.86587e-166	-0.752491	0.67	0.807	3.73174e-163
SNCG	7.48609e-35	-0.758016	0.579	0.584	1.49722e-31
CLDN3	7.61636e-134	-0.778797	0.605	0.737	1.52327e-130
DSTN	5.9569e-124	-0.793533	0.994	0.989	1.19138e-120
HLA-DRB1	1.49143e-24	-0.795582	0.617	0.615	2.98286e-21
SOX17	4.44651e-137	-0.7971	0.454	0.611	8.89302e-134
SOCS3	2.26032e-186	-0.811241	0.823	0.926	4.52064e-183
HLA-B	1.23512e-293	-0.816554	0.972	0.988	2.47024e-290
SPRY1	2.26738e-69	-0.816561	0.409	0.562	4.53477e-66
CD9	0	-0.820468	0.647	0.856	0
TPM1	1.12272e-06	-0.829763	0.991	0.967	0.00224543
ASRGL1	7.795e-198	-0.839065	0.415	0.635	1.559e-194
BCAM	7.87396e-184	-0.850114	0.44	0.645	1.57479e-180
CRIP2	0	-0.858485	0.686	0.881	0
CLU	1.98136e-222	-0.874145	0.609	0.804	3.96272e-219
SAT1	8.68163e-241	-0.875902	1	1	1.73633e-237
SRGN	1.5419e-165	-0.929444	0.526	0.685	3.0838e-162
CNN1	1.41305e-22	-0.969015	0.898	0.887	2.8261e-19
S100A10	0	-0.969653	0.729	0.897	0
ENSG00000143248	1.9069e-58	-0.981485	0.572	0.617	3.8138e-55
KRT18	1.25578e-228	-0.992853	0.444	0.689	2.51155e-225
TPM2	2.08144e-14	-0.998706	0.999	0.992	4.16288e-11
KRT8	3.48234e-253	-1.05745	0.599	0.778	6.96467e-250
HLA-DRA	2.25374e-240	-1.13207	0.465	0.705	4.50748e-237
MYL9	8.80782e-55	-1.17529	0.995	0.991	1.76156e-51
IFI27	1.86395e-170	-1.17887	0.853	0.928	3.7279e-167
CRIP1	9.33301e-92	-1.19759	0.735	0.794	1.8666e-88
TM4SF1	9.47393e-163	-1.2718	0.886	0.913	1.89479e-159
MYLK	1.36166e-77	-1.38956	0.861	0.868	2.72333e-74
TAGLN	2.17955e-34	-1.40075	0.997	0.997	4.3591e-31
ACTA2	6.95408e-118	-1.40372	0.989	0.992	1.39082e-114
ADIRF	1.39841e-70	-1.41722	0.892	0.935	2.79681e-67
DES	1.58002e-71	-1.49908	0.812	0.83	3.16004e-68
CD74	1.86432e-246	-1.50621	0.751	0.87	3.72863e-243
MYH11	6.11592e-83	-1.54128	0.79	0.772	1.22318e-79
SCGB2A1	3.28902e-247	-1.549	0.662	0.833	6.57804e-244
WFDC2	1.03022e-266	-1.5582	0.787	0.885	2.06043e-263
SCGB1D4	4.72867e-282	-1.6292	0.576	0.778	9.45735e-279
SCGB1D2	4.57754e-291	-1.72946	0.658	0.852	9.15507e-288
ACTG2	8.2532e-138	-1.73403	0.933	0.94	1.65064e-134

## Sheet: ENDOTHELIA
	p_val	avg_logFC	pct.1	pct.2	p_val_adj
SPRY1	0	2.17137	0.935	0.465	0
TM4SF1	0	1.99536	0.999	0.893	0
CD74	0	1.80594	0.998	0.819	0
ACKR1	1.38485e-239	1.75907	0.762	0.532	2.7697e-236
CLDN5	0	1.69937	0.85	0.488	0
EMCN	0	1.69169	0.978	0.436	0
RAMP2	0	1.67958	0.996	0.77	0
AQP1	0	1.62821	0.902	0.578	0
A2M	0	1.59599	0.999	0.835	0
SELE	1.04721e-237	1.51273	0.695	0.424	2.09442e-234
PCAT19	0	1.48429	0.976	0.502	0
IFI27	0	1.46915	0.998	0.898	0
SDPR	0	1.44631	0.841	0.458	0
HLA-DRB1	0	1.39374	0.935	0.566	0
ADGRL4	0	1.38001	0.969	0.408	0
HLA-E	0	1.37363	1	0.952	0
EGFL7	0	1.31913	0.947	0.523	0
RGCC	1.65746e-272	1.31236	0.867	0.6	3.31492e-269
CCL21	0.0018516	1.28377	0.531	0.534	1
CALCRL	0	1.2735	0.961	0.504	0
ECSCR	0	1.26406	0.957	0.38	0
CD93	0	1.24079	0.931	0.468	0
TSC22D1	0	1.23823	0.999	0.96	0
PCDH17	0	1.23662	0.877	0.332	0
KLF2	0	1.22809	0.961	0.748	0
SLC9A3R2	0	1.21383	0.945	0.759	0
BST2	0	1.20602	0.967	0.578	0
THBD	0	1.19347	0.841	0.393	0
CLEC14A	0	1.18845	0.844	0.31	0
NNMT	0	1.17655	0.973	0.708	0
HLA-DRA	0	1.17055	0.955	0.605	0
SRGN	0	1.1686	0.981	0.598	0
HLA-B	0	1.16781	1	0.982	0
CD34	0	1.1645	0.933	0.459	0
LEPR	0	1.15289	0.918	0.349	0
GNG11	0	1.15288	0.996	0.898	0
PLVAP	0	1.14595	0.821	0.359	0
ITM2A	0	1.13542	0.898	0.443	0
TM4SF18	0	1.12762	0.896	0.382	0
RND1	6.19458e-268	1.11918	0.713	0.357	1.23892e-264
LIFR	0	1.1189	0.881	0.469	0
ARHGAP29	0	1.11627	0.946	0.432	0
CAV1	0	1.11239	0.996	0.869	0
ESAM	0	1.10843	0.954	0.527	0
PALMD	0	1.07886	0.904	0.392	0
STC1	1.75846e-17	1.04577	0.51	0.502	3.51691e-14
SOCS3	1.05659e-292	1.0442	0.98	0.891	2.11319e-289
GIMAP7	0	1.04355	0.803	0.32	0
VWF	0	1.04303	0.87	0.465	0
EMP1	6.16809e-282	1.01014	0.978	0.861	1.23362e-278
FLT1	0	1.00997	0.816	0.321	0
ABCB1	0	0.992035	0.863	0.386	0
CYYR1	0	0.988711	0.886	0.402	0
ENPP2	0	0.979087	0.832	0.454	0
TNFSF10	0	0.978466	0.877	0.373	0
S100A10	0	0.976995	0.99	0.84	0
HLA-DPA1	0	0.965323	0.912	0.572	0
HES1	1.2523e-243	0.955109	0.992	0.918	2.5046e-240
HLA-A	0	0.950254	1	0.995	0
CRIP2	0	0.942745	0.986	0.815	0
ICAM2	0	0.934066	0.882	0.405	0
ETS2	0	0.932734	0.977	0.753	0
GIMAP4	0	0.928745	0.838	0.376	0
TSPAN7	0	0.924044	0.875	0.291	0
SLC2A3	0	0.907382	0.939	0.821	0
CD200	0	0.906443	0.845	0.461	0
EDN1	3.03903e-216	0.901555	0.757	0.507	6.07807e-213
CXorf36	0	0.89913	0.875	0.383	0
FAM107A	0	0.888184	0.756	0.316	0
NPDC1	0	0.886358	0.972	0.718	0
ENG	0	0.886047	0.889	0.51	0
ICAM1	1.30092e-114	0.882352	0.783	0.682	2.60183e-111
CD59	0	0.882233	0.992	0.898	0
MGST2	0	0.876562	0.95	0.618	0
PNP	4.29607e-261	0.873048	0.744	0.403	8.59214e-258
B2M	0	0.872119	1	1	0
ID3	8.87901e-238	0.86469	0.977	0.884	1.7758e-234
DUSP6	0	0.863669	0.83	0.404	0
CLU	2.75545e-91	0.861897	0.861	0.746	5.51091e-88
RAMP3	0	0.860353	0.764	0.41	0
ARRDC3	0	0.85722	0.911	0.535	0
TMEM70	3.44787e-287	0.85706	0.799	0.436	6.89573e-284
LMO2	0	0.839579	0.848	0.412	0
C2CD4B	1.65481e-303	0.835895	0.777	0.522	3.30963e-300
UACA	0	0.824134	0.874	0.612	0
EPAS1	0	0.815125	0.913	0.537	0
INSIG1	4.75652e-149	0.810169	0.787	0.577	9.51304e-146
VCAM1	4.05878e-134	0.806523	0.657	0.478	8.11757e-131
ELK3	0	0.801611	0.912	0.549	0
CD320	7.12858e-278	0.792675	0.868	0.599	1.42572e-274
DLC1	0	0.791042	0.873	0.575	0
NEDD9	0	0.784448	0.911	0.54	0
TMEM88	0	0.778599	0.806	0.414	0
ADGRF5	0	0.778457	0.816	0.404	0
BCAM	0	0.778014	0.965	0.543	0
PODXL	0	0.776226	0.823	0.48	0
TGFBR2	0	0.774332	0.885	0.511	0
IL33	0	0.772275	0.826	0.468	0
FAM167B	0	0.771445	0.801	0.412	0
FXYD5	0	0.771116	0.926	0.637	0
HLA-C	7.54252e-150	0.766571	0.974	0.921	1.5085e-146
NCOA7	0	0.765749	0.927	0.689	0
HLA-DPB1	0	0.763568	0.892	0.586	0
S100A16	0	0.746213	0.967	0.807	0
SOX7	4.55714e-229	0.740125	0.687	0.379	9.11427e-226
MYCT1	0	0.738868	0.822	0.319	0
LPAR6	0	0.73855	0.825	0.423	0
CDH5	0	0.737615	0.816	0.383	0
FAM110D	0	0.736513	0.731	0.315	0
HYAL2	4.4765e-225	0.735631	0.773	0.495	8.95299e-222
TPM3	0	0.728072	0.961	0.747	0
NRN1	0	0.724543	0.792	0.274	0
C10orf10	1.34285e-125	0.724118	0.758	0.535	2.68571e-122
INSR	6.06468e-145	0.719401	0.719	0.46	1.21294e-141
CLEC2B	2.34488e-247	0.718625	0.921	0.688	4.68977e-244
SOX18	0	0.717223	0.769	0.359	0
SMAD1	0	0.71721	0.83	0.412	0
ENTPD1	0	0.706149	0.823	0.453	0
HLA-DMA	1.06615e-299	0.699258	0.791	0.443	2.1323e-296
TIE1	0	0.698189	0.787	0.308	0
ADAMTS9	1.74205e-149	0.695655	0.754	0.581	3.4841e-146
MEF2C	0	0.693841	0.952	0.644	0
SLCO2A1	1.6132e-267	0.692429	0.694	0.347	3.2264e-264
TSPAN13	1.3978e-302	0.689442	0.826	0.469	2.79559e-299
SWAP70	9.39632e-288	0.687248	0.806	0.48	1.87926e-284
CTGF	1.51094e-69	0.68693	0.912	0.797	3.02189e-66
MMRN2	0	0.678515	0.793	0.354	0
PTPRB	0	0.678136	0.784	0.312	0
SOX17	4.02452e-193	0.677319	0.823	0.538	8.04905e-190
TAGLN2	0	0.673476	0.995	0.938	0
CDKN1A	3.27658e-205	0.673301	0.958	0.874	6.55316e-202
NFIB	0	0.672921	0.938	0.653	0
GJA1	4.20355e-159	0.672577	0.828	0.652	8.4071e-156
RCAN1	2.24137e-123	0.66558	0.749	0.567	4.48275e-120
ADCY4	0	0.661346	0.77	0.335	0
RUNDC3B	0	0.655433	0.721	0.258	0
VWA1	3.49191e-287	0.654635	0.819	0.504	6.98382e-284
NOSTRIN	0	0.652531	0.765	0.392	0
EHD4	1.86558e-304	0.645779	0.763	0.325	3.73117e-301
DUSP23	2.09683e-256	0.645255	0.862	0.606	4.19367e-253
ABCG2	3.30296e-227	0.640243	0.673	0.316	6.60593e-224
NUAK1	0	0.625482	0.754	0.335	0
ERG	0	0.624407	0.793	0.343	0
HEG1	6.71749e-284	0.620574	0.784	0.452	1.3435e-280
YBX3	1.6988e-274	0.609109	0.99	0.928	3.39759e-271
KANK3	0	0.60651	0.739	0.368	0
ETS1	1.82076e-237	0.605265	0.792	0.51	3.64151e-234
C8orf4	6.30076e-193	0.601856	0.942	0.739	1.26015e-189
FLI1	0	0.600892	0.788	0.371	0
KDR	0	0.60056	0.709	0.318	0
UPP1	2.49303e-114	0.597259	0.658	0.459	4.98606e-111
ADAM15	1.79775e-200	0.589081	0.745	0.484	3.5955e-197
NOTCH4	3.33982e-189	0.586546	0.633	0.316	6.67963e-186
GMFG	0	0.586213	0.774	0.404	0
MAST4	1.04247e-232	0.584869	0.787	0.512	2.08494e-229
ID1	2.46419e-143	0.583688	0.944	0.797	4.92838e-140
RALGDS	6.586e-184	0.583542	0.72	0.478	1.3172e-180
ANGPT2	6.12285e-95	0.582	0.538	0.317	1.22457e-91
GIMAP1	1.59796e-306	0.58176	0.699	0.304	3.19592e-303
S1PR1	4.40692e-218	0.580117	0.652	0.313	8.81384e-215
KCTD12	2.28403e-97	0.577083	0.716	0.538	4.56807e-94
HBEGF	4.3906e-128	0.5763	0.711	0.474	8.78121e-125
LY96	0	0.573755	0.784	0.373	0
ITGA6	2.16562e-266	0.573079	0.86	0.603	4.33124e-263
NDRG1	3.01094e-196	0.573058	0.823	0.574	6.02188e-193
APOLD1	1.16801e-141	0.572415	0.623	0.34	2.33601e-138
SYNE2	6.68537e-256	0.571354	0.84	0.538	1.33707e-252
SLC39A10	2.78959e-248	0.569638	0.787	0.509	5.57919e-245
ARHGDIB	0	0.567962	0.87	0.555	0
PLK2	6.55318e-161	0.564867	0.793	0.537	1.31064e-157
RBP5	0	0.554406	0.728	0.361	0
MT1X	1.73844e-51	0.552477	0.83	0.793	3.47689e-48
CCL2	9.95168e-73	0.550715	0.87	0.811	1.99034e-69
ROBO4	0	0.546748	0.697	0.297	0
RAPGEF4	0	0.534065	0.711	0.244	0
THSD7A	2.60538e-263	0.530615	0.728	0.42	5.21075e-260
MALL	9.06469e-279	0.521641	0.706	0.369	1.81294e-275
CSF3	0.00748601	0.521085	0.5	0.522	1
CTSC	4.21044e-171	0.518167	0.884	0.705	8.42087e-168
IFI44L	5.97128e-207	0.515214	0.639	0.297	1.19426e-203
GIMAP6	6.48042e-269	0.512513	0.65	0.242	1.29608e-265
EFNA1	1.31316e-227	0.512045	0.803	0.474	2.62632e-224
RASIP1	0	0.511417	0.742	0.345	0
WDR74	7.78093e-104	0.510965	0.655	0.443	1.55619e-100
PDLIM1	2.13873e-150	0.507239	0.958	0.882	4.27745e-147
MMRN1	9.73359e-119	0.505703	0.533	0.293	1.94672e-115
TSHZ2	1.67437e-173	0.505326	0.863	0.668	3.34874e-170
CFLAR	1.0402e-218	0.504367	0.885	0.683	2.0804e-215
FAM43A	9.11858e-197	0.502899	0.743	0.417	1.82372e-193
HIF1A	1.0668e-150	0.499173	0.9	0.75	2.13361e-147
CEBPD	6.53604e-96	0.495301	0.989	0.972	1.30721e-92
CLEC3B	3.99454e-181	0.490359	0.691	0.438	7.98909e-178
ZNF385D	5.70594e-212	0.487507	0.63	0.294	1.14119e-208
ISG15	2.20379e-132	0.481473	0.9	0.78	4.40758e-129
UGCG	2.22327e-143	0.481151	0.867	0.703	4.44655e-140
C4orf32	2.80272e-288	0.476001	0.733	0.334	5.60544e-285
PSMB9	4.4963e-214	0.467089	0.903	0.688	8.9926e-211
ARPC5L	5.64668e-159	0.466323	0.826	0.637	1.12934e-155
RGS16	3.50686e-43	0.459614	0.68	0.564	7.01371e-40
EFNB2	1.01552e-126	0.456938	0.723	0.517	2.03104e-123
LCN6	1.7031e-109	0.453331	0.518	0.226	3.4062e-106
IFI6	4.44839e-121	0.452671	0.889	0.797	8.89679e-118
CITED4	4.0477e-167	0.450626	0.815	0.604	8.09539e-164
GIMAP5	7.73172e-155	0.45049	0.551	0.235	1.54634e-151
LTC4S	5.43376e-129	0.450302	0.579	0.313	1.08675e-125
PIK3R3	1.74202e-105	0.439695	0.535	0.273	3.48404e-102
TIAM1	2.68173e-115	0.435988	0.611	0.433	5.36346e-112
SH3BGRL3	7.70331e-178	0.434546	0.982	0.932	1.54066e-174
RALGAPA2	3.94145e-253	0.432223	0.733	0.434	7.88291e-250
ABI3	2.2699e-267	0.432017	0.655	0.267	4.53981e-264
ADAMTS6	3.37907e-154	0.429736	0.604	0.392	6.75814e-151
ABL2	6.80915e-90	0.424425	0.679	0.474	1.36183e-86
ZFP36	9.35992e-55	0.423406	0.999	0.999	1.87198e-51
C1orf115	0	0.420064	0.694	0.29	0
WARS	4.42458e-124	0.41964	0.704	0.517	8.84917e-121
NFKBIA	1.30393e-41	0.41772	0.994	0.986	2.60785e-38
GPR146	2.59494e-205	0.416328	0.589	0.288	5.18988e-202
ADGRG1	5.3582e-89	0.411368	0.55	0.359	1.07164e-85
LMCD1	8.61701e-253	0.410888	0.911	0.606	1.7234e-249
HHEX	9.64641e-195	0.4093	0.579	0.244	1.92928e-191
FNIP2	4.10331e-164	0.407916	0.726	0.462	8.20663e-161
ADM5	1.14988e-202	0.401036	0.591	0.293	2.29977e-199
MT2A	1.72213e-108	0.398841	0.998	0.996	3.44427e-105
NRGN	2.08146e-119	0.396762	0.633	0.416	4.16291e-116
SPARCL1	2.13471e-156	0.395867	0.997	0.994	4.26942e-153
NR5A2	0	0.393656	0.662	0.242	0
OCIAD2	4.37352e-135	0.390595	0.828	0.608	8.74703e-132
SEC14L1	7.04974e-166	0.388155	0.806	0.525	1.40995e-162
FAM13C	4.00325e-225	0.384201	0.627	0.283	8.0065e-222
LRRC32	1.64964e-134	0.384171	0.669	0.414	3.29929e-131
TMEM255B	4.05809e-141	0.382835	0.565	0.293	8.11618e-138
VEGFC	9.89072e-232	0.380382	0.618	0.28	1.97814e-228
PROCR	1.46914e-101	0.373702	0.698	0.527	2.93828e-98
DLL4	5.54202e-158	0.373305	0.549	0.268	1.1084e-154
PLA2G16	9.82452e-174	0.371557	0.803	0.53	1.9649e-170
EXOC6	7.97896e-254	0.368703	0.649	0.318	1.59579e-250
APLNR	6.07096e-221	0.367797	0.584	0.271	1.21419e-217
PDK4	8.32616e-87	0.365309	0.616	0.352	1.66523e-83
AC004540.4	0	0.361023	0.628	0.138	0
MECOM	6.72011e-157	0.354921	0.634	0.372	1.34402e-153
GSN	2.77894e-74	0.354172	0.98	0.963	5.55788e-71
TMSB10	4.5956e-184	0.353955	1	1	9.1912e-181
TMCC3	3.90305e-106	0.351133	0.555	0.333	7.80609e-103
APCDD1	5.86938e-75	0.350698	0.716	0.555	1.17388e-71
SPP1	3.30183e-07	0.347094	0.286	0.36	0.000660365
SASH1	3.78942e-126	0.34008	0.678	0.465	7.57884e-123
ARHGAP18	3.11874e-166	0.339142	0.673	0.415	6.23747e-163
JAG1	4.65223e-96	0.337267	0.721	0.521	9.30446e-93
PTPRE	5.828e-80	0.335968	0.543	0.384	1.1656e-76
ATP1A1	1.59074e-106	0.3339	0.892	0.733	3.18147e-103
CD9	1.95644e-79	0.330932	0.914	0.793	3.91289e-76
MCTP1	2.44653e-121	0.32948	0.537	0.304	4.89307e-118
TPD52L1	3.22191e-144	0.327938	0.778	0.535	6.44381e-141
HLA-DQB1	1.01293e-254	0.325875	0.735	0.496	2.02587e-251
SYNGR2	3.53362e-140	0.324736	0.814	0.561	7.06725e-137
CDA	8.14046e-100	0.323281	0.534	0.314	1.62809e-96
CFI	6.91439e-113	0.320604	0.656	0.421	1.38288e-109
PLEKHG1	5.91565e-71	0.318675	0.548	0.384	1.18313e-67
SERPINB1	4.79497e-82	0.316754	0.695	0.511	9.58994e-79
CX3CL1	6.6266e-87	0.314534	0.616	0.457	1.32532e-83
CYTL1	2.77931e-98	0.313713	0.503	0.281	5.55863e-95
CD53	1.08674e-171	0.313456	0.596	0.35	2.17348e-168
MX1	3.65463e-141	0.311579	0.577	0.276	7.30927e-138
IL32	5.24188e-41	0.308613	0.828	0.747	1.04838e-37
TFPI	3.78042e-33	0.305805	0.586	0.473	7.56085e-30
SELP	4.23794e-141	0.305444	0.523	0.258	8.47588e-138
PLAT	1.09841e-29	0.30433	0.711	0.657	2.19682e-26
PRSS23	5.61008e-56	0.301833	0.823	0.753	1.12202e-52
RFLNB	1.35923e-139	0.301024	0.597	0.394	2.71845e-136
IGFBP7	2.15918e-93	0.300477	1	0.999	4.31836e-90
ANXA2	3.01847e-103	0.300329	0.996	0.969	6.03693e-100
IFI44	1.04065e-83	0.297767	0.548	0.336	2.08131e-80
FOXC1	2.12466e-82	0.296754	0.538	0.323	4.24933e-79
PLCB1	2.0345e-122	0.295661	0.664	0.47	4.06901e-119
NFATC2	9.58065e-104	0.293225	0.628	0.385	1.91613e-100
CCDC3	2.45175e-151	0.291498	0.699	0.466	4.9035e-148
ESM1	6.91451e-20	0.291082	0.343	0.225	1.3829e-16
MAOA	4.99585e-73	0.284301	0.543	0.367	9.99169e-70
AFDN	5.25004e-124	0.282358	0.779	0.549	1.05001e-120
CXCL2	8.70797e-32	0.279365	0.872	0.821	1.74159e-28
DDIT4	1.03031e-31	0.277635	0.794	0.685	2.06063e-28
LDLR	2.21604e-74	0.277102	0.863	0.691	4.43209e-71
IFIT3	8.26664e-13	0.271543	0.431	0.362	1.65333e-09
PIM3	3.94949e-53	0.270949	0.883	0.775	7.89898e-50
SGK1	1.34867e-50	0.267012	0.782	0.686	2.69734e-47
SHB	5.07048e-77	0.262185	0.546	0.384	1.0141e-73
LIPA	3.14592e-70	0.26011	0.654	0.484	6.29184e-67
GPM6A	6.11875e-93	0.258629	0.501	0.309	1.22375e-89
BACE2	1.2504e-94	0.256717	0.757	0.607	2.5008e-91
TUBB2B	1.0649e-30	-0.250245	0.335	0.465	2.12981e-27
LSP1	1.90403e-14	-0.251787	0.458	0.522	3.80807e-11
PAMR1	1.87794e-55	-0.25366	0.245	0.441	3.75588e-52
C11orf96	3.51992e-11	-0.254954	0.977	0.987	7.03983e-08
SERPINA5	2.60244e-12	-0.256542	0.457	0.551	5.20488e-09
PMAIP1	2.07509e-12	-0.256556	0.66	0.721	4.15018e-09
CITED2	2.33066e-05	-0.258221	0.611	0.633	0.0466131
LAMA4	9.17137e-25	-0.259255	0.662	0.723	1.83427e-21
ZNF331	0.000204854	-0.261149	0.466	0.488	0.409708
RBP1	2.05781e-06	-0.262846	0.875	0.835	0.00411561
IER3	0.000489278	-0.263524	0.948	0.949	0.978557
ZCCHC12	4.99707e-50	-0.267333	0.205	0.39	9.99414e-47
IDH1	1.69545e-05	-0.267735	0.672	0.607	0.033909
FILIP1	8.49578e-68	-0.268935	0.309	0.514	1.69916e-64
MIF	7.46858e-30	-0.269514	0.974	0.979	1.49372e-26
MUC1	7.16201e-08	-0.270453	0.583	0.668	0.00014324
TSTD1	0.0315865	-0.272428	0.523	0.528	1
PAEP	6.65705e-06	-0.273032	0.56	0.6	0.0133141
ALDH1A3	6.90716e-11	-0.274063	0.421	0.495	1.38143e-07
HSPB8	5.77745e-12	-0.27593	0.513	0.551	1.15549e-08
TWISTNB	1.32191e-24	-0.280517	0.635	0.7	2.64382e-21
FBXO32	1.77379e-86	-0.281927	0.255	0.502	3.54758e-83
GUCY1A2	3.21949e-44	-0.282114	0.43	0.551	6.43898e-41
GADD45A	6.42445e-06	-0.286904	0.893	0.868	0.0128489
PTP4A1	5.11813e-43	-0.288537	0.711	0.782	1.02363e-39
NR4A3	6.13326e-16	-0.289379	0.471	0.538	1.22665e-12
FGF7	6.05088e-18	-0.289814	0.304	0.418	1.21018e-14
FAM46A	1.03117e-29	-0.289872	0.302	0.459	2.06234e-26
CPE	1.85956e-20	-0.292003	0.544	0.634	3.71912e-17
RRAD	2.29795e-11	-0.294058	0.498	0.545	4.5959e-08
CAPS	0.0445269	-0.295754	0.555	0.582	1
BASP1	2.46669e-47	-0.301309	0.596	0.707	4.93338e-44
TMED3	1.9011e-47	-0.302876	0.709	0.788	3.80221e-44
TACSTD2	0.0134682	-0.30679	0.63	0.646	1
MAGED1	6.85324e-86	-0.3071	0.589	0.752	1.37065e-82
SVIL	6.89647e-15	-0.307711	0.649	0.692	1.37929e-11
AKAP12	1.90568e-74	-0.309914	0.575	0.772	3.81137e-71
ITGB8	2.26604e-09	-0.310349	0.541	0.599	4.53208e-06
C7	1.68111e-32	-0.311283	0.334	0.469	3.36223e-29
SPINT2	0.0367314	-0.311899	0.6	0.594	1
NOTCH3	1.03032e-32	-0.313696	0.467	0.578	2.06064e-29
TNC	9.13933e-77	-0.314563	0.425	0.594	1.82787e-73
TNFAIP3	2.91192e-07	-0.314585	0.885	0.879	0.000582383
CYBA	2.60319e-39	-0.31649	0.85	0.918	5.20639e-36
RERGL	9.9956e-24	-0.320445	0.242	0.364	1.99912e-20
NDUFA4L2	4.49607e-14	-0.323678	0.443	0.528	8.99214e-11
CST1	0.0142671	-0.324158	0.498	0.569	1
DUSP2	7.45416e-09	-0.324472	0.642	0.678	1.49083e-05
PAPSS1	1.28922e-08	-0.324564	0.657	0.679	2.57844e-05
RGS2	9.50581e-17	-0.324615	0.455	0.549	1.90116e-13
C2orf40	2.66455e-44	-0.325705	0.355	0.51	5.32911e-41
ADIRF	5.63064e-119	-0.327469	0.97	0.919	1.12613e-115
ASPN	4.29059e-23	-0.329058	0.221	0.373	8.58118e-20
FABP5	3.14186e-113	-0.32912	0.528	0.733	6.28372e-110
JCHAIN	0.00569312	-0.331554	0.438	0.408	1
PDLIM3	0.00146888	-0.334844	0.521	0.514	1
ALDH1A1	6.28833e-30	-0.343708	0.523	0.593	1.25767e-26
KCNK6	9.12989e-74	-0.347601	0.389	0.562	1.82598e-70
PERP	1.21823e-23	-0.348171	0.546	0.601	2.43645e-20
HBB	7.16181e-12	-0.348843	0.461	0.379	1.43236e-08
KLK1	1.42568e-28	-0.351332	0.326	0.433	2.85136e-25
KLF5	0.00126878	-0.353515	0.533	0.549	1
MGST1	7.28659e-24	-0.35397	0.566	0.641	1.45732e-20
SERPINE1	7.23832e-17	-0.364382	0.612	0.69	1.44766e-13
RCN1	4.6804e-09	-0.367641	0.882	0.88	9.36079e-06
IGF2	4.02673e-50	-0.369365	0.505	0.636	8.05346e-47
PRELP	3.37433e-40	-0.369875	0.408	0.531	6.74865e-37
KRT18	6.55814e-15	-0.370227	0.755	0.616	1.31163e-11
SMS	1.86439e-71	-0.370949	0.733	0.837	3.72878e-68
CREB3L1	9.62956e-54	-0.378467	0.55	0.67	1.92591e-50
GPRC5A	3.56068e-30	-0.382817	0.535	0.61	7.12135e-27
DIO2	9.36959e-27	-0.38338	0.349	0.464	1.87392e-23
LBH	8.57355e-20	-0.393494	0.46	0.539	1.71471e-16
TWIST2	7.25468e-61	-0.394984	0.307	0.492	1.45094e-57
GLIPR1	8.39447e-85	-0.398015	0.367	0.573	1.67889e-81
SLMAP	4.74683e-15	-0.411892	0.538	0.588	9.49366e-12
FRZB	1.05158e-08	-0.41476	0.397	0.457	2.10316e-05
ARID5B	9.20414e-42	-0.415334	0.761	0.845	1.84083e-38
KRT8	1.12542e-05	-0.420468	0.788	0.73	0.0225084
ASRGL1	1.02042e-15	-0.420629	0.682	0.571	2.04085e-12
ATP1B1	1.88173e-45	-0.425944	0.414	0.561	3.76346e-42
FTL	3.13864e-68	-0.426529	1	1	6.27728e-65
PGRMC1	9.23575e-50	-0.426706	0.83	0.85	1.84715e-46
KCNG1	2.65435e-69	-0.427677	0.405	0.587	5.3087e-66
C12orf75	4.60345e-26	-0.4289	0.506	0.608	9.2069e-23
GDF15	2.82604e-08	-0.429551	0.565	0.598	5.65207e-05
RSPO3	2.44125e-26	-0.434169	0.427	0.521	4.88251e-23
KCNMA1	1.96219e-48	-0.435493	0.387	0.534	3.92437e-45
PPP1R12B	3.22485e-67	-0.443474	0.393	0.573	6.44969e-64
RASD1	6.28312e-39	-0.449203	0.626	0.694	1.25662e-35
CYP1B1	2.47528e-89	-0.450819	0.336	0.59	4.95055e-86
PENK	2.95233e-41	-0.451861	0.497	0.578	5.90466e-38
PLN	3.06789e-53	-0.453372	0.349	0.527	6.13577e-50
TNFRSF12A	1.23959e-65	-0.462173	0.655	0.765	2.47918e-62
SPARC	4.46542e-58	-0.46281	0.991	0.994	8.93084e-55
TGFBI	1.91022e-88	-0.467211	0.412	0.604	3.82045e-85
PHLDA2	9.58012e-42	-0.47201	0.705	0.78	1.91602e-38
BAG2	3.43305e-95	-0.472757	0.45	0.644	6.8661e-92
ESR1	2.90931e-104	-0.476009	0.517	0.701	5.81862e-101
WFDC1	8.29251e-98	-0.478897	0.412	0.597	1.6585e-94
COL12A1	2.3736e-56	-0.489436	0.526	0.645	4.74721e-53
THY1	1.82436e-76	-0.494718	0.748	0.846	3.64872e-73
ENSG00000143248	1.4591e-18	-0.527059	0.506	0.623	2.91819e-15
CLDN4	0.0028943	-0.531584	0.886	0.877	1
BTG3	1.08937e-125	-0.53956	0.735	0.842	2.17875e-122
DSTN	6.96352e-14	-0.539692	0.994	0.99	1.3927e-10
MFAP5	9.20488e-33	-0.548312	0.475	0.572	1.84098e-29
LMOD1	3.84783e-97	-0.548796	0.368	0.592	7.69565e-94
RORB	3.97236e-41	-0.556128	0.351	0.509	7.94472e-38
NEXN	7.0007e-83	-0.559881	0.386	0.571	1.40014e-79
CYR61	9.98441e-61	-0.562226	0.894	0.927	1.99688e-57
FHL2	6.81998e-89	-0.565004	0.609	0.732	1.364e-85
PAGE4	1.71363e-33	-0.579199	0.504	0.598	3.42725e-30
PLAC9	8.82556e-46	-0.587384	0.684	0.772	1.76511e-42
LPP	2.03463e-44	-0.591311	0.778	0.817	4.06926e-41
ECM1	3.92541e-86	-0.597473	0.479	0.663	7.85082e-83
ID4	1.40057e-129	-0.599127	0.446	0.694	2.80113e-126
TPPP3	2.3284e-70	-0.600022	0.655	0.778	4.65679e-67
VCAN	4.00355e-104	-0.611059	0.538	0.708	8.00709e-101
TCEAL7	8.94024e-110	-0.640175	0.473	0.685	1.78805e-106
MT1G	4.12409e-06	-0.645458	0.743	0.754	0.00824818
FTH1	0	-0.649388	1	1	0
ERRFI1	4.27289e-124	-0.651579	0.519	0.731	8.54578e-121
GADD45G	3.58826e-80	-0.669338	0.721	0.844	7.17652e-77
FILIP1L	9.85947e-73	-0.671267	0.537	0.699	1.97189e-69
IGFBP2	2.22155e-39	-0.684253	0.948	0.95	4.4431e-36
APOD	3.708e-43	-0.696574	0.555	0.665	7.41599e-40
SCGB1D4	0.0123912	-0.700151	0.72	0.735	1
BGN	1.86942e-92	-0.702118	0.518	0.71	3.73883e-89
HSPB6	1.14536e-193	-0.706065	0.583	0.79	2.29071e-190
CFD	2.62546e-45	-0.711726	0.585	0.693	5.25092e-42
SYNPO2	8.98172e-124	-0.716657	0.544	0.728	1.79634e-120
MFAP4	1.33179e-152	-0.719045	0.435	0.701	2.66358e-149
FLNA	2.01051e-93	-0.723884	0.821	0.866	4.02102e-90
IGFBP6	1.20871e-98	-0.742939	0.77	0.871	2.41742e-95
CSRP1	2.12843e-53	-0.74595	0.849	0.883	4.25686e-50
KRT19	1.45783e-77	-0.753623	0.718	0.829	2.91567e-74
SCGB2A1	0.045767	-0.758535	0.824	0.79	1
PPP1R14A	5.64299e-152	-0.763724	0.736	0.868	1.1286e-148
CTSK	4.50779e-196	-0.777012	0.61	0.814	9.01558e-193
SMOC2	2.74938e-95	-0.801284	0.495	0.685	5.49876e-92
CRYAB	1.12101e-121	-0.888278	0.761	0.859	2.24202e-118
CALD1	8.56862e-177	-0.902695	0.978	0.989	1.71372e-173
S100A4	3.00958e-102	-0.947424	0.818	0.906	6.01916e-99
GEM	1.22944e-185	-0.949134	0.629	0.834	2.45888e-182
OGN	1.1312e-139	-0.949418	0.556	0.73	2.2624e-136
SOD3	4.46867e-238	-0.961693	0.616	0.841	8.93735e-235
MMP11	8.88746e-73	-0.974535	0.548	0.695	1.77749e-69
SFRP1	1.25397e-185	-0.993102	0.523	0.754	2.50794e-182
SPON2	2.36053e-270	-0.993472	0.677	0.886	4.72106e-267
CKB	0	-1.00137	0.874	0.97	0
CRIP1	5.24903e-43	-1.02237	0.711	0.791	1.04981e-39
PTN	1.34675e-248	-1.06656	0.536	0.818	2.69351e-245
APOE	3.79068e-159	-1.07478	0.828	0.93	7.58136e-156
CRABP2	1.91097e-237	-1.08209	0.626	0.85	3.82194e-234
MEG3	4.49959e-239	-1.08625	0.602	0.847	8.99918e-236
CCDC80	8.31379e-201	-1.28755	0.558	0.808	1.66276e-197
CNN1	9.52088e-138	-1.28919	0.83	0.899	1.90418e-134
DCN	2.4497e-229	-1.30154	0.767	0.902	4.8994e-226
MYL9	8.91503e-172	-1.3313	0.982	0.994	1.78301e-168
MYH11	2.93148e-77	-1.33421	0.691	0.789	5.86296e-74
DES	2.60729e-53	-1.34083	0.782	0.833	5.21459e-50
LUM	1.44284e-214	-1.34971	0.855	0.923	2.88568e-211
MYLK	1.51819e-115	-1.36853	0.791	0.878	3.03638e-112
PTGDS	1.97384e-170	-1.38009	0.845	0.928	3.94768e-167
TPM1	1.73178e-307	-1.426	0.909	0.982	3.46357e-304
TPM2	0	-1.44187	0.972	0.997	0
IGF1	3.67663e-291	-1.4588	0.713	0.899	7.35326e-288
ACTG2	3.26574e-64	-1.4872	0.92	0.941	6.53148e-61
COL1A2	0	-1.49203	0.933	0.99	0
ACTA2	4.30157e-155	-1.57305	0.986	0.993	8.60315e-152
IGFBP5	2.12215e-298	-1.58981	0.844	0.943	4.2443e-295
COL3A1	0	-1.65829	0.938	0.992	0
TAGLN	2.71316e-183	-1.71251	0.993	0.998	5.42633e-180
COL1A1	0	-1.8133	0.949	0.992	0
SFRP4	1.84433e-282	-1.83647	0.952	0.981	3.68866e-279

## Sheet: EPITHELIA
	p_val	avg_logFC	pct.1	pct.2	p_val_adj
SCGB1D2	0	2.57671	0.991	0.792	0
SCGB2A1	0	2.51212	1	0.776	0
SCGB1D4	5.70208e-286	2.18613	0.944	0.713	1.14042e-282
MT1G	1.73061e-123	2.12642	0.872	0.742	3.46123e-120
WFDC2	0	2.10241	1	0.85	0
KRT18	0	1.9787	1	0.601	0
ASRGL1	0	1.95445	1	0.548	0
KRT8	0	1.94723	0.999	0.714	0
CST1	0	1.73635	0.895	0.528	0
MT1F	0	1.69447	0.926	0.611	0
CLDN3	0	1.68808	1	0.681	0
IDH1	0	1.66337	0.973	0.583	0
CLDN4	0	1.65318	0.999	0.867	0
ELF3	0	1.65214	0.998	0.711	0
CXCL8	5.86219e-292	1.62789	0.997	0.903	1.17244e-288
SLPI	0	1.56403	0.981	0.627	0
SAT1	0	1.56277	1	1	0
RCN1	0	1.54186	0.986	0.87	0
ACSL5	0	1.53737	0.997	0.581	0
CYB5A	0	1.52753	0.999	0.771	0
SMIM22	0	1.45534	0.995	0.558	0
CNDP2	0	1.45084	0.995	0.599	0
MUC1	0	1.44231	0.99	0.626	0
TMEM101	0	1.42855	0.994	0.617	0
LRRC26	0	1.40212	0.928	0.46	0
PAPSS1	0	1.38553	0.992	0.647	0
MGST1	0	1.38544	0.971	0.6	0
KLF5	0	1.37313	0.974	0.508	0
SOX17	0	1.36419	0.979	0.539	0
KRT19	0	1.31351	0.999	0.797	0
LINC01541	0	1.30267	0.957	0.531	0
PAEP	7.61706e-14	1.28838	0.587	0.596	1.52341e-10
CXCL2	1.37782e-241	1.26687	0.973	0.814	2.75563e-238
TFPI2	0	1.26402	0.975	0.563	0
SPINT2	0	1.26185	0.994	0.559	0
MPZL2	0	1.25527	0.986	0.516	0
DLX5	0	1.24405	0.954	0.486	0
TPD52L1	0	1.22124	0.985	0.529	0
BIRC3	0	1.21852	0.971	0.611	0
EPCAM	0	1.21337	0.985	0.433	0
TMEM141	0	1.18734	0.986	0.739	0
TACSTD2	0	1.17613	0.971	0.614	0
ITGB8	0	1.17415	0.982	0.555	0
HPGD	0	1.16573	0.905	0.536	0
IFI27	6.11024e-293	1.16051	0.997	0.903	1.22205e-289
S100A10	0	1.15095	0.998	0.847	0
TSTD1	0	1.14921	0.986	0.485	0
ALPL	0	1.14184	0.912	0.424	0
CCL20	7.76336e-138	1.14083	0.735	0.54	1.55267e-134
MSX1	0	1.1399	0.986	0.663	0
SERPINA5	0	1.12979	0.939	0.502	0
USP53	0	1.11629	0.951	0.598	0
TMSB10	0	1.11583	1	1	0
CREB3L1	0	1.11417	0.964	0.626	0
SLC26A2	0	1.08709	0.895	0.476	0
GABRP	0	1.07978	0.884	0.512	0
PART1	0	1.0762	0.935	0.474	0
OFD1	0	1.07184	0.983	0.602	0
RP11-519G16.5	0	1.05819	0.889	0.414	0
HERPUD1	0	1.05416	0.986	0.812	0
PLLP	0	1.04991	0.955	0.438	0
IL20RA	0	1.04965	0.962	0.424	0
ATP6V1G1	0	1.04617	0.998	0.957	0
DEFB1	0.00537338	1.04412	0.472	0.553	1
STX18	0	1.02992	0.972	0.56	0
CLDN7	0	1.02951	0.975	0.482	0
ATP1A1	0	1.02409	0.999	0.732	0
VAMP8	0	1.02365	0.984	0.509	0
PERP	0	1.02224	0.98	0.558	0
CITED4	0	1.00103	0.966	0.601	0
PIGR	5.58286e-237	1.00049	0.81	0.506	1.11657e-233
DNAJC15	0	0.999162	0.988	0.699	0
EZR	0	0.995198	0.985	0.649	0
DUSP2	2.81333e-187	0.989598	0.915	0.651	5.62667e-184
MT1E	1.84725e-48	0.982955	0.95	0.862	3.69449e-45
SGK1	1.0957e-258	0.969504	0.962	0.675	2.19139e-255
ANXA1	3.50335e-300	0.953237	0.997	0.84	7.00669e-297
SEC14L1	0	0.945685	0.979	0.525	0
SLC7A1	0	0.944847	0.947	0.499	0
HMGB3	7.57052e-307	0.944734	0.914	0.57	1.5141e-303
CD9	0	0.941988	0.998	0.792	0
ADAMTS8	4.73213e-286	0.938655	0.827	0.453	9.46426e-283
MIF	7.0615e-285	0.934158	0.998	0.977	1.4123e-281
SPDEF	1.68257e-277	0.932727	0.822	0.452	3.36513e-274
MMP26	7.46371e-181	0.932333	0.749	0.439	1.49274e-177
HGD	0	0.921227	0.922	0.446	0
CD36	0	0.92044	0.891	0.386	0
PMAIP1	2.53043e-301	0.916367	0.965	0.689	5.06087e-298
TNFAIP3	1.57149e-137	0.914911	0.965	0.872	3.14299e-134
RAB11FIP1	4.86226e-306	0.913057	0.897	0.521	9.72452e-303
SERINC2	0	0.911256	0.954	0.414	0
BTG3	7.95975e-249	0.910032	0.99	0.813	1.59195e-245
PPA1	0	0.909657	0.993	0.879	0
S100A11	0	0.905149	1	0.988	0
DSP	0	0.903922	0.954	0.454	0
SLC34A2	0	0.901839	0.895	0.465	0
TAP1	0	0.897138	0.968	0.639	0
FTH1	0	0.889201	1	1	0
RIMKLB	5.88215e-196	0.887835	0.881	0.601	1.17643e-192
SMS	1.67767e-297	0.881988	0.993	0.807	3.35533e-294
RCN2	3.52922e-238	0.881275	0.946	0.761	7.05844e-235
SH3YL1	0	0.86482	0.949	0.461	0
ST6GALNAC1	0	0.862957	0.906	0.408	0
PLPP2	0	0.862629	0.971	0.443	0
FXYD3	0	0.860955	0.927	0.512	0
ACSL3	2.34092e-284	0.858142	0.924	0.533	4.68185e-281
C2orf88	0	0.85417	0.94	0.489	0
C19orf33	1.37039e-271	0.849641	0.83	0.447	2.74078e-268
NDUFC2	0	0.844692	0.99	0.935	0
OCIAD2	0	0.835778	0.974	0.607	0
HPRT1	2.85959e-252	0.830719	0.903	0.547	5.71917e-249
APOPT1	0	0.826662	0.96	0.653	0
ESR1	4.79183e-282	0.826212	0.959	0.651	9.58366e-279
PRKX	0	0.824827	0.945	0.421	0
TPD52	0	0.819667	0.937	0.398	0
ABRACL	0	0.818401	0.959	0.585	0
C1orf122	6.2952e-304	0.811908	0.976	0.796	1.25904e-300
SFN	1.65104e-279	0.809791	0.859	0.51	3.30208e-276
COX6A1P2	1.4268e-252	0.809727	0.901	0.662	2.85359e-249
TMED3	2.65733e-287	0.807204	0.97	0.759	5.31466e-284
SLC25A1	2.97147e-247	0.806307	0.898	0.6	5.94295e-244
NEAT1	4.67559e-239	0.789856	0.999	0.992	9.35118e-236
MRPL3	1.64216e-304	0.789641	0.949	0.628	3.28431e-301
ELP3	0	0.788939	0.924	0.479	0
SIK1	0	0.788458	0.929	0.544	0
ALCAM	0	0.787545	0.942	0.549	0
ENPP3	0	0.784929	0.844	0.435	0
RXFP1	0	0.784112	0.881	0.432	0
PSAT1	0	0.778396	0.85	0.38	0
STMN1	4.65069e-207	0.77492	0.971	0.755	9.30139e-204
KIAA1324	0	0.770049	0.938	0.444	0
APOL1	6.74512e-282	0.768846	0.889	0.505	1.34902e-278
EFHC2	1.25498e-289	0.762886	0.81	0.373	2.50997e-286
ARL5B	8.25944e-246	0.762447	0.955	0.715	1.65189e-242
IVNS1ABP	0	0.760101	0.963	0.536	0
ALDH6A1	0	0.756585	0.956	0.438	0
HILPDA	1.56762e-192	0.756339	0.832	0.567	3.13524e-189
CTB-178M22.2	1.08385e-290	0.752739	0.779	0.25	2.1677e-287
ARL4D	2.87475e-271	0.747029	0.914	0.442	5.7495e-268
GJB1	0	0.742445	0.887	0.334	0
DLG5	0	0.741406	0.912	0.502	0
EHF	0	0.740914	0.869	0.392	0
C9orf152	0	0.739402	0.831	0.301	0
GNG11	1.36074e-237	0.736361	0.99	0.904	2.72147e-234
MAP2K6	0	0.734861	0.883	0.387	0
NOV	8.91455e-286	0.730294	0.874	0.446	1.78291e-282
ANXA2	2.57717e-273	0.728654	1	0.971	5.15434e-270
HLA-DOB	0	0.726773	0.859	0.378	0
STXBP6	0	0.726127	0.88	0.386	0
ID1	6.60686e-175	0.723765	0.994	0.801	1.32137e-171
KLF6	2.35052e-216	0.721525	1	0.977	4.70104e-213
SIAH2	1.36692e-264	0.720618	0.942	0.666	2.73384e-261
SAMHD1	0	0.716254	0.891	0.465	0
NR4A2	5.38226e-230	0.715357	0.951	0.541	1.07645e-226
EDN1	1.07395e-154	0.708223	0.788	0.518	2.1479e-151
ZNF592	1.57753e-259	0.707482	0.806	0.389	3.15506e-256
ANK3	1.60428e-305	0.707059	0.866	0.417	3.20856e-302
PPM1H	0	0.705008	0.856	0.361	0
FAM213A	8.77391e-263	0.704578	0.977	0.683	1.75478e-259
TAP2	0	0.702198	0.889	0.487	0
TSPAN13	2.71595e-299	0.700093	0.921	0.479	5.4319e-296
ERLEC1	5.14016e-218	0.697734	0.962	0.766	1.02803e-214
TP53I3	1.11139e-288	0.693619	0.945	0.604	2.22279e-285
CYBA	2.3986e-227	0.690821	0.994	0.901	4.79719e-224
HOMER2	0	0.689724	0.877	0.399	0
NPDC1	9.0944e-229	0.687701	0.984	0.731	1.81888e-225
C1orf64	4.02709e-177	0.686044	0.655	0.311	8.05418e-174
SLC39A8	5.18569e-308	0.683102	0.862	0.426	1.03714e-304
VNN1	7.40605e-294	0.68241	0.806	0.415	1.48121e-290
STXBP2	0	0.680521	0.919	0.405	0
FAM177A1	5.02466e-184	0.6788	0.965	0.742	1.00493e-180
RBM47	0	0.677446	0.858	0.385	0
SHROOM3	0	0.672215	0.847	0.383	0
TCEA3	4.57772e-267	0.661924	0.879	0.497	9.15545e-264
WDR77	1.8349e-294	0.653568	0.872	0.461	3.66981e-291
SYNGR2	6.08595e-275	0.651567	0.94	0.563	1.21719e-271
PRR15	0	0.651113	0.854	0.337	0
HLA-DMB	1.35961e-165	0.645623	0.734	0.432	2.71922e-162
CXADR	0	0.644038	0.863	0.343	0
SQLE	4.13546e-175	0.637814	0.845	0.537	8.27092e-172
TM4SF1	1.40371e-269	0.63743	1	0.898	2.80742e-266
ZDHHC12	6.95935e-289	0.637361	0.868	0.462	1.39187e-285
GGCT	4.64471e-233	0.628946	0.918	0.598	9.28942e-230
HSD17B2	0	0.625253	0.84	0.366	0
GOLPH3	1.16446e-269	0.624027	0.945	0.604	2.32892e-266
RASSF4	0	0.623263	0.857	0.405	0
MT-CO3	0	0.623126	1	1	0
SMAD9	0	0.622325	0.886	0.399	0
THUMPD1	4.92434e-227	0.620589	0.92	0.519	9.84869e-224
PKP2	0	0.615575	0.837	0.307	0
PAX8	3.29737e-301	0.615104	0.86	0.459	6.59475e-298
RASD1	4.0583e-98	0.61502	0.923	0.663	8.11661e-95
HSD11B2	3.28933e-266	0.611468	0.896	0.482	6.57867e-263
TSPAN1	1.10855e-302	0.60829	0.848	0.444	2.21711e-299
RAB25	0	0.607994	0.887	0.419	0
ENSG00000147676	0	0.607193	0.856	0.424	0
IDO1	1.51717e-100	0.602385	0.633	0.465	3.03434e-97
GREM2	0	0.60154	0.807	0.342	0
CREG1	2.21583e-210	0.600767	0.898	0.524	4.43165e-207
CENPM	2.9965e-250	0.595125	0.801	0.441	5.993e-247
MUC15	0	0.594276	0.746	0.256	0
AP1M2	0	0.591177	0.878	0.336	0
DUOX1	1.44016e-251	0.590759	0.783	0.35	2.88032e-248
UGT2B7	1.62402e-280	0.589931	0.782	0.318	3.24804e-277
ATP6V0E2	5.24662e-248	0.589546	0.807	0.408	1.04932e-244
ECI2	2.52245e-220	0.588571	0.913	0.583	5.0449e-217
PSMB9	2.77082e-184	0.587447	0.927	0.697	5.54163e-181
ANKRD37	4.96841e-185	0.586805	0.844	0.456	9.93681e-182
STEAP4	5.67922e-290	0.5865	0.836	0.419	1.13584e-286
RNF144B	1.12703e-283	0.586422	0.833	0.422	2.25405e-280
U47924.27	0	0.586372	0.793	0.322	0
STC1	3.26886e-06	0.585555	0.369	0.515	0.00653773
AK4	0	0.585297	0.871	0.386	0
NAV2	9.99618e-294	0.584587	0.867	0.429	1.99924e-290
PEBP4	3.88128e-289	0.583772	0.78	0.343	7.76255e-286
GMNN	2.9061e-208	0.582752	0.784	0.387	5.8122e-205
PTP4A1	4.52839e-188	0.581799	0.964	0.755	9.05678e-185
NABP1	7.49137e-213	0.581603	0.779	0.402	1.49827e-209
NEDD9	4.54343e-183	0.580805	0.914	0.559	9.08686e-180
SORD	3.21217e-121	0.580055	0.664	0.4	6.42434e-118
LRRC1	0	0.579838	0.834	0.377	0
ITPKC	7.32847e-156	0.575923	0.825	0.555	1.46569e-152
PDK4	3.4248e-135	0.575444	0.752	0.354	6.8496e-132
CD81	1.82803e-219	0.575316	0.995	0.967	3.65606e-216
SLC15A2	0	0.574669	0.84	0.384	0
NCOA7	6.31354e-56	0.573584	0.818	0.712	1.26271e-52
TLE1	1.18911e-219	0.571274	0.962	0.627	2.37822e-216
KRTCAP3	0	0.570489	0.85	0.287	0
MT1X	8.68996e-64	0.569993	0.927	0.786	1.73799e-60
PDZD8	3.66096e-253	0.569276	0.881	0.502	7.32192e-250
FAM129B	4.51265e-267	0.568123	0.881	0.475	9.02529e-264
RASSF7	3.33854e-302	0.565138	0.836	0.39	6.67708e-299
C8orf4	5.1729e-151	0.564844	0.98	0.747	1.03458e-147
LPCAT3	8.7893e-270	0.563502	0.849	0.435	1.75786e-266
SLC39A14	7.05831e-63	0.563093	0.672	0.517	1.41166e-59
JUP	4.25467e-225	0.562582	0.819	0.448	8.50933e-222
LDLR	3.21562e-154	0.559686	0.957	0.691	6.43124e-151
RP11-532F12.5	0	0.559661	0.881	0.404	0
CAPS	8.77749e-284	0.558128	0.914	0.548	1.7555e-280
CP	5.28868e-21	0.551992	0.247	0.454	1.05774e-17
AFDN	6.68066e-236	0.551703	0.909	0.55	1.33613e-232
THAP4	5.68434e-218	0.550162	0.853	0.474	1.13687e-214
SPINT1	3.14735e-278	0.549773	0.839	0.445	6.2947e-275
PPP1R1B	1.35688e-247	0.548378	0.729	0.301	2.71376e-244
PRSS8	2.66117e-274	0.54411	0.804	0.385	5.32234e-271
APOL2	2.06052e-269	0.538934	0.851	0.418	4.12105e-266
UBALD2	1.77338e-201	0.538495	0.895	0.629	3.54676e-198
NFIB	9.00644e-194	0.537524	0.95	0.667	1.80129e-190
ANXA3	8.94072e-296	0.537361	0.83	0.418	1.78814e-292
FAM110C	2.6715e-136	0.536108	0.663	0.424	5.34301e-133
CXCL3	2.85355e-84	0.534547	0.762	0.563	5.7071e-81
MFSD2A	3.91074e-223	0.529873	0.812	0.431	7.82148e-220
ARHGAP26	8.04474e-273	0.529341	0.823	0.36	1.60895e-269
LYPLA1	1.19913e-199	0.527229	0.896	0.583	2.39825e-196
IL1R1	1.54452e-176	0.527024	0.928	0.678	3.08904e-173
ABHD11	4.59319e-254	0.525415	0.852	0.45	9.18637e-251
HOXB-AS1	2.5979e-210	0.52419	0.789	0.474	5.19581e-207
F2RL1	1.87059e-210	0.523197	0.752	0.399	3.74118e-207
CDS1	0	0.520916	0.809	0.33	0
GMPR	5.80485e-269	0.518715	0.807	0.359	1.16097e-265
BASP1	6.99905e-181	0.518145	0.935	0.67	1.39981e-177
ANAPC4	4.09222e-271	0.516751	0.87	0.404	8.18444e-268
NQO1	2.07265e-210	0.516069	0.805	0.463	4.1453e-207
AGR2	1.55602e-153	0.514519	0.729	0.491	3.11204e-150
RPS6KA5	5.06275e-179	0.514253	0.749	0.377	1.01255e-175
AKR1C3	4.05141e-170	0.513732	0.757	0.471	8.10281e-167
DUSP23	5.35532e-202	0.513168	0.931	0.613	1.07106e-198
CRACR2B	3.08872e-254	0.505364	0.848	0.443	6.17744e-251
LMO7	7.57256e-208	0.50494	0.737	0.401	1.51451e-204
HOXB7	1.65438e-282	0.504805	0.837	0.431	3.30877e-279
PI3	5.68592e-56	0.503009	0.524	0.399	1.13718e-52
TRAF4	3.68196e-205	0.501052	0.886	0.459	7.36392e-202
PAX2	2.30641e-254	0.499858	0.749	0.358	4.61282e-251
SDC4	1.67696e-169	0.497975	0.851	0.529	3.35393e-166
TSC2	4.78653e-219	0.497916	0.854	0.441	9.57306e-216
CKB	1.20455e-98	0.495978	0.998	0.953	2.40909e-95
TMC4	4.63581e-304	0.490569	0.842	0.399	9.27162e-301
DHRS7	2.07361e-115	0.487651	0.919	0.666	4.14723e-112
CXCR4	8.29847e-256	0.484399	0.9	0.513	1.65969e-252
MT1M	9.32518e-41	0.481903	0.728	0.54	1.86504e-37
FRMD4B	2.04787e-133	0.479645	0.867	0.617	4.09574e-130
LIMS1	6.59782e-142	0.47959	0.974	0.827	1.31956e-138
CEACAM1	7.79979e-263	0.479573	0.791	0.344	1.55996e-259
CTNNA2	1.51644e-256	0.478651	0.748	0.359	3.03288e-253
FAM84B	3.39002e-92	0.478593	0.635	0.422	6.78003e-89
ARG2	1.25581e-190	0.47806	0.721	0.296	2.51161e-187
SAA1	1.35036e-69	0.477579	0.582	0.485	2.70072e-66
TUBA1C	4.072e-153	0.473712	0.938	0.663	8.14401e-150
CRB3	1.31294e-269	0.472585	0.8	0.397	2.62589e-266
DUSP4	1.85498e-89	0.470901	0.614	0.379	3.70996e-86
CPM	1.97989e-171	0.469207	0.745	0.387	3.95978e-168
ENSG00000182957	4.18869e-200	0.469083	0.806	0.454	8.37738e-197
HMGCS1	3.55358e-148	0.468805	0.83	0.523	7.10716e-145
DSG2	2.42875e-256	0.468184	0.802	0.428	4.8575e-253
PKP3	9.21653e-300	0.465486	0.793	0.337	1.84331e-296
HOXB6	1.41649e-270	0.464814	0.788	0.366	2.83298e-267
ISG15	3.31601e-122	0.464205	0.972	0.78	6.63203e-119
CSRP2	2.92407e-163	0.462454	0.892	0.523	5.84815e-160
CKS2	1.70817e-116	0.462163	0.949	0.72	3.41635e-113
UPK1B	5.12986e-24	0.461011	0.368	0.256	1.02597e-20
POU5F1	3.03821e-126	0.458929	0.669	0.438	6.07641e-123
RP1-313I6.12	5.31528e-169	0.458708	0.688	0.336	1.06306e-165
ABCG1	9.03765e-238	0.456569	0.781	0.417	1.80753e-234
S100A14	4.31032e-135	0.456363	0.649	0.334	8.62064e-132
SLAIN1	6.47915e-266	0.456045	0.747	0.31	1.29583e-262
C10orf10	1.78293e-127	0.453991	0.85	0.538	3.56587e-124
LAMC2	4.83825e-65	0.453306	0.605	0.453	9.67651e-62
DUOXA1	1.07004e-196	0.451042	0.677	0.322	2.14008e-193
ATP2A2	1.64517e-163	0.450823	0.922	0.642	3.29033e-160
MSX2	4.85231e-215	0.450307	0.723	0.281	9.70462e-212
ZC3HAV1	1.06198e-115	0.449472	0.833	0.497	2.12395e-112
IRF6	5.16749e-215	0.447889	0.762	0.396	1.0335e-211
HLA-C	1.16424e-93	0.446562	0.981	0.924	2.32849e-90
THEM4	2.19882e-165	0.444359	0.721	0.407	4.39763e-162
RP11-295G20.2	1.2115e-177	0.443173	0.727	0.404	2.423e-174
ISG20	1.32738e-99	0.441111	0.736	0.545	2.65476e-96
DEFB4A	6.73106e-50	0.440768	0.458	0.345	1.34621e-46
PDZK1IP1	4.62248e-122	0.440258	0.637	0.429	9.24495e-119
TPM3	4.92877e-164	0.440069	0.985	0.757	9.85754e-161
SECISBP2L	2.19628e-181	0.438174	0.865	0.555	4.39257e-178
MBP	3.56909e-202	0.435098	0.827	0.481	7.13818e-199
CXCL10	1.8553e-39	0.434556	0.447	0.35	3.71061e-36
HOOK1	5.39828e-189	0.434431	0.688	0.34	1.07966e-185
ARSD	4.88158e-203	0.431078	0.819	0.478	9.76316e-200
PLAUR	4.28009e-52	0.430631	0.863	0.68	8.56018e-49
MGST2	2.61287e-179	0.430314	0.953	0.636	5.22574e-176
ATP1B1	6.53449e-156	0.429401	0.892	0.509	1.3069e-152
SLC9A3R2	6.27862e-177	0.429241	0.973	0.767	1.25572e-173
UCP2	1.1665e-217	0.428396	0.783	0.445	2.33299e-214
GPT2	1.29816e-263	0.426849	0.78	0.377	2.59633e-260
ART3	1.59971e-72	0.425869	0.553	0.338	3.19942e-69
LLGL2	2.4691e-220	0.42386	0.747	0.359	4.9382e-217
NUDT16	3.11069e-164	0.423785	0.808	0.483	6.22138e-161
CBR3	3.792e-105	0.423184	0.65	0.379	7.58401e-102
AREG	7.99792e-75	0.420588	0.457	0.213	1.59958e-71
CCND1	1.66139e-143	0.420386	0.932	0.692	3.32277e-140
ACSL4	2.05401e-162	0.419651	0.786	0.498	4.10801e-159
LINC01320	2.46006e-36	0.418963	0.449	0.317	4.92011e-33
DYNC1I1	4.24998e-169	0.415523	0.711	0.39	8.49996e-166
DNAJC10	8.83451e-143	0.414188	0.863	0.622	1.7669e-139
WWC1	4.1987e-187	0.413679	0.695	0.353	8.3974e-184
RP11-624M8.1	7.95207e-193	0.411574	0.693	0.321	1.59041e-189
C6orf132	1.70486e-133	0.41088	0.621	0.323	3.40972e-130
BACE2	4.92363e-169	0.409719	0.872	0.605	9.84726e-166
ATP6V1C2	5.55227e-73	0.409556	0.585	0.452	1.11045e-69
ARFIP2	4.64429e-172	0.408973	0.85	0.515	9.28857e-169
S100P	6.76837e-27	0.408314	0.229	0.428	1.35367e-23
SLC26A4-AS1	7.17333e-230	0.407574	0.652	0.232	1.43467e-226
DLX6	6.50522e-274	0.405495	0.688	0.222	1.30104e-270
SLC25A29	8.94452e-200	0.403589	0.791	0.37	1.7889e-196
F11R	2.76014e-112	0.403459	0.695	0.482	5.52029e-109
LRP4	2.41896e-225	0.402841	0.708	0.312	4.83792e-222
XPR1	9.07795e-177	0.398645	0.74	0.389	1.81559e-173
HIF1A	2.00281e-107	0.398101	0.95	0.754	4.00562e-104
PAQR4	4.92503e-223	0.397246	0.708	0.333	9.85005e-220
PSENEN	1.25381e-157	0.396166	0.948	0.74	2.50762e-154
OCLN	5.15481e-156	0.395211	0.677	0.36	1.03096e-152
SOD2	1.61321e-14	0.395002	0.977	0.94	3.22642e-11
ST14	4.7679e-174	0.394472	0.718	0.403	9.5358e-171
PLA2G4F	3.39068e-272	0.394239	0.713	0.242	6.78136e-269
ARL4C	1.43799e-139	0.39401	0.766	0.528	2.87598e-136
UBE2C	4.24296e-71	0.393526	0.565	0.416	8.48592e-68
SH3GLB2	8.90493e-205	0.393019	0.834	0.391	1.78099e-201
CREB3L4	3.07252e-162	0.392976	0.677	0.322	6.14503e-159
TRH	3.64131e-136	0.392658	0.653	0.378	7.28262e-133
LINC00116	1.0757e-72	0.390144	0.841	0.69	2.15141e-69
OVOL1	2.07005e-95	0.389938	0.596	0.394	4.1401e-92
PRRG4	5.17028e-136	0.388516	0.646	0.36	1.03406e-132
C2CD4B	1.72846e-71	0.387472	0.686	0.544	3.45692e-68
B3GNT5	1.51757e-162	0.386217	0.756	0.422	3.03513e-159
MAGED1	1.76796e-100	0.385007	0.898	0.715	3.53591e-97
B4GALT1	1.35292e-140	0.384798	0.828	0.454	2.70583e-137
PIGA	4.69678e-155	0.382945	0.712	0.391	9.39356e-152
CDH1	2.63638e-109	0.38293	0.625	0.4	5.27276e-106
XDH	3.60982e-40	0.381676	0.476	0.382	7.21963e-37
KYNU	2.47699e-232	0.380444	0.716	0.36	4.95399e-229
WHRN	2.68413e-160	0.378866	0.728	0.348	5.36826e-157
PKHD1L1	2.47564e-139	0.378854	0.619	0.336	4.95127e-136
FAM174B	3.52988e-209	0.378046	0.727	0.349	7.05976e-206
PARD6B	9.51356e-91	0.376855	0.565	0.341	1.90271e-87
CD55	4.39234e-62	0.375214	0.889	0.707	8.78469e-59
GALNT3	5.77526e-152	0.373503	0.679	0.398	1.15505e-148
RIPK2	2.07361e-128	0.369146	0.748	0.44	4.14723e-125
SMIM24	9.94377e-72	0.364301	0.482	0.242	1.98875e-68
EFNA1	1.3113e-110	0.363988	0.815	0.491	2.62261e-107
PCLAF	3.79001e-77	0.363692	0.635	0.475	7.58003e-74
HMGCR	2.00688e-120	0.361805	0.677	0.368	4.01375e-117
IFI6	6.16963e-59	0.360855	0.949	0.796	1.23393e-55
C2CD4A	3.71275e-07	0.360118	0.402	0.43	0.000742551
RP11-403I13.5	3.52654e-279	0.359469	0.668	0.238	7.05308e-276
CAPN6	1.85573e-32	0.35714	0.518	0.452	3.71145e-29
CYB561	7.66551e-202	0.356663	0.757	0.359	1.5331e-198
RP11-608O21.1	3.53436e-79	0.356332	0.45	0.184	7.06873e-76
MT-CO1	3.32072e-154	0.355056	1	1	6.64144e-151
TK1	1.27691e-86	0.354731	0.599	0.413	2.55381e-83
EPHA2	5.11368e-55	0.35369	0.62	0.456	1.02274e-51
ERRFI1	1.24306e-54	0.353438	0.891	0.685	2.48612e-51
MT-CO2	8.77509e-153	0.352326	0.999	1	1.75502e-149
CASZ1	4.28982e-145	0.352031	0.683	0.392	8.57963e-142
RP1-193H18.2	5.84987e-243	0.351508	0.696	0.289	1.16997e-239
FOXA2	6.75172e-152	0.351248	0.656	0.365	1.35034e-148
CDCP1	4.38822e-149	0.350982	0.667	0.406	8.77645e-146
TMEM106C	9.37571e-77	0.350229	0.676	0.464	1.87514e-73
TUBB4B	2.62381e-94	0.349909	0.99	0.898	5.24763e-91
TC2N	6.00977e-177	0.348999	0.712	0.359	1.20195e-173
RAB3IP	5.28792e-135	0.346486	0.635	0.327	1.05758e-131
NFKBID	4.00993e-112	0.34446	0.653	0.376	8.01985e-109
APOL4	1.40257e-159	0.344454	0.642	0.297	2.80514e-156
LAD1	5.48771e-274	0.342344	0.709	0.263	1.09754e-270
C3	8.51479e-89	0.339818	0.677	0.515	1.70296e-85
SCNN1A	1.42452e-144	0.339163	0.634	0.334	2.84903e-141
ITGA6	1.33437e-147	0.338413	0.909	0.612	2.66874e-144
EYA2	6.45055e-213	0.338232	0.718	0.346	1.29011e-209
PCCA	1.42105e-114	0.333663	0.672	0.412	2.8421e-111
MT-ND4	1.31329e-126	0.333625	1	1	2.62658e-123
PTPRF	4.81298e-156	0.33327	0.762	0.444	9.62596e-153
HN1	2.31631e-100	0.333019	0.851	0.587	4.63263e-97
HOXB8	1.53968e-228	0.332898	0.687	0.268	3.07935e-225
TMEM30B	1.91717e-181	0.331345	0.699	0.371	3.83435e-178
GCNT3	1.15299e-121	0.331088	0.6	0.329	2.30598e-118
LGR4	1.81007e-182	0.330073	0.694	0.345	3.62014e-179
MAFK	1.49229e-68	0.329086	0.684	0.435	2.98458e-65
PLCB1	3.96683e-127	0.32855	0.73	0.475	7.93367e-124
HOXB5	2.13229e-151	0.32686	0.609	0.29	4.26458e-148
ZNF217	6.68097e-133	0.324213	0.728	0.464	1.33619e-129
MECOM	3.42995e-159	0.323918	0.72	0.378	6.85989e-156
TMEM8A	2.80974e-142	0.323187	0.679	0.374	5.61948e-139
PRR15L	3.72642e-271	0.323158	0.655	0.22	7.45284e-268
MYO10	2.28036e-146	0.322938	0.734	0.426	4.56073e-143
PCSK6	8.5711e-145	0.319989	0.629	0.351	1.71422e-141
ID3	4.49401e-82	0.319595	0.997	0.888	8.98801e-79
FOLR1	7.29489e-74	0.318578	0.538	0.315	1.45898e-70
BICDL2	1.09886e-173	0.316977	0.651	0.31	2.19771e-170
MAP2K3	1.14236e-72	0.316208	0.808	0.53	2.28473e-69
HMGN5	7.38685e-54	0.315118	0.656	0.478	1.47737e-50
ERBB3	1.6115e-129	0.312625	0.571	0.245	3.22299e-126
KRT7	3.41246e-35	0.311242	0.445	0.343	6.82491e-32
CLDN10	1.13043e-77	0.310099	0.608	0.415	2.26086e-74
TFCP2L1	1.5901e-168	0.309769	0.641	0.334	3.1802e-165
SMC4	1.73507e-101	0.309695	0.767	0.53	3.47014e-98
LINC01480	4.76107e-130	0.305922	0.716	0.461	9.52213e-127
CCHCR1	2.00187e-130	0.304764	0.65	0.327	4.00374e-127
CRNDE	8.56463e-103	0.30458	0.682	0.475	1.71293e-99
SLC4A7	1.46223e-74	0.303898	0.69	0.51	2.92446e-71
PLK2	3.32574e-100	0.303094	0.877	0.543	6.65149e-97
TMEM144	2.3328e-101	0.300294	0.602	0.371	4.6656e-98
FSTL3	6.67076e-67	0.300286	0.695	0.49	1.33415e-63
LCN2	1.82121e-32	0.298122	0.453	0.374	3.64242e-29
CCDC146	8.26756e-84	0.294667	0.607	0.446	1.65351e-80
LGMN	1.03397e-131	0.293076	0.827	0.501	2.06794e-128
SLC6A6	2.16445e-86	0.29104	0.621	0.393	4.3289e-83
WARS	3.33167e-95	0.286401	0.762	0.522	6.66334e-92
CFLAR	8.53015e-84	0.286358	0.886	0.694	1.70603e-80
ZWINT	7.96131e-75	0.285668	0.535	0.363	1.59226e-71
ZNF165	1.53754e-51	0.283641	0.52	0.393	3.07508e-48
PRSS22	7.22241e-160	0.282361	0.62	0.331	1.44448e-156
KCNG1	9.73058e-120	0.280368	0.787	0.542	1.94612e-116
SFTA2	1.24702e-129	0.279146	0.529	0.242	2.49404e-126
TICAM1	1.65217e-73	0.2791	0.613	0.383	3.30435e-70
TOP2A	3.09616e-47	0.278852	0.47	0.354	6.19232e-44
ETS2	1.66903e-57	0.277728	0.94	0.769	3.33805e-54
PTTG1	6.07456e-64	0.276831	0.588	0.42	1.21491e-60
MAP7	3.12069e-112	0.275437	0.565	0.287	6.24137e-109
CENPF	3.58415e-37	0.274857	0.457	0.376	7.1683e-34
SLC30A2	1.14967e-71	0.274374	0.484	0.276	2.29934e-68
USP54	2.54449e-73	0.274013	0.549	0.369	5.08897e-70
RALGAPA2	7.29099e-80	0.273358	0.656	0.457	1.4582e-76
HLA-DMA	2.56057e-158	0.273056	0.815	0.46	5.12115e-155
SCGB2A2	0.000242108	0.272199	0.264	0.271	0.484215
HK2	1.19793e-134	0.270993	0.619	0.364	2.39586e-131
SDCBP2	7.69148e-18	0.270591	0.416	0.365	1.5383e-14
SERPINA1	4.66267e-59	0.269835	0.585	0.409	9.32533e-56
SGMS2	4.44802e-64	0.269739	0.605	0.413	8.89603e-61
PFKFB3	3.91601e-25	0.269178	0.624	0.509	7.83203e-22
RP5-1159O4.1	5.00981e-117	0.268517	0.555	0.263	1.00196e-113
SLC44A4	2.0132e-61	0.267257	0.574	0.411	4.0264e-58
AGR3	8.33712e-83	0.267077	0.612	0.459	1.66742e-79
ESRP1	6.82866e-93	0.266045	0.567	0.336	1.36573e-89
DMKN	4.77728e-101	0.265513	0.667	0.392	9.55455e-98
MFSD6	9.0743e-126	0.26516	0.637	0.379	1.81486e-122
TES	1.14581e-77	0.263697	0.837	0.618	2.29161e-74
AQP3	1.60725e-37	0.26322	0.485	0.377	3.2145e-34
CST4	3.26052e-69	0.262474	0.455	0.254	6.52104e-66
SERPINB1	2.20202e-92	0.262309	0.783	0.513	4.40404e-89
PHF8	1.34786e-144	0.262222	0.623	0.329	2.69573e-141
S100A1	1.94235e-37	0.262005	0.429	0.329	3.8847e-34
HIST1H2AC	9.48338e-107	0.260204	0.76	0.481	1.89668e-103
SRGAP3	4.58514e-112	0.259277	0.606	0.357	9.17028e-109
CCDC170	9.21077e-160	0.258702	0.727	0.367	1.84215e-156
COBL	2.16746e-100	0.258219	0.544	0.274	4.33492e-97
OPRK1	5.14902e-202	0.257818	0.55	0.178	1.0298e-198
MKI67	2.0302e-83	0.255559	0.491	0.271	4.06041e-80
PIM3	3.66543e-64	0.2548	0.945	0.775	7.33086e-61
RIPK4	8.22991e-70	0.25241	0.52	0.323	1.64598e-66
GGH	9.33042e-101	0.251478	0.613	0.364	1.86608e-97
NEBL	2.75852e-68	0.25133	0.518	0.327	5.51704e-65
LINC00958	1.62757e-117	0.251312	0.533	0.221	3.25514e-114
MYH14	4.79762e-64	0.250053	0.51	0.336	9.59525e-61
PAPPA	7.56519e-67	-0.250731	0.198	0.495	1.51304e-63
HTRA3	2.14477e-17	-0.252399	0.273	0.455	4.28953e-14
ECSCR	0.0013349	-0.257415	0.457	0.458	1
EPAS1	2.03605e-06	-0.257783	0.554	0.59	0.00407209
ALDH1A3	1.39336e-07	-0.259609	0.371	0.496	0.000278672
SLIT3	4.12945e-14	-0.260382	0.379	0.511	8.25889e-11
PCP4	4.36704e-13	-0.260479	0.138	0.33	8.73407e-10
TNFRSF12A	6.70731e-06	-0.264716	0.784	0.747	0.0134146
FBXO32	4.35817e-37	-0.26496	0.246	0.489	8.71635e-34
CYTOR	3.96607e-07	-0.265898	0.606	0.661	0.000793213
FAM43A	0.000287422	-0.269299	0.383	0.467	0.574843
APCDD1	3.13222e-05	-0.271511	0.51	0.583	0.0626444
AQP1	3.24402e-30	-0.27183	0.767	0.608	6.48805e-27
SDPR	4.92898e-14	-0.271999	0.595	0.502	9.85795e-11
PALMD	7.45756e-19	-0.272365	0.295	0.476	1.49151e-15
CCL21	5.88293e-22	-0.278289	0.552	0.532	1.17659e-18
HLA-DRB1	1.69384e-12	-0.284121	0.648	0.612	3.38768e-09
CDC42EP3	0.000381485	-0.28613	0.582	0.577	0.76297
CLDN5	1.33327e-53	-0.289277	0.71	0.52	2.66655e-50
JCHAIN	0.0344673	-0.291593	0.365	0.416	1
HOPX	6.96724e-07	-0.291964	0.56	0.498	0.00139345
NRP2	8.59009e-23	-0.292347	0.254	0.453	1.71802e-19
ELK3	2.63319e-23	-0.29272	0.465	0.61	5.26637e-20
PCDH17	4.22554e-18	-0.29476	0.231	0.421	8.45107e-15
CCDC3	3.82422e-05	-0.294776	0.393	0.507	0.0764843
TFPI	1.18186e-15	-0.295316	0.347	0.501	2.36373e-12
PGRMC1	6.91711e-05	-0.302475	0.928	0.84	0.138342
RERGL	0.00736981	-0.305734	0.249	0.356	1
FGF7	2.8982e-08	-0.305957	0.271	0.415	5.79641e-05
MEDAG	5.29548e-53	-0.308323	0.351	0.584	1.0591e-49
YBX3	2.25924e-29	-0.308777	0.953	0.935	4.51849e-26
ENPP2	0.000317979	-0.310368	0.444	0.51	0.635958
TWISTNB	5.40514e-17	-0.315405	0.652	0.695	1.08103e-13
ADAMTS9	2.03513e-47	-0.320874	0.387	0.624	4.07026e-44
KLK1	4.9498e-09	-0.323669	0.297	0.43	9.8996e-06
ZFP36	1.07501e-10	-0.325429	1	0.999	2.15002e-07
GUCY1A2	8.78645e-43	-0.325977	0.342	0.552	1.75729e-39
GADD45B	0.000565565	-0.330124	1	0.992	1
TUBB2B	4.19529e-33	-0.330565	0.235	0.467	8.39058e-30
RGCC	5.22916e-08	-0.334137	0.826	0.619	0.000104583
CD34	2.64792e-05	-0.336963	0.448	0.529	0.0529585
ASPN	7.41109e-07	-0.341211	0.22	0.365	0.00148222
KCTD12	4.84993e-25	-0.345925	0.424	0.574	9.69985e-22
CALCRL	3.50043e-08	-0.348317	0.459	0.575	7.00085e-05
CREM	7.73043e-06	-0.348992	0.746	0.7	0.0154609
NOTCH3	7.22809e-22	-0.349584	0.416	0.576	1.44562e-18
FILIP1	2.5106e-60	-0.351934	0.221	0.511	5.0212e-57
HLA-DPB1	1.01437e-05	-0.355605	0.702	0.62	0.0202873
CTSC	6.41874e-13	-0.357897	0.723	0.729	1.28375e-09
PRELP	3.44734e-21	-0.359941	0.378	0.527	6.89467e-18
PCAT19	0.0159725	-0.36289	0.553	0.567	1
RBP7	4.78946e-26	-0.368552	0.378	0.534	9.57892e-23
SLMAP	0.00444755	-0.369706	0.569	0.582	1
GLIPR1	2.33216e-53	-0.375253	0.3	0.568	4.66432e-50
THBD	1.70322e-08	-0.375556	0.336	0.463	3.40644e-05
TNC	4.06924e-93	-0.376801	0.28	0.598	8.13849e-90
HLA-DPA1	1.18685e-09	-0.379022	0.69	0.611	2.3737e-06
ACKR1	1.85582e-41	-0.380155	0.73	0.547	3.71164e-38
ARC	1.56231e-11	-0.382325	0.301	0.44	3.12462e-08
C7	4.57778e-50	-0.403678	0.204	0.474	9.15557e-47
TWIST2	3.82529e-59	-0.415239	0.178	0.494	7.65059e-56
KCNMA1	3.017e-44	-0.420774	0.295	0.534	6.03399e-41
FABP5	7.79238e-06	-0.421792	0.723	0.704	0.0155848
C2orf40	8.04408e-70	-0.4338	0.214	0.514	1.60882e-66
BAG2	1.69753e-34	-0.435773	0.472	0.632	3.39507e-31
SELE	3.75577e-21	-0.436501	0.293	0.475	7.51154e-18
EMCN	1.86479e-06	-0.437274	0.541	0.506	0.00372959
WFDC1	8.94023e-33	-0.443864	0.435	0.585	1.78805e-29
FRZB	0.000175006	-0.445303	0.374	0.456	0.350012
GJA4	1.70079e-16	-0.449438	0.35	0.506	3.40158e-13
LBH	2.99271e-33	-0.458896	0.347	0.545	5.98541e-30
PPP1R12B	1.10768e-25	-0.459325	0.41	0.562	2.21535e-22
VCAN	6.91839e-20	-0.460838	0.617	0.691	1.38368e-16
PENK	2.44075e-52	-0.466703	0.378	0.584	4.88149e-49
PLAT	1.06119e-56	-0.476294	0.491	0.681	2.12237e-53
IGFBP3	8.26456e-27	-0.482036	0.365	0.524	1.65291e-23
CPE	4.78868e-24	-0.486386	0.494	0.633	9.57736e-21
GJA1	5.38858e-66	-0.486769	0.485	0.693	1.07772e-62
FXYD5	7.37131e-54	-0.487719	0.552	0.687	1.47426e-50
TGFBI	7.26625e-83	-0.495765	0.298	0.604	1.45325e-79
CDKN1A	3.5963e-30	-0.496083	0.93	0.881	7.1926e-27
MCAM	1.12473e-49	-0.496469	0.282	0.537	2.24947e-46
RSPO3	3.16393e-79	-0.507327	0.217	0.535	6.32786e-76
RGS2	9.89789e-22	-0.507704	0.431	0.546	1.97958e-18
COL12A1	3.03017e-56	-0.510103	0.427	0.648	6.06034e-53
RORB	4.76604e-11	-0.519274	0.381	0.498	9.53208e-08
KLF2	0.00597684	-0.533155	0.839	0.771	1
LAMA4	8.00383e-93	-0.533696	0.506	0.734	1.60077e-89
IGF2	1.90094e-56	-0.538885	0.423	0.636	3.80188e-53
CYR61	3.47919e-06	-0.551804	0.986	0.917	0.00695837
ECM1	1.52695e-23	-0.568841	0.617	0.64	3.0539e-20
LPP	1.53409e-17	-0.570213	0.85	0.809	3.06819e-14
SERPINE1	0.00435253	-0.572863	0.727	0.675	1
MFAP5	1.67134e-64	-0.577314	0.314	0.582	3.34268e-61
TPPP3	1.264e-13	-0.577318	0.761	0.762	2.52799e-10
CRYAB	1.69307e-54	-0.577613	0.812	0.849	3.38614e-51
SRGN	0.000149026	-0.577982	0.778	0.638	0.298052
ADAMTS4	3.28121e-92	-0.589623	0.354	0.674	6.56243e-89
CLU	5.09836e-19	-0.589923	0.825	0.755	1.01967e-15
NEXN	8.19422e-66	-0.59106	0.302	0.568	1.63884e-62
PDLIM3	1.51304e-50	-0.599172	0.274	0.537	3.02607e-47
FHL2	9.09632e-78	-0.605083	0.536	0.732	1.81926e-74
CLEC2B	7.73176e-66	-0.606669	0.596	0.73	1.54635e-62
LMOD1	3.37989e-76	-0.608457	0.284	0.588	6.75977e-73
SMOC2	6.83319e-08	-0.614219	0.669	0.659	0.000136664
SNCG	0.00168846	-0.614321	0.509	0.59	1
SOCS3	1.38232e-13	-0.615135	0.965	0.897	2.76464e-10
FN1	2.17507e-94	-0.617324	0.736	0.841	4.35013e-91
CYP1B1	1.36386e-64	-0.618205	0.29	0.58	2.72772e-61
PRSS23	1.05525e-96	-0.618614	0.614	0.776	2.1105e-93
ARID5B	5.90332e-64	-0.621552	0.773	0.839	1.18066e-60
TCEAL7	5.5681e-57	-0.660363	0.543	0.667	1.11362e-53
DSTN	5.76066e-25	-0.674025	1	0.989	1.15213e-21
IGFBP2	3.37485e-23	-0.674267	0.95	0.95	6.74969e-20
RGS16	1.95438e-52	-0.690145	0.37	0.599	3.90876e-49
IGFBP6	1.43529e-29	-0.701949	0.894	0.854	2.87059e-26
SVIL	7.38317e-195	-0.712487	0.234	0.728	1.47663e-191
CTSK	6.69191e-79	-0.714645	0.667	0.798	1.33838e-75
CTGF	0.0492936	-0.716861	0.944	0.801	1
COL4A1	6.12342e-139	-0.71723	0.717	0.866	1.22468e-135
PHLDA1	6.82342e-62	-0.718736	0.842	0.828	1.36468e-58
LMCD1	2.23023e-67	-0.731494	0.429	0.667	4.46046e-64
SOD3	6.28811e-54	-0.732795	0.747	0.817	1.25762e-50
A2M	1.79244e-41	-0.737763	0.877	0.855	3.58489e-38
PLAC9	1.33823e-45	-0.737783	0.687	0.767	2.67647e-42
CXCL12	1.53241e-104	-0.748673	0.405	0.689	3.06482e-101
RBP1	1.33875e-104	-0.75384	0.775	0.846	2.6775e-101
MEF2C	1.15118e-144	-0.755043	0.35	0.716	2.30237e-141
MFAP4	1.30814e-93	-0.75917	0.433	0.686	2.61629e-90
HSPB6	8.61422e-141	-0.759608	0.535	0.783	1.72284e-137
CSRP1	1.54593e-21	-0.761459	0.94	0.873	3.09187e-18
SPRY1	2.50129e-05	-0.768868	0.655	0.516	0.0500258
PPP1R14A	8.11813e-76	-0.772865	0.821	0.853	1.62363e-72
SYNPO2	3.53541e-112	-0.786799	0.445	0.728	7.07083e-109
AKAP12	6.47127e-166	-0.818638	0.437	0.774	1.29425e-162
SOX4	1.60571e-141	-0.824608	0.816	0.931	3.21141e-138
EMP1	8.39337e-73	-0.824791	0.898	0.874	1.67867e-69
HSPA1A	1.24988e-122	-0.827682	0.998	0.996	2.49976e-119
SLC2A3	8.46864e-131	-0.831942	0.742	0.846	1.69373e-127
THY1	2.13226e-137	-0.838207	0.696	0.845	4.26453e-134
GADD45G	6.75065e-79	-0.841745	0.778	0.832	1.35013e-75
APOE	1.76383e-13	-0.85248	0.956	0.913	3.52766e-10
FILIP1L	6.95285e-97	-0.854385	0.44	0.699	1.39057e-93
FTL	1.11576e-265	-0.86739	1	1	2.23152e-262
ENSG00000143248	0.0375058	-0.894693	0.616	0.606	1
FLNA	5.96461e-118	-0.911729	0.807	0.865	1.19292e-114
TGM2	1.13099e-220	-0.935917	0.641	0.87	2.26199e-217
BGN	3.98954e-104	-0.93668	0.456	0.705	7.97909e-101
SPON2	6.1761e-118	-0.938045	0.78	0.865	1.23522e-114
APOD	1.10681e-65	-0.954151	0.446	0.669	2.21362e-62
MMP11	4.27997e-28	-0.983142	0.625	0.68	8.55994e-25
S100A4	6.57628e-38	-1.00081	0.924	0.891	1.31526e-34
OGN	1.93502e-129	-1.04654	0.433	0.732	3.87003e-126
CRABP2	7.84477e-121	-1.05957	0.725	0.829	1.56895e-117
HES1	1.05894e-73	-1.06815	0.96	0.925	2.11787e-70
GEM	2.67911e-138	-1.09286	0.672	0.819	5.35823e-135
CALD1	8.10315e-169	-1.10386	0.988	0.987	1.62063e-165
PTN	1.21367e-140	-1.11018	0.619	0.795	2.42734e-137
MEG3	5.22063e-113	-1.13884	0.752	0.82	1.04413e-109
PTGDS	1.08711e-26	-1.14372	0.975	0.912	2.17423e-23
CAV1	7.14333e-144	-1.16738	0.856	0.889	1.42867e-140
SFRP1	4.25361e-188	-1.16838	0.358	0.757	8.50723e-185
TIMP1	0	-1.17102	0.95	0.986	0
TIMP3	2.48413e-249	-1.25671	0.883	0.949	4.96827e-246
ADIRF	0.0053117	-1.27068	0.98	0.921	1
SPARC	0	-1.28408	0.986	0.994	0
CCL2	2.61741e-50	-1.32417	0.828	0.818	5.23482e-47
LUM	2.51304e-91	-1.36264	0.939	0.911	5.02608e-88
CNN1	1.07294e-71	-1.36683	0.907	0.888	2.14589e-68
C11orf96	7.56611e-271	-1.4228	0.976	0.986	1.51322e-267
TPM1	3.3474e-156	-1.43404	0.973	0.972	6.6948e-153
DES	1.2735e-27	-1.43473	0.845	0.824	2.54699e-24
IGFBP7	0	-1.45078	0.999	0.999	0
ACTG2	0.0413911	-1.45731	0.981	0.934	1
MGP	3.9962e-244	-1.48708	0.971	0.972	7.99241e-241
DCN	1.15667e-144	-1.51151	0.891	0.883	2.31335e-141
TPM2	4.6634e-222	-1.54355	0.993	0.994	9.32679e-219
MYH11	1.24481e-81	-1.55905	0.623	0.79	2.48962e-78
IGF1	8.68179e-192	-1.57571	0.742	0.887	1.73636e-188
COL3A1	4.35261e-182	-1.57975	0.986	0.984	8.70521e-179
ACTA2	2.41471e-53	-1.61351	0.994	0.991	4.82941e-50
CCDC80	4.08632e-217	-1.61989	0.427	0.807	8.17264e-214
MYLK	3.1808e-127	-1.63598	0.788	0.874	6.3616e-124
MYL9	4.1494e-213	-1.64863	0.992	0.992	8.29881e-210
RPS17	1.20906e-205	-1.70329	0.653	0.823	2.41813e-202
COL1A1	1.82993e-217	-1.83008	0.982	0.987	3.65986e-214
SPARCL1	0	-1.90417	0.975	0.996	0
TAGLN	8.29023e-140	-1.98913	0.999	0.997	1.65805e-136
SFRP4	1.53835e-170	-1.99034	0.983	0.977	3.07671e-167
IGFBP5	7.72887e-260	-2.09332	0.841	0.938	1.54577e-256

## Sheet: VASCULAR_MUSCLE
	p_val	avg_logFC	pct.1	pct.2	p_val_adj
ADIRF	0	2.64511	0.995	0.914	0
CRIP1	0	2.03913	0.978	0.747	0
ENSG00000143248	0	1.95714	0.854	0.565	0
S100A4	0	1.68822	0.966	0.882	0
SNCG	0	1.65444	0.81	0.545	0
NDUFA4L2	0	1.4502	0.798	0.47	0
CCL2	6.18754e-47	1.38037	0.794	0.823	1.23751e-43
GJA4	0	1.37449	0.831	0.436	0
CPE	0	1.26537	0.957	0.565	0
SOD3	0	1.25979	0.947	0.788	0
SORBS2	6.35069e-225	1.2109	0.738	0.528	1.27014e-221
BCAM	0	1.19741	0.918	0.545	0
HOPX	0	1.18055	0.876	0.44	0
PPP1R14A	0	1.15912	0.982	0.828	0
RERGL	1.02165e-212	1.15686	0.626	0.3	2.04331e-209
NOTCH3	0	1.14596	0.926	0.502	0
MYL9	0	1.11499	1	0.991	0
HIGD1B	0	1.09114	0.819	0.398	0
IGFBP7	0	1.08557	1	0.999	0
TPPP3	0	1.06554	0.959	0.729	0
PLAC9	0	1.06171	0.946	0.729	0
TIMP3	0	1.05216	0.993	0.935	0
MAP3K7CL	0	1.03639	0.72	0.356	0
C11orf96	6.36066e-295	1.02536	0.998	0.983	1.27213e-291
MCAM	0	1.01209	0.833	0.462	0
BGN	0	0.987941	0.95	0.639	0
ACTA2	0	0.984501	0.998	0.991	0
LBH	6.07046e-296	0.974555	0.81	0.481	1.21409e-292
C12orf75	3.89685e-122	0.972136	0.698	0.577	7.79371e-119
FRZB	0	0.96136	0.808	0.388	0
LGI4	0	0.943896	0.869	0.427	0
CALD1	0	0.942022	1	0.985	0
GADD45B	2.77488e-182	0.937412	0.995	0.992	5.54976e-179
PHLDA2	8.81143e-200	0.932492	0.863	0.754	1.76229e-196
MT1A	1.21834e-134	0.929321	0.621	0.35	2.43668e-131
CCDC3	0	0.920498	0.772	0.451	0
PTN	1.45475e-180	0.884062	0.888	0.762	2.90951e-177
MEF2C	0	0.881146	0.925	0.644	0
NTRK2	0	0.879894	0.74	0.295	0
DSTN	7.73254e-284	0.878274	0.996	0.989	1.54651e-280
MT1M	2.85024e-131	0.852529	0.711	0.53	5.70049e-128
MYH11	3.42891e-280	0.831807	0.944	0.748	6.85781e-277
PLN	2.04305e-264	0.828386	0.785	0.455	4.0861e-261
PTP4A3	0	0.821179	0.78	0.378	0
C2orf40	2.37033e-184	0.815117	0.699	0.454	4.74066e-181
RRAD	9.8592e-223	0.812003	0.777	0.499	1.97184e-219
HES4	4.42649e-272	0.799609	0.914	0.787	8.85299e-269
SLIT3	0	0.780305	0.82	0.446	0
RGS16	5.5448e-93	0.771351	0.719	0.556	1.10896e-89
ID4	3.93234e-178	0.761651	0.857	0.628	7.86468e-175
CDKN1A	3.94672e-158	0.740951	0.923	0.879	7.89344e-155
MT2A	6.91537e-128	0.73997	0.997	0.996	1.38307e-124
CAV1	0	0.737786	0.994	0.868	0
IGFBP5	2.28074e-197	0.720993	0.986	0.92	4.56148e-194
CRIP2	4.92636e-284	0.698464	0.963	0.816	9.85271e-281
TAGLN	3.94805e-307	0.69554	0.999	0.997	7.89609e-304
CCND1	2.59659e-196	0.666821	0.852	0.688	5.19319e-193
KIAA0040	1.39855e-237	0.634733	0.744	0.452	2.79709e-234
MFAP4	4.05328e-78	0.633316	0.744	0.652	8.10657e-75
ADAMTS4	9.31878e-55	0.616823	0.741	0.631	1.86376e-51
C1QTNF1	4.57468e-262	0.603738	0.699	0.369	9.14935e-259
PDGFA	8.64274e-255	0.599019	0.699	0.377	1.72855e-251
PGF	3.70634e-301	0.587779	0.721	0.307	7.41269e-298
CSRP2	2.49433e-141	0.57325	0.744	0.522	4.98866e-138
FLNA	1.0731e-192	0.568081	0.951	0.845	2.14621e-189
SERPINI1	2.57797e-215	0.566407	0.635	0.304	5.15593e-212
RCAN2	1.08379e-211	0.557417	0.652	0.331	2.16757e-208
GUCY1A2	3.31274e-236	0.546657	0.796	0.49	6.62547e-233
COX4I2	9.97525e-275	0.536142	0.659	0.345	1.99505e-271
FHL5	3.29117e-282	0.528594	0.619	0.224	6.58233e-279
HSPB6	8.80816e-128	0.52503	0.856	0.746	1.76163e-124
WFDC1	2.85141e-122	0.523341	0.75	0.542	5.70281e-119
GPX3	2.1197e-88	0.51878	0.569	0.368	4.2394e-85
CDH6	3.29253e-221	0.510404	0.624	0.299	6.58506e-218
IER3	1.15134e-29	0.50636	0.947	0.949	2.30267e-26
TPM2	8.28976e-304	0.504422	1	0.993	1.65795e-300
HRH2	0	0.504276	0.672	0.215	0
MUSTN1	0	0.502356	0.662	0.18	0
JAG1	1.56459e-193	0.501733	0.775	0.509	3.12919e-190
ZNF331	1.14238e-19	0.493081	0.527	0.478	2.28477e-16
KLF2	5.90195e-124	0.491743	0.882	0.759	1.18039e-120
FOXS1	2.00901e-285	0.486345	0.678	0.321	4.01803e-282
PHLDA1	1.1603e-17	0.469264	0.819	0.831	2.3206e-14
CEBPD	1.31103e-60	0.46677	0.976	0.974	2.62206e-57
AVPR1A	3.1909e-90	0.464597	0.526	0.314	6.3818e-87
TSC22D3	4.61702e-105	0.458736	0.838	0.636	9.23404e-102
CCL8	7.55862e-41	0.456787	0.42	0.28	1.51172e-37
MT1E	2.85941e-62	0.436627	0.881	0.868	5.71882e-59
EPAS1	1.70649e-154	0.427923	0.798	0.551	3.41298e-151
CRYAB	2.11418e-149	0.418891	0.926	0.832	4.22836e-146
ADRA2A	1.19159e-198	0.417554	0.59	0.3	2.38317e-195
P2RX1	3.77131e-124	0.413503	0.508	0.273	7.54262e-121
SYNPO2	1.61629e-172	0.392481	0.894	0.672	3.23258e-169
LMOD1	1.5823e-103	0.389147	0.743	0.532	3.1646e-100
CREM	2.30742e-17	0.388382	0.71	0.702	4.61484e-14
PPP1R12B	3.36062e-140	0.385387	0.773	0.511	6.72125e-137
HIST1H4C	4.34688e-109	0.36465	0.929	0.883	8.69377e-106
DDIT4	6.33573e-29	0.340915	0.769	0.688	1.26715e-25
CH25H	8.58938e-05	0.334375	0.273	0.282	0.171788
PDLIM1	3.98663e-112	0.331625	0.967	0.88	7.97325e-109
MT1X	6.39287e-09	0.327403	0.761	0.804	1.27857e-05
NOV	4.24386e-18	0.326643	0.53	0.474	8.48771e-15
COL4A1	1.9013e-20	0.325239	0.871	0.85	3.8026e-17
INHBA	9.90486e-08	0.321092	0.395	0.333	0.000198097
KCNE4	5.22546e-53	0.321089	0.576	0.428	1.04509e-49
NRGN	3.60406e-79	0.31887	0.582	0.422	7.20813e-76
NEXN	5.44054e-106	0.314683	0.725	0.516	1.08811e-102
SLC38A11	4.69137e-240	0.314415	0.559	0.214	9.38273e-237
ESAM	2.22725e-163	0.310822	0.8	0.548	4.4545e-160
APOLD1	1.88237e-17	0.307056	0.462	0.364	3.76474e-14
FOXC2	2.33963e-138	0.304591	0.508	0.248	4.67927e-135
MAT2A	1.06148e-13	0.289665	0.643	0.621	2.12296e-10
FAM162B	1.36038e-152	0.288778	0.59	0.3	2.72076e-149
TUBA1B	3.1951e-86	0.285681	0.987	0.971	6.3902e-83
KCNA5	1.89773e-08	0.276854	0.375	0.233	3.79547e-05
TUBB2B	2.57085e-25	0.275255	0.538	0.432	5.1417e-22
CKB	1.27572e-74	0.266293	0.991	0.951	2.55143e-71
LRRC32	1.97393e-56	0.262421	0.587	0.424	3.94785e-53
PDLIM3	4.42703e-64	0.259154	0.665	0.49	8.85406e-61
ANGPTL4	1.51042e-29	0.253201	0.49	0.387	3.02085e-26
FOXC1	5.37253e-94	0.251627	0.523	0.323	1.07451e-90
C4orf48	1.87399e-76	-0.25002	0.642	0.75	3.74798e-73
HSPA6	3.84618e-05	-0.251194	0.515	0.56	0.0769235
PLPP2	4.18929e-25	-0.252063	0.418	0.499	8.37859e-22
FHL2	2.29179e-15	-0.2525	0.668	0.724	4.58358e-12
ESR1	2.23312e-28	-0.253652	0.626	0.685	4.46624e-25
TAP1	3.59693e-74	-0.25597	0.482	0.698	7.19387e-71
IL33	1.49258e-27	-0.256155	0.476	0.523	2.98516e-24
VAMP8	2.18608e-30	-0.256486	0.471	0.562	4.37216e-27
CXCL2	1.14527e-09	-0.256689	0.801	0.832	2.29054e-06
HLA-DQB1	1.48846e-28	-0.259879	0.469	0.538	2.97692e-25
OFD1	2.55762e-49	-0.259932	0.5	0.657	5.11523e-46
ELK3	5.29362e-46	-0.261355	0.498	0.614	1.05872e-42
DNAJC15	3.2618e-27	-0.263275	0.681	0.731	6.5236e-24
HERPUD1	1.43948e-13	-0.265023	0.787	0.833	2.87896e-10
VWF	1.25257e-59	-0.265514	0.387	0.542	2.50514e-56
CCL20	0.00147068	-0.266247	0.57	0.554	1
LPAR6	3.24604e-30	-0.266475	0.381	0.493	6.49209e-27
RGS1	3.18823e-09	-0.266822	0.426	0.465	6.37646e-06
TNFAIP2	3.84675e-37	-0.26724	0.575	0.627	7.6935e-34
RCN2	4.02828e-48	-0.267948	0.65	0.798	8.05657e-45
SLC2A1	1.40684e-74	-0.268566	0.385	0.584	2.81367e-71
MT1F	3.55206e-06	-0.27298	0.657	0.634	0.00710413
CYYR1	2.52655e-44	-0.276711	0.367	0.483	5.0531e-41
PAEP	0.00614558	-0.278661	0.588	0.596	1
ENG	2.48208e-21	-0.278741	0.514	0.569	4.96415e-18
HBEGF	2.81313e-28	-0.278942	0.412	0.522	5.62626e-25
HLA-DMA	2.75194e-06	-0.279056	0.473	0.492	0.00550387
CD93	1.82185e-09	-0.279935	0.47	0.54	3.64369e-06
AFDN	1.88071e-161	-0.282179	0.335	0.621	3.76142e-158
LINC01541	2.0675e-19	-0.282202	0.521	0.574	4.135e-16
C2CD4B	3.18364e-42	-0.282285	0.476	0.57	6.36729e-39
PERP	2.69062e-54	-0.283114	0.431	0.621	5.38124e-51
USP53	1.43306e-27	-0.283119	0.55	0.641	2.86613e-24
HSPA1A	5.5458e-22	-0.284163	0.991	0.997	1.10916e-18
LIFR	9.51497e-17	-0.284456	0.475	0.533	1.90299e-13
ANXA2	6.2042e-48	-0.284805	0.962	0.975	1.24084e-44
HLA-DQA1	2.25653e-18	-0.285046	0.406	0.458	4.51307e-15
DIO2	1.19656e-41	-0.286249	0.349	0.466	2.39311e-38
TM4SF18	1.89165e-11	-0.286699	0.408	0.458	3.7833e-08
CD200	3.64031e-65	-0.287195	0.388	0.534	7.28061e-62
HPGD	6.97742e-28	-0.287297	0.529	0.573	1.39548e-24
JCHAIN	5.44517e-09	-0.287482	0.445	0.406	1.08903e-05
SERPINA5	1.58347e-09	-0.287914	0.496	0.545	3.16694e-06
ICAM1	9.201e-27	-0.288277	0.648	0.704	1.8402e-23
CYB5A	0.00165837	-0.290207	0.81	0.787	1
CYP1B1	1.7258e-30	-0.291518	0.46	0.572	3.45159e-27
IL1R1	1.20636e-70	-0.291899	0.603	0.715	2.41271e-67
LDLR	5.70501e-46	-0.292385	0.593	0.734	1.141e-42
GBP1	6.04276e-60	-0.293155	0.55	0.691	1.20855e-56
PLVAP	0.00170538	-0.297192	0.406	0.423	1
SEC14L1	1.08292e-35	-0.299892	0.477	0.577	2.16583e-32
TWIST2	6.45128e-39	-0.300155	0.368	0.484	1.29026e-35
IFI6	6.47623e-40	-0.303432	0.771	0.816	1.29525e-36
SRGN	0.0101324	-0.303826	0.664	0.647	1
INSR	7.01505e-78	-0.306669	0.284	0.53	1.40301e-74
ALDH1A1	1.64827e-60	-0.306978	0.436	0.608	3.29654e-57
RASD1	9.78888e-38	-0.309114	0.569	0.705	1.95778e-34
CLEC14A	2.1027e-12	-0.309336	0.329	0.39	4.20541e-09
KCTD12	3.22548e-40	-0.31083	0.48	0.575	6.45095e-37
DUSP6	7.68741e-37	-0.31332	0.357	0.478	1.53748e-33
SPINT2	1.36298e-14	-0.315396	0.564	0.6	2.72595e-11
CAPS	3.64816e-13	-0.318085	0.527	0.587	7.29631e-10
MPZL2	2.89438e-11	-0.318819	0.525	0.56	5.78875e-08
EPCAM	8.95192e-10	-0.319086	0.45	0.484	1.79038e-06
PAPSS1	6.35022e-31	-0.319802	0.584	0.692	1.27004e-27
ITGA6	1.41998e-72	-0.320187	0.56	0.65	2.83996e-69
MUC1	1.78189e-37	-0.320975	0.57	0.671	3.56378e-34
FTH1	6.11346e-72	-0.321205	1	1	1.22269e-68
TNFSF10	3.31832e-99	-0.321621	0.246	0.473	6.63664e-96
TSPAN13	1.54641e-24	-0.325195	0.457	0.526	3.09282e-21
NPDC1	4.17354e-19	-0.325419	0.77	0.749	8.34709e-16
CALCRL	7.01793e-09	-0.327028	0.533	0.571	1.40359e-05
NEDD9	2.2717e-56	-0.328491	0.446	0.613	4.5434e-53
INSIG1	1.10264e-33	-0.329114	0.481	0.625	2.20527e-30
CD55	8.87456e-54	-0.329251	0.598	0.743	1.77491e-50
ALDH1A3	1.10714e-58	-0.331112	0.375	0.504	2.21429e-55
FAM213A	2.08599e-32	-0.332453	0.676	0.713	4.17198e-29
ADM	3.78812e-57	-0.332538	0.295	0.505	7.57624e-54
HBA2	4.88999e-11	-0.333881	0.546	0.409	9.77998e-08
ENPP2	3.54118e-40	-0.335153	0.415	0.52	7.08236e-37
ITGB8	7.3166e-31	-0.336075	0.54	0.6	1.46332e-27
TMEM101	1.10426e-18	-0.336826	0.601	0.657	2.20852e-15
STMN1	3.41826e-53	-0.336913	0.66	0.792	6.83652e-50
SMS	1.04138e-54	-0.337418	0.759	0.834	2.08277e-51
PALMD	5.62442e-15	-0.338169	0.419	0.467	1.12488e-11
TPD52L1	4.7332e-32	-0.338173	0.482	0.582	9.4664e-29
TES	7.90627e-135	-0.338501	0.383	0.679	1.58125e-131
LMCD1	2.5929e-53	-0.339571	0.493	0.673	5.1858e-50
PRSS23	4.38446e-73	-0.343057	0.668	0.779	8.76891e-70
DUSP5	1.39758e-55	-0.346566	0.589	0.694	2.79517e-52
NPW	1.14749e-66	-0.348547	0.464	0.593	2.29498e-63
ECSCR	5.55967e-62	-0.350295	0.322	0.48	1.11193e-58
TACSTD2	1.71319e-17	-0.35047	0.588	0.653	3.42637e-14
MGST1	2.81509e-23	-0.352786	0.581	0.639	5.63018e-20
KLF5	2.0738e-24	-0.353952	0.467	0.561	4.14759e-21
SLC9A3R2	7.98748e-10	-0.355569	0.8	0.781	1.5975e-06
NFKBIA	9.53108e-75	-0.358172	0.977	0.989	1.90622e-71
HLA-E	1.38464e-17	-0.363837	0.945	0.961	2.76929e-14
CITED4	2.76061e-38	-0.364145	0.571	0.642	5.52122e-35
ANXA1	0.000697408	-0.364755	0.883	0.848	1
IDH1	5.66685e-11	-0.369554	0.588	0.62	1.13337e-07
OCIAD2	4.50253e-57	-0.371493	0.559	0.651	9.00507e-54
SMIM22	3.79233e-11	-0.371788	0.573	0.599	7.58465e-08
ATP1B1	3.54441e-56	-0.374135	0.404	0.564	7.08881e-53
TCEAL7	8.13314e-63	-0.375831	0.498	0.684	1.62663e-59
COL1A2	8.0018e-67	-0.376486	0.966	0.985	1.60036e-63
CNDP2	2.38805e-37	-0.376606	0.542	0.648	4.77609e-34
C7	3.83659e-22	-0.38074	0.408	0.459	7.67318e-19
NCOA7	4.56894e-51	-0.38168	0.636	0.735	9.13788e-48
RSPO3	5.15797e-49	-0.383343	0.396	0.527	1.03159e-45
ETS2	1.0562e-57	-0.385219	0.642	0.807	2.1124e-54
SGK1	6.42772e-39	-0.386646	0.64	0.709	1.28554e-35
ID3	3.01155e-32	-0.386755	0.859	0.903	6.0231e-29
CST1	0.0400438	-0.388779	0.584	0.555	1
CXCL12	1.24423e-22	-0.38998	0.639	0.67	2.48847e-19
ADGRL4	3.60633e-80	-0.3925	0.318	0.511	7.21265e-77
CD34	1.0459e-49	-0.395425	0.429	0.538	2.09181e-46
IL32	3.43938e-57	-0.39597	0.68	0.771	6.87875e-54
KCNG1	4.55749e-30	-0.396179	0.497	0.573	9.11498e-27
GADD45A	3.40386e-34	-0.39803	0.806	0.882	6.80773e-31
CDC42EP3	1.5411e-123	-0.401921	0.336	0.619	3.08219e-120
BIRC3	2.37361e-67	-0.401985	0.494	0.666	4.74721e-64
ACSL5	1.59642e-22	-0.402024	0.59	0.621	3.19284e-19
TPM3	6.30385e-96	-0.403778	0.631	0.8	1.26077e-92
EGFL7	9.58891e-29	-0.407288	0.515	0.59	1.91778e-25
MSX1	9.96099e-29	-0.407332	0.657	0.696	1.9922e-25
CREB3L1	1.51154e-95	-0.407603	0.54	0.673	3.02308e-92
RBP7	1.78462e-107	-0.408748	0.337	0.552	3.56924e-104
SLPI	1.15453e-17	-0.40904	0.623	0.662	2.30907e-14
GADD45G	9.65748e-34	-0.40942	0.754	0.84	1.9315e-30
PENK	1.29395e-31	-0.411084	0.538	0.572	2.58791e-28
BTG3	7.51688e-91	-0.412814	0.699	0.85	1.50338e-87
TFPI2	9.51199e-66	-0.413143	0.448	0.623	1.9024e-62
HMGA1	4.95367e-100	-0.42012	0.398	0.622	9.90734e-97
MMP11	2.45526e-18	-0.422579	0.622	0.684	4.91053e-15
FTL	2.49411e-89	-0.425531	1	1	4.98822e-86
PIM3	8.41203e-122	-0.433534	0.622	0.818	1.68241e-118
HBB	1.29045e-18	-0.43721	0.318	0.402	2.58089e-15
BASP1	1.43801e-137	-0.439203	0.54	0.718	2.87601e-134
PLAUR	1.06615e-76	-0.441127	0.521	0.724	2.13229e-73
CYBA	1.16627e-113	-0.44282	0.831	0.922	2.33254e-110
SELE	4.29941e-12	-0.444642	0.404	0.47	8.59882e-09
DUSP2	4.49565e-62	-0.449125	0.561	0.693	8.99131e-59
PLIN2	6.87797e-107	-0.456516	0.59	0.745	1.37559e-103
KLF6	1.77061e-94	-0.458655	0.963	0.982	3.54122e-91
PCAT19	6.49803e-31	-0.459038	0.487	0.579	1.29961e-27
VCAN	1.47629e-83	-0.460149	0.564	0.706	2.95258e-80
EDN1	6.36269e-25	-0.462549	0.496	0.548	1.27254e-21
SPARCL1	8.77316e-42	-0.463526	0.991	0.995	1.75463e-38
STC1	0.0188415	-0.464031	0.526	0.499	1
ECM1	6.69846e-71	-0.468524	0.492	0.663	1.33969e-67
SOX4	8.43718e-97	-0.471839	0.848	0.934	1.68744e-93
PMAIP1	1.16871e-69	-0.47329	0.622	0.728	2.33742e-66
SOD2	1.14096e-57	-0.476289	0.912	0.948	2.28191e-54
ERRFI1	4.38116e-74	-0.480746	0.553	0.728	8.76233e-71
PGRMC1	1.32695e-88	-0.48265	0.71	0.871	2.65389e-85
GDF15	1.26408e-19	-0.485744	0.542	0.602	2.52816e-16
TSHZ2	1.87223e-155	-0.486861	0.488	0.729	3.74446e-152
CLEC2B	2.97432e-73	-0.492218	0.626	0.734	5.94864e-70
ITM2A	4.88488e-109	-0.495497	0.303	0.537	9.76977e-106
RORB	2.82911e-75	-0.499553	0.32	0.517	5.65822e-72
AQP1	1.53149e-52	-0.499769	0.483	0.645	3.06298e-49
IGF2	1.43853e-105	-0.501461	0.467	0.644	2.87705e-102
KRT18	1.26688e-15	-0.503891	0.578	0.644	2.53375e-12
MT1G	0.000641997	-0.50482	0.72	0.758	1
MFAP5	6.75779e-43	-0.511363	0.487	0.571	1.35156e-39
COL3A1	1.11171e-58	-0.513503	0.979	0.985	2.22342e-55
PAGE4	1.05498e-31	-0.515033	0.536	0.594	2.10995e-28
EMCN	6.3156e-23	-0.521015	0.426	0.522	1.26312e-19
RBP1	1.50583e-126	-0.525377	0.732	0.858	3.01166e-123
GJA1	1.35361e-177	-0.533823	0.451	0.713	2.70723e-174
S100A16	1.89849e-185	-0.534406	0.684	0.853	3.79697e-182
SERPINE1	2.69239e-54	-0.534719	0.588	0.695	5.38478e-51
ELF3	6.73837e-31	-0.535307	0.684	0.744	1.34767e-27
TNFAIP3	1.84359e-101	-0.538483	0.805	0.893	3.68717e-98
HLA-DPB1	6.84777e-73	-0.538817	0.471	0.653	1.36955e-69
RGCC	4.17692e-63	-0.548727	0.462	0.666	8.35384e-60
CLDN5	1.16906e-08	-0.551244	0.518	0.539	2.33812e-05
CLDN3	1.77335e-14	-0.555979	0.676	0.713	3.5467e-11
SOX17	5.39408e-23	-0.557916	0.526	0.585	1.07882e-19
CTSK	6.67192e-88	-0.566519	0.691	0.803	1.33438e-84
ACKR1	1.87913e-21	-0.576091	0.49	0.575	3.75826e-18
NEAT1	1.56484e-181	-0.576124	0.981	0.995	3.12968e-178
FABP5	1.1168e-96	-0.576817	0.584	0.726	2.2336e-93
GNG11	3.71687e-85	-0.586224	0.847	0.922	7.43374e-82
RCN1	1.74963e-97	-0.591111	0.784	0.896	3.49926e-94
IGFBP2	8.84883e-58	-0.593365	0.928	0.953	1.76977e-54
CTGF	4.31115e-51	-0.602517	0.716	0.829	8.6223e-48
ASRGL1	1.84835e-29	-0.607481	0.519	0.597	3.6967e-26
HLA-DPA1	3.26333e-98	-0.616547	0.465	0.643	6.52666e-95
COL1A1	2.99725e-68	-0.619466	0.981	0.987	5.99449e-65
KRT8	2.5293e-40	-0.622461	0.641	0.754	5.05859e-37
DES	0.000114303	-0.625828	0.835	0.825	0.228606
CLDN4	3.64219e-27	-0.626616	0.859	0.881	7.28438e-24
ACTG2	2.44387e-23	-0.64602	0.93	0.94	4.88775e-20
S100A10	5.36444e-63	-0.653258	0.802	0.87	1.07289e-59
ID1	1.06868e-108	-0.659562	0.695	0.838	2.13735e-105
TMSB10	7.37371e-227	-0.661955	1	1	1.47474e-223
EMP1	1.12649e-118	-0.691393	0.736	0.9	2.25298e-115
SMOC2	1.09157e-67	-0.704105	0.565	0.676	2.18314e-64
CRABP2	1.38338e-90	-0.706821	0.733	0.835	2.76677e-87
HLA-DRB1	2.8129e-49	-0.740376	0.538	0.628	5.6258e-46
KRT19	4.57536e-89	-0.759851	0.769	0.822	9.15071e-86
OGN	2.03169e-64	-0.768481	0.629	0.72	4.06338e-61
SPON2	4.35428e-198	-0.776253	0.708	0.883	8.70856e-195
CXCL8	4.28387e-39	-0.778277	0.877	0.917	8.56773e-36
SFRP1	1.25269e-124	-0.815923	0.596	0.745	2.50538e-121
LUM	2.08104e-139	-0.820173	0.831	0.928	4.16208e-136
PTGDS	3.70135e-162	-0.833823	0.787	0.939	7.4027e-159
SPRY1	2.00194e-39	-0.846921	0.415	0.547	4.00387e-36
WFDC2	1.74981e-27	-0.871294	0.816	0.871	3.49962e-24
APOD	2.14325e-108	-0.880737	0.487	0.678	4.2865e-105
HLA-DRA	1.34461e-35	-0.893979	0.59	0.662	2.68921e-32
RAMP2	1.20687e-175	-0.909081	0.655	0.825	2.41373e-172
MEG3	2.0891e-219	-0.925997	0.598	0.851	4.17819e-216
TM4SF1	4.26095e-32	-0.926239	0.884	0.911	8.5219e-29
SCGB2A1	4.43646e-13	-0.929199	0.793	0.795	8.87291e-10
SCGB1D4	1.27574e-08	-0.931184	0.729	0.733	2.55148e-05
SCGB1D2	2.9546e-08	-0.933498	0.827	0.806	5.9092e-05
SAT1	1.49555e-199	-0.938174	0.999	1	2.9911e-196
DCN	3.14785e-149	-1.03247	0.715	0.912	6.2957e-146
IFI27	3.76816e-113	-1.07512	0.88	0.916	7.53632e-110
CD74	8.99306e-56	-1.19564	0.793	0.852	1.79861e-52
IGF1	2.29185e-260	-1.23626	0.718	0.901	4.5837e-257
SFRP4	2.00662e-221	-1.54819	0.933	0.984	4.01325e-218

## Sheet: IMMUNE
	p_val	avg_logFC	pct.1	pct.2	p_val_adj
JCHAIN	0.0078983	2.87662	0.306	0.414	1
HLA-DRA	4.38223e-43	2.79755	0.828	0.648	8.76445e-40
RGS1	3.61982e-114	2.55721	0.919	0.45	7.23964e-111
SRGN	3.17849e-122	2.50103	1	0.642	6.35699e-119
HLA-DPB1	1.37297e-37	2.4465	0.77	0.624	2.74595e-34
HLA-DPA1	9.75935e-35	2.39465	0.751	0.615	1.95187e-31
LYZ	2.06425e-26	2.37691	0.589	0.356	4.1285e-23
TYROBP	1.31885e-42	2.32495	0.684	0.423	2.63769e-39
CD74	8.70676e-65	2.31821	0.967	0.841	1.74135e-61
HLA-DQA1	3.35927e-47	2.29602	0.699	0.446	6.71853e-44
HLA-DRB1	1.54745e-55	2.18024	0.842	0.611	3.0949e-52
GPR183	5.7357e-69	2.11305	0.751	0.387	1.14714e-65
C1QA	1.91341e-05	2.09639	0.407	0.337	0.0382683
C1QB	6.36221e-05	2.02093	0.402	0.325	0.127244
IL1B	7.96909e-11	1.98105	0.493	0.369	1.59382e-07
AIF1	1.01379e-24	1.96244	0.574	0.336	2.02758e-21
HLA-DQB1	2.66593e-57	1.95743	0.775	0.523	5.33187e-54
CXCR4	1.0798e-89	1.91769	0.9	0.538	2.1596e-86
C1QC	1.56386e-08	1.88184	0.392	0.201	3.12773e-05
G0S2	3.30854e-09	1.86539	0.579	0.478	6.61708e-06
FCER1G	1.23511e-28	1.83387	0.603	0.375	2.47022e-25
LAPTM5	2.86877e-104	1.61185	0.852	0.321	5.73755e-101
SPP1	2.48813e-05	1.61152	0.206	0.353	0.0497625
ARHGDIB	1.91232e-99	1.51256	0.947	0.59	3.82465e-96
GNLY	1.47077e-14	1.48734	0.579	0.46	2.94154e-11
S100A9	4.38602e-08	1.44525	0.431	0.33	8.77205e-05
CD14	1.14849e-29	1.44263	0.517	0.248	2.29699e-26
CXCL8	5.3967e-10	1.42816	0.88	0.912	1.07934e-06
HCST	7.63019e-83	1.41002	0.818	0.413	1.52604e-79
NKG7	5.98294e-06	1.39265	0.531	0.499	0.0119659
CORO1A	1.46474e-95	1.39048	0.856	0.444	2.92948e-92
CTSS	8.29646e-33	1.38862	0.656	0.406	1.65929e-29
LST1	5.00662e-47	1.38844	0.636	0.335	1.00132e-43
CD52	2.74494e-39	1.34366	0.722	0.476	5.48988e-36
LTB	6.11444e-31	1.31618	0.603	0.404	1.22289e-27
APOC1	0.00026959	1.31089	0.488	0.46	0.53918
CYBA	1.16612e-73	1.2992	0.986	0.907	2.33224e-70
PTPRC	3.1758e-110	1.28584	0.871	0.394	6.35159e-107
CD69	3.81316e-56	1.21552	0.722	0.417	7.62631e-53
C15orf48	1.23704e-13	1.19215	0.474	0.335	2.47408e-10
MS4A6A	1.31087e-46	1.17807	0.512	0.178	2.62173e-43
HLA-DMA	3.56725e-33	1.17526	0.703	0.485	7.13451e-30
RGS2	1.5596e-40	1.16676	0.804	0.531	3.11919e-37
ALOX5AP	5.43842e-64	1.1228	0.722	0.347	1.08768e-60
CD79A	2.22617e-09	1.11558	0.201	0.349	4.45233e-06
CCL20	6.66396e-07	1.08962	0.56	0.556	0.00133279
SAMSN1	7.18462e-97	1.08259	0.78	0.289	1.43692e-93
FTL	1.8947e-23	1.07975	0.995	1	3.7894e-20
DUSP2	1.38275e-47	1.07951	0.876	0.67	2.76549e-44
CD37	1.24463e-95	1.07244	0.828	0.326	2.48926e-92
HLA-DQA2	6.93863e-34	1.07108	0.431	0.157	1.38773e-30
IL32	4.03099e-13	1.06942	0.761	0.758	8.06198e-10
CD83	2.4556e-36	1.04458	0.727	0.468	4.9112e-33
ITGB2	3.7895e-76	1.03615	0.703	0.213	7.579e-73
GZMA	1.74594e-27	1.01843	0.574	0.345	3.49189e-24
CXCL3	0.00247333	1.00623	0.407	0.583	1
BCL2A1	4.53861e-13	0.990965	0.483	0.307	9.07721e-10
IFI30	5.37582e-16	0.983749	0.459	0.21	1.07516e-12
RAC2	7.19747e-65	0.966876	0.727	0.324	1.43949e-61
VAMP8	3.74265e-46	0.957844	0.809	0.544	7.4853e-43
GMFG	4.06571e-80	0.950106	0.852	0.445	8.13142e-77
CYTIP	3.77001e-37	0.931249	0.66	0.353	7.54003e-34
LSP1	1.12721e-45	0.912136	0.789	0.508	2.25443e-42
SH3BGRL3	2.74578e-52	0.904562	0.971	0.938	5.49156e-49
TSC22D3	9.0889e-31	0.899277	0.861	0.661	1.81778e-27
FCGR2A	9.20971e-37	0.898124	0.536	0.245	1.84194e-33
CAPG	9.82336e-30	0.891841	0.67	0.501	1.96467e-26
CTSD	6.87164e-05	0.891712	0.799	0.821	0.137433
FYB	2.45855e-61	0.887788	0.684	0.332	4.91709e-58
CD7	2.50857e-28	0.887757	0.579	0.336	5.01715e-25
CD3D	9.86813e-32	0.887075	0.612	0.419	1.97363e-28
NR4A2	3.02357e-36	0.88196	0.818	0.571	6.04714e-33
PLAUR	1.34299e-13	0.865865	0.804	0.693	2.68599e-10
CD53	5.32963e-79	0.857989	0.809	0.374	1.06593e-75
CTSB	1.58867e-09	0.847721	0.876	0.909	3.17733e-06
CD48	2.36659e-52	0.846217	0.684	0.302	4.73318e-49
GPSM3	7.35004e-62	0.843441	0.727	0.34	1.47001e-58
EREG	9.75752e-17	0.834958	0.373	0.174	1.9515e-13
XCL2	9.80232e-15	0.833219	0.464	0.268	1.96046e-11
CD68	6.00211e-19	0.832436	0.512	0.319	1.20042e-15
HLA-DMB	5.24078e-08	0.819321	0.517	0.456	0.000104816
XCL1	1.47774e-09	0.816842	0.431	0.312	2.95548e-06
C5AR1	1.84755e-19	0.807443	0.459	0.235	3.6951e-16
SDS	2.37596e-24	0.800237	0.34	0.11	4.75191e-21
CREM	1.39465e-36	0.798389	0.866	0.7	2.7893e-33
CST7	4.68615e-36	0.79658	0.627	0.38	9.37229e-33
FGL2	6.3755e-09	0.791597	0.45	0.307	1.2751e-05
HMGB2	2.87735e-23	0.789749	0.856	0.722	5.7547e-20
HAMP	2.45235e-07	0.778265	0.364	0.246	0.00049047
CLEC10A	4.36426e-54	0.772431	0.445	0.124	8.72853e-51
HLA-B	6.98677e-60	0.768802	0.995	0.985	1.39735e-56
EVI2B	3.03115e-104	0.766085	0.732	0.217	6.0623e-101
C1orf162	9.15111e-51	0.763219	0.579	0.21	1.83022e-47
B2M	1.89725e-81	0.762717	1	1	3.7945e-78
IL2RG	1.96831e-68	0.761944	0.718	0.336	3.93662e-65
UCP2	4.12067e-34	0.759982	0.684	0.469	8.24135e-31
HSPA6	2.8555e-12	0.758579	0.699	0.551	5.71099e-09
HERPUD1	1.11349e-10	0.754471	0.866	0.825	2.22698e-07
MT1X	5.01554e-05	0.744694	0.818	0.798	0.100311
CYBB	5.84664e-211	0.737969	0.565	0.054	1.16933e-207
SPI1	7.85511e-37	0.732597	0.517	0.207	1.57102e-33
MS4A7	3.37799e-12	0.728254	0.383	0.157	6.75599e-09
LCP1	5.87306e-47	0.712077	0.718	0.42	1.17461e-43
RUNX3	2.55143e-47	0.71189	0.617	0.284	5.10286e-44
PLEK	8.6294e-14	0.707549	0.469	0.216	1.72588e-10
IGSF6	3.6824e-64	0.701112	0.445	0.096	7.36479e-61
MNDA	1.12367e-60	0.695328	0.426	0.095	2.24734e-57
SERPINB9	3.67824e-27	0.682723	0.636	0.401	7.35648e-24
FXYD5	2.90152e-45	0.675314	0.88	0.672	5.80305e-42
ZNF331	5.68577e-29	0.660123	0.732	0.48	1.13715e-25
CSTA	1.11985e-15	0.645677	0.373	0.164	2.23969e-12
PHACTR1	5.04795e-29	0.638694	0.483	0.167	1.00959e-25
HLA-A	9.60026e-39	0.63119	0.995	0.996	1.92005e-35
CD2	4.8555e-47	0.629764	0.584	0.258	9.711e-44
CTSW	1.30762e-24	0.627744	0.493	0.231	2.61523e-21
S100A4	6.56253e-25	0.626829	0.957	0.893	1.31251e-21
CD3E	1.11227e-35	0.620688	0.579	0.341	2.22453e-32
PDE4B	4.2665e-35	0.617269	0.675	0.414	8.533e-32
EZR	5.10651e-31	0.612405	0.856	0.674	1.0213e-27
CXCL2	5.09573e-05	0.611484	0.818	0.828	0.101915
FTH1	3.62303e-12	0.611115	1	1	7.24605e-09
IL1RN	8.33193e-19	0.611062	0.445	0.244	1.66639e-15
SGK1	8.47671e-11	0.607151	0.756	0.698	1.69534e-07
CXCL16	8.38361e-06	0.606365	0.455	0.387	0.0167672
LGALS2	3.68077e-19	0.600449	0.383	0.162	7.36154e-16
DOK2	1.19928e-53	0.598962	0.593	0.207	2.39856e-50
GZMB	3.68545e-12	0.59411	0.435	0.304	7.37089e-09
LY96	1.66174e-16	0.593134	0.593	0.424	3.32347e-13
RHOH	6.66985e-20	0.58267	0.517	0.257	1.33397e-16
CPVL	2.9743e-11	0.580215	0.416	0.237	5.9486e-08
JAML	7.87149e-45	0.578695	0.44	0.104	1.5743e-41
DUSP4	3.0302e-20	0.573617	0.593	0.395	6.06039e-17
HLA-C	8.25989e-19	0.569715	0.976	0.927	1.65198e-15
RP11-386I14.4	1.61771e-19	0.562062	0.598	0.408	3.23542e-16
FCN1	3.39867e-18	0.561049	0.278	0.107	6.79734e-15
CSF1R	4.9961e-39	0.548416	0.407	0.101	9.9922e-36
LY86	7.15304e-18	0.547876	0.416	0.125	1.43061e-14
AREG	3.10872e-09	0.547504	0.383	0.231	6.21745e-06
CTSC	2.26485e-22	0.545866	0.852	0.726	4.5297e-19
TPM3	9.61545e-26	0.544742	0.904	0.773	1.92309e-22
PTPRE	2.66368e-07	0.541914	0.488	0.404	0.000532737
ARL4C	8.75672e-19	0.539875	0.651	0.546	1.75134e-15
FOLR2	3.25602e-19	0.533025	0.33	0.146	6.51204e-16
LPXN	6.7056e-38	0.522462	0.603	0.325	1.34112e-34
NFKBIA	2.47585e-17	0.521979	1	0.987	4.95169e-14
DDIT4	9.23741e-23	0.516176	0.856	0.696	1.84748e-19
NLRP3	3.25057e-19	0.512294	0.344	0.103	6.50113e-16
DNAAF1	7.43933e-25	0.511339	0.077	0.282	1.48787e-21
FAM26F	1.02415e-09	0.505389	0.392	0.219	2.04831e-06
IRF8	0.00215831	0.50362	0.349	0.283	1
OLR1	8.15643e-14	0.501843	0.311	0.106	1.63129e-10
SLA	5.83012e-42	0.500314	0.541	0.204	1.16602e-38
PTGER4	4.66889e-28	0.494341	0.488	0.173	9.33778e-25
CMTM6	1.35921e-10	0.494211	0.703	0.644	2.71842e-07
STX11	2.26019e-08	0.493585	0.445	0.298	4.52038e-05
MT2A	0.000135726	0.492095	1	0.997	0.271453
LIPA	1.51313e-07	0.488963	0.56	0.506	0.000302626
TNFRSF18	2.53813e-11	0.487573	0.478	0.321	5.07625e-08
PSMB9	6.30734e-25	0.487249	0.842	0.714	1.26147e-21
CLEC7A	5.19116e-22	0.483583	0.388	0.117	1.03823e-18
DERL3	0.0489109	0.481193	0.206	0.26	1
CPA3	0.00137861	0.477422	0.364	0.338	1
S100A10	1.47753e-19	0.457749	0.947	0.858	2.95507e-16
CD86	5.46171e-77	0.456402	0.421	0.076	1.09234e-73
PLAC8	4.1816e-33	0.450979	0.445	0.186	8.3632e-30
VSIG4	1.47143e-11	0.448716	0.292	0.124	2.94286e-08
RP11-347P5.1	3.35549e-21	0.44821	0.507	0.3	6.71097e-18
SERPINA1	6.681e-19	0.44681	0.584	0.421	1.3362e-15
ANXA1	1.2632e-18	0.444785	0.938	0.852	2.52639e-15
ISG20	1.17085e-05	0.439636	0.589	0.56	0.023417
RGCC	9.72598e-16	0.437827	0.78	0.633	1.9452e-12
CFLAR	1.10275e-15	0.431506	0.799	0.708	2.2055e-12
ISG15	1.28705e-05	0.429022	0.77	0.797	0.0257411
MS4A4A	2.86044e-67	0.428543	0.493	0.117	5.72089e-64
CITED2	0.000192249	0.420478	0.684	0.629	0.384498
CCR7	1.97548e-28	0.417109	0.459	0.205	3.95097e-25
TREM2	4.96604e-10	0.416112	0.254	0.072	9.93208e-07
HCK	3.54204e-16	0.410209	0.378	0.135	7.08408e-13
SLC16A3	6.10553e-10	0.408329	0.517	0.413	1.22111e-06
IL7R	5.18685e-31	0.40778	0.498	0.256	1.03737e-27
S100A11	2.92464e-08	0.405948	0.986	0.989	5.84928e-05
GZMK	3.04775e-09	0.404473	0.455	0.333	6.0955e-06
MSR1	4.0668e-26	0.403865	0.325	0.089	8.1336e-23
CD27	2.5631e-18	0.403167	0.469	0.29	5.12621e-15
MPEG1	2.47176e-41	0.402008	0.378	0.089	4.94351e-38
SERPINB1	1.79406e-11	0.39974	0.636	0.534	3.58812e-08
BST2	4.40613e-20	0.398771	0.818	0.626	8.81226e-17
PLIN2	0.000949418	0.395105	0.694	0.724	1
HPGDS	1.71907e-21	0.393894	0.435	0.209	3.43814e-18
GZMH	9.00268e-07	0.393168	0.407	0.285	0.00180054
GPR65	7.88784e-57	0.391358	0.536	0.134	1.57757e-53
TNFAIP3	8.46855e-19	0.388637	0.928	0.879	1.69371e-15
FCGR2B	2.96078e-29	0.387299	0.364	0.072	5.92155e-26
UPP1	2.27685e-11	0.386299	0.612	0.483	4.5537e-08
NFKB1	1.76157e-09	0.38296	0.703	0.67	3.52313e-06
MT1G	0.000568313	0.379562	0.699	0.754	1
FAM177A1	9.57514e-06	0.378258	0.813	0.76	0.0191503
SYNGR2	2.09146e-14	0.374652	0.737	0.592	4.18291e-11
CD163	1.63093e-157	0.371756	0.445	0.036	3.26186e-154
CD3G	4.34036e-49	0.370787	0.512	0.171	8.68072e-46
GPR34	4.54212e-134	0.369993	0.455	0.056	9.08425e-131
MMP9	1.43829e-21	0.368469	0.321	0.117	2.87659e-18
BIRC3	2.89058e-07	0.367493	0.708	0.64	0.000578115
CD300A	8.87963e-08	0.364817	0.335	0.084	0.000177593
LAT2	3.91758e-19	0.361691	0.459	0.211	7.83516e-16
FPR1	6.20229e-73	0.361001	0.359	0.061	1.24046e-69
TNF	0.00549047	0.359545	0.368	0.365	1
LINC01871	1.29087e-26	0.358816	0.512	0.273	2.58175e-23
LILRB4	1.87242e-92	0.35878	0.364	0.05	3.74483e-89
FCGR1A	3.32545e-93	0.357996	0.368	0.04	6.65091e-90
HBEGF	3.40316e-11	0.357318	0.66	0.503	6.80633e-08
OSM	3.34497e-49	0.356703	0.478	0.14	6.68994e-46
SAT1	1.10182e-11	0.353946	1	1	2.20365e-08
NCKAP1L	1.02254e-95	0.353706	0.541	0.094	2.04508e-92
NFKBID	3.23143e-07	0.35153	0.483	0.398	0.000646285
ABRACL	4.72794e-14	0.350779	0.708	0.614	9.45588e-11
LAIR1	5.38289e-16	0.348359	0.455	0.264	1.07658e-12
IL4I1	1.59748e-20	0.344881	0.478	0.308	3.19495e-17
C3AR1	1.39102e-72	0.339999	0.474	0.113	2.78204e-69
LY9	6.20775e-23	0.33756	0.321	0.055	1.24155e-19
HN1	1.5561e-07	0.337398	0.656	0.609	0.00031122
RP11-1143G9.4	6.48173e-24	0.335809	0.411	0.184	1.29635e-20
HIF1A	2.9653e-07	0.33235	0.775	0.77	0.000593061
HAVCR2	0.000906581	0.330762	0.278	0.065	1
GLIPR1	1.47424e-12	0.327072	0.665	0.543	2.94847e-09
INSIG1	6.00945e-05	0.326195	0.66	0.603	0.120189
CYTOR	1.34605e-07	0.325155	0.737	0.654	0.000269211
F13A1	0.00012893	0.322832	0.33	0.221	0.25786
BIN2	2.26048e-37	0.322431	0.445	0.106	4.52095e-34
CMTM7	5.41127e-18	0.318995	0.627	0.48	1.08225e-14
HLA-E	1.2027e-27	0.31806	0.99	0.958	2.40541e-24
HIST1H1C	1.2653e-11	0.317146	0.603	0.48	2.53059e-08
PFKFB3	1.05088e-15	0.315536	0.684	0.515	2.10177e-12
ZFAND2A	0.0191835	0.309961	0.565	0.557	1
KRT86	1.03516e-08	0.30938	0.278	0.166	2.07031e-05
TNFRSF4	2.82715e-08	0.305173	0.431	0.347	5.6543e-05
PCLAF	0.00507908	0.305063	0.507	0.488	1
STXBP2	1.86521e-08	0.303598	0.545	0.446	3.73043e-05
CLEC2B	3.37333e-11	0.30283	0.789	0.717	6.74665e-08
GIMAP4	9.57216e-20	0.301103	0.603	0.434	1.91443e-16
IL2RB	6.82644e-28	0.300512	0.498	0.239	1.36529e-24
SAMHD1	1.29036e-11	0.299709	0.622	0.498	2.58072e-08
RIPK2	0.0176761	0.29118	0.455	0.466	1
CRTAM	3.99607e-13	0.28829	0.34	0.126	7.99215e-10
TMSB10	1.39144e-15	0.282745	1	1	2.78288e-12
PLD4	0.0319991	0.269906	0.292	0.199	1
CD1E	1.83112e-139	0.262344	0.282	0.016	3.66224e-136
NCF2	6.8075e-08	0.25956	0.268	0.086	0.00013615
CD8A	7.43324e-11	0.258185	0.411	0.28	1.48665e-07
SLC7A5	0.00109638	0.253327	0.421	0.37	1
TREM1	9.41727e-07	0.25266	0.258	0.107	0.00188345
ARHGAP18	6.06446e-15	0.250562	0.598	0.447	1.21289e-11
ALDH1A1	9.3416e-07	-0.25017	0.44	0.586	0.00186832
LIFR	7.38893e-15	-0.251809	0.263	0.53	1.47779e-11
PPP1R12B	0.0344299	-0.25266	0.498	0.55	1
IL1R1	1.21885e-15	-0.253792	0.455	0.704	2.4377e-12
ADAMTS4	0.00104499	-0.254751	0.579	0.648	1
PAPSS1	0.000391555	-0.255975	0.579	0.678	0.78311
TLE1	4.90811e-14	-0.257244	0.388	0.66	9.81622e-11
PALMD	9.84714e-05	-0.259022	0.335	0.463	0.196943
KCNG1	0.000369315	-0.260341	0.435	0.565	0.73863
TNC	8.14399e-08	-0.260357	0.455	0.573	0.00016288
MEDAG	6.53841e-11	-0.262472	0.44	0.567	1.30768e-07
C2orf40	1.20698e-05	-0.263138	0.349	0.492	0.0241397
RGS16	0.00703682	-0.264612	0.512	0.581	1
KLK1	1.10708e-07	-0.268703	0.254	0.422	0.000221416
USP53	3.6434e-10	-0.268731	0.402	0.633	7.28681e-07
GUCY1A2	2.71663e-18	-0.269746	0.263	0.54	5.43325e-15
CD59	1.2604e-10	-0.271491	0.742	0.914	2.52079e-07
ARC	0.00538562	-0.274792	0.282	0.431	1
APCDD1	3.56963e-06	-0.275391	0.464	0.579	0.00713926
IGFBP3	9.76922e-10	-0.27549	0.278	0.515	1.95384e-06
MAGED1	3.24051e-14	-0.275647	0.555	0.734	6.48101e-11
HBB	2.01937e-07	-0.279361	0.502	0.387	0.000403874
TWIST2	3.05681e-05	-0.279415	0.321	0.471	0.0611363
RBP7	2.33371e-15	-0.282105	0.254	0.526	4.66743e-12
CCDC3	5.74813e-05	-0.282361	0.402	0.499	0.114963
KLF5	0.00150258	-0.284211	0.431	0.55	1
SERPINA5	0.00120847	-0.285733	0.45	0.54	1
VCAN	2.49679e-05	-0.285758	0.565	0.688	0.0499357
EMCN	0.0141247	-0.288557	0.402	0.511	1
STC1	3.26746e-09	-0.291144	0.297	0.507	6.53491e-06
RSPO3	1.05087e-13	-0.292956	0.287	0.513	2.10174e-10
AQP1	3.79858e-10	-0.293149	0.383	0.626	7.59717e-07
RCN2	1.06595e-07	-0.29342	0.679	0.779	0.00021319
PLK2	7.11491e-06	-0.30251	0.45	0.573	0.0142298
LMOD1	1.54645e-12	-0.303191	0.311	0.567	3.09289e-09
GSN	1.76186e-15	-0.305796	0.861	0.968	3.52373e-12
GJA4	0.00775437	-0.305828	0.416	0.494	1
COL12A1	1.22257e-13	-0.305907	0.407	0.634	2.44514e-10
CREB3L1	6.45453e-09	-0.308091	0.502	0.657	1.29091e-05
FRZB	2.52861e-07	-0.308765	0.273	0.452	0.000505721
DLC1	1.74122e-15	-0.311276	0.349	0.621	3.48244e-12
PENK	0.0101342	-0.31505	0.478	0.569	1
GPRC5A	4.56202e-05	-0.315591	0.512	0.602	0.0912404
PLAT	3.42778e-11	-0.317531	0.488	0.668	6.85556e-08
TSHZ2	7.40556e-19	-0.318164	0.373	0.701	1.48111e-15
CLDN4	0.0499941	-0.323495	0.852	0.879	1
LAPTM4B	1.88054e-22	-0.324131	0.569	0.786	3.76108e-19
LAMA4	1.51326e-09	-0.330356	0.555	0.718	3.02652e-06
CPE	1.09369e-07	-0.330722	0.483	0.624	0.000218739
MCAM	1.8807e-05	-0.330792	0.392	0.518	0.037614
RORB	0.011982	-0.335732	0.397	0.49	1
GJA1	5.24703e-10	-0.336196	0.526	0.678	1.04941e-06
MFAP5	6.40921e-18	-0.33765	0.297	0.564	1.28184e-14
SOCS3	0.00119249	-0.342591	0.885	0.903	1
CCND1	3.67884e-09	-0.345123	0.565	0.715	7.35768e-06
NEXN	2.98707e-06	-0.349865	0.426	0.549	0.00597414
CD81	9.57792e-16	-0.351964	0.861	0.972	1.91558e-12
SORBS2	0.0248854	-0.356623	0.459	0.56	1
ECM1	2.21869e-06	-0.356674	0.522	0.641	0.00443737
IGF2	3.98333e-12	-0.362352	0.421	0.622	7.96666e-09
PDLIM3	2.1309e-08	-0.363849	0.325	0.519	4.2618e-05
SPRY1	0.00745529	-0.367138	0.632	0.526	1
NDUFA4L2	0.003766	-0.373378	0.402	0.519	1
YBX3	1.40559e-15	-0.37518	0.789	0.939	2.81119e-12
ARID5B	5.10475e-09	-0.377996	0.727	0.836	1.02095e-05
WFDC1	1.3268e-05	-0.379735	0.474	0.574	0.026536
ESR1	7.58691e-17	-0.382635	0.421	0.682	1.51738e-13
GNG11	2.53818e-07	-0.384117	0.828	0.913	0.000507637
CYP1B1	9.91366e-12	-0.38425	0.297	0.561	1.98273e-08
CXCL12	3.80598e-22	-0.384921	0.33	0.672	7.61196e-19
NPDC1	8.11953e-10	-0.388411	0.636	0.754	1.62391e-06
NNMT	6.26484e-05	-0.39308	0.66	0.745	0.125297
SNCG	0.00942841	-0.393695	0.507	0.584	1
LMCD1	3.1329e-06	-0.396954	0.526	0.649	0.00626581
FILIP1L	2.97053e-12	-0.40079	0.445	0.682	5.94107e-09
ID3	4.76908e-09	-0.402989	0.847	0.898	9.53815e-06
CTSK	5.17793e-12	-0.405217	0.612	0.791	1.03559e-08
RASD1	5.55113e-13	-0.40537	0.421	0.69	1.11023e-09
SVIL	5.80667e-27	-0.40786	0.297	0.694	1.16133e-23
GADD45G	2.80822e-06	-0.411949	0.703	0.83	0.00561644
PGRMC1	1.19009e-14	-0.413235	0.694	0.851	2.38017e-11
LPP	1.24968e-10	-0.413338	0.679	0.815	2.49937e-07
IGFBP6	7.6771e-07	-0.416486	0.766	0.859	0.00153542
FHL2	1.23029e-13	-0.417309	0.531	0.719	2.46058e-10
AKAP12	5.85293e-26	-0.41742	0.373	0.753	1.17059e-22
S100A16	5.05807e-21	-0.41752	0.593	0.833	1.01161e-17
MSX1	2.96824e-09	-0.417542	0.55	0.693	5.93649e-06
PRSS23	5.16396e-16	-0.422792	0.579	0.766	1.03279e-12
NFIB	4.87581e-34	-0.42346	0.258	0.7	9.75161e-31
GADD45A	3.12615e-12	-0.426512	0.761	0.874	6.2523e-09
SMOC2	0.000921722	-0.427905	0.574	0.662	1
TCEAL7	1.70426e-10	-0.428398	0.478	0.661	3.40853e-07
CRIP2	4.9026e-08	-0.444952	0.742	0.839	9.80521e-05
ID4	1.22001e-13	-0.446375	0.45	0.665	2.44001e-10
RAMP2	1.46064e-05	-0.450725	0.689	0.802	0.0292128
SYNPO2	2.46459e-17	-0.464097	0.478	0.708	4.92919e-14
SERPINE1	6.09902e-13	-0.47062	0.421	0.685	1.2198e-09
CLU	5.3314e-08	-0.47156	0.646	0.763	0.000106628
FN1	5.65426e-19	-0.473423	0.651	0.836	1.13085e-15
SLC9A3R2	4.01225e-12	-0.475949	0.627	0.787	8.0245e-09
TPPP3	7.8259e-07	-0.48201	0.67	0.764	0.00156518
HSPB6	5.39267e-16	-0.484478	0.617	0.765	1.07853e-12
RCN1	1.91704e-11	-0.486665	0.732	0.883	3.83408e-08
ERRFI1	6.10274e-16	-0.487597	0.45	0.708	1.22055e-12
EMP1	6.54616e-09	-0.489732	0.813	0.877	1.30923e-05
MFAP4	2.49347e-11	-0.491177	0.502	0.668	4.98695e-08
TNFRSF12A	5.08216e-21	-0.495905	0.459	0.756	1.01643e-17
C8orf4	8.91981e-06	-0.496734	0.727	0.767	0.0178396
TGM2	3.25914e-18	-0.498389	0.699	0.854	6.51828e-15
THY1	2.73487e-17	-0.516618	0.646	0.837	5.46973e-14
TSC22D1	1.22293e-13	-0.517922	0.928	0.965	2.44586e-10
BCAM	3.11472e-09	-0.518805	0.416	0.603	6.22943e-06
CKB	8.55346e-18	-0.519698	0.89	0.958	1.71069e-14
FLNA	2.06554e-12	-0.530259	0.708	0.863	4.13108e-09
COL4A1	1.54081e-28	-0.530541	0.584	0.859	3.08162e-25
MEG3	1.2264e-21	-0.532407	0.488	0.821	2.4528e-18
PDLIM1	1.16372e-25	-0.544994	0.67	0.897	2.32743e-22
CSRP1	4.68906e-09	-0.549091	0.785	0.88	9.37811e-06
ID1	1.87275e-11	-0.562502	0.694	0.819	3.7455e-08
GEM	3.75848e-16	-0.565581	0.612	0.811	7.51695e-13
PLAC9	2.14507e-13	-0.5692	0.608	0.763	4.29014e-10
SCGB1D2	0.0172051	-0.570552	0.809	0.809	1
CTGF	1.12861e-10	-0.57775	0.665	0.816	2.25722e-07
KRT19	3.97014e-06	-0.578544	0.703	0.816	0.00794027
RBP1	5.40222e-23	-0.580774	0.612	0.845	1.08044e-19
BGN	1.42915e-14	-0.597487	0.493	0.688	2.85831e-11
HES1	7.77327e-13	-0.598602	0.813	0.93	1.55465e-09
CCL2	2.25081e-05	-0.603136	0.646	0.822	0.0450161
PPP1R14A	4.35615e-20	-0.607593	0.675	0.854	8.71229e-17
ENSG00000143248	0.00357944	-0.614465	0.536	0.608	1
SPON2	4.19718e-22	-0.625341	0.622	0.863	8.39435e-19
CRYAB	1.96277e-13	-0.635422	0.722	0.848	3.92553e-10
CYR61	3.58065e-19	-0.679343	0.809	0.925	7.1613e-16
PTGDS	1.34066e-09	-0.688088	0.88	0.918	2.68132e-06
OGN	1.23471e-18	-0.69348	0.474	0.711	2.46943e-15
SOD3	3.47925e-22	-0.700115	0.617	0.815	6.9585e-19
IGFBP7	8.23846e-32	-0.702192	0.986	0.999	1.64769e-28
TPM2	4.13842e-20	-0.703466	0.976	0.994	8.27683e-17
DES	0.00354782	-0.717035	0.766	0.827	1
SOX4	1.67094e-33	-0.717669	0.612	0.927	3.34187e-30
PTN	9.3857e-24	-0.72701	0.536	0.785	1.87714e-20
MMP11	3.50487e-08	-0.730805	0.555	0.677	7.00973e-05
CRABP2	2.68769e-19	-0.740841	0.656	0.824	5.37538e-16
TIMP3	1.10892e-27	-0.743371	0.842	0.945	2.21784e-24
CAV1	8.91022e-24	-0.74544	0.722	0.89	1.78204e-20
SFRP1	1.95735e-18	-0.74689	0.531	0.727	3.91469e-15
DCN	6.87308e-17	-0.74885	0.751	0.887	1.37462e-13
CNN1	6.24117e-08	-0.752903	0.818	0.891	0.000124823
ACTG2	0.00298455	-0.762435	0.938	0.938	1
MYH11	1.29421e-08	-0.766597	0.641	0.779	2.58842e-05
LUM	7.49897e-16	-0.775927	0.804	0.916	1.49979e-12
C11orf96	7.18899e-30	-0.787344	0.938	0.987	1.4378e-26
MYLK	4.47459e-10	-0.806407	0.78	0.868	8.94919e-07
IGFBP2	7.29685e-22	-0.812858	0.833	0.952	1.45937e-18
SPARCL1	3.72344e-37	-0.832121	0.967	0.995	7.44688e-34
SPARC	3.738e-42	-0.839074	0.933	0.995	7.47599e-39
MGP	1.29567e-29	-0.843957	0.876	0.973	2.59134e-26
COL1A2	2.70081e-24	-0.869394	0.947	0.983	5.40163e-21
DSTN	3.3012e-43	-0.87077	0.885	0.992	6.60239e-40
TPM1	8.09417e-28	-0.87322	0.876	0.974	1.61883e-24
ACTA2	3.5767e-07	-0.902874	1	0.991	0.000715341
TAGLN	8.21236e-07	-0.92587	1	0.997	0.00164247
CALD1	2.36129e-48	-0.930761	0.842	0.99	4.72258e-45
CCDC80	1.64242e-13	-0.938989	0.656	0.777	3.28485e-10
ADIRF	3.27065e-05	-0.949569	0.9	0.926	0.065413
MYL9	1.93763e-21	-0.958682	0.957	0.993	3.87526e-18
COL3A1	3.87716e-24	-0.960096	0.943	0.985	7.75431e-21
IGF1	1.58486e-23	-0.966966	0.732	0.877	3.16972e-20
COL1A1	3.27069e-29	-1.11229	0.933	0.988	6.54137e-26
SFRP4	1.40843e-23	-1.14951	0.914	0.978	2.81686e-20
IGFBP5	9.60709e-31	-1.15579	0.823	0.932	1.92142e-27
