# Supplementary material for: SFRP4+ stromal cell subpopulation with IGF1 signaling in human endometrial regeneration
Source: Cell Discov. 2022 Sep 27;8:95. doi: 10.1038/s41421-022-00438-7 (PMC9512788; doi:10.1038/s41421-022-00438-7)
Supplement: Supplementary file 3 — Supplementary Table S3 [file 41421_2022_438_MOESM3_ESM.xlsx]

## Sheet: MYOMETRIA
	Homo sapiens (REF)	upload_1 ( Hierarchy NEW! Tips)
GO biological process complete	#	#	expected	Fold Enrichment	+/-	raw P value	FDR
negative regulation of amyloid fibril formation	6	3	0.03	> 100	+	5.8e-06	0.00236
regulation of amyloid fibril formation	9	3	0.04	79.53	+	1.5e-05	0.0046
regulation of biological process	11688	67	48.99	1.37	+	8.99e-05	0.0179
biological regulation	12387	71	51.92	1.37	+	2.7e-05	0.00753
regulation of supramolecular fiber organization	357	12	1.5	8.02	+	4.3e-08	4.88e-05
electron transport coupled proton transport	4	2	0.02	> 100	+	0.000256	0.0383
energy coupled proton transmembrane transport, against electrochemical gradient	4	2	0.02	> 100	+	0.000256	0.038
monovalent inorganic cation transport	404	8	1.69	4.72	+	0.000327	0.0452
positive regulation of transcription from RNA polymerase II promoter involved in myocardial precursor cell differentiation	4	2	0.02	> 100	+	0.000256	0.0376
circulatory system development	872	17	3.65	4.65	+	1.32e-07	0.000124
system development	4424	43	18.54	2.32	+	8.31e-09	1.47e-05
anatomical structure development	5422	49	22.73	2.16	+	4.58e-09	9.1e-06
developmental process	5862	49	24.57	1.99	+	6.16e-08	6.53e-05
multicellular organism development	5026	46	21.07	2.18	+	1.09e-08	1.74e-05
multicellular organismal process	6973	60	29.23	2.05	+	2.87e-11	9.13e-08
animal organ development	3197	33	13.4	2.46	+	3.05e-07	0.000256
positive regulation of biological process	6214	47	26.04	1.8	+	3.38e-06	0.00186
positive regulation of cellular process	5465	43	22.91	1.88	+	4.58e-06	0.00221
cell differentiation	3710	31	15.55	1.99	+	0.000109	0.0204
cellular developmental process	3806	33	15.95	2.07	+	1.95e-05	0.00563
cellular process	14575	77	61.09	1.26	+	0.000106	0.0205
muscle structure development	480	15	2.01	7.46	+	1.94e-09	4.4e-06
cardiocyte differentiation	116	5	0.49	10.28	+	0.000153	0.0262
mesenchyme migration	5	2	0.02	95.44	+	0.000357	0.0481
tissue morphogenesis	560	13	2.35	5.54	+	7.16e-07	0.000542
tissue development	1762	25	7.39	3.39	+	4.27e-08	5.22e-05
anatomical structure morphogenesis	2153	28	9.02	3.1	+	3.22e-08	4.27e-05
animal organ morphogenesis	972	15	4.07	3.68	+	1.32e-05	0.0041
negative regulation of vascular smooth muscle cell proliferation	18	3	0.08	39.77	+	8.85e-05	0.0178
regulation of vascular smooth muscle cell proliferation	51	4	0.21	18.71	+	8.21e-05	0.0167
regulation of smooth muscle cell proliferation	136	5	0.57	8.77	+	0.000313	0.0436
relaxation of muscle	21	3	0.09	34.08	+	0.000133	0.0236
muscle system process	294	18	1.23	14.61	+	6.74e-16	1.07e-11
system process	1967	23	8.24	2.79	+	4.78e-06	0.00217
regulation of vascular associated smooth muscle cell migration	23	3	0.1	31.12	+	0.00017	0.0277
regulation of cell migration	861	15	3.61	4.16	+	3.14e-06	0.00178
regulation of cell motility	926	15	3.88	3.86	+	7.46e-06	0.00276
regulation of cellular component movement	1009	16	4.23	3.78	+	4.63e-06	0.00217
regulation of localization	2790	30	11.69	2.57	+	5.78e-07	0.000459
regulation of locomotion	998	15	4.18	3.59	+	1.79e-05	0.00526
smooth muscle contraction	51	5	0.21	23.39	+	3.65e-06	0.00193
muscle contraction	246	17	1.03	16.49	+	7.09e-16	5.64e-12
positive regulation of actin filament bundle assembly	63	5	0.26	18.94	+	9.57e-06	0.00317
positive regulation of cytoskeleton organization	222	8	0.93	8.6	+	5.39e-06	0.00238
regulation of cytoskeleton organization	547	10	2.29	4.36	+	0.000109	0.0206
positive regulation of supramolecular fiber organization	199	9	0.83	10.79	+	2.17e-07	0.000192
regulation of actin filament bundle assembly	95	5	0.4	12.56	+	6.22e-05	0.0139
regulation of actin filament organization	263	9	1.1	8.16	+	2.04e-06	0.00125
regulation of actin cytoskeleton organization	346	9	1.45	6.21	+	1.74e-05	0.00523
regulation of actin filament-based process	389	10	1.63	6.13	+	6.39e-06	0.00254
regulation of muscle contraction	163	11	0.68	16.1	+	1.63e-10	4.31e-07
regulation of muscle system process	236	14	0.99	14.15	+	2.23e-12	8.85e-09
regulation of system process	590	20	2.47	8.09	+	6.09e-13	3.23e-09
regulation of multicellular organismal process	3147	35	13.19	2.65	+	1.61e-08	2.32e-05
myofibril assembly	61	4	0.26	15.65	+	0.000158	0.0267
actomyosin structure organization	109	6	0.46	13.13	+	8.7e-06	0.00294
actin cytoskeleton organization	496	10	2.08	4.81	+	4.9e-05	0.0115
cytoskeleton organization	1095	14	4.59	3.05	+	0.000192	0.0308
cellular component organization	5642	42	23.65	1.78	+	3.16e-05	0.00853
cellular component organization or biogenesis	5830	42	24.44	1.72	+	6.97e-05	0.0148
actin filament-based process	573	12	2.4	5	+	5.6e-06	0.00234
anatomical structure formation involved in morphogenesis	884	16	3.71	4.32	+	8.61e-07	0.000622
cellular component morphogenesis	826	13	3.46	3.76	+	4.35e-05	0.0106
supramolecular fiber organization	453	13	1.9	6.85	+	6.76e-08	6.72e-05
striated muscle cell development	133	5	0.56	8.97	+	0.000283	0.0406
striated muscle cell differentiation	202	6	0.85	7.09	+	0.000237	0.0359
artery morphogenesis	62	4	0.26	15.39	+	0.000168	0.0278
blood vessel development	494	12	2.07	5.8	+	1.26e-06	0.000834
vasculature development	516	12	2.16	5.55	+	1.96e-06	0.00125
cardiovascular system development	526	12	2.2	5.44	+	2.38e-06	0.0014
blood vessel morphogenesis	411	10	1.72	5.81	+	1.02e-05	0.00331
tube morphogenesis	659	13	2.76	4.71	+	4.16e-06	0.00213
tube development	855	13	3.58	3.63	+	6.15e-05	0.014
regulation of heart contraction	243	8	1.02	7.85	+	1.02e-05	0.00325
regulation of blood circulation	290	8	1.22	6.58	+	3.5e-05	0.00898
actin filament organization	232	7	0.97	7.2	+	6.41e-05	0.0142
muscle organ development	295	8	1.24	6.47	+	3.94e-05	0.00994
regulation of ion transmembrane transporter activity	272	7	1.14	6.14	+	0.000168	0.0275
regulation of ion transmembrane transport	491	10	2.06	4.86	+	4.51e-05	0.0109
regulation of ion transport	704	12	2.95	4.07	+	4.15e-05	0.0103
regulation of transport	1877	22	7.87	2.8	+	7.84e-06	0.00283
regulation of transmembrane transport	573	13	2.4	5.41	+	9.21e-07	0.000637
regulation of transmembrane transporter activity	281	7	1.18	5.94	+	0.000204	0.0324
regulation of transporter activity	293	7	1.23	5.7	+	0.000261	0.0378
regulation of metal ion transport	401	10	1.68	5.95	+	8.28e-06	0.00286
aging	282	7	1.18	5.92	+	0.000208	0.0324
striated muscle tissue development	285	7	1.19	5.86	+	0.000222	0.0342
muscle tissue development	298	9	1.25	7.21	+	5.46e-06	0.00235
extracellular matrix organization	342	8	1.43	5.58	+	0.000108	0.0207
extracellular structure organization	343	8	1.44	5.56	+	0.00011	0.0201
response to hypoxia	343	8	1.44	5.56	+	0.00011	0.0203
response to decreased oxygen levels	354	9	1.48	6.07	+	2.08e-05	0.0059
response to oxygen levels	378	9	1.58	5.68	+	3.43e-05	0.00894
response to abiotic stimulus	1162	14	4.87	2.87	+	0.00035	0.0475
blood circulation	392	9	1.64	5.48	+	4.52e-05	0.0107
circulatory system process	401	9	1.68	5.35	+	5.36e-05	0.0124
regulation of cation transmembrane transport	351	8	1.47	5.44	+	0.000128	0.023
positive regulation of cell adhesion	406	8	1.7	4.7	+	0.000337	0.0462
skeletal system development	504	9	2.11	4.26	+	0.00029	0.0411
positive regulation of cell death	712	11	2.98	3.69	+	0.000207	0.0326
regulation of cell death	1711	21	7.17	2.93	+	6.61e-06	0.0025
enzyme linked receptor protein signaling pathway	721	11	3.02	3.64	+	0.000231	0.0353
cell adhesion	920	14	3.86	3.63	+	3.08e-05	0.00844
biological adhesion	926	14	3.88	3.61	+	3.3e-05	0.00876
regulation of cellular response to stress	730	11	3.06	3.6	+	0.000256	0.0374
regulation of response to stress	1508	17	6.32	2.69	+	0.000166	0.0277
regulation of response to stimulus	4331	34	18.15	1.87	+	0.000104	0.0205
negative regulation of cell death	1006	13	4.22	3.08	+	0.000301	0.0423
regulation of apoptotic process	1567	20	6.57	3.05	+	6.51e-06	0.00252
regulation of programmed cell death	1587	20	6.65	3.01	+	7.85e-06	0.00277
positive regulation of signal transduction	1691	19	7.09	2.68	+	6.63e-05	0.0142
positive regulation of response to stimulus	2461	24	10.31	2.33	+	7.3e-05	0.0151
positive regulation of cell communication	1842	20	7.72	2.59	+	6.58e-05	0.0143
positive regulation of signaling	1851	20	7.76	2.58	+	7.03e-05	0.0147
positive regulation of multicellular organismal process	1762	19	7.39	2.57	+	0.000114	0.0206
regulation of biological quality	4073	36	17.07	2.11	+	4.26e-06	0.00212
Unclassified	3156	2	13.23	0.15	-	0.000136	0.0237

## Sheet: STROMA
	Homo sapiens (REF)	upload_1 ( Hierarchy NEW! Tips)
GO biological process complete	#	#	expected	Fold Enrichment	+/-	raw P value	FDR
positive regulation of keratinocyte apoptotic process	3	2	0.01	> 100	+	9.04e-05	0.0117
regulation of keratinocyte apoptotic process	6	2	0.02	> 100	+	0.000252	0.026
regulation of biological process	11688	54	35.63	1.52	+	1.63e-06	0.000632
biological regulation	12387	58	37.76	1.54	+	2.89e-08	2.87e-05
positive regulation of biological process	6214	34	18.94	1.79	+	9.24e-05	0.0119
intramembranous ossification	6	2	0.02	> 100	+	0.000252	0.0261
direct ossification	6	2	0.02	> 100	+	0.000252	0.0256
ossification	260	13	0.79	16.4	+	1.6e-12	8.47e-09
multicellular organismal process	6973	40	21.26	1.88	+	1.85e-06	0.000625
retinoic acid biosynthetic process	9	3	0.03	> 100	+	5.77e-06	0.00151
diterpenoid biosynthetic process	10	3	0.03	98.42	+	7.49e-06	0.0018
diterpenoid metabolic process	110	6	0.34	17.89	+	1.42e-06	0.000563
terpenoid metabolic process	120	6	0.37	16.4	+	2.3e-06	0.00073
isoprenoid metabolic process	139	6	0.42	14.16	+	5.18e-06	0.00142
terpenoid biosynthetic process	16	3	0.05	61.51	+	2.51e-05	0.00448
isoprenoid biosynthetic process	30	3	0.09	32.81	+	0.000137	0.0159
monocarboxylic acid biosynthetic process	183	7	0.56	12.55	+	1.75e-06	0.000606
monocarboxylic acid metabolic process	521	9	1.59	5.67	+	3.04e-05	0.00509
oxoacid metabolic process	976	11	2.98	3.7	+	0.000172	0.0189
organic acid metabolic process	997	11	3.04	3.62	+	0.000207	0.0221
small molecule metabolic process	1719	15	5.24	2.86	+	0.00017	0.0188
carboxylic acid biosynthetic process	300	7	0.91	7.65	+	3.98e-05	0.00615
organic acid biosynthetic process	301	7	0.92	7.63	+	4.07e-05	0.00622
retinoic acid metabolic process	32	3	0.1	30.76	+	0.000163	0.0183
retinoid metabolic process	104	6	0.32	18.93	+	1.04e-06	0.000471
cellular hormone metabolic process	122	5	0.37	13.45	+	4.23e-05	0.00634
hormone metabolic process	206	6	0.63	9.56	+	4.47e-05	0.00664
regulation of biological quality	4073	32	12.42	2.58	+	4.12e-08	3.64e-05
negative regulation of non-canonical Wnt signaling pathway	6	2	0.02	> 100	+	0.000252	0.0258
regulation of signal transduction	3154	24	9.61	2.5	+	9.36e-06	0.00222
regulation of cell communication	3540	25	10.79	2.32	+	2.76e-05	0.00482
regulation of signaling	3581	25	10.92	2.29	+	3.12e-05	0.00517
regulation of response to stimulus	4331	31	13.2	2.35	+	1.04e-06	0.000458
negative regulation of signal transduction	1268	12	3.87	3.1	+	0.000417	0.0381
negative regulation of cellular process	4754	28	14.49	1.93	+	0.000234	0.0248
negative regulation of biological process	5333	35	16.26	2.15	+	7.46e-07	0.000371
negative regulation of response to stimulus	1640	15	5	3	+	0.000101	0.0127
peptide cross-linking via chondroitin 4-sulfate glycosaminoglycan	6	2	0.02	> 100	+	0.000252	0.0255
peptide cross-linking	34	4	0.1	38.6	+	5.3e-06	0.00143
chondroitin sulfate metabolic process	39	3	0.12	25.24	+	0.000282	0.0281
mucopolysaccharide metabolic process	108	5	0.33	15.19	+	2.41e-05	0.00441
glycosaminoglycan metabolic process	153	5	0.47	10.72	+	0.000119	0.0142
aminoglycan metabolic process	163	5	0.5	10.06	+	0.000159	0.0179
chondroitin sulfate proteoglycan metabolic process	44	3	0.13	22.37	+	0.000395	0.0369
proteoglycan metabolic process	87	4	0.27	15.08	+	0.00017	0.0189
bone trabecula formation	8	2	0.02	82.02	+	0.000403	0.0375
animal organ morphogenesis	972	12	2.96	4.05	+	3.51e-05	0.00564
animal organ development	3197	26	9.75	2.67	+	8.86e-07	0.000427
anatomical structure development	5422	36	16.53	2.18	+	3.56e-07	0.000217
developmental process	5862	36	17.87	2.01	+	2.16e-06	0.000702
system development	4424	32	13.49	2.37	+	3.03e-07	0.000201
multicellular organism development	5026	35	15.32	2.28	+	1.52e-07	0.000115
anatomical structure morphogenesis	2153	22	6.56	3.35	+	2e-07	0.000138
skeletal system development	504	16	1.54	10.41	+	2.49e-12	9.89e-09
anatomical structure formation involved in morphogenesis	884	10	2.69	3.71	+	0.000341	0.0327
dermatan sulfate biosynthetic process	12	3	0.04	82.02	+	1.19e-05	0.0027
glycosaminoglycan biosynthetic process	102	5	0.31	16.08	+	1.85e-05	0.00363
aminoglycan biosynthetic process	107	5	0.33	15.33	+	2.31e-05	0.00432
dermatan sulfate metabolic process	13	3	0.04	75.71	+	1.46e-05	0.00309
dermatan sulfate proteoglycan metabolic process	16	3	0.05	61.51	+	2.51e-05	0.00453
dermatan sulfate proteoglycan biosynthetic process	15	3	0.05	65.61	+	2.11e-05	0.00405
proteoglycan biosynthetic process	61	4	0.19	21.51	+	4.57e-05	0.00673
sulfur compound biosynthetic process	184	5	0.56	8.91	+	0.000274	0.0274
regulation of behavioral fear response	9	2	0.03	72.9	+	0.000491	0.0425
regulation of fear response	9	2	0.03	72.9	+	0.000491	0.0418
regulation of multicellular organismal process	3147	33	9.59	3.44	+	9.66e-12	3.07e-08
vitamin A metabolic process	9	2	0.03	72.9	+	0.000491	0.0422
skin morphogenesis	9	2	0.03	72.9	+	0.000491	0.042
chondroitin sulfate catabolic process	14	3	0.04	70.3	+	1.77e-05	0.00351
sulfur compound catabolic process	56	5	0.17	29.29	+	1.15e-06	0.000496
glycosaminoglycan catabolic process	61	5	0.19	26.89	+	1.71e-06	0.000605
aminoglycan catabolic process	65	5	0.2	25.24	+	2.3e-06	0.000716
carbohydrate derivative catabolic process	189	5	0.58	8.68	+	0.000309	0.0302
collagen fibril organization	48	7	0.15	47.84	+	3.09e-10	8.19e-07
extracellular matrix organization	342	17	1.04	16.31	+	3.96e-16	6.29e-12
extracellular structure organization	343	17	1.05	16.26	+	4.15e-16	3.3e-12
supramolecular fiber organization	453	9	1.38	6.52	+	1.03e-05	0.00237
cellular response to vitamin	24	3	0.07	41.01	+	7.43e-05	0.00977
response to vitamin	88	6	0.27	22.37	+	4.09e-07	0.000241
response to nutrient	221	6	0.67	8.91	+	6.53e-05	0.00888
response to stimulus	8495	41	25.89	1.58	+	0.000174	0.0188
cell communication	5500	30	16.77	1.79	+	0.000495	0.0418
chondroitin sulfate biosynthetic process	26	3	0.08	37.85	+	9.24e-05	0.0118
chondroitin sulfate proteoglycan biosynthetic process	31	3	0.09	31.75	+	0.00015	0.017
negative regulation of osteoblast differentiation	43	3	0.13	22.89	+	0.00037	0.035
negative regulation of cell differentiation	710	9	2.16	4.16	+	0.000308	0.0302
negative regulation of developmental process	954	16	2.91	5.5	+	2.21e-08	2.34e-05
regulation of developmental process	2592	27	7.9	3.42	+	2.54e-09	4.5e-06
regulation of cell differentiation	1824	18	5.56	3.24	+	5.94e-06	0.00152
regulation of osteoblast differentiation	111	4	0.34	11.82	+	0.000416	0.0383
regulation of ossification	189	6	0.58	10.41	+	2.8e-05	0.00484
negative regulation of ossification	74	4	0.23	17.73	+	9.35e-05	0.0118
negative regulation of multicellular organismal process	1207	16	3.68	4.35	+	5.25e-07	0.000278
regulation of T cell migration	44	3	0.13	22.37	+	0.000395	0.0371
regulation of leukocyte migration	201	5	0.61	8.16	+	0.000407	0.0376
regulation of cell migration	861	17	2.62	6.48	+	6.5e-10	1.48e-06
regulation of cell motility	926	17	2.82	6.02	+	1.92e-09	3.81e-06
regulation of cellular component movement	1009	17	3.08	5.53	+	6.79e-09	9.82e-06
regulation of localization	2790	21	8.5	2.47	+	5.12e-05	0.00727
regulation of locomotion	998	17	3.04	5.59	+	5.78e-09	9.2e-06
regulation of immune system process	1667	18	5.08	3.54	+	1.68e-06	0.000637
retinol metabolic process	45	3	0.14	21.87	+	0.00042	0.0382
primary alcohol metabolic process	81	4	0.25	16.2	+	0.000131	0.0154
negative regulation of smooth muscle cell proliferation	46	3	0.14	21.4	+	0.000446	0.0399
negative regulation of cell population proliferation	686	9	2.09	4.3	+	0.00024	0.0251
regulation of cell population proliferation	1629	16	4.97	3.22	+	2.38e-05	0.0044
regulation of smooth muscle cell proliferation	136	5	0.41	12.06	+	6.95e-05	0.00922
collagen metabolic process	65	4	0.2	20.19	+	5.78e-05	0.00799
bone mineralization	49	3	0.15	20.09	+	0.000532	0.0441
biomineral tissue development	94	5	0.29	17.45	+	1.27e-05	0.00276
tissue development	1762	20	5.37	3.72	+	1.65e-07	0.000119
biomineralization	94	5	0.29	17.45	+	1.27e-05	0.0028
tissue remodeling	100	5	0.3	16.4	+	1.69e-05	0.00344
osteoblast differentiation	125	6	0.38	15.75	+	2.88e-06	0.000881
cell differentiation	3710	25	11.31	2.21	+	5.03e-05	0.00721
cellular developmental process	3806	25	11.6	2.15	+	0.000111	0.0134
cartilage development	175	7	0.53	13.12	+	1.32e-06	0.000536
connective tissue development	227	7	0.69	10.12	+	6.93e-06	0.00172
response to cAMP	101	4	0.31	12.99	+	0.000295	0.0291
response to organic substance	3019	20	9.2	2.17	+	0.000516	0.0435
response to organonitrogen compound	1005	12	3.06	3.92	+	4.84e-05	0.007
response to nitrogen compound	1089	12	3.32	3.62	+	0.000103	0.0127
response to oxygen-containing compound	1599	18	4.87	3.69	+	9.27e-07	0.000434
platelet degranulation	128	5	0.39	12.81	+	5.27e-05	0.00741
regulated exocytosis	696	12	2.12	5.66	+	1.26e-06	0.000525
exocytosis	786	12	2.4	5.01	+	4.32e-06	0.00121
secretion by cell	1002	14	3.05	4.58	+	1.69e-06	0.000626
export from cell	1043	15	3.18	4.72	+	4.66e-07	0.000265
secretion	1119	14	3.41	4.1	+	6e-06	0.00151
vesicle-mediated transport	1954	16	5.96	2.69	+	0.000205	0.022
negative regulation of cell migration	260	10	0.79	12.62	+	8.37e-09	1.11e-05
negative regulation of cell motility	275	10	0.84	11.93	+	1.4e-08	1.71e-05
negative regulation of cellular component movement	308	10	0.94	10.65	+	3.94e-08	3.69e-05
negative regulation of locomotion	322	10	0.98	10.19	+	5.9e-08	4.94e-05
positive regulation of cell growth	169	6	0.52	11.65	+	1.52e-05	0.00318
positive regulation of growth	269	7	0.82	8.54	+	2.02e-05	0.00392
regulation of growth	680	10	2.07	4.82	+	4.09e-05	0.0062
regulation of cell growth	420	9	1.28	7.03	+	5.68e-06	0.0015
regulation of extent of cell growth	114	4	0.35	11.51	+	0.000459	0.0403
cellular response to transforming growth factor beta stimulus	148	5	0.45	11.08	+	0.000102	0.0127
response to transforming growth factor beta	155	5	0.47	10.58	+	0.000126	0.015
positive regulation of developmental growth	181	6	0.55	10.88	+	2.21e-05	0.00419
positive regulation of developmental process	1373	15	4.19	3.58	+	1.32e-05	0.00284
regulation of developmental growth	338	8	1.03	7.76	+	9.73e-06	0.00227
regulation of angiogenesis	293	8	0.89	8.96	+	3.51e-06	0.00105
regulation of anatomical structure morphogenesis	1077	14	3.28	4.26	+	3.88e-06	0.00112
regulation of vasculature development	324	8	0.99	8.1	+	7.2e-06	0.00176
regulation of multicellular organismal development	2047	23	6.24	3.69	+	1.62e-08	1.84e-05
regulation of axonogenesis	190	5	0.58	8.63	+	0.000317	0.0305
regulation of cell development	950	10	2.9	3.45	+	0.000597	0.0487
regulation of nervous system development	935	10	2.85	3.51	+	0.000528	0.044
bone development	204	5	0.62	8.04	+	0.000435	0.0393
regulation of cell-substrate adhesion	206	5	0.63	7.96	+	0.000454	0.0404
regulation of cell adhesion	684	13	2.08	6.24	+	1.42e-07	0.000113
response to mechanical stimulus	218	5	0.66	7.52	+	0.000584	0.0481
aging	282	6	0.86	6.98	+	0.000239	0.0252
positive regulation of cell adhesion	406	8	1.24	6.46	+	3.52e-05	0.0056
angiogenesis	319	6	0.97	6.17	+	0.000456	0.0403
blood vessel morphogenesis	411	8	1.25	6.39	+	3.84e-05	0.00604
blood vessel development	494	11	1.51	7.31	+	3.19e-07	0.000203
vasculature development	516	11	1.57	6.99	+	4.87e-07	0.000267
cardiovascular system development	526	11	1.6	6.86	+	5.86e-07	0.000301
circulatory system development	872	12	2.66	4.51	+	1.22e-05	0.00273
tube morphogenesis	659	10	2.01	4.98	+	3.15e-05	0.00511
tube development	855	13	2.61	4.99	+	1.69e-06	0.000612
wound healing	485	9	1.48	6.09	+	1.75e-05	0.00352
response to wounding	578	9	1.76	5.11	+	6.71e-05	0.00904
regulation of epithelial cell proliferation	336	6	1.02	5.86	+	0.000596	0.0488
positive regulation of cell migration	511	9	1.56	5.78	+	2.62e-05	0.00463
positive regulation of cell motility	537	9	1.64	5.5	+	3.84e-05	0.00598
positive regulation of cellular component movement	553	9	1.69	5.34	+	4.8e-05	0.007
positive regulation of locomotion	568	9	1.73	5.2	+	5.88e-05	0.00806
cellular calcium ion homeostasis	446	7	1.36	5.15	+	0.000439	0.0394
calcium ion homeostasis	459	7	1.4	5	+	0.000519	0.0435
metal ion homeostasis	632	9	1.93	4.67	+	0.000131	0.0153
cation homeostasis	712	9	2.17	4.15	+	0.000314	0.0304
ion homeostasis	796	11	2.43	4.53	+	2.84e-05	0.00485
chemical homeostasis	1125	13	3.43	3.79	+	3.13e-05	0.00512
homeostatic process	1658	16	5.05	3.17	+	2.95e-05	0.00499
inorganic ion homeostasis	724	10	2.21	4.53	+	6.87e-05	0.00918
cellular cation homeostasis	642	9	1.96	4.6	+	0.000147	0.0168
cellular ion homeostasis	656	9	2	4.5	+	0.000173	0.0188
cellular chemical homeostasis	757	9	2.31	3.9	+	0.000488	0.0424
cellular metal ion homeostasis	566	9	1.73	5.22	+	5.72e-05	0.00799
cell adhesion	920	13	2.8	4.64	+	3.75e-06	0.0011
biological adhesion	926	13	2.82	4.61	+	4.02e-06	0.00114
cellular response to organonitrogen compound	599	8	1.83	4.38	+	0.000486	0.0425
positive regulation of cellular component organization	1226	13	3.74	3.48	+	7.5e-05	0.00977
cell activation	1063	11	3.24	3.39	+	0.000356	0.0339
positive regulation of multicellular organismal process	1762	17	5.37	3.17	+	1.56e-05	0.00321
positive regulation of signal transduction	1691	15	5.15	2.91	+	0.000142	0.0164
positive regulation of response to stimulus	2461	22	7.5	2.93	+	1.95e-06	0.000644
positive regulation of cell communication	1842	16	5.61	2.85	+	0.000103	0.0127
positive regulation of signaling	1851	16	5.64	2.84	+	0.000109	0.0133
signaling	5393	30	16.44	1.82	+	0.00027	0.0272

## Sheet: ENDOTHELIA
	Homo sapiens (REF)	upload_1 ( Hierarchy NEW! Tips)
GO biological process complete	#	#	expected	Fold Enrichment	+/-	raw P value	FDR
mesangial cell-matrix adhesion	2	2	0.03	71.17	+	0.00113	0.0292
cell-matrix adhesion	127	10	1.78	5.6	+	2.18e-05	0.00112
cell-substrate adhesion	180	13	2.53	5.14	+	3.16e-06	0.000202
cell adhesion	920	47	12.93	3.64	+	5.3e-14	1.48e-11
biological adhesion	926	47	13.01	3.61	+	6.65e-14	1.82e-11
negative regulation of polynucleotide adenylyltransferase activity	2	2	0.03	71.17	+	0.00113	0.0292
negative regulation of transferase activity	284	13	3.99	3.26	+	0.000276	0.00964
negative regulation of catalytic activity	808	24	11.35	2.11	+	0.000699	0.0196
negative regulation of molecular function	1166	32	16.38	1.95	+	0.000474	0.0147
regulation of molecular function	3022	91	42.46	2.14	+	8.75e-13	2.18e-10
biological regulation	12387	243	174.04	1.4	+	1.51e-17	6.87e-15
regulation of catalytic activity	2342	75	32.91	2.28	+	1.29e-11	2.46e-09
regulation of transferase activity	987	32	13.87	2.31	+	2.2e-05	0.00112
regulation of polynucleotide adenylyltransferase activity	3	2	0.04	47.45	+	0.00186	0.043
peptide antigen assembly with MHC class II protein complex	4	3	0.06	53.38	+	8.84e-05	0.00373
peptide antigen assembly with MHC protein complex	6	3	0.08	35.59	+	0.000208	0.00764
MHC protein complex assembly	7	3	0.1	30.5	+	0.000294	0.0101
cellular component organization	5642	109	79.27	1.38	+	0.000204	0.00754
cellular process	14575	243	204.78	1.19	+	5.63e-07	4.28e-05
cellular component organization or biogenesis	5830	110	81.91	1.34	+	0.000405	0.0129
antigen processing and presentation of peptide antigen	194	14	2.73	5.14	+	1.33e-06	9.07e-05
antigen processing and presentation	222	15	3.12	4.81	+	1.21e-06	8.32e-05
immune system process	2806	94	39.43	2.38	+	5.75e-16	2.03e-13
antigen processing and presentation of peptide antigen via MHC class II	99	8	1.39	5.75	+	0.000123	0.00485
antigen processing and presentation of peptide or polysaccharide antigen via MHC class II	101	8	1.42	5.64	+	0.00014	0.00544
MHC class II protein complex assembly	4	3	0.06	53.38	+	8.84e-05	0.00372
adrenomedullin receptor signaling pathway	4	3	0.06	53.38	+	8.84e-05	0.00371
calcitonin family receptor signaling pathway	8	3	0.11	26.69	+	0.0004	0.0128
signal transduction	5061	147	71.11	2.07	+	3.31e-21	2.63e-18
cellular response to stimulus	6703	168	94.18	1.78	+	2.37e-18	1.26e-15
response to stimulus	8495	207	119.36	1.73	+	1.84e-24	3.25e-21
signaling	5393	148	75.77	1.95	+	4.73e-19	2.89e-16
regulation of cellular process	10981	226	154.29	1.46	+	1.78e-17	7.44e-15
regulation of biological process	11688	236	164.22	1.44	+	3.78e-18	1.94e-15
cell communication	5500	150	77.28	1.94	+	4.01e-19	2.55e-16
negative regulation of vascular endothelial cell proliferation	4	3	0.06	53.38	+	8.84e-05	0.0037
negative regulation of endothelial cell proliferation	39	8	0.55	14.6	+	2.43e-07	2.03e-05
regulation of endothelial cell proliferation	127	13	1.78	7.29	+	7.95e-08	7.66e-06
regulation of epithelial cell proliferation	336	20	4.72	4.24	+	1.4e-07	1.26e-05
regulation of cell population proliferation	1629	71	22.89	3.1	+	1.67e-17	7.36e-15
negative regulation of epithelial cell proliferation	128	11	1.8	6.12	+	3.9e-06	0.000246
negative regulation of cell population proliferation	686	28	9.64	2.91	+	8.25e-07	6.02e-05
negative regulation of cellular process	4754	141	66.8	2.11	+	6.75e-21	5.11e-18
negative regulation of biological process	5333	151	74.93	2.02	+	9.18e-21	6.35e-18
negative regulation of forebrain neuron differentiation	3	2	0.04	47.45	+	0.00186	0.0433
regulation of cell development	950	27	13.35	2.02	+	0.000639	0.0182
regulation of cell differentiation	1824	63	25.63	2.46	+	3.72e-11	6.3e-09
regulation of developmental process	2592	95	36.42	2.61	+	8.5e-19	4.83e-16
regulation of multicellular organismal development	2047	79	28.76	2.75	+	1.3e-16	4.83e-14
regulation of multicellular organismal process	3147	112	44.22	2.53	+	1.44e-21	1.27e-18
neurogenesis	1649	42	23.17	1.81	+	0.000201	0.00744
nervous system development	2357	56	33.12	1.69	+	9.34e-05	0.00386
system development	4424	127	62.16	2.04	+	4.84e-17	1.88e-14
anatomical structure development	5422	144	76.18	1.89	+	7.18e-17	2.72e-14
developmental process	5862	148	82.36	1.8	+	1.42e-15	4.62e-13
multicellular organism development	5026	139	70.62	1.97	+	9.96e-18	4.66e-15
multicellular organismal process	6973	160	97.97	1.63	+	2.41e-13	6.18e-11
cell differentiation	3710	103	52.13	1.98	+	2.09e-12	4.81e-10
cellular developmental process	3806	105	53.48	1.96	+	1.89e-12	4.54e-10
negative regulation of neurogenesis	289	12	4.06	2.96	+	0.00107	0.0279
negative regulation of cell development	332	13	4.66	2.79	+	0.00112	0.0291
negative regulation of cell differentiation	710	23	9.98	2.31	+	0.000275	0.00965
negative regulation of developmental process	954	45	13.4	3.36	+	2.71e-12	5.98e-10
negative regulation of nervous system development	309	13	4.34	2.99	+	0.000595	0.0171
negative regulation of multicellular organismal process	1207	58	16.96	3.42	+	4.73e-16	1.71e-13
xenobiotic transport across blood-brain barrier	3	2	0.04	47.45	+	0.00186	0.0433
localization	5765	123	81	1.52	+	1.8e-07	1.56e-05
transformation of host cell by virus	3	2	0.04	47.45	+	0.00186	0.0432
interspecies interaction between organisms	855	28	12.01	2.33	+	4.64e-05	0.00218
multi-organism process	2832	77	39.79	1.94	+	1.05e-08	1.17e-06
symbiotic process	783	26	11	2.36	+	7.54e-05	0.00327
viral process	702	23	9.86	2.33	+	0.000243	0.00863
negative regulation of Rho-dependent protein serine/threonine kinase activity	3	2	0.04	47.45	+	0.00186	0.0431
regulation of protein serine/threonine kinase activity	513	17	7.21	2.36	+	0.0018	0.0425
regulation of protein kinase activity	791	26	11.11	2.34	+	8.56e-05	0.00365
regulation of kinase activity	873	28	12.27	2.28	+	9.84e-05	0.00403
regulation of phosphorylation	1600	53	22.48	2.36	+	8.24e-09	9.29e-07
regulation of phosphate metabolic process	1793	63	25.19	2.5	+	1.97e-11	3.64e-09
regulation of phosphorus metabolic process	1794	63	25.21	2.5	+	2.01e-11	3.67e-09
regulation of cellular metabolic process	6216	131	87.34	1.5	+	1.15e-07	1.06e-05
regulation of metabolic process	6690	138	94	1.47	+	1.46e-07	1.3e-05
regulation of protein phosphorylation	1448	50	20.34	2.46	+	6.09e-09	7.07e-07
regulation of protein modification process	1851	59	26.01	2.27	+	3.76e-09	4.56e-07
regulation of cellular protein metabolic process	2633	80	36.99	2.16	+	2.51e-11	4.48e-09
regulation of protein metabolic process	2804	86	39.4	2.18	+	1.95e-12	4.64e-10
regulation of primary metabolic process	6023	127	84.62	1.5	+	1.86e-07	1.6e-05
regulation of nitrogen compound metabolic process	5839	123	82.04	1.5	+	4.04e-07	3.2e-05
regulation of macromolecule metabolic process	6160	127	86.55	1.47	+	8.58e-07	6.17e-05
negative regulation of protein serine/threonine kinase activity	132	8	1.85	4.31	+	0.000761	0.021
negative regulation of protein kinase activity	225	11	3.16	3.48	+	0.000479	0.0148
negative regulation of protein phosphorylation	403	15	5.66	2.65	+	0.000785	0.0217
negative regulation of phosphorylation	442	16	6.21	2.58	+	0.000705	0.0197
negative regulation of phosphate metabolic process	558	18	7.84	2.3	+	0.00149	0.0368
negative regulation of phosphorus metabolic process	559	18	7.85	2.29	+	0.00151	0.037
negative regulation of cellular metabolic process	2567	63	36.07	1.75	+	1.08e-05	0.000613
negative regulation of metabolic process	2918	69	41	1.68	+	1.39e-05	0.000759
negative regulation of cellular protein metabolic process	1039	31	14.6	2.12	+	0.000121	0.00479
negative regulation of protein metabolic process	1108	36	15.57	2.31	+	5.19e-06	0.00032
negative regulation of nitrogen compound metabolic process	2369	59	33.29	1.77	+	1.75e-05	0.000922
negative regulation of macromolecule metabolic process	2666	63	37.46	1.68	+	4.61e-05	0.00217
negative regulation of kinase activity	245	11	3.44	3.2	+	0.000937	0.025
positive regulation of chemokine-mediated signaling pathway	3	2	0.04	47.45	+	0.00186	0.0431
regulation of signal transduction	3154	93	44.31	2.1	+	2.08e-12	4.87e-10
regulation of cell communication	3540	103	49.74	2.07	+	1.12e-13	2.92e-11
regulation of signaling	3581	105	50.31	2.09	+	3.91e-14	1.13e-11
regulation of response to stimulus	4331	135	60.85	2.22	+	9.65e-22	9.59e-19
positive regulation of response to stimulus	2461	75	34.58	2.17	+	1.42e-10	2.17e-08
positive regulation of biological process	6214	159	87.31	1.82	+	8.49e-18	4.09e-15
positive regulation of signal transduction	1691	50	23.76	2.1	+	8.57e-07	6.19e-05
positive regulation of cell communication	1842	52	25.88	2.01	+	2.35e-06	0.000154
positive regulation of cellular process	5465	138	76.78	1.8	+	3.12e-14	9.35e-12
positive regulation of signaling	1851	53	26.01	2.04	+	8.76e-07	6.27e-05
negative regulation of transcription by transcription factor localization	3	2	0.04	47.45	+	0.00186	0.043
negative regulation of cellular biosynthetic process	1539	37	21.62	1.71	+	0.00157	0.0379
regulation of biosynthetic process	4264	85	59.91	1.42	+	0.000595	0.0171
negative regulation of biosynthetic process	1566	38	22	1.73	+	0.00115	0.0296
nitric oxide transport	3	2	0.04	47.45	+	0.00186	0.0429
response to drug	1019	38	14.32	2.65	+	7.5e-08	7.27e-06
response to chemical	4485	129	63.02	2.05	+	1.9e-17	7.73e-15
vascular endothelial growth factor production	3	2	0.04	47.45	+	0.00186	0.0428
cytokine production	158	8	2.22	3.6	+	0.00226	0.0499
antigen processing and presentation of exogenous peptide antigen via MHC class I, TAP-independent	9	5	0.13	39.54	+	8.92e-07	6.33e-05
antigen processing and presentation of exogenous peptide antigen via MHC class I	80	6	1.12	5.34	+	0.00125	0.0317
antigen processing and presentation of exogenous peptide antigen	176	14	2.47	5.66	+	4.48e-07	3.46e-05
antigen processing and presentation of exogenous antigen	183	14	2.57	5.44	+	6.94e-07	5.18e-05
protection from natural killer cell mediated cytotoxicity	6	3	0.08	35.59	+	0.000208	0.00762
negative regulation of natural killer cell mediated cytotoxicity	16	3	0.22	13.34	+	0.00216	0.0483
negative regulation of multi-organism process	227	13	3.19	4.08	+	3.27e-05	0.00159
regulation of multi-organism process	779	26	10.95	2.38	+	7.09e-05	0.00312
regulation of immune response	1139	34	16	2.12	+	4.79e-05	0.00223
regulation of immune system process	1667	65	23.42	2.78	+	8.58e-14	2.31e-11
regulation of response to external stimulus	1091	48	15.33	3.13	+	4.96e-12	1.04e-09
regulation of defense response	769	27	10.8	2.5	+	1.86e-05	0.000968
regulation of response to stress	1508	57	21.19	2.69	+	1.34e-11	2.53e-09
negative regulation of defense response	214	14	3.01	4.66	+	3.91e-06	0.000246
negative regulation of response to stimulus	1640	78	23.04	3.39	+	1.73e-21	1.45e-18
negative regulation of immune response	155	8	2.18	3.67	+	0.00202	0.0456
negative regulation of immune system process	458	23	6.44	3.57	+	2.89e-07	2.37e-05
negative regulation of response to external stimulus	369	26	5.18	5.01	+	5.79e-11	9.5e-09
negative regulation of immune effector process	125	8	1.76	4.56	+	0.000543	0.016
microglial cell proliferation	7	3	0.1	30.5	+	0.000294	0.0101
glial cell proliferation	18	4	0.25	15.82	+	0.000217	0.00786
gliogenesis	221	15	3.11	4.83	+	1.15e-06	7.96e-05
macrophage proliferation	7	3	0.1	30.5	+	0.000294	0.0101
positive regulation of cardiac epithelial to mesenchymal transition	8	3	0.11	26.69	+	0.0004	0.0127
positive regulation of animal organ morphogenesis	86	7	1.21	5.79	+	0.000313	0.0106
positive regulation of developmental process	1373	55	19.29	2.85	+	3.8e-12	8.05e-10
positive regulation of multicellular organismal process	1762	62	24.76	2.5	+	2.84e-11	4.96e-09
regulation of animal organ morphogenesis	256	12	3.6	3.34	+	0.000385	0.0124
regulation of anatomical structure morphogenesis	1077	53	15.13	3.5	+	4.32e-15	1.37e-12
regulation of cardiac epithelial to mesenchymal transition	9	3	0.13	23.72	+	0.000528	0.0158
regulation of heart morphogenesis	40	5	0.56	8.9	+	0.000383	0.0124
regulation of epithelial to mesenchymal transition	84	7	1.18	5.93	+	0.000274	0.00963
positive regulation of epithelial to mesenchymal transition	47	6	0.66	9.09	+	8.93e-05	0.00373
positive regulation of cell differentiation	978	42	13.74	3.06	+	2.59e-10	3.77e-08
negative regulation of endothelial cell differentiation	9	3	0.13	23.72	+	0.000528	0.0158
regulation of endothelial cell differentiation	33	6	0.46	12.94	+	1.49e-05	0.000808
regulation of epithelial cell differentiation	143	11	2.01	5.47	+	1.04e-05	0.000601
negative regulation of epithelial cell differentiation	42	5	0.59	8.47	+	0.00047	0.0146
antigen processing and presentation of endogenous peptide antigen via MHC class I via ER pathway, TAP-independent	12	4	0.17	23.72	+	5.76e-05	0.00262
antigen processing and presentation of endogenous peptide antigen via MHC class I via ER pathway	12	4	0.17	23.72	+	5.76e-05	0.00261
antigen processing and presentation of endogenous peptide antigen via MHC class I	21	5	0.3	16.95	+	2.56e-05	0.00128
antigen processing and presentation of endogenous peptide antigen	21	5	0.3	16.95	+	2.56e-05	0.00129
antigen processing and presentation of endogenous antigen	28	6	0.39	15.25	+	6.53e-06	0.000393
endothelial cell morphogenesis	12	4	0.17	23.72	+	5.76e-05	0.0026
epithelial cell morphogenesis	33	4	0.46	8.63	+	0.00166	0.0398
epithelial cell development	192	12	2.7	4.45	+	2.94e-05	0.00145
cell development	1633	49	22.94	2.14	+	6.17e-07	4.65e-05
epithelial cell differentiation	674	24	9.47	2.53	+	4.43e-05	0.0021
epithelium development	1103	38	15.5	2.45	+	5.91e-07	4.48e-05
tissue development	1762	62	24.76	2.5	+	2.84e-11	5.01e-09
cell morphogenesis	724	21	10.17	2.06	+	0.00204	0.046
anatomical structure morphogenesis	2153	89	30.25	2.94	+	9.1e-21	6.57e-18
endothelial cell development	49	8	0.69	11.62	+	1.13e-06	7.9e-05
endothelial cell differentiation	82	13	1.15	11.28	+	6.74e-10	9.24e-08
endothelium development	95	16	1.33	11.99	+	3.07e-12	6.7e-10
venous blood vessel morphogenesis	9	3	0.13	23.72	+	0.000528	0.0158
blood vessel morphogenesis	411	53	5.77	9.18	+	5.03e-33	4e-29
blood vessel development	494	57	6.94	8.21	+	3.33e-33	5.29e-29
vasculature development	516	57	7.25	7.86	+	2.72e-32	1.08e-28
cardiovascular system development	526	57	7.39	7.71	+	6.86e-32	2.18e-28
circulatory system development	872	66	12.25	5.39	+	1.8e-28	4.78e-25
tube morphogenesis	659	58	9.26	6.26	+	4.52e-28	1.03e-24
tube development	855	63	12.01	5.24	+	1.52e-26	3.03e-23
venous blood vessel development	15	3	0.21	14.23	+	0.00184	0.043
endocardial cell differentiation	9	3	0.13	23.72	+	0.000528	0.0157
cardiac endothelial cell differentiation	9	3	0.13	23.72	+	0.000528	0.0157
cardiocyte differentiation	116	8	1.63	4.91	+	0.000339	0.0112
heart development	528	31	7.42	4.18	+	6e-11	9.74e-09
animal organ development	3197	90	44.92	2	+	5.76e-11	9.54e-09
endocardium development	14	3	0.2	15.25	+	0.00155	0.0376
vascular smooth muscle cell development	9	3	0.13	23.72	+	0.000528	0.0157
vascular smooth muscle cell differentiation	14	3	0.2	15.25	+	0.00155	0.0378
smooth muscle cell differentiation	32	4	0.45	8.9	+	0.0015	0.0369
muscle structure development	480	18	6.74	2.67	+	0.00022	0.00795
antigen processing and presentation of endogenous peptide antigen via MHC class Ib	13	4	0.18	21.9	+	7.45e-05	0.00326
antigen processing and presentation of peptide antigen via MHC class Ib	13	4	0.18	21.9	+	7.45e-05	0.00325
antigen processing and presentation via MHC class Ib	20	4	0.28	14.23	+	0.000308	0.0105
positive regulation of vasculogenesis	10	3	0.14	21.35	+	0.000679	0.0193
regulation of vasculogenesis	15	3	0.21	14.23	+	0.00184	0.0432
regulation of vasculature development	324	34	4.55	7.47	+	8.48e-19	5e-16
positive regulation of vasculature development	188	20	2.64	7.57	+	1.27e-11	2.46e-09
membrane raft assembly	12	3	0.17	17.79	+	0.00106	0.0278
membrane assembly	35	4	0.49	8.13	+	0.00203	0.0457
negative regulation of necroptotic process	12	3	0.17	17.79	+	0.00106	0.0277
negative regulation of programmed necrotic cell death	13	3	0.18	16.42	+	0.00129	0.0326
regulation of cell death	1711	55	24.04	2.29	+	1.25e-08	1.37e-06
regulation of programmed cell death	1587	48	22.3	2.15	+	7.19e-07	5.34e-05
negative regulation of necrotic cell death	15	3	0.21	14.23	+	0.00184	0.0429
negative regulation of cell death	1006	36	14.13	2.55	+	4.45e-07	3.45e-05
negative regulation of programmed cell death	917	31	12.88	2.41	+	1.03e-05	0.000599
cell migration involved in sprouting angiogenesis	21	5	0.3	16.95	+	2.56e-05	0.00128
sprouting angiogenesis	58	9	0.81	11.04	+	3.52e-07	2.82e-05
angiogenesis	319	48	4.48	10.71	+	1.2e-32	6.36e-29
anatomical structure formation involved in morphogenesis	884	59	12.42	4.75	+	8.6e-23	9.77e-20
blood vessel endothelial cell migration	30	7	0.42	16.61	+	6.58e-07	4.94e-05
endothelial cell migration	67	7	0.94	7.44	+	7.43e-05	0.00326
epithelial cell migration	85	7	1.19	5.86	+	0.000293	0.0101
epithelium migration	88	7	1.24	5.66	+	0.000356	0.0117
tissue migration	95	7	1.33	5.24	+	0.000549	0.0162
ameboidal-type cell migration	169	9	2.37	3.79	+	0.000872	0.0235
cell migration	949	45	13.33	3.37	+	2.28e-12	5.19e-10
cell motility	1061	47	14.91	3.15	+	6.82e-12	1.37e-09
locomotion	1304	51	18.32	2.78	+	6.09e-11	9.78e-09
movement of cell or subcellular component	1535	53	21.57	2.46	+	1.93e-09	2.39e-07
localization of cell	1061	47	14.91	3.15	+	6.82e-12	1.39e-09
negative regulation of macrophage activation	17	4	0.24	16.75	+	0.000179	0.00678
regulation of cell activation	643	31	9.03	3.43	+	5.56e-09	6.51e-07
regulation of leukocyte activation	603	27	8.47	3.19	+	2.34e-07	1.97e-05
regulation of macrophage activation	53	7	0.74	9.4	+	1.88e-05	0.000974
negative regulation of neuroinflammatory response	13	3	0.18	16.42	+	0.00129	0.0326
regulation of neuroinflammatory response	32	5	0.45	11.12	+	0.00015	0.00575
regulation of inflammatory response	341	17	4.79	3.55	+	1.16e-05	0.000657
negative regulation of inflammatory response	140	9	1.97	4.58	+	0.000239	0.00851
negative regulation of glycoprotein biosynthetic process	13	3	0.18	16.42	+	0.00129	0.0325
regulation of glycoprotein biosynthetic process	41	5	0.58	8.68	+	0.000425	0.0134
regulation of glycoprotein metabolic process	46	5	0.65	7.74	+	0.000688	0.0195
negative regulation of glycoprotein metabolic process	16	3	0.22	13.34	+	0.00216	0.0483
renal absorption	14	3	0.2	15.25	+	0.00155	0.0378
renal system process	113	9	1.59	5.67	+	5.18e-05	0.00238
miRNA mediated inhibition of translation	14	3	0.2	15.25	+	0.00155	0.0377
negative regulation of translation, ncRNA-mediated	14	3	0.2	15.25	+	0.00155	0.0379
regulation of translation, ncRNA-mediated	14	3	0.2	15.25	+	0.00155	0.0376
angiogenesis involved in wound healing	15	3	0.21	14.23	+	0.00184	0.0431
wound healing	485	23	6.81	3.38	+	7.47e-07	5.53e-05
response to wounding	578	28	8.12	3.45	+	2.89e-08	2.95e-06
response to stress	3580	100	50.3	1.99	+	3.44e-12	7.39e-10
mRNA transcription by RNA polymerase II	20	4	0.28	14.23	+	0.000308	0.0105
mRNA transcription	27	4	0.38	10.54	+	0.000846	0.0231
calcineurin-mediated signaling	15	3	0.21	14.23	+	0.00184	0.0431
calcium-mediated signaling	150	9	2.11	4.27	+	0.000387	0.0125
second-messenger-mediated signaling	338	17	4.75	3.58	+	1.04e-05	0.000602
intracellular signal transduction	1680	50	23.6	2.12	+	7.86e-07	5.79e-05
glomerular epithelium development	21	4	0.3	13.56	+	0.000363	0.0119
kidney development	269	12	3.78	3.17	+	0.000587	0.0169
renal system development	284	13	3.99	3.26	+	0.000276	0.00968
urogenital system development	319	13	4.48	2.9	+	0.000789	0.0217
kidney epithelium development	128	8	1.8	4.45	+	0.000629	0.018
glomerulus development	52	7	0.73	9.58	+	1.68e-05	0.000894
protein heterotetramerization	32	6	0.45	13.34	+	1.28e-05	0.000706
protein tetramerization	138	8	1.94	4.13	+	0.001	0.0265
ventricular trabecula myocardium morphogenesis	16	3	0.22	13.34	+	0.00216	0.0482
heart trabecula morphogenesis	34	4	0.48	8.37	+	0.00184	0.0433
cardiac ventricle morphogenesis	72	8	1.01	7.91	+	1.51e-05	0.000811
cardiac ventricle development	128	9	1.8	5	+	0.000127	0.00497
cardiac chamber development	170	10	2.39	4.19	+	0.000216	0.00783
cardiac chamber morphogenesis	127	9	1.78	5.04	+	0.00012	0.00477
heart morphogenesis	249	18	3.5	5.15	+	3.94e-08	3.89e-06
animal organ morphogenesis	972	39	13.66	2.86	+	7.45e-09	8.46e-07
tissue morphogenesis	560	24	7.87	3.05	+	2.34e-06	0.000154
ventricular cardiac muscle tissue development	55	5	0.77	6.47	+	0.00145	0.0358
lymph vessel development	22	4	0.31	12.94	+	0.000424	0.0134
vascular endothelial growth factor signaling pathway	22	4	0.31	12.94	+	0.000424	0.0134
transmembrane receptor protein tyrosine kinase signaling pathway	516	18	7.25	2.48	+	0.000506	0.0154
enzyme linked receptor protein signaling pathway	721	26	10.13	2.57	+	1.72e-05	0.000908
cell surface receptor signaling pathway	2417	91	33.96	2.68	+	1.17e-18	6.4e-16
cellular response to vascular endothelial growth factor stimulus	43	7	0.6	11.59	+	5.48e-06	0.000335
cellular response to growth factor stimulus	502	28	7.05	3.97	+	1.59e-09	2.03e-07
cellular response to organic substance	2391	96	33.59	2.86	+	1.05e-21	9.86e-19
response to organic substance	3019	111	42.42	2.62	+	1.43e-22	1.52e-19
cellular response to chemical stimulus	2926	104	41.11	2.53	+	8.9e-20	5.9e-17
response to growth factor	532	29	7.47	3.88	+	1.31e-09	1.69e-07
transepithelial transport	22	4	0.31	12.94	+	0.000424	0.0134
interferon-gamma-mediated signaling pathway	72	13	1.01	12.85	+	1.61e-10	2.44e-08
cytokine-mediated signaling pathway	692	43	9.72	4.42	+	1.21e-15	4.01e-13
cellular response to cytokine stimulus	1027	56	14.43	3.88	+	8.44e-18	4.2e-15
response to cytokine	1118	58	15.71	3.69	+	1.74e-17	7.5e-15
cellular response to interferon-gamma	164	18	2.3	7.81	+	8.62e-11	1.34e-08
response to interferon-gamma	186	19	2.61	7.27	+	7.92e-11	1.26e-08
innate immune response	766	29	10.76	2.69	+	2.21e-06	0.000147
defense response to other organism	952	34	13.38	2.54	+	9.98e-07	7.02e-05
defense response	1342	45	18.86	2.39	+	1.29e-07	1.19e-05
response to other organism	1327	53	18.64	2.84	+	1.12e-11	2.23e-09
response to external biotic stimulus	1329	53	18.67	2.84	+	1.19e-11	2.33e-09
response to external stimulus	2443	77	34.32	2.24	+	1.68e-11	3.15e-09
response to biotic stimulus	1353	53	19.01	2.79	+	2.26e-11	4.08e-09
immune response	1868	58	26.25	2.21	+	1.48e-08	1.59e-06
branching involved in blood vessel morphogenesis	28	5	0.39	12.71	+	8.52e-05	0.00365
morphogenesis of a branching epithelium	158	8	2.22	3.6	+	0.00226	0.0498
morphogenesis of an epithelium	434	19	6.1	3.12	+	2.04e-05	0.00106
epithelial tube morphogenesis	310	15	4.36	3.44	+	5.26e-05	0.00241
aorta morphogenesis	28	5	0.39	12.71	+	8.52e-05	0.00364
artery morphogenesis	62	8	0.87	9.18	+	5.54e-06	0.000337
artery development	87	9	1.22	7.36	+	7.53e-06	0.000445
aorta development	52	6	0.73	8.21	+	0.000149	0.00575
negative regulation of Rho protein signal transduction	23	4	0.32	12.38	+	0.000493	0.015
negative regulation of Ras protein signal transduction	52	5	0.73	6.84	+	0.00115	0.0296
regulation of small GTPase mediated signal transduction	348	14	4.89	2.86	+	0.000566	0.0165
regulation of intracellular signal transduction	1834	58	25.77	2.25	+	6.76e-09	7.74e-07
negative regulation of small GTPase mediated signal transduction	59	5	0.83	6.03	+	0.00193	0.044
negative regulation of intracellular signal transduction	501	20	7.04	2.84	+	4.35e-05	0.00207
negative regulation of signal transduction	1268	48	17.82	2.69	+	6.96e-10	9.3e-08
negative regulation of cell communication	1367	53	19.21	2.76	+	3.26e-11	5.64e-09
negative regulation of signaling	1371	53	19.26	2.75	+	3.62e-11	6.19e-09
regulation of Rho protein signal transduction	147	9	2.07	4.36	+	0.000336	0.0111
vasculogenesis	71	12	1	12.03	+	1.61e-09	2.04e-07
negative regulation of sprouting angiogenesis	24	4	0.34	11.86	+	0.000569	0.0166
negative regulation of angiogenesis	107	12	1.5	7.98	+	1.02e-07	9.67e-06
negative regulation of blood vessel morphogenesis	110	12	1.55	7.76	+	1.34e-07	1.22e-05
negative regulation of vasculature development	121	13	1.7	7.65	+	4.72e-08	4.63e-06
regulation of angiogenesis	293	31	4.12	7.53	+	2.58e-17	1.02e-14
regulation of sprouting angiogenesis	67	8	0.94	8.5	+	9.32e-06	0.000543
blood vessel remodeling	31	5	0.44	11.48	+	0.000131	0.00511
tissue remodeling	100	10	1.41	7.12	+	3.1e-06	0.000199
negative regulation of blood vessel endothelial cell migration	32	5	0.45	11.12	+	0.00015	0.00576
regulation of blood vessel endothelial cell migration	90	11	1.26	8.7	+	1.58e-07	1.39e-05
regulation of endothelial cell migration	157	15	2.21	6.8	+	1.85e-08	1.96e-06
regulation of epithelial cell migration	219	18	3.08	5.85	+	6.21e-09	7.15e-07
regulation of cell migration	861	60	12.1	4.96	+	4.4e-24	7e-21
regulation of cell motility	926	62	13.01	4.77	+	4.89e-24	7.07e-21
regulation of cellular component movement	1009	63	14.18	4.44	+	6.46e-23	7.91e-20
regulation of localization	2790	93	39.2	2.37	+	1.09e-15	3.68e-13
regulation of locomotion	998	64	14.02	4.56	+	7.1e-24	9.41e-21
negative regulation of endothelial cell migration	49	7	0.69	10.17	+	1.18e-05	0.000666
negative regulation of epithelial cell migration	66	7	0.93	7.55	+	6.81e-05	0.00302
negative regulation of cell migration	260	27	3.65	7.39	+	4.9e-15	1.53e-12
negative regulation of cell motility	275	27	3.86	6.99	+	1.72e-14	5.25e-12
negative regulation of cellular component movement	308	28	4.33	6.47	+	3.24e-14	9.54e-12
negative regulation of locomotion	322	28	4.52	6.19	+	8.97e-14	2.38e-11
cardiac epithelial to mesenchymal transition	26	4	0.37	10.95	+	0.000745	0.0207
epithelial to mesenchymal transition	68	6	0.96	6.28	+	0.000565	0.0166
mesenchymal cell differentiation	151	11	2.12	5.18	+	1.68e-05	0.000891
mesenchyme development	216	12	3.03	3.95	+	8.62e-05	0.00367
regulation of vascular endothelial growth factor receptor signaling pathway	33	5	0.46	10.78	+	0.00017	0.00646
regulation of cellular response to growth factor stimulus	284	13	3.99	3.26	+	0.000276	0.00966
type I interferon signaling pathway	67	10	0.94	10.62	+	1.08e-07	1.02e-05
cellular response to type I interferon	67	10	0.94	10.62	+	1.08e-07	1.01e-05
response to type I interferon	72	10	1.01	9.89	+	1.99e-07	1.68e-05
regulation of positive chemotaxis	27	4	0.38	10.54	+	0.000846	0.0231
regulation of chemotaxis	215	11	3.02	3.64	+	0.000332	0.0111
regulation of transforming growth factor beta production	35	5	0.49	10.17	+	0.000218	0.00789
regulation of cytokine production	711	29	9.99	2.9	+	5.27e-07	4.03e-05
cellular extravasation	42	6	0.59	10.17	+	5.06e-05	0.00234
leukocyte migration	380	17	5.34	3.18	+	4.32e-05	0.00206
positive regulation of B cell proliferation	42	6	0.59	10.17	+	5.06e-05	0.00233
positive regulation of lymphocyte proliferation	135	14	1.9	7.38	+	2.15e-08	2.25e-06
positive regulation of lymphocyte activation	364	18	5.11	3.52	+	7.13e-06	0.000423
regulation of lymphocyte activation	521	21	7.32	2.87	+	2.44e-05	0.00124
positive regulation of leukocyte activation	406	20	5.7	3.51	+	2.32e-06	0.000153
positive regulation of immune system process	1150	46	16.16	2.85	+	3.05e-10	4.41e-08
positive regulation of cell activation	420	22	5.9	3.73	+	2.68e-07	2.23e-05
regulation of lymphocyte proliferation	217	16	3.05	5.25	+	1.77e-07	1.53e-05
regulation of mononuclear cell proliferation	218	16	3.06	5.22	+	1.87e-07	1.6e-05
regulation of leukocyte proliferation	229	18	3.22	5.59	+	1.19e-08	1.31e-06
positive regulation of mononuclear cell proliferation	136	14	1.91	7.33	+	2.34e-08	2.4e-06
positive regulation of leukocyte proliferation	142	15	2	7.52	+	5.33e-09	6.32e-07
positive regulation of cell population proliferation	922	42	12.95	3.24	+	4.53e-11	7.57e-09
regulation of B cell proliferation	63	6	0.89	6.78	+	0.000388	0.0124
regulation of cellular extravasation	28	4	0.39	10.17	+	0.000956	0.0255
regulation of leukocyte migration	201	14	2.82	4.96	+	1.97e-06	0.000132
negative regulation of blood coagulation	50	7	0.7	9.96	+	1.33e-05	0.000732
negative regulation of wound healing	72	9	1.01	8.9	+	1.82e-06	0.000123
regulation of wound healing	143	13	2.01	6.47	+	2.83e-07	2.33e-05
regulation of response to wounding	173	14	2.43	5.76	+	3.69e-07	2.93e-05
negative regulation of response to wounding	86	10	1.21	8.28	+	8.84e-07	6.3e-05
negative regulation of hemostasis	51	7	0.72	9.77	+	1.5e-05	0.000808
regulation of hemostasis	81	9	1.14	7.91	+	4.41e-06	0.000274
regulation of body fluid levels	497	24	6.98	3.44	+	3.12e-07	2.5e-05
regulation of biological quality	4073	114	57.23	1.99	+	4.07e-14	1.16e-11
negative regulation of coagulation	54	8	0.76	10.54	+	2.18e-06	0.000145
regulation of coagulation	85	10	1.19	8.37	+	8.01e-07	5.87e-05
regulation of blood coagulation	80	9	1.12	8.01	+	4.02e-06	0.000251
positive regulation of T cell mediated cytotoxicity	30	4	0.42	9.49	+	0.00121	0.031
positive regulation of T cell mediated immunity	53	5	0.74	6.71	+	0.00124	0.0316
regulation of actin cytoskeleton reorganization	38	5	0.53	9.36	+	0.000309	0.0105
regulation of actin cytoskeleton organization	346	25	4.86	5.14	+	8.38e-11	1.32e-08
regulation of cytoskeleton organization	547	27	7.69	3.51	+	3.6e-08	3.6e-06
regulation of organelle organization	1298	38	18.24	2.08	+	2.71e-05	0.00134
regulation of cellular component organization	2491	73	35	2.09	+	1.26e-09	1.64e-07
regulation of actin filament-based process	389	28	5.47	5.12	+	6.36e-12	1.31e-09
negative regulation of lymphocyte apoptotic process	31	4	0.44	9.18	+	0.00135	0.0337
negative regulation of leukocyte apoptotic process	49	5	0.69	7.26	+	0.000896	0.024
regulation of leukocyte apoptotic process	87	6	1.22	4.91	+	0.00187	0.0429
regulation of apoptotic process	1567	47	22.02	2.13	+	1.16e-06	8e-05
negative regulation of apoptotic process	902	30	12.67	2.37	+	1.87e-05	0.000974
cellular response to dexamethasone stimulus	32	4	0.45	8.9	+	0.0015	0.037
cellular response to glucocorticoid stimulus	57	8	0.8	9.99	+	3.14e-06	0.000202
response to glucocorticoid	148	10	2.08	4.81	+	7.37e-05	0.00324
response to corticosteroid	164	12	2.3	5.21	+	6.68e-06	0.000401
response to steroid hormone	330	19	4.64	4.1	+	4.67e-07	3.59e-05
response to lipid	867	43	12.18	3.53	+	1.84e-12	4.5e-10
response to organic cyclic compound	923	35	12.97	2.7	+	1.76e-07	1.54e-05
response to hormone	915	35	12.86	2.72	+	1.44e-07	1.29e-05
response to endogenous stimulus	1503	50	21.12	2.37	+	2.25e-08	2.32e-06
cellular response to corticosteroid stimulus	60	8	0.84	9.49	+	4.44e-06	0.000275
cellular response to steroid hormone stimulus	187	11	2.63	4.19	+	0.000105	0.00424
cellular response to lipid	529	27	7.43	3.63	+	1.86e-08	1.96e-06
cellular response to hormone stimulus	610	26	8.57	3.03	+	9.64e-07	6.81e-05
cellular response to endogenous stimulus	1221	42	17.16	2.45	+	1.38e-07	1.25e-05
cellular response to organic cyclic compound	546	21	7.67	2.74	+	4.7e-05	0.0022
response to dexamethasone	43	5	0.6	8.28	+	0.000519	0.0156
response to ketone	199	13	2.8	4.65	+	8.79e-06	0.000516
response to oxygen-containing compound	1599	56	22.47	2.49	+	3.81e-10	5.46e-08
cellular response to ketone	94	7	1.32	5.3	+	0.000517	0.0157
cellular response to oxygen-containing compound	1072	35	15.06	2.32	+	7.03e-06	0.000421
epithelial cell differentiation involved in kidney development	32	4	0.45	8.9	+	0.0015	0.0369
cell differentiation involved in kidney development	43	5	0.6	8.28	+	0.000519	0.0156
establishment of endothelial barrier	32	4	0.45	8.9	+	0.0015	0.0368
outflow tract morphogenesis	73	9	1.03	8.77	+	2.01e-06	0.000135
regulation of endothelial cell apoptotic process	49	6	0.69	8.72	+	0.00011	0.00444
regulation of epithelial cell apoptotic process	79	9	1.11	8.11	+	3.65e-06	0.000232
positive regulation of epithelial cell apoptotic process	33	4	0.46	8.63	+	0.00166	0.0398
positive regulation of programmed cell death	661	20	9.29	2.15	+	0.00208	0.0466
positive regulation of cell death	712	23	10	2.3	+	0.000284	0.00981
growth plate cartilage development	34	4	0.48	8.37	+	0.00184	0.0433
connective tissue development	227	13	3.19	4.08	+	3.27e-05	0.00159
endochondral bone morphogenesis	73	6	1.03	5.85	+	0.000801	0.022
bone morphogenesis	115	7	1.62	4.33	+	0.00158	0.038
bone development	204	10	2.87	3.49	+	0.000841	0.023
skeletal system development	504	18	7.08	2.54	+	0.000387	0.0125
cartilage development	175	11	2.46	4.47	+	6e-05	0.0027
bone growth	45	5	0.63	7.91	+	0.000628	0.018
organ growth	96	8	1.35	5.93	+	0.000101	0.0041
developmental growth	396	17	5.56	3.06	+	7.03e-05	0.0031
growth	402	17	5.65	3.01	+	8.38e-05	0.0036
response to fluid shear stress	34	4	0.48	8.37	+	0.00184	0.0432
positive regulation of nitric oxide biosynthetic process	43	5	0.6	8.28	+	0.000519	0.0157
positive regulation of reactive oxygen species biosynthetic process	53	5	0.74	6.71	+	0.00124	0.0316
positive regulation of reactive oxygen species metabolic process	99	7	1.39	5.03	+	0.000691	0.0195
positive regulation of cellular metabolic process	3344	90	46.98	1.92	+	6.74e-10	9.16e-08
positive regulation of metabolic process	3650	102	51.28	1.99	+	2.46e-12	5.52e-10
regulation of reactive oxygen species metabolic process	184	11	2.59	4.25	+	9.18e-05	0.00381
regulation of reactive oxygen species biosynthetic process	90	8	1.26	6.33	+	6.61e-05	0.00295
positive regulation of biosynthetic process	2039	54	28.65	1.88	+	7.05e-06	0.00042
regulation of nitric oxide biosynthetic process	60	7	0.84	8.3	+	3.9e-05	0.00187
positive regulation of cellular biosynthetic process	2007	50	28.2	1.77	+	9.01e-05	0.00375
positive regulation of nitric oxide metabolic process	44	5	0.62	8.09	+	0.000572	0.0166
positive regulation of nitrogen compound metabolic process	3203	89	45	1.98	+	1.84e-10	2.76e-08
heart valve morphogenesis	52	6	0.73	8.21	+	0.000149	0.00574
heart valve development	61	6	0.86	7	+	0.00033	0.011
negative regulation of Notch signaling pathway	44	5	0.62	8.09	+	0.000572	0.0166
regulation of Notch signaling pathway	103	7	1.45	4.84	+	0.000861	0.0233
negative regulation of leukocyte migration	44	5	0.62	8.09	+	0.000572	0.0166
positive regulation of cell junction assembly	36	4	0.51	7.91	+	0.00223	0.0494
positive regulation of cellular component organization	1226	37	17.23	2.15	+	1.65e-05	0.000882
positive regulation of cellular component biogenesis	523	21	7.35	2.86	+	2.58e-05	0.00129
regulation of cellular component biogenesis	946	35	13.29	2.63	+	3.08e-07	2.49e-05
regulation of cell junction assembly	93	7	1.31	5.36	+	0.000487	0.0149
positive regulation of angiogenesis	169	18	2.37	7.58	+	1.35e-10	2.09e-08
negative regulation of cytokine secretion	66	7	0.93	7.55	+	6.81e-05	0.00302
regulation of cytokine secretion	211	10	2.96	3.37	+	0.00107	0.028
regulation of protein secretion	473	17	6.65	2.56	+	0.000523	0.0157
regulation of protein transport	716	21	10.06	2.09	+	0.00186	0.0428
regulation of peptide transport	748	22	10.51	2.09	+	0.00136	0.0339
regulation of transport	1877	51	26.37	1.93	+	7.96e-06	0.000469
regulation of secretion by cell	764	22	10.73	2.05	+	0.00166	0.0399
regulation of secretion	821	26	11.54	2.25	+	0.000214	0.0078
regulation of peptide secretion	503	18	7.07	2.55	+	0.000379	0.0123
negative regulation of cytokine production	276	14	3.88	3.61	+	5.77e-05	0.0026
negative regulation of protein secretion	128	9	1.8	5	+	0.000127	0.00498
negative regulation of secretion by cell	201	11	2.82	3.9	+	0.000192	0.00715
negative regulation of secretion	227	12	3.19	3.76	+	0.000135	0.00524
negative regulation of transport	493	18	6.93	2.6	+	0.000301	0.0103
negative regulation of protein transport	179	10	2.52	3.98	+	0.000319	0.0107
negative regulation of establishment of protein localization	183	10	2.57	3.89	+	0.000377	0.0123
negative regulation of peptide secretion	134	10	1.88	5.31	+	3.35e-05	0.00163
negative regulation of cell-substrate adhesion	62	6	0.87	6.89	+	0.000358	0.0117
regulation of cell-substrate adhesion	206	11	2.89	3.8	+	0.000234	0.00844
regulation of cell adhesion	684	43	9.61	4.47	+	8.21e-16	2.84e-13
negative regulation of cell adhesion	277	17	3.89	4.37	+	8.29e-07	6.02e-05
positive regulation of actin filament bundle assembly	63	6	0.89	6.78	+	0.000388	0.0124
positive regulation of cytoskeleton organization	222	12	3.12	3.85	+	0.00011	0.00443
positive regulation of supramolecular fiber organization	199	13	2.8	4.65	+	8.79e-06	0.000514
regulation of supramolecular fiber organization	357	23	5.02	4.59	+	3.88e-09	4.67e-07
regulation of actin filament bundle assembly	95	8	1.33	5.99	+	9.41e-05	0.00388
regulation of actin filament organization	263	18	3.7	4.87	+	8.56e-08	8.2e-06
positive regulation of neural precursor cell proliferation	53	5	0.74	6.71	+	0.00124	0.0317
regulation of neural precursor cell proliferation	88	6	1.24	4.85	+	0.00197	0.0448
receptor internalization	64	6	0.9	6.67	+	0.000419	0.0133
vesicle-mediated transport	1954	48	27.45	1.75	+	0.000173	0.00655
heart looping	65	6	0.91	6.57	+	0.000453	0.0142
determination of heart left/right asymmetry	71	6	1	6.01	+	0.000699	0.0196
pattern specification process	433	15	6.08	2.47	+	0.00156	0.0377
embryonic heart tube morphogenesis	71	7	1	7.02	+	0.000104	0.00421
embryonic morphogenesis	575	19	8.08	2.35	+	0.000895	0.024
embryo development	987	32	13.87	2.31	+	2.2e-05	0.00112
embryonic heart tube development	80	8	1.12	7.12	+	3.04e-05	0.00149
embryonic organ development	437	15	6.14	2.44	+	0.0017	0.0405
regulation of stem cell proliferation	65	6	0.91	6.57	+	0.000453	0.0141
positive regulation of blood vessel endothelial cell migration	56	5	0.79	6.35	+	0.00156	0.0377
positive regulation of endothelial cell migration	99	7	1.39	5.03	+	0.000691	0.0195
positive regulation of epithelial cell migration	142	10	2	5.01	+	5.32e-05	0.00243
positive regulation of cell migration	511	29	7.18	4.04	+	5.46e-10	7.55e-08
positive regulation of cell motility	537	29	7.55	3.84	+	1.6e-09	2.04e-07
positive regulation of cellular component movement	553	29	7.77	3.73	+	3.02e-09	3.69e-07
positive regulation of locomotion	568	29	7.98	3.63	+	5.34e-09	6.29e-07
positive regulation of receptor-mediated endocytosis	57	5	0.8	6.24	+	0.00168	0.04
regulation of endocytosis	210	10	2.95	3.39	+	0.00104	0.0273
positive regulation of transport	1007	28	14.15	1.98	+	0.000858	0.0233
positive regulation of striated muscle cell differentiation	59	5	0.83	6.03	+	0.00193	0.0441
regulation of muscle cell differentiation	154	8	2.16	3.7	+	0.00194	0.0441
positive regulation of muscle cell differentiation	87	6	1.22	4.91	+	0.00187	0.0429
positive regulation of blood circulation	73	6	1.03	5.85	+	0.000801	0.022
positive regulation of protein binding	98	8	1.38	5.81	+	0.000115	0.00461
regulation of protein binding	227	10	3.19	3.14	+	0.00181	0.0427
regulation of binding	386	16	5.42	2.95	+	0.000168	0.0064
positive regulation of binding	183	11	2.57	4.28	+	8.77e-05	0.00372
positive regulation of molecular function	1797	60	25.25	2.38	+	4.82e-10	6.72e-08
antigen processing and presentation of exogenous peptide antigen via MHC class II	98	8	1.38	5.81	+	0.000115	0.0046
positive regulation of T cell proliferation	98	8	1.38	5.81	+	0.000115	0.00459
positive regulation of T cell activation	205	13	2.88	4.51	+	1.19e-05	0.000664
regulation of T cell activation	321	17	4.51	3.77	+	5.47e-06	0.000336
positive regulation of leukocyte cell-cell adhesion	219	15	3.08	4.87	+	1.03e-06	7.21e-05
regulation of leukocyte cell-cell adhesion	302	17	4.24	4.01	+	2.53e-06	0.000164
regulation of cell-cell adhesion	406	26	5.7	4.56	+	4.05e-10	5.75e-08
positive regulation of cell-cell adhesion	260	19	3.65	5.2	+	1.39e-08	1.51e-06
positive regulation of cell adhesion	406	23	5.7	4.03	+	3.72e-08	3.69e-06
regulation of T cell proliferation	164	10	2.3	4.34	+	0.000164	0.00626
regulation of bone mineralization	74	6	1.04	5.77	+	0.000856	0.0233
regulation of ossification	189	10	2.66	3.77	+	0.000479	0.0148
negative regulation of ossification	74	6	1.04	5.77	+	0.000856	0.0233
antigen processing and presentation of exogenous peptide antigen via MHC class I, TAP-dependent	76	6	1.07	5.62	+	0.000975	0.0259
platelet degranulation	128	10	1.8	5.56	+	2.32e-05	0.00118
regulated exocytosis	696	30	9.78	3.07	+	1.07e-07	1.01e-05
exocytosis	786	31	11.04	2.81	+	4.19e-07	3.27e-05
secretion by cell	1002	37	14.08	2.63	+	1.44e-07	1.29e-05
export from cell	1043	40	14.65	2.73	+	1.57e-08	1.67e-06
secretion	1119	41	15.72	2.61	+	3.45e-08	3.5e-06
regulation of actomyosin structure organization	92	7	1.29	5.42	+	0.000458	0.0143
cell-cell junction assembly	106	8	1.49	5.37	+	0.000191	0.00715
cell junction assembly	169	10	2.37	4.21	+	0.000206	0.00761
cell junction organization	214	10	3.01	3.33	+	0.00119	0.0306
cell-cell junction organization	138	8	1.94	4.13	+	0.001	0.0266
positive regulation of myeloid cell differentiation	93	7	1.31	5.36	+	0.000487	0.0149
positive regulation of hemopoiesis	187	10	2.63	3.81	+	0.000443	0.0139
regulation of hemopoiesis	455	20	6.39	3.13	+	1.17e-05	0.000659
regulation of myeloid cell differentiation	229	11	3.22	3.42	+	0.000551	0.0162
chemokine-mediated signaling pathway	80	6	1.12	5.34	+	0.00125	0.0317
cellular response to chemokine	90	6	1.26	4.74	+	0.0022	0.0488
response to chemokine	90	6	1.26	4.74	+	0.0022	0.0487
negative regulation of supramolecular fiber organization	135	10	1.9	5.27	+	3.56e-05	0.00172
negative regulation of cellular component organization	711	23	9.99	2.3	+	0.000279	0.0097
regulation of organ growth	96	7	1.35	5.19	+	0.000582	0.0168
regulation of growth	680	25	9.55	2.62	+	1.84e-05	0.000966
positive regulation of inflammatory response	138	10	1.94	5.16	+	4.24e-05	0.00203
positive regulation of defense response	463	16	6.51	2.46	+	0.00113	0.0292
positive regulation of response to external stimulus	596	24	8.37	2.87	+	6.46e-06	0.000391
transforming growth factor beta receptor signaling pathway	97	7	1.36	5.14	+	0.000617	0.0177
cellular response to transforming growth factor beta stimulus	148	12	2.08	5.77	+	2.49e-06	0.000162
response to transforming growth factor beta	155	12	2.18	5.51	+	3.89e-06	0.000246
neural crest cell differentiation	85	6	1.19	5.02	+	0.00167	0.04
stem cell differentiation	154	10	2.16	4.62	+	0.000101	0.0041
regulation of cell-matrix adhesion	115	8	1.62	4.95	+	0.000321	0.0108
cellular response to interleukin-1	176	12	2.47	4.85	+	1.3e-05	0.000718
response to interleukin-1	201	14	2.82	4.96	+	1.97e-06	0.000133
positive regulation of smooth muscle cell proliferation	88	6	1.24	4.85	+	0.00197	0.0447
regulation of smooth muscle cell proliferation	136	8	1.91	4.19	+	0.000915	0.0245
response to fatty acid	89	6	1.25	4.8	+	0.00208	0.0467
response to acid chemical	353	16	4.96	3.23	+	6.25e-05	0.0028
positive regulation of leukocyte migration	135	9	1.9	4.74	+	0.000185	0.00695
maintenance of protein location	110	7	1.55	4.53	+	0.00124	0.0316
transition metal ion homeostasis	131	8	1.84	4.35	+	0.000726	0.0202
metal ion homeostasis	632	25	8.88	2.82	+	5.55e-06	0.000337
cation homeostasis	712	26	10	2.6	+	1.39e-05	0.000759
ion homeostasis	796	28	11.18	2.5	+	1.25e-05	0.000693
chemical homeostasis	1125	40	15.81	2.53	+	1.67e-07	1.47e-05
homeostatic process	1658	51	23.3	2.19	+	1.98e-07	1.68e-05
inorganic ion homeostasis	724	26	10.17	2.56	+	1.84e-05	0.000962
regulation of actin filament polymerization	166	10	2.33	4.29	+	0.00018	0.00677
regulation of protein polymerization	225	11	3.16	3.48	+	0.000479	0.0148
regulation of protein complex assembly	441	16	6.2	2.58	+	0.000689	0.0195
regulation of actin polymerization or depolymerization	183	11	2.57	4.28	+	8.77e-05	0.00371
regulation of actin filament length	184	11	2.59	4.25	+	9.18e-05	0.0038
regulation of cellular component size	379	14	5.33	2.63	+	0.00125	0.0317
regulation of anatomical structure size	511	17	7.18	2.37	+	0.00176	0.0418
lung development	172	10	2.42	4.14	+	0.000236	0.00846
respiratory system development	198	10	2.78	3.59	+	0.000676	0.0192
respiratory tube development	176	10	2.47	4.04	+	0.000281	0.00973
cell maturation	155	9	2.18	4.13	+	0.000485	0.0149
developmental maturation	237	11	3.33	3.3	+	0.000722	0.0202
cellular response to tumor necrosis factor	242	14	3.4	4.12	+	1.47e-05	0.000795
response to tumor necrosis factor	269	15	3.78	3.97	+	1.1e-05	0.000625
positive regulation of chemotaxis	140	8	1.97	4.07	+	0.00109	0.0284
cellular response to lipopolysaccharide	194	11	2.73	4.04	+	0.000143	0.00554
response to lipopolysaccharide	325	18	4.57	3.94	+	1.59e-06	0.000108
response to molecule of bacterial origin	341	18	4.79	3.76	+	3.02e-06	0.000195
response to bacterium	701	28	9.85	2.84	+	1.24e-06	8.5e-05
cellular response to molecule of bacterial origin	203	11	2.85	3.86	+	0.000208	0.00765
cellular response to biotic stimulus	227	11	3.19	3.45	+	0.000514	0.0156
negative regulation of cytoskeleton organization	142	8	2	4.01	+	0.00119	0.0306
negative regulation of cell-cell adhesion	180	10	2.53	3.95	+	0.000333	0.0111
regulation of viral life cycle	146	8	2.05	3.9	+	0.00141	0.0349
regulation of symbiosis, encompassing mutualism through parasitism	225	11	3.16	3.48	+	0.000479	0.0148
cellular response to hypoxia	191	10	2.68	3.73	+	0.000518	0.0157
cellular response to decreased oxygen levels	201	10	2.82	3.54	+	0.000755	0.0209
cellular response to oxygen levels	218	11	3.06	3.59	+	0.000371	0.0121
response to oxygen levels	378	25	5.31	4.71	+	4.77e-10	6.71e-08
response to abiotic stimulus	1162	35	16.33	2.14	+	3.13e-05	0.00153
response to decreased oxygen levels	354	24	4.97	4.83	+	6.77e-10	9.12e-08
response to hypoxia	343	23	4.82	4.77	+	1.9e-09	2.37e-07
positive regulation of peptidyl-tyrosine phosphorylation	192	10	2.7	3.71	+	0.000539	0.0159
positive regulation of protein phosphorylation	1013	39	14.23	2.74	+	2.19e-08	2.27e-06
positive regulation of protein modification process	1240	44	17.42	2.53	+	3.46e-08	3.48e-06
positive regulation of cellular protein metabolic process	1616	55	22.71	2.42	+	2.15e-09	2.65e-07
positive regulation of protein metabolic process	1722	58	24.19	2.4	+	8.11e-10	1.08e-07
positive regulation of macromolecule metabolic process	3375	98	47.42	2.07	+	7.99e-13	2.02e-10
positive regulation of phosphorylation	1066	41	14.98	2.74	+	9.37e-09	1.05e-06
positive regulation of phosphate metabolic process	1137	46	15.98	2.88	+	2.14e-10	3.15e-08
positive regulation of phosphorus metabolic process	1137	46	15.98	2.88	+	2.14e-10	3.18e-08
regulation of peptidyl-tyrosine phosphorylation	254	12	3.57	3.36	+	0.00036	0.0118
regulation of extrinsic apoptotic signaling pathway	157	8	2.21	3.63	+	0.00218	0.0484
regulation of apoptotic signaling pathway	407	15	5.72	2.62	+	0.000864	0.0234
defense response to virus	200	10	2.81	3.56	+	0.000728	0.0202
response to virus	287	12	4.03	2.98	+	0.00101	0.0266
immune effector process	1079	38	15.16	2.51	+	4.14e-07	3.25e-05
extracellular matrix organization	342	17	4.81	3.54	+	1.2e-05	0.000672
extracellular structure organization	343	17	4.82	3.53	+	1.25e-05	0.000694
negative regulation of growth	246	12	3.46	3.47	+	0.000273	0.00962
female pregnancy	185	9	2.6	3.46	+	0.00159	0.0383
multi-multicellular organism process	217	10	3.05	3.28	+	0.00131	0.0329
positive regulation of I-kappaB kinase/NF-kappaB signaling	186	9	2.61	3.44	+	0.00165	0.0396
positive regulation of intracellular signal transduction	1026	33	14.42	2.29	+	1.67e-05	0.000889
tissue homeostasis	188	9	2.64	3.41	+	0.00177	0.0418
multicellular organismal homeostasis	321	15	4.51	3.33	+	7.64e-05	0.00331
positive regulation of ERK1 and ERK2 cascade	209	10	2.94	3.41	+	0.001	0.0265
regulation of ERK1 and ERK2 cascade	290	13	4.07	3.19	+	0.000335	0.0111
regulation of MAPK cascade	752	24	10.57	2.27	+	0.000238	0.0085
positive regulation of MAPK cascade	544	19	7.64	2.49	+	0.00035	0.0116
myeloid cell differentiation	230	11	3.23	3.4	+	0.00057	0.0166
hemopoiesis	571	26	8.02	3.24	+	2.92e-07	2.38e-05
hematopoietic or lymphoid organ development	621	27	8.73	3.09	+	4.08e-07	3.21e-05
immune system development	658	29	9.25	3.14	+	1.13e-07	1.05e-05
response to mechanical stimulus	218	10	3.06	3.26	+	0.00136	0.0338
apoptotic signaling pathway	284	13	3.99	3.26	+	0.000276	0.00962
apoptotic process	909	30	12.77	2.35	+	2.12e-05	0.00109
programmed cell death	1040	30	14.61	2.05	+	0.000237	0.00849
cell death	1075	31	15.1	2.05	+	0.000181	0.00681
response to alcohol	246	11	3.46	3.18	+	0.000967	0.0257
negative regulation of apoptotic signaling pathway	229	10	3.22	3.11	+	0.00192	0.044
cell-cell adhesion via plasma-membrane adhesion molecules	257	11	3.61	3.05	+	0.00135	0.0338
cell-cell adhesion	502	20	7.05	2.84	+	4.47e-05	0.00211
aging	282	12	3.96	3.03	+	0.000871	0.0235
in utero embryonic development	383	16	5.38	2.97	+	0.000154	0.00592
embryo development ending in birth or egg hatching	657	20	9.23	2.17	+	0.00202	0.0457
positive regulation of GTPase activity	408	17	5.73	2.97	+	9.95e-05	0.00407
regulation of GTPase activity	481	19	6.76	2.81	+	7.72e-05	0.00333
regulation of hydrolase activity	1290	43	18.12	2.37	+	2.96e-07	2.4e-05
positive regulation of hydrolase activity	771	31	10.83	2.86	+	2.81e-07	2.33e-05
positive regulation of catalytic activity	1440	49	20.23	2.42	+	1.35e-08	1.47e-06
positive regulation of DNA-binding transcription factor activity	265	11	3.72	2.95	+	0.00171	0.0406
learning or memory	266	11	3.74	2.94	+	0.00176	0.0417
cognition	307	13	4.31	3.01	+	0.000561	0.0165
response to antibiotic	316	13	4.44	2.93	+	0.000726	0.0202
blood circulation	392	16	5.51	2.91	+	0.000199	0.00739
circulatory system process	401	18	5.63	3.19	+	2.47e-05	0.00125
adaptive immune response based on somatic recombination of immune receptors built from immunoglobulin superfamily domains	270	11	3.79	2.9	+	0.00197	0.0447
positive regulation of cytosolic calcium ion concentration	296	12	4.16	2.89	+	0.0013	0.0326
regulation of cytosolic calcium ion concentration	340	13	4.78	2.72	+	0.00137	0.0341
cellular calcium ion homeostasis	446	15	6.27	2.39	+	0.00206	0.0463
calcium ion homeostasis	459	16	6.45	2.48	+	0.00103	0.0273
divalent inorganic cation homeostasis	499	19	7.01	2.71	+	0.000122	0.00484
cellular divalent inorganic cation homeostasis	478	18	6.72	2.68	+	0.00021	0.00765
cellular cation homeostasis	642	21	9.02	2.33	+	0.000485	0.0149
cellular ion homeostasis	656	21	9.22	2.28	+	0.000595	0.0171
cellular chemical homeostasis	757	22	10.64	2.07	+	0.00152	0.0372
cellular homeostasis	895	25	12.58	1.99	+	0.0013	0.0326
cellular metal ion homeostasis	566	21	7.95	2.64	+	7.69e-05	0.00332
positive regulation of proteolysis	363	14	5.1	2.74	+	0.00084	0.023
regulation of proteolysis	737	23	10.36	2.22	+	0.000654	0.0186
leukocyte differentiation	342	13	4.81	2.71	+	0.00145	0.0358
inflammatory response	500	19	7.03	2.7	+	0.000125	0.00494
response to peptide	478	18	6.72	2.68	+	0.00021	0.00767
response to organonitrogen compound	1005	29	14.12	2.05	+	0.000311	0.0105
response to nitrogen compound	1089	30	15.3	1.96	+	0.000534	0.0158
neutrophil degranulation	483	18	6.79	2.65	+	0.000237	0.00847
neutrophil mediated immunity	494	18	6.94	2.59	+	0.000308	0.0105
myeloid leukocyte mediated immunity	514	18	7.22	2.49	+	0.000484	0.0149
leukocyte mediated immunity	760	26	10.68	2.43	+	5.46e-05	0.00249
leukocyte degranulation	504	18	7.08	2.54	+	0.000387	0.0124
neutrophil activation involved in immune response	487	18	6.84	2.63	+	0.000261	0.00922
myeloid cell activation involved in immune response	518	19	7.28	2.61	+	0.000194	0.00722
leukocyte activation involved in immune response	619	22	8.7	2.53	+	9.49e-05	0.0039
leukocyte activation	916	36	12.87	2.8	+	4.92e-08	4.8e-06
cell activation	1063	43	14.94	2.88	+	9.04e-10	1.19e-07
cell activation involved in immune response	623	23	8.75	2.63	+	3.77e-05	0.00181
myeloid leukocyte activation	581	24	8.16	2.94	+	4.28e-06	0.000267
neutrophil activation	496	18	6.97	2.58	+	0.000322	0.0108
granulocyte activation	500	18	7.03	2.56	+	0.000354	0.0116
positive regulation of cytokine production	462	17	6.49	2.62	+	0.000405	0.0129
actin filament-based process	573	20	8.05	2.48	+	0.000248	0.00878
response to inorganic substance	540	18	7.59	2.37	+	0.00122	0.0311
response to toxic substance	520	17	7.31	2.33	+	0.00193	0.0441
positive regulation of kinase activity	583	18	8.19	2.2	+	0.00212	0.0474
positive regulation of transferase activity	660	20	9.27	2.16	+	0.00206	0.0463
positive regulation of transcription by RNA polymerase II	1212	36	17.03	2.11	+	2.86e-05	0.00141
regulation of transcription by RNA polymerase II	2294	54	32.23	1.68	+	0.000166	0.00633
positive regulation of transcription, DNA-templated	1553	43	21.82	1.97	+	2.79e-05	0.00138
positive regulation of gene expression	2011	62	28.26	2.19	+	4.67e-09	5.58e-07
positive regulation of nucleic acid-templated transcription	1651	44	23.2	1.9	+	4.97e-05	0.00231
positive regulation of RNA biosynthetic process	1652	44	23.21	1.9	+	5.02e-05	0.00233
positive regulation of RNA metabolic process	1736	46	24.39	1.89	+	4.43e-05	0.0021
positive regulation of nucleobase-containing compound metabolic process	1897	46	26.65	1.73	+	0.000321	0.0108
positive regulation of macromolecule biosynthetic process	1919	48	26.96	1.78	+	0.000103	0.00418
Unclassified	3156	19	44.34	0.43	-	1.05e-05	0.000603
chromatin organization	695	1	9.76	0.1	-	0.00132	0.0332
chromosome organization	1055	2	14.82	0.13	-	6.68e-05	0.00297
mRNA processing	474	0	6.66	< 0.01	-	0.00226	0.0499
RNA processing	868	2	12.2	0.16	-	0.000884	0.0238
detection of stimulus involved in sensory perception	543	0	7.63	< 0.01	-	0.00108	0.0281
sensory perception of chemical stimulus	534	0	7.5	< 0.01	-	0.00103	0.0272

## Sheet: EPITHELIA
	Homo sapiens (REF)	upload_1 ( Hierarchy NEW! Tips)
GO biological process complete	#	#	expected	Fold Enrichment	+/-	raw P value	FDR
activation of meiosis	3	3	0.07	42.85	+	0.000224	0.0128
regulation of reproductive process	162	12	3.78	3.17	+	0.000673	0.0285
regulation of biological process	11688	341	272.77	1.25	+	5.43e-10	3.75e-07
biological regulation	12387	358	289.09	1.24	+	1.91e-10	1.44e-07
regulation of cellular process	10981	318	256.27	1.24	+	2.7e-08	9.35e-06
positive regulation of cellular process	5465	175	127.54	1.37	+	3.45e-06	0.000486
positive regulation of biological process	6214	205	145.02	1.41	+	1.4e-08	5.57e-06
regulation of cellular component organization	2491	83	58.13	1.43	+	0.00115	0.0433
cytosol to endoplasmic reticulum transport	3	3	0.07	42.85	+	0.000224	0.0127
transmembrane transport	1296	52	30.25	1.72	+	0.00021	0.0122
transport	4550	161	106.19	1.52	+	1.93e-08	6.98e-06
establishment of localization	4681	166	109.24	1.52	+	7.41e-09	3.37e-06
localization	5765	205	134.54	1.52	+	1.57e-11	1.92e-08
desmosome assembly	4	3	0.09	32.14	+	0.000385	0.019
cell-cell junction assembly	106	13	2.47	5.26	+	3.34e-06	0.000478
cell junction assembly	169	16	3.94	4.06	+	5.65e-06	0.00073
cell junction organization	214	22	4.99	4.41	+	2.69e-08	9.51e-06
cellular component organization	5642	173	131.67	1.31	+	5.72e-05	0.00474
cellular process	14575	399	340.15	1.17	+	2.69e-09	1.29e-06
cellular component organization or biogenesis	5830	175	136.06	1.29	+	0.000159	0.00997
cell-cell junction organization	138	20	3.22	6.21	+	5.94e-10	3.78e-07
desmosome organization	10	6	0.23	25.71	+	9e-07	0.000177
bundle of His cell-Purkinje myocyte adhesion involved in cell communication	6	4	0.14	28.57	+	5.03e-05	0.00423
bundle of His cell to Purkinje myocyte communication	13	4	0.3	13.18	+	0.000502	0.0226
cell communication involved in cardiac conduction	43	7	1	6.98	+	0.000131	0.00886
cell communication	5500	168	128.36	1.31	+	9.62e-05	0.00709
signaling	5393	163	125.86	1.3	+	0.000249	0.0137
multicellular organismal process	6973	233	162.73	1.43	+	9.16e-11	8.09e-08
regulation of multicellular organismal process	3147	125	73.44	1.7	+	2.32e-09	1.15e-06
cardiac muscle cell-cardiac muscle cell adhesion	7	5	0.16	30.61	+	4.19e-06	0.000565
cell-cell adhesion	502	34	11.72	2.9	+	9.05e-08	2.77e-05
cell adhesion	920	46	21.47	2.14	+	2.46e-06	0.000372
biological adhesion	926	47	21.61	2.17	+	1.38e-06	0.000242
heterotypic cell-cell adhesion	36	6	0.84	7.14	+	0.000357	0.0179
3'-phosphoadenosine 5'-phosphosulfate biosynthetic process	6	3	0.14	21.42	+	0.000894	0.0353
biosynthetic process	2954	96	68.94	1.39	+	0.000824	0.0332
sulfur compound metabolic process	366	20	8.54	2.34	+	0.000733	0.0304
purine ribonucleoside bisphosphate biosynthetic process	6	3	0.14	21.42	+	0.000894	0.0354
ribonucleoside bisphosphate biosynthetic process	60	7	1.4	5	+	0.000821	0.0332
ribonucleoside bisphosphate metabolic process	132	11	3.08	3.57	+	0.000449	0.0211
nucleoside bisphosphate metabolic process	132	11	3.08	3.57	+	0.000449	0.021
nucleoside phosphate metabolic process	451	24	10.53	2.28	+	0.000276	0.0148
organophosphate metabolic process	884	39	20.63	1.89	+	0.000254	0.0139
nucleobase-containing small molecule metabolic process	538	26	12.56	2.07	+	0.000792	0.0322
small molecule metabolic process	1719	67	40.12	1.67	+	6.14e-05	0.00498
nucleoside bisphosphate biosynthetic process	60	7	1.4	5	+	0.000821	0.0331
organic cyclic compound biosynthetic process	1325	50	30.92	1.62	+	0.00103	0.0398
purine nucleoside bisphosphate metabolic process	132	11	3.08	3.57	+	0.000449	0.0211
purine nucleoside bisphosphate biosynthetic process	60	7	1.4	5	+	0.000821	0.0333
nucleotide metabolic process	443	23	10.34	2.22	+	0.000713	0.0298
purine nucleotide metabolic process	332	19	7.75	2.45	+	0.000772	0.0316
oxoacid metabolic process	976	41	22.78	1.8	+	0.000492	0.0222
organic acid metabolic process	997	41	23.27	1.76	+	0.000599	0.0258
amyloid-beta clearance by cellular catabolic process	7	3	0.16	18.36	+	0.00126	0.0464
regulation of mesenchymal cell apoptotic process	12	5	0.28	17.85	+	2.98e-05	0.00286
regulation of apoptotic process	1567	71	36.57	1.94	+	1.59e-07	4.35e-05
regulation of programmed cell death	1587	73	37.04	1.97	+	6.95e-08	2.3e-05
regulation of cell death	1711	79	39.93	1.98	+	1.15e-08	4.8e-06
mammary gland epithelial cell proliferation	12	4	0.28	14.28	+	0.000391	0.0191
epithelial cell proliferation	90	10	2.1	4.76	+	9.6e-05	0.00714
cell population proliferation	557	26	13	2	+	0.0011	0.0416
mammary gland epithelium development	58	8	1.35	5.91	+	0.000124	0.00853
mammary gland development	131	13	3.06	4.25	+	2.68e-05	0.00263
gland development	417	26	9.73	2.67	+	1.21e-05	0.00138
animal organ development	3197	133	74.61	1.78	+	2.87e-11	3.04e-08
anatomical structure development	5422	197	126.54	1.56	+	8.87e-12	1.76e-08
developmental process	5862	208	136.81	1.52	+	1.02e-11	1.81e-08
system development	4424	169	103.25	1.64	+	1.4e-11	1.85e-08
multicellular organism development	5026	188	117.3	1.6	+	2.56e-12	6.8e-09
epithelium development	1103	78	25.74	3.03	+	1.64e-17	2.6e-13
tissue development	1762	99	41.12	2.41	+	1.49e-15	7.89e-12
regulation of prostaglandin secretion	12	4	0.28	14.28	+	0.000391	0.0191
regulation of secretion	821	39	19.16	2.04	+	5.43e-05	0.00452
regulation of transport	1877	74	43.81	1.69	+	1.47e-05	0.00161
regulation of localization	2790	121	65.11	1.86	+	2.08e-11	2.36e-08
detoxification of copper ion	16	5	0.37	13.39	+	9.09e-05	0.00692
detoxification of inorganic compound	18	5	0.42	11.9	+	0.000145	0.00943
detoxification	131	12	3.06	3.93	+	0.00011	0.0078
response to toxic substance	520	33	12.14	2.72	+	5.63e-07	0.000119
response to chemical	4485	171	104.67	1.63	+	1.19e-11	1.72e-08
response to stimulus	8495	277	198.25	1.4	+	1.52e-12	4.84e-09
stress response to copper ion	16	5	0.37	13.39	+	9.09e-05	0.00688
stress response to metal ion	18	5	0.42	11.9	+	0.000145	0.0094
response to stress	3580	142	83.55	1.7	+	1.04e-10	8.25e-08
response to metal ion	375	20	8.75	2.29	+	0.00091	0.0357
response to inorganic substance	540	30	12.6	2.38	+	2.32e-05	0.00233
response to copper ion	45	7	1.05	6.67	+	0.000169	0.0105
renal absorption	14	4	0.33	12.24	+	0.000634	0.027
cellular response to low-density lipoprotein particle stimulus	18	5	0.42	11.9	+	0.000145	0.00951
cellular response to lipoprotein particle stimulus	29	7	0.68	10.34	+	1.45e-05	0.00161
cellular response to stimulus	6703	194	156.43	1.24	+	0.000416	0.02
response to lipoprotein particle	27	6	0.63	9.52	+	8.95e-05	0.00685
response to endogenous stimulus	1503	68	35.08	1.94	+	3.78e-07	8.83e-05
response to organonitrogen compound	1005	45	23.45	1.92	+	4.71e-05	0.00401
response to nitrogen compound	1089	48	25.41	1.89	+	3.77e-05	0.00335
response to organic substance	3019	136	70.46	1.93	+	4.19e-14	1.67e-10
positive regulation of branching involved in ureteric bud morphogenesis	18	5	0.42	11.9	+	0.000145	0.00947
regulation of branching involved in ureteric bud morphogenesis	22	6	0.51	11.69	+	3.35e-05	0.00314
regulation of animal organ morphogenesis	256	17	5.97	2.85	+	0.000192	0.0114
regulation of anatomical structure morphogenesis	1077	52	25.13	2.07	+	1.6e-06	0.000268
regulation of developmental process	2592	103	60.49	1.7	+	1.19e-07	3.37e-05
regulation of multicellular organismal development	2047	80	47.77	1.67	+	7.64e-06	0.000935
regulation of morphogenesis of a branching structure	56	7	1.31	5.36	+	0.000564	0.0248
regulation of mesonephros development	25	7	0.58	12	+	6.31e-06	0.000803
regulation of kidney development	55	9	1.28	7.01	+	1.4e-05	0.00157
positive regulation of animal organ morphogenesis	86	11	2.01	5.48	+	1.32e-05	0.00149
positive regulation of developmental process	1373	57	32.04	1.78	+	4.53e-05	0.00387
positive regulation of multicellular organismal process	1762	65	41.12	1.58	+	0.00039	0.0192
positive regulation of mesonephros development	21	6	0.49	12.24	+	2.69e-05	0.00261
positive regulation of kidney development	40	7	0.93	7.5	+	8.78e-05	0.00678
regulation of ventricular cardiac muscle cell action potential	15	4	0.35	11.43	+	0.000789	0.0322
regulation of cardiac muscle cell action potential	28	7	0.65	10.71	+	1.19e-05	0.00137
regulation of action potential	49	8	1.14	7	+	4.28e-05	0.0037
regulation of biological quality	4073	148	95.05	1.56	+	1.89e-08	7.15e-06
regulation of cardiac muscle cell contraction	38	7	0.89	7.89	+	6.59e-05	0.00526
regulation of cardiac muscle contraction	79	8	1.84	4.34	+	0.000835	0.0335
regulation of actin filament-based movement	42	7	0.98	7.14	+	0.000115	0.00808
regulation of cellular component movement	1009	63	23.55	2.68	+	5.27e-12	1.2e-08
cell junction maintenance	16	4	0.37	10.71	+	0.000968	0.0377
negative regulation of myotube differentiation	17	4	0.4	10.08	+	0.00117	0.0439
negative regulation of developmental process	954	41	22.26	1.84	+	0.000281	0.0149
negative regulation of biological process	5333	194	124.46	1.56	+	1.04e-11	1.66e-08
regulation of cell differentiation	1824	66	42.57	1.55	+	0.000489	0.0222
negative regulation of cellular process	4754	176	110.95	1.59	+	4.84e-11	4.81e-08
release of cytochrome c from mitochondria	22	5	0.51	9.74	+	0.000322	0.0167
apoptotic mitochondrial changes	58	8	1.35	5.91	+	0.000124	0.00857
apoptotic process	909	39	21.21	1.84	+	0.000475	0.0218
programmed cell death	1040	50	24.27	2.06	+	3.05e-06	0.000445
cell death	1075	50	25.09	1.99	+	7.33e-06	0.000904
apoptotic signaling pathway	284	18	6.63	2.72	+	0.000216	0.0125
signal transduction	5061	150	118.11	1.27	+	0.00113	0.0426
cellular zinc ion homeostasis	33	7	0.77	9.09	+	2.99e-05	0.00284
cellular cation homeostasis	642	31	14.98	2.07	+	0.000305	0.0159
cellular ion homeostasis	656	34	15.31	2.22	+	3.86e-05	0.00339
cellular chemical homeostasis	757	38	17.67	2.15	+	1.72e-05	0.00184
cellular homeostasis	895	41	20.89	1.96	+	7.01e-05	0.00549
homeostatic process	1658	69	38.69	1.78	+	4.59e-06	0.000608
chemical homeostasis	1125	54	26.26	2.06	+	1.02e-06	0.000194
ion homeostasis	796	42	18.58	2.26	+	2.32e-06	0.000358
cation homeostasis	712	36	16.62	2.17	+	2.71e-05	0.00261
inorganic ion homeostasis	724	39	16.9	2.31	+	2.85e-06	0.000424
zinc ion homeostasis	36	7	0.84	8.33	+	4.87e-05	0.00412
transition metal ion homeostasis	131	13	3.06	4.25	+	2.68e-05	0.00262
metal ion homeostasis	632	32	14.75	2.17	+	8.86e-05	0.00681
cellular transition metal ion homeostasis	107	12	2.5	4.81	+	1.8e-05	0.00191
cellular metal ion homeostasis	566	28	13.21	2.12	+	0.000367	0.0183
cellular response to zinc ion	24	5	0.56	8.93	+	0.000456	0.0212
response to zinc ion	55	7	1.28	5.45	+	0.000512	0.0229
cellular response to chemical stimulus	2926	119	68.29	1.74	+	1.68e-09	8.9e-07
cell fate commitment involved in formation of primary germ layer	27	5	0.63	7.93	+	0.000732	0.0304
anatomical structure formation involved in morphogenesis	884	47	20.63	2.28	+	4.04e-07	9.31e-05
anatomical structure morphogenesis	2153	100	50.25	1.99	+	6.61e-11	6.19e-08
embryonic morphogenesis	575	32	13.42	2.38	+	1.18e-05	0.00137
embryo development	987	45	23.03	1.95	+	3.71e-05	0.00335
cellular developmental process	3806	138	88.82	1.55	+	8.72e-08	2.72e-05
cell differentiation	3710	135	86.58	1.56	+	9.23e-08	2.72e-05
epithelial cell morphogenesis	33	6	0.77	7.79	+	0.000235	0.0132
epithelial cell development	192	23	4.48	5.13	+	9.09e-10	5.16e-07
cell development	1633	66	38.11	1.73	+	1.95e-05	0.00204
epithelial cell differentiation	674	58	15.73	3.69	+	1.25e-16	9.98e-13
cell morphogenesis involved in differentiation	562	29	13.12	2.21	+	0.000117	0.00814
cell morphogenesis	724	34	16.9	2.01	+	0.000173	0.0105
cellular component morphogenesis	826	40	19.28	2.08	+	3.42e-05	0.00318
negative regulation of animal organ morphogenesis	35	6	0.82	7.35	+	0.000312	0.0162
negative regulation of multicellular organismal process	1207	58	28.17	2.06	+	4.57e-07	9.95e-05
bicellular tight junction assembly	36	6	0.84	7.14	+	0.000357	0.0179
tight junction assembly	37	6	0.86	6.95	+	0.000407	0.0197
tight junction organization	39	6	0.91	6.59	+	0.000523	0.0233
apical junction assembly	46	7	1.07	6.52	+	0.000191	0.0114
cellular response to copper ion	30	5	0.7	7.14	+	0.00112	0.0421
negative regulation of lymphocyte apoptotic process	31	5	0.72	6.91	+	0.00127	0.0468
negative regulation of apoptotic process	902	47	21.05	2.23	+	6.11e-07	0.000128
negative regulation of programmed cell death	917	48	21.4	2.24	+	4.08e-07	9.26e-05
negative regulation of cell death	1006	52	23.48	2.21	+	2.13e-07	5.37e-05
cellular response to cadmium ion	38	6	0.89	6.77	+	0.000462	0.0213
response to cadmium ion	64	8	1.49	5.36	+	0.00023	0.0129
endothelial cell development	49	7	1.14	6.12	+	0.000271	0.0146
endothelial cell differentiation	82	12	1.91	6.27	+	1.52e-06	0.000262
endothelium development	95	12	2.22	5.41	+	6.03e-06	0.000773
icosanoid biosynthetic process	45	6	1.05	5.71	+	0.00103	0.0399
carboxylic acid metabolic process	884	37	20.63	1.79	+	0.000936	0.0367
fatty acid derivative biosynthetic process	90	10	2.1	4.76	+	9.6e-05	0.00717
positive regulation of reactive oxygen species biosynthetic process	53	7	1.24	5.66	+	0.000418	0.02
positive regulation of reactive oxygen species metabolic process	99	10	2.31	4.33	+	0.000197	0.0116
positive regulation of cellular metabolic process	3344	110	78.04	1.41	+	0.000183	0.011
regulation of cellular metabolic process	6216	183	145.07	1.26	+	0.000311	0.0162
regulation of metabolic process	6690	197	156.13	1.26	+	0.000129	0.00878
positive regulation of metabolic process	3650	126	85.18	1.48	+	4.64e-06	0.000604
regulation of reactive oxygen species metabolic process	184	16	4.29	3.73	+	1.51e-05	0.00165
regulation of reactive oxygen species biosynthetic process	90	10	2.1	4.76	+	9.6e-05	0.0071
cornification	113	14	2.64	5.31	+	1.26e-06	0.000228
keratinization	226	15	5.27	2.84	+	0.000453	0.0211
keratinocyte differentiation	268	20	6.25	3.2	+	1.13e-05	0.00135
epidermal cell differentiation	313	24	7.3	3.29	+	9.8e-07	0.00019
epidermis development	414	29	9.66	3	+	4.27e-07	9.44e-05
skin development	379	27	8.85	3.05	+	7.91e-07	0.000159
body fluid secretion	73	9	1.7	5.28	+	0.000104	0.00744
secretion	1119	57	26.11	2.18	+	9.1e-08	2.73e-05
regulation of body fluid levels	497	29	11.6	2.5	+	1.72e-05	0.00184
positive regulation of oxidoreductase activity	57	7	1.33	5.26	+	0.000622	0.0266
regulation of catalytic activity	2342	99	54.66	1.81	+	8.97e-09	3.86e-06
regulation of molecular function	3022	122	70.53	1.73	+	1.8e-09	9.23e-07
positive regulation of catalytic activity	1440	57	33.61	1.7	+	0.000144	0.00949
positive regulation of molecular function	1797	73	41.94	1.74	+	6.67e-06	0.000835
positive regulation of wound healing	59	7	1.38	5.08	+	0.000749	0.0309
regulation of wound healing	143	16	3.34	4.79	+	7.69e-07	0.000157
regulation of response to wounding	173	17	4.04	4.21	+	1.82e-06	0.000295
regulation of response to stress	1508	72	35.19	2.05	+	1.93e-08	7.14e-06
regulation of response to stimulus	4331	140	101.08	1.39	+	3.73e-05	0.00335
positive regulation of response to stimulus	2461	88	57.43	1.53	+	6.9e-05	0.00546
regulation of toll-like receptor signaling pathway	68	8	1.59	5.04	+	0.000335	0.017
regulation of signal transduction	3154	103	73.61	1.4	+	0.00044	0.0208
regulation of cell communication	3540	116	82.62	1.4	+	0.000154	0.00973
regulation of signaling	3581	120	83.57	1.44	+	3.63e-05	0.0033
regulation of immune system process	1667	61	38.9	1.57	+	0.000716	0.0299
regulation of response to biotic stimulus	527	25	12.3	2.03	+	0.00122	0.0453
regulation of response to external stimulus	1091	53	25.46	2.08	+	1.08e-06	0.000203
regulation of multi-organism process	779	37	18.18	2.04	+	9.77e-05	0.00709
regulation of defense response	769	38	17.95	2.12	+	3.01e-05	0.00285
iron ion transport	71	8	1.66	4.83	+	0.000437	0.0207
transition metal ion transport	121	10	2.82	3.54	+	0.000856	0.0342
cation transport	841	36	19.63	1.83	+	0.000705	0.0298
ion transport	1341	59	31.3	1.89	+	4.62e-06	0.000607
regulation of blood coagulation	80	9	1.87	4.82	+	0.000196	0.0116
regulation of coagulation	85	9	1.98	4.54	+	0.000297	0.0156
regulation of hemostasis	81	9	1.89	4.76	+	0.000213	0.0123
negative regulation of cytokine secretion	66	7	1.54	4.54	+	0.00137	0.0497
regulation of cytokine production	711	34	16.59	2.05	+	0.000137	0.00918
regulation of protein transport	716	33	16.71	1.97	+	0.000387	0.0191
regulation of peptide transport	748	34	17.46	1.95	+	0.000337	0.017
regulation of establishment of protein localization	763	34	17.81	1.91	+	0.000587	0.0255
regulation of secretion by cell	764	33	17.83	1.85	+	0.000976	0.0379
negative regulation of protein secretion	128	11	2.99	3.68	+	0.000352	0.0178
negative regulation of secretion by cell	201	18	4.69	3.84	+	3.07e-06	0.000444
negative regulation of secretion	227	20	5.3	3.78	+	1.11e-06	0.000205
negative regulation of transport	493	25	11.51	2.17	+	0.000462	0.0213
negative regulation of protein transport	179	14	4.18	3.35	+	0.000146	0.00942
negative regulation of establishment of protein localization	183	14	4.27	3.28	+	0.000181	0.011
negative regulation of peptide secretion	134	11	3.13	3.52	+	0.000505	0.0226
regulation of epithelial cell differentiation	143	15	3.34	4.49	+	3.53e-06	0.000492
columnar/cuboidal epithelial cell differentiation	101	10	2.36	4.24	+	0.000229	0.0129
positive regulation of lipid localization	82	8	1.91	4.18	+	0.00104	0.0402
neural tube closure	93	9	2.17	4.15	+	0.000544	0.024
primary neural tube formation	100	10	2.33	4.28	+	0.000213	0.0123
neural tube formation	108	10	2.52	3.97	+	0.000376	0.0187
neural tube development	163	13	3.8	3.42	+	0.000209	0.0122
tube development	855	47	19.95	2.36	+	1.42e-07	3.97e-05
nervous system development	2357	86	55.01	1.56	+	3.76e-05	0.00336
embryonic epithelial tube formation	127	11	2.96	3.71	+	0.000331	0.017
morphogenesis of embryonic epithelium	148	11	3.45	3.18	+	0.00109	0.0413
morphogenesis of an epithelium	434	26	10.13	2.57	+	2.31e-05	0.00234
tissue morphogenesis	560	32	13.07	2.45	+	7.66e-06	0.00093
epithelial tube formation	135	11	3.15	3.49	+	0.000535	0.0237
tube formation	150	13	3.5	3.71	+	9.72e-05	0.00709
tube morphogenesis	659	38	15.38	2.47	+	8.14e-07	0.000162
epithelial tube morphogenesis	310	23	7.23	3.18	+	2.76e-06	0.000415
tube closure	94	9	2.19	4.1	+	0.000584	0.0254
reactive oxygen species metabolic process	114	11	2.66	4.13	+	0.000139	0.00925
regulation of chemokine production	83	8	1.94	4.13	+	0.00112	0.0423
viral entry into host cell	94	9	2.19	4.1	+	0.000584	0.0255
interspecies interaction between organisms	855	36	19.95	1.8	+	0.00116	0.0434
multi-organism process	2832	104	66.09	1.57	+	3.79e-06	0.00052
entry into host cell	102	10	2.38	4.2	+	0.000246	0.0136
entry into host	102	10	2.38	4.2	+	0.000246	0.0137
cellular response to BMP stimulus	106	10	2.47	4.04	+	0.000328	0.0169
cellular response to endogenous stimulus	1221	50	28.5	1.75	+	0.000199	0.0117
cellular response to growth factor stimulus	502	25	11.72	2.13	+	0.00056	0.0247
cellular response to organic substance	2391	99	55.8	1.77	+	2.74e-08	9.26e-06
response to growth factor	532	27	12.42	2.17	+	0.000257	0.014
response to BMP	106	10	2.47	4.04	+	0.000328	0.0169
protein localization to plasma membrane	191	18	4.46	4.04	+	1.58e-06	0.000267
protein localization to membrane	518	25	12.09	2.07	+	0.00107	0.041
macromolecule localization	2517	86	58.74	1.46	+	0.000434	0.0207
protein localization to cell periphery	234	18	5.46	3.3	+	2.12e-05	0.00219
negative regulation of cysteine-type endopeptidase activity involved in apoptotic process	85	8	1.98	4.03	+	0.00129	0.0474
regulation of cysteine-type endopeptidase activity	244	15	5.69	2.63	+	0.000949	0.0371
regulation of endopeptidase activity	423	30	9.87	3.04	+	2.1e-07	5.4e-05
regulation of peptidase activity	452	32	10.55	3.03	+	8.55e-08	2.72e-05
regulation of hydrolase activity	1290	58	30.11	1.93	+	3e-06	0.000441
regulation of proteolysis	737	36	17.2	2.09	+	6.17e-05	0.00495
regulation of protein metabolic process	2804	91	65.44	1.39	+	0.00128	0.0471
regulation of primary metabolic process	6023	175	140.56	1.24	+	0.000859	0.0342
negative regulation of endopeptidase activity	251	21	5.86	3.58	+	1.3e-06	0.000232
negative regulation of peptidase activity	261	21	6.09	3.45	+	2.31e-06	0.00036
negative regulation of hydrolase activity	458	24	10.69	2.25	+	0.000486	0.0222
negative regulation of catalytic activity	808	37	18.86	1.96	+	0.000146	0.00944
negative regulation of molecular function	1166	48	27.21	1.76	+	0.000217	0.0124
negative regulation of proteolysis	358	23	8.35	2.75	+	2.46e-05	0.00246
negative regulation of cellular protein metabolic process	1039	43	24.25	1.77	+	0.000488	0.0222
negative regulation of protein metabolic process	1108	45	25.86	1.74	+	0.000496	0.0223
negative regulation of nitrogen compound metabolic process	2369	85	55.29	1.54	+	9.5e-05	0.00713
negative regulation of metabolic process	2918	98	68.1	1.44	+	0.000279	0.0148
negative regulation of macromolecule metabolic process	2666	90	62.22	1.45	+	0.000464	0.0213
negative regulation of cellular metabolic process	2567	93	59.91	1.55	+	2.14e-05	0.00218
cell killing	117	11	2.73	4.03	+	0.000172	0.0105
negative regulation of intrinsic apoptotic signaling pathway	97	9	2.26	3.98	+	0.00072	0.03
negative regulation of apoptotic signaling pathway	229	16	5.34	2.99	+	0.000172	0.0105
negative regulation of signal transduction	1268	54	29.59	1.82	+	3.51e-05	0.00321
negative regulation of cell communication	1367	59	31.9	1.85	+	8.52e-06	0.00103
negative regulation of response to stimulus	1640	70	38.27	1.83	+	1.72e-06	0.000285
negative regulation of signaling	1371	59	32	1.84	+	8.99e-06	0.00107
regulation of apoptotic signaling pathway	407	24	9.5	2.53	+	5.99e-05	0.00491
negative regulation of intracellular signal transduction	501	31	11.69	2.65	+	2.04e-06	0.000328
regulation of intracellular signal transduction	1834	69	42.8	1.61	+	0.000106	0.00753
regulation of intrinsic apoptotic signaling pathway	163	12	3.8	3.15	+	0.000708	0.0298
regulation of endothelial cell migration	157	13	3.66	3.55	+	0.000148	0.00944
regulation of epithelial cell migration	219	15	5.11	2.93	+	0.000332	0.017
regulation of cell migration	861	51	20.09	2.54	+	4.07e-09	1.9e-06
regulation of cell motility	926	57	21.61	2.64	+	1.01e-10	8.46e-08
regulation of locomotion	998	58	23.29	2.49	+	5.58e-10	3.7e-07
morphogenesis of a branching epithelium	158	13	3.69	3.53	+	0.000157	0.00993
morphogenesis of a branching structure	169	13	3.94	3.3	+	0.000291	0.0154
positive regulation of vasculature development	188	15	4.39	3.42	+	6.95e-05	0.00547
regulation of vasculature development	324	24	7.56	3.17	+	1.73e-06	0.000283
antigen processing and presentation of exogenous peptide antigen	176	14	4.11	3.41	+	0.000124	0.00857
antigen processing and presentation of exogenous antigen	183	14	4.27	3.28	+	0.000181	0.0109
antigen processing and presentation	222	15	5.18	2.9	+	0.000379	0.0188
immune system process	2806	112	65.49	1.71	+	1.6e-08	6.19e-06
antigen processing and presentation of peptide antigen	194	15	4.53	3.31	+	9.65e-05	0.00707
proton transmembrane transport	140	11	3.27	3.37	+	0.00071	0.0298
monovalent inorganic cation transport	404	21	9.43	2.23	+	0.000875	0.0348
ion transmembrane transport	913	41	21.31	1.92	+	0.000129	0.00878
inorganic ion transmembrane transport	660	31	15.4	2.01	+	0.000376	0.0187
response to glucocorticoid	148	11	3.45	3.18	+	0.00109	0.0414
response to corticosteroid	164	14	3.83	3.66	+	6.16e-05	0.00497
response to steroid hormone	330	23	7.7	2.99	+	7.26e-06	0.000902
response to lipid	867	50	20.23	2.47	+	1.22e-08	4.98e-06
response to organic cyclic compound	923	50	21.54	2.32	+	1.09e-07	3.15e-05
response to hormone	915	41	21.35	1.92	+	0.000131	0.00885
regulation of lipid biosynthetic process	189	14	4.41	3.17	+	0.000247	0.0137
ammonium ion metabolic process	190	14	4.43	3.16	+	0.00026	0.0141
positive regulation of immune effector process	218	16	5.09	3.14	+	0.000101	0.00727
response to nutrient	221	16	5.16	3.1	+	0.000117	0.00817
response to nutrient levels	525	29	12.25	2.37	+	3.5e-05	0.00321
response to extracellular stimulus	558	31	13.02	2.38	+	1.68e-05	0.00181
response to external stimulus	2443	107	57.01	1.88	+	2.85e-10	2.06e-07
regulation of angiogenesis	293	21	6.84	3.07	+	1.22e-05	0.00139
kidney development	269	19	6.28	3.03	+	3.79e-05	0.00335
renal system development	284	20	6.63	3.02	+	2.48e-05	0.00246
urogenital system development	319	24	7.44	3.22	+	1.34e-06	0.000237
regulation of leukocyte migration	201	14	4.69	2.98	+	0.000443	0.0209
inflammatory response	500	33	11.67	2.83	+	2.45e-07	6.09e-05
defense response	1342	63	31.32	2.01	+	2.5e-07	6.11e-05
negative regulation of cell adhesion	277	18	6.46	2.78	+	0.000162	0.0101
regulation of cell adhesion	684	45	15.96	2.82	+	1.6e-09	8.8e-07
cellular modified amino acid metabolic process	201	13	4.69	2.77	+	0.00133	0.0485
multi-multicellular organism process	217	14	5.06	2.76	+	0.000899	0.0354
neutrophil degranulation	483	31	11.27	2.75	+	9.96e-07	0.000191
neutrophil mediated immunity	494	31	11.53	2.69	+	1.55e-06	0.000266
myeloid leukocyte mediated immunity	514	31	12	2.58	+	3.36e-06	0.000477
leukocyte mediated immunity	760	34	17.74	1.92	+	0.000574	0.0252
immune effector process	1079	49	25.18	1.95	+	2e-05	0.00208
leukocyte degranulation	504	31	11.76	2.64	+	2.3e-06	0.000362
regulated exocytosis	696	35	16.24	2.15	+	3.91e-05	0.00342
exocytosis	786	38	18.34	2.07	+	4.01e-05	0.00349
secretion by cell	1002	49	23.38	2.1	+	2.13e-06	0.000338
export from cell	1043	52	24.34	2.14	+	6.22e-07	0.000129
vesicle-mediated transport	1954	71	45.6	1.56	+	0.000294	0.0155
neutrophil activation involved in immune response	487	31	11.37	2.73	+	1.17e-06	0.000214
myeloid cell activation involved in immune response	518	33	12.09	2.73	+	5.19e-07	0.000111
leukocyte activation involved in immune response	619	34	14.45	2.35	+	1.15e-05	0.00135
leukocyte activation	916	44	21.38	2.06	+	1.16e-05	0.00136
cell activation	1063	51	24.81	2.06	+	2.36e-06	0.000361
cell activation involved in immune response	623	35	14.54	2.41	+	3.73e-06	0.000515
immune response	1868	75	43.59	1.72	+	6.63e-06	0.000836
myeloid leukocyte activation	581	36	13.56	2.66	+	2.93e-07	7.07e-05
neutrophil activation	496	33	11.58	2.85	+	2.06e-07	5.38e-05
granulocyte activation	500	34	11.67	2.91	+	8.28e-08	2.69e-05
response to antibiotic	316	20	7.37	2.71	+	9.99e-05	0.00722
regulation of epithelial cell proliferation	336	21	7.84	2.68	+	7.97e-05	0.00619
regulation of cell population proliferation	1629	77	38.02	2.03	+	8.15e-09	3.6e-06
response to lipopolysaccharide	325	20	7.58	2.64	+	0.000143	0.00945
response to oxygen-containing compound	1599	71	37.32	1.9	+	3.33e-07	7.91e-05
response to molecule of bacterial origin	341	20	7.96	2.51	+	0.000259	0.0141
response to bacterium	701	33	16.36	2.02	+	0.000216	0.0124
response to other organism	1327	63	30.97	2.03	+	1.98e-07	5.35e-05
response to external biotic stimulus	1329	63	31.02	2.03	+	2.04e-07	5.4e-05
response to biotic stimulus	1353	63	31.58	2	+	4.25e-07	9.53e-05
response to alcohol	246	15	5.74	2.61	+	0.00103	0.0398
coenzyme metabolic process	247	15	5.76	2.6	+	0.00107	0.0409
cofactor metabolic process	427	25	9.97	2.51	+	7.36e-05	0.00574
embryonic organ morphogenesis	300	18	7	2.57	+	0.000403	0.0196
embryonic organ development	437	26	10.2	2.55	+	2.58e-05	0.00255
animal organ morphogenesis	972	47	22.68	2.07	+	4.57e-06	0.000611
response to virus	287	17	6.7	2.54	+	0.000663	0.0281
regulation of cell-cell adhesion	406	24	9.48	2.53	+	5.78e-05	0.00476
response to hypoxia	343	20	8	2.5	+	0.000279	0.0149
response to decreased oxygen levels	354	20	8.26	2.42	+	0.000575	0.0251
response to oxygen levels	378	21	8.82	2.38	+	0.000457	0.0212
response to abiotic stimulus	1162	50	27.12	1.84	+	6.01e-05	0.0049
anion transmembrane transport	277	16	6.46	2.48	+	0.00121	0.0451
anion transport	574	27	13.4	2.02	+	0.000787	0.0322
regionalization	337	19	7.86	2.42	+	0.000832	0.0334
pattern specification process	433	24	10.11	2.38	+	0.00017	0.0105
reproductive structure development	427	24	9.97	2.41	+	0.000147	0.00946
reproductive system development	431	24	10.06	2.39	+	0.000162	0.0101
reproductive process	1423	57	33.21	1.72	+	9.45e-05	0.00712
reproduction	1426	57	33.28	1.71	+	0.000132	0.00888
regulation of inflammatory response	341	19	7.96	2.39	+	0.000893	0.0354
negative regulation of immune system process	458	25	10.69	2.34	+	0.000147	0.00942
positive regulation of cell adhesion	406	22	9.48	2.32	+	0.000415	0.02
positive regulation of defense response	463	25	10.81	2.31	+	0.000169	0.0105
response to oxidative stress	390	21	9.1	2.31	+	0.000607	0.026
cytokine-mediated signaling pathway	692	36	16.15	2.23	+	1.93e-05	0.00204
cellular response to cytokine stimulus	1027	46	23.97	1.92	+	5.24e-05	0.00438
response to cytokine	1118	49	26.09	1.88	+	4.35e-05	0.00374
cell surface receptor signaling pathway	2417	84	56.41	1.49	+	0.000263	0.0142
cellular response to lipid	529	27	12.35	2.19	+	0.000241	0.0134
negative regulation of cell population proliferation	686	35	16.01	2.19	+	3.24e-05	0.00305
positive regulation of cell migration	511	26	11.93	2.18	+	0.000333	0.017
positive regulation of cell motility	537	30	12.53	2.39	+	2.13e-05	0.00218
positive regulation of cellular component movement	553	31	12.91	2.4	+	1.45e-05	0.0016
positive regulation of locomotion	568	31	13.26	2.34	+	3.43e-05	0.00318
positive regulation of response to external stimulus	596	30	13.91	2.16	+	0.000174	0.0105
cell morphogenesis involved in neuron differentiation	443	22	10.34	2.13	+	0.00134	0.0487
response to drug	1019	49	23.78	2.06	+	4.09e-06	0.000556
brain development	739	33	17.25	1.91	+	0.000526	0.0234
head development	784	34	18.3	1.86	+	0.000742	0.0307
central nervous system development	975	41	22.75	1.8	+	0.000489	0.0222
cell migration	949	42	22.15	1.9	+	0.000115	0.00809
cell motility	1061	43	24.76	1.74	+	0.00059	0.0254
locomotion	1304	54	30.43	1.77	+	6.83e-05	0.00543
movement of cell or subcellular component	1535	59	35.82	1.65	+	0.000227	0.0128
localization of cell	1061	43	24.76	1.74	+	0.00059	0.0255
defense response to other organism	952	41	22.22	1.85	+	0.000275	0.0148
positive regulation of hydrolase activity	771	33	17.99	1.83	+	0.00107	0.041
positive regulation of transport	1007	42	23.5	1.79	+	0.000411	0.0199
cellular response to oxygen-containing compound	1072	42	25.02	1.68	+	0.00133	0.0484
positive regulation of gene expression	2011	71	46.93	1.51	+	0.000632	0.0269
positive regulation of macromolecule metabolic process	3375	111	78.77	1.41	+	0.000189	0.0113
positive regulation of cell communication	1842	65	42.99	1.51	+	0.00123	0.0456
positive regulation of signaling	1851	65	43.2	1.5	+	0.00127	0.0467
positive regulation of nitrogen compound metabolic process	3203	103	74.75	1.38	+	0.000764	0.0314
Unclassified	3156	29	73.65	0.39	-	6.67e-10	4.08e-07
RNA processing	868	7	20.26	0.35	-	0.0011	0.0418
detection of chemical stimulus involved in sensory perception of smell	433	0	10.11	< 0.01	-	0.000106	0.00751
sensory perception of smell	462	1	10.78	0.09	-	0.000425	0.0203

## Sheet: VASCULAR_MUSCLE
	Homo sapiens (REF)	upload_1 ( Hierarchy NEW! Tips)
GO biological process complete	#	#	expected	Fold Enrichment	+/-	raw P value	FDR
negative regulation of apoptotic process involved in outflow tract morphogenesis	2	2	0.01	> 100	+	0.000204	0.0213
regulation of apoptotic process involved in outflow tract morphogenesis	3	2	0.02	> 100	+	0.000338	0.0313
regulation of developmental process	2592	38	15.31	2.48	+	6.93e-08	3.34e-05
regulation of biological process	11688	97	69.03	1.41	+	2.4e-07	8.31e-05
biological regulation	12387	99	73.16	1.35	+	1.32e-06	0.000344
regulation of multicellular organismal development	2047	28	12.09	2.32	+	2.4e-05	0.0039
regulation of multicellular organismal process	3147	44	18.59	2.37	+	1.75e-08	1.16e-05
regulation of cellular process	10981	91	64.85	1.4	+	2.04e-06	0.000492
negative regulation of developmental process	954	18	5.63	3.19	+	1.5e-05	0.00259
negative regulation of biological process	5333	59	31.5	1.87	+	1.26e-07	5.27e-05
negative regulation of cellular process	4754	49	28.08	1.75	+	3.35e-05	0.00484
negative regulation of multicellular organismal process	1207	19	7.13	2.67	+	9.62e-05	0.0116
prostate gland stromal morphogenesis	3	2	0.02	> 100	+	0.000338	0.0311
reproductive structure development	427	10	2.52	3.97	+	0.00026	0.0253
anatomical structure development	5422	69	32.02	2.15	+	3.02e-12	2.4e-08
developmental process	5862	70	34.62	2.02	+	3.43e-11	1.09e-07
reproductive system development	431	10	2.55	3.93	+	0.000279	0.0271
system development	4424	60	26.13	2.3	+	2.07e-11	8.24e-08
multicellular organism development	5026	65	29.68	2.19	+	1.02e-11	5.41e-08
multicellular organismal process	6973	77	41.18	1.87	+	7.57e-11	1.72e-07
urogenital system development	319	10	1.88	5.31	+	2.49e-05	0.00397
gland development	417	10	2.46	4.06	+	0.000216	0.0223
animal organ development	3197	49	18.88	2.6	+	5.97e-11	1.58e-07
gland morphogenesis	102	5	0.6	8.3	+	0.000424	0.0371
animal organ morphogenesis	972	20	5.74	3.48	+	1.31e-06	0.000347
anatomical structure morphogenesis	2153	38	12.72	2.99	+	4.44e-10	6.42e-07
connective tissue development	227	8	1.34	5.97	+	7.58e-05	0.00972
tissue development	1762	31	10.41	2.98	+	3.1e-08	1.83e-05
negative regulation of vascular endothelial cell proliferation	4	2	0.02	84.66	+	0.000505	0.0427
regulation of cell population proliferation	1629	28	9.62	2.91	+	2.72e-07	8.84e-05
negative regulation of cell population proliferation	686	14	4.05	3.46	+	6.38e-05	0.00839
detoxification of copper ion	16	6	0.09	63.5	+	2.51e-09	2.85e-06
detoxification of inorganic compound	18	6	0.11	56.44	+	4.48e-09	4.19e-06
detoxification	131	8	0.77	10.34	+	1.67e-06	0.00042
response to toxic substance	520	14	3.07	4.56	+	3.14e-06	0.000693
response to chemical	4485	52	26.49	1.96	+	2.59e-07	8.57e-05
response to stimulus	8495	79	50.17	1.57	+	2.82e-07	8.97e-05
stress response to copper ion	16	6	0.09	63.5	+	2.51e-09	2.66e-06
stress response to metal ion	18	6	0.11	56.44	+	4.48e-09	3.95e-06
response to stress	3580	41	21.14	1.94	+	1.93e-05	0.0032
response to metal ion	375	12	2.21	5.42	+	3.04e-06	0.000682
response to inorganic substance	540	16	3.19	5.02	+	1.69e-07	6.73e-05
response to copper ion	45	7	0.27	26.34	+	2.18e-08	1.33e-05
cellular response to UV-B	8	3	0.05	63.5	+	3.15e-05	0.00472
response to UV-B	18	3	0.11	28.22	+	0.000243	0.0242
response to abiotic stimulus	1162	21	6.86	3.06	+	5.13e-06	0.00107
cellular response to stimulus	6703	68	39.59	1.72	+	1.83e-07	7.11e-05
cellular process	14575	108	86.08	1.25	+	7.83e-06	0.00152
cellular response to zinc ion	24	6	0.14	42.33	+	1.92e-08	1.22e-05
response to zinc ion	55	8	0.32	24.63	+	3.32e-09	3.3e-06
cellular response to metal ion	194	7	1.15	6.11	+	0.000187	0.0201
cellular response to inorganic substance	222	7	1.31	5.34	+	0.000413	0.0365
cellular response to chemical stimulus	2926	43	17.28	2.49	+	5.79e-09	4.84e-06
cellular response to copper ion	30	6	0.18	33.86	+	6.11e-08	3.04e-05
blood vessel remodeling	31	6	0.18	32.77	+	7.26e-08	3.4e-05
tissue remodeling	100	9	0.59	15.24	+	1.61e-08	1.16e-05
cellular zinc ion homeostasis	33	6	0.19	30.79	+	1.01e-07	4.46e-05
cellular divalent inorganic cation homeostasis	478	13	2.82	4.61	+	6.49e-06	0.00131
cellular cation homeostasis	642	13	3.79	3.43	+	0.000128	0.0149
cellular ion homeostasis	656	14	3.87	3.61	+	3.98e-05	0.00556
cellular chemical homeostasis	757	14	4.47	3.13	+	0.000176	0.0192
cellular homeostasis	895	15	5.29	2.84	+	0.000291	0.0279
homeostatic process	1658	25	9.79	2.55	+	1.32e-05	0.00235
regulation of biological quality	4073	47	24.05	1.95	+	1.89e-06	0.000461
chemical homeostasis	1125	18	6.64	2.71	+	0.000123	0.0144
ion homeostasis	796	15	4.7	3.19	+	8.31e-05	0.0104
cation homeostasis	712	14	4.2	3.33	+	9.4e-05	0.0114
divalent inorganic cation homeostasis	499	13	2.95	4.41	+	1.02e-05	0.0019
inorganic ion homeostasis	724	15	4.28	3.51	+	2.9e-05	0.00444
zinc ion homeostasis	36	6	0.21	28.22	+	1.6e-07	6.52e-05
transition metal ion homeostasis	131	7	0.77	9.05	+	1.74e-05	0.00294
metal ion homeostasis	632	14	3.73	3.75	+	2.68e-05	0.00422
cellular transition metal ion homeostasis	107	6	0.63	9.49	+	5.49e-05	0.00752
cellular metal ion homeostasis	566	13	3.34	3.89	+	3.68e-05	0.00522
muscle cell proliferation	17	3	0.1	29.88	+	0.000209	0.0218
cell population proliferation	557	11	3.29	3.34	+	0.000527	0.0441
glomerulus vasculature development	19	3	0.11	26.74	+	0.00028	0.027
glomerulus development	52	6	0.31	19.54	+	1.14e-06	0.000319
nephron development	127	7	0.75	9.33	+	1.44e-05	0.00254
renal system development	284	8	1.68	4.77	+	0.000334	0.0311
kidney vasculature development	21	3	0.12	24.19	+	0.000365	0.0328
renal system vasculature development	21	3	0.12	24.19	+	0.000365	0.0326
vasculature development	516	19	3.05	6.23	+	3.32e-10	5.86e-07
cardiovascular system development	526	19	3.11	6.12	+	4.52e-10	5.99e-07
circulatory system development	872	29	5.15	5.63	+	4.13e-14	6.57e-10
blood vessel development	494	19	2.92	6.51	+	1.64e-10	3.25e-07
cellular response to cadmium ion	38	6	0.22	26.74	+	2.13e-07	8.07e-05
response to cadmium ion	64	6	0.38	15.87	+	3.5e-06	0.000762
response to corticosterone	20	3	0.12	25.4	+	0.000321	0.0302
response to organic substance	3019	39	17.83	2.19	+	1.24e-06	0.000341
response to oxygen-containing compound	1599	26	9.44	2.75	+	2.21e-06	0.000518
response to glucocorticoid	148	6	0.87	6.86	+	0.0003	0.0284
response to corticosteroid	164	6	0.97	6.19	+	0.000508	0.0427
response to organic cyclic compound	923	19	5.45	3.49	+	2.47e-06	0.000562
response to hormone	915	18	5.4	3.33	+	8.63e-06	0.00165
response to endogenous stimulus	1503	26	8.88	2.93	+	7.09e-07	0.000205
response to ketone	199	10	1.18	8.51	+	4.44e-07	0.000139
glomerular epithelium development	21	3	0.12	24.19	+	0.000365	0.033
nephron epithelium development	98	5	0.58	8.64	+	0.000356	0.0323
epithelium development	1103	22	6.51	3.38	+	5.99e-07	0.00018
response to hyperoxia	22	3	0.13	23.09	+	0.000413	0.0367
response to oxygen levels	378	13	2.23	5.82	+	5.28e-07	0.000161
epithelial cell differentiation involved in kidney development	32	4	0.19	21.17	+	5.76e-05	0.00777
cell differentiation involved in kidney development	43	4	0.25	15.75	+	0.000166	0.0182
cell differentiation	3710	48	21.91	2.19	+	4.04e-08	2.07e-05
cellular developmental process	3806	50	22.48	2.22	+	1.3e-08	9.83e-06
regulation of membrane repolarization	34	4	0.2	19.92	+	7.16e-05	0.00926
regulation of localization	2790	31	16.48	1.88	+	0.000465	0.0398
regulation of vasoconstriction	59	6	0.35	17.22	+	2.26e-06	0.00052
regulation of blood vessel diameter	138	9	0.82	11.04	+	2.16e-07	7.97e-05
vascular process in circulatory system	169	10	1	10.02	+	1.05e-07	4.53e-05
circulatory system process	401	12	2.37	5.07	+	5.91e-06	0.0012
system process	1967	30	11.62	2.58	+	1.14e-06	0.000323
blood circulation	392	12	2.32	5.18	+	4.72e-06	0.001
regulation of tube diameter	138	9	0.82	11.04	+	2.16e-07	7.79e-05
regulation of tube size	139	9	0.82	10.96	+	2.28e-07	8.07e-05
regulation of anatomical structure size	511	12	3.02	3.98	+	6.04e-05	0.00808
regulation of blood circulation	290	10	1.71	5.84	+	1.13e-05	0.00209
regulation of system process	590	18	3.48	5.17	+	1.73e-08	1.19e-05
negative regulation of epithelial cell differentiation	42	4	0.25	16.13	+	0.000153	0.0171
regulation of epithelial cell differentiation	143	6	0.84	7.1	+	0.000251	0.0248
regulation of cell differentiation	1824	27	10.77	2.51	+	7.68e-06	0.00153
negative regulation of cell differentiation	710	14	4.19	3.34	+	9.13e-05	0.0113
Notch signaling pathway	122	9	0.72	12.49	+	8.01e-08	3.64e-05
cell surface receptor signaling pathway	2417	31	14.27	2.17	+	2.82e-05	0.00435
signal transduction	5061	51	29.89	1.71	+	3.22e-05	0.00478
signaling	5393	54	31.85	1.7	+	1.86e-05	0.00311
cell communication	5500	53	32.48	1.63	+	8.25e-05	0.0104
cardiac ventricle morphogenesis	72	5	0.43	11.76	+	9.07e-05	0.0113
cardiac ventricle development	128	6	0.76	7.94	+	0.000141	0.0161
heart development	528	14	3.12	4.49	+	3.73e-06	0.0008
cardiac chamber morphogenesis	127	6	0.75	8	+	0.000135	0.0157
negative regulation of ion transmembrane transporter activity	80	5	0.47	10.58	+	0.000145	0.0164
negative regulation of transporter activity	88	5	0.52	9.62	+	0.000221	0.0227
negative regulation of molecular function	1166	18	6.89	2.61	+	0.00019	0.0201
regulation of molecular function	3022	34	17.85	1.91	+	0.000161	0.0179
negative regulation of ion transmembrane transport	102	5	0.6	8.3	+	0.000424	0.0373
regulation of heart rate	97	6	0.57	10.47	+	3.26e-05	0.0048
neural crest cell differentiation	85	5	0.5	9.96	+	0.00019	0.0203
mesenchymal cell differentiation	151	6	0.89	6.73	+	0.000333	0.0311
mesenchyme development	216	7	1.28	5.49	+	0.000352	0.0322
negative regulation of cation transmembrane transport	89	5	0.53	9.51	+	0.000233	0.0234
regulation of muscle contraction	163	8	0.96	8.31	+	7.77e-06	0.00153
regulation of muscle system process	236	9	1.39	6.46	+	1.46e-05	0.00256
regulation of wound healing	143	7	0.84	8.29	+	2.98e-05	0.00451
regulation of response to wounding	173	8	1.02	7.83	+	1.18e-05	0.00215
regulation of potassium ion transport	103	5	0.61	8.22	+	0.000443	0.0383
multicellular organismal signaling	135	6	0.8	7.53	+	0.000186	0.0202
angiogenesis	319	14	1.88	7.43	+	1.02e-08	8.11e-06
blood vessel morphogenesis	411	15	2.43	6.18	+	3.13e-08	1.78e-05
tube morphogenesis	659	16	3.89	4.11	+	2.19e-06	0.000519
tube development	855	21	5.05	4.16	+	3.86e-08	2.05e-05
anatomical structure formation involved in morphogenesis	884	19	5.22	3.64	+	1.33e-06	0.000341
negative regulation of cell growth	184	7	1.09	6.44	+	0.000137	0.0158
regulation of cell growth	420	10	2.48	4.03	+	0.000228	0.0233
regulation of growth	680	21	4.02	5.23	+	7.81e-10	9.55e-07
negative regulation of growth	246	14	1.45	9.64	+	4.22e-10	6.71e-07
cardiac muscle tissue development	159	6	0.94	6.39	+	0.000434	0.0377
regeneration	161	6	0.95	6.31	+	0.000462	0.0397
muscle contraction	246	9	1.45	6.19	+	2.01e-05	0.00329
muscle system process	294	12	1.74	6.91	+	2.59e-07	8.75e-05
response to hypoxia	343	12	2.03	5.92	+	1.25e-06	0.000336
response to decreased oxygen levels	354	12	2.09	5.74	+	1.71e-06	0.000425
muscle structure development	480	16	2.83	5.64	+	3.56e-08	1.95e-05
extracellular matrix organization	342	9	2.02	4.46	+	0.000232	0.0235
extracellular structure organization	343	9	2.03	4.44	+	0.000237	0.0237
developmental growth	396	10	2.34	4.28	+	0.000144	0.0163
growth	402	10	2.37	4.21	+	0.000162	0.0179
supramolecular fiber organization	453	11	2.68	4.11	+	9.3e-05	0.0114
regulation of actin filament-based process	389	9	2.3	3.92	+	0.000578	0.0481
morphogenesis of an epithelium	434	10	2.56	3.9	+	0.000295	0.028
tissue morphogenesis	560	13	3.31	3.93	+	3.3e-05	0.00482
actin cytoskeleton organization	496	11	2.93	3.76	+	0.000202	0.0212
actin filament-based process	573	13	3.38	3.84	+	4.16e-05	0.00575
response to drug	1019	21	6.02	3.49	+	6.69e-07	0.000197
positive regulation of cellular component movement	553	11	3.27	3.37	+	0.000497	0.0423
positive regulation of cellular process	5465	53	32.28	1.64	+	5.49e-05	0.00747
positive regulation of biological process	6214	58	36.7	1.58	+	6.67e-05	0.0087
regulation of cellular component movement	1009	19	5.96	3.19	+	8.69e-06	0.00164
regulation of cell migration	861	17	5.08	3.34	+	1.5e-05	0.00257
regulation of cell motility	926	17	5.47	3.11	+	3.71e-05	0.00523
regulation of locomotion	998	18	5.89	3.05	+	2.7e-05	0.00421
positive regulation of cell population proliferation	922	16	5.45	2.94	+	0.000122	0.0145
positive regulation of developmental process	1373	23	8.11	2.84	+	5.89e-06	0.00122
cellular response to endogenous stimulus	1221	20	7.21	2.77	+	3.57e-05	0.00511
regulation of hydrolase activity	1290	20	7.62	2.63	+	7.58e-05	0.00964
positive regulation of multicellular organismal process	1762	26	10.41	2.5	+	1.24e-05	0.00225
locomotion	1304	19	7.7	2.47	+	0.000257	0.0252
cellular response to organic substance	2391	31	14.12	2.2	+	2.42e-05	0.00389
regulation of cell communication	3540	39	20.91	1.87	+	6.11e-05	0.0081
regulation of signaling	3581	39	21.15	1.84	+	9.96e-05	0.0119

## Sheet: IMMUNE
	Homo sapiens (REF)	upload_1 ( Hierarchy NEW! Tips)
GO biological process complete	#	#	expected	Fold Enrichment	+/-	raw P value	FDR
peptide antigen assembly with MHC class II protein complex	4	4	0.05	82.02	+	1.39e-06	5.65e-05
peptide antigen assembly with MHC protein complex	6	4	0.07	54.68	+	4.08e-06	0.000157
MHC protein complex assembly	7	4	0.09	46.87	+	6.35e-06	0.000237
protein-containing complex assembly	1466	32	17.87	1.79	+	0.00186	0.0379
cellular process	14575	230	177.71	1.29	+	1.45e-14	1.92e-12
antigen processing and presentation of peptide antigen	194	26	2.37	10.99	+	1.91e-18	3.62e-16
antigen processing and presentation	222	28	2.71	10.34	+	3.74e-19	7.34e-17
immune system process	2806	162	34.21	4.74	+	6.75e-75	1.07e-70
antigen processing and presentation of peptide antigen via MHC class II	99	15	1.21	12.43	+	7.8e-12	7.39e-10
antigen processing and presentation of peptide or polysaccharide antigen via MHC class II	101	15	1.23	12.18	+	1.01e-11	9.44e-10
MHC class II protein complex assembly	4	4	0.05	82.02	+	1.39e-06	5.64e-05
regulation of antibody-dependent cellular cytotoxicity	2	2	0.02	82.02	+	0.000854	0.0199
regulation of leukocyte mediated cytotoxicity	78	13	0.95	13.67	+	6.9e-11	5.81e-09
regulation of cell killing	99	14	1.21	11.6	+	9.02e-11	7.43e-09
regulation of biological process	11688	213	142.51	1.49	+	2.16e-20	4.71e-18
biological regulation	12387	222	151.03	1.47	+	9.87e-22	2.53e-19
regulation of type IIa hypersensitivity	4	3	0.05	61.51	+	5.83e-05	0.00184
regulation of type II hypersensitivity	4	3	0.05	61.51	+	5.83e-05	0.00183
regulation of hypersensitivity	8	4	0.1	41.01	+	9.44e-06	0.000343
regulation of acute inflammatory response to antigenic stimulus	13	4	0.16	25.24	+	4.33e-05	0.0014
regulation of acute inflammatory response	45	9	0.55	16.4	+	1.54e-08	8.7e-07
regulation of inflammatory response	341	27	4.16	6.49	+	6.79e-14	8.37e-12
regulation of defense response	769	49	9.38	5.23	+	7.78e-21	1.85e-18
regulation of response to stress	1508	63	18.39	3.43	+	8.38e-18	1.5e-15
regulation of response to stimulus	4331	135	52.81	2.56	+	2.79e-29	1.7e-26
regulation of response to external stimulus	1091	64	13.3	4.81	+	1.77e-25	5.87e-23
regulation of inflammatory response to antigenic stimulus	25	6	0.3	19.68	+	1.65e-06	6.57e-05
regulation of immune response	1139	88	13.89	6.34	+	9.05e-45	2.4e-41
regulation of immune system process	1667	114	20.33	5.61	+	6.94e-55	3.68e-51
regulation of immunoglobulin mediated immune response	53	6	0.65	9.28	+	7.61e-05	0.00233
regulation of B cell mediated immunity	53	6	0.65	9.28	+	7.61e-05	0.00232
regulation of adaptive immune response based on somatic recombination of immune receptors built from immunoglobulin superfamily domains	148	19	1.8	10.53	+	1.74e-13	2.05e-11
regulation of adaptive immune response	163	21	1.99	10.57	+	8.32e-15	1.15e-12
regulation of lymphocyte mediated immunity	152	17	1.85	9.17	+	2.49e-11	2.2e-09
regulation of leukocyte mediated immunity	204	23	2.49	9.25	+	5.73e-15	8.13e-13
regulation of immune effector process	467	39	5.69	6.85	+	1.95e-20	4.31e-18
regulation of myeloid leukocyte mediated immunity	54	8	0.66	12.15	+	7.66e-07	3.22e-05
positive regulation of macrophage migration inhibitory factor signaling pathway	2	2	0.02	82.02	+	0.000854	0.0199
regulation of macrophage migration inhibitory factor signaling pathway	3	2	0.04	54.68	+	0.00141	0.0305
regulation of cytokine-mediated signaling pathway	164	11	2	5.5	+	9.42e-06	0.000344
regulation of signal transduction	3154	77	38.46	2	+	1.26e-09	8.68e-08
regulation of cell communication	3540	82	43.16	1.9	+	4.14e-09	2.57e-07
regulation of cellular process	10981	198	133.89	1.48	+	3.02e-16	5e-14
regulation of signaling	3581	82	43.66	1.88	+	8.28e-09	4.92e-07
regulation of response to cytokine stimulus	175	11	2.13	5.16	+	1.67e-05	0.000584
positive regulation of cytokine-mediated signaling pathway	50	5	0.61	8.2	+	0.000519	0.0129
positive regulation of response to cytokine stimulus	57	5	0.69	7.19	+	0.000902	0.0206
positive regulation of response to stimulus	2461	104	30.01	3.47	+	2.41e-31	1.92e-28
positive regulation of biological process	6214	152	75.77	2.01	+	1.58e-22	4.34e-20
positive regulation of signal transduction	1691	54	20.62	2.62	+	8.88e-11	7.36e-09
positive regulation of cell communication	1842	56	22.46	2.49	+	2.59e-10	2.01e-08
positive regulation of cellular process	5465	126	66.63	1.89	+	4.65e-15	6.79e-13
positive regulation of signaling	1851	56	22.57	2.48	+	2.98e-10	2.28e-08
negative regulation of eosinophil migration	2	2	0.02	82.02	+	0.000854	0.0199
regulation of leukocyte migration	201	18	2.45	7.34	+	1.86e-10	1.47e-08
regulation of cell migration	861	37	10.5	3.52	+	6.07e-11	5.13e-09
regulation of cell motility	926	39	11.29	3.45	+	3.07e-11	2.67e-09
regulation of cellular component movement	1009	41	12.3	3.33	+	2.6e-11	2.28e-09
regulation of localization	2790	83	34.02	2.44	+	7.17e-15	1.01e-12
regulation of locomotion	998	39	12.17	3.21	+	2.54e-10	1.98e-08
negative regulation of immune system process	458	39	5.58	6.98	+	1.03e-20	2.42e-18
negative regulation of biological process	5333	122	65.02	1.88	+	3.19e-14	4.05e-12
negative regulation of cellular process	4754	108	57.96	1.86	+	6.05e-12	5.83e-10
nucleotide-binding oligomerization domain containing 1 signaling pathway	2	2	0.02	82.02	+	0.000854	0.0198
signal transduction	5061	144	61.71	2.33	+	1.14e-27	4.88e-25
cellular response to stimulus	6703	163	81.73	1.99	+	7.48e-25	2.33e-22
response to stimulus	8495	207	103.58	2	+	1.99e-39	3.52e-36
signaling	5393	147	65.76	2.24	+	2.39e-26	8.46e-24
cell communication	5500	149	67.06	2.22	+	1.05e-26	3.87e-24
pattern recognition receptor signaling pathway	128	13	1.56	8.33	+	1.67e-08	9.35e-07
innate immune response-activating signal transduction	231	18	2.82	6.39	+	1.49e-09	1.01e-07
immune response-activating signal transduction	555	43	6.77	6.35	+	2.57e-21	6.4e-19
immune response-regulating signaling pathway	592	43	7.22	5.96	+	2.57e-20	5.52e-18
activation of immune response	622	48	7.58	6.33	+	1.06e-23	3.06e-21
positive regulation of immune response	847	67	10.33	6.49	+	5.88e-34	6.68e-31
positive regulation of immune system process	1150	92	14.02	6.56	+	3.13e-48	1.24e-44
activation of innate immune response	253	19	3.08	6.16	+	9.14e-10	6.46e-08
positive regulation of innate immune response	336	24	4.1	5.86	+	1.36e-11	1.24e-09
positive regulation of defense response	463	34	5.65	6.02	+	2.49e-16	4.21e-14
positive regulation of multi-organism process	500	29	6.1	4.76	+	1.14e-11	1.04e-09
regulation of multi-organism process	779	47	9.5	4.95	+	4.33e-19	8.39e-17
positive regulation of response to biotic stimulus	358	25	4.37	5.73	+	7.93e-12	7.46e-10
regulation of response to biotic stimulus	527	35	6.43	5.45	+	1.54e-15	2.31e-13
positive regulation of response to external stimulus	596	45	7.27	6.19	+	7.12e-22	1.89e-19
regulation of innate immune response	453	32	5.52	5.79	+	5.59e-15	8.01e-13
intracellular signal transduction	1680	41	20.48	2	+	2.46e-05	0.000837
negative regulation of dendritic cell antigen processing and presentation	4	3	0.05	61.51	+	5.83e-05	0.00184
regulation of dendritic cell antigen processing and presentation	11	5	0.13	37.28	+	9.56e-07	4e-05
regulation of antigen processing and presentation	20	6	0.24	24.6	+	5.42e-07	2.35e-05
negative regulation of antigen processing and presentation	9	3	0.11	27.34	+	0.000351	0.00911
positive regulation of CD8-positive, alpha-beta T cell proliferation	4	3	0.05	61.51	+	5.83e-05	0.00183
positive regulation of alpha-beta T cell proliferation	21	6	0.26	23.43	+	6.9e-07	2.92e-05
positive regulation of T cell proliferation	98	16	1.19	13.39	+	5.54e-13	6.16e-11
positive regulation of T cell activation	205	26	2.5	10.4	+	6.52e-18	1.19e-15
regulation of T cell activation	321	34	3.91	8.69	+	7.24e-21	1.74e-18
regulation of lymphocyte activation	521	42	6.35	6.61	+	1.97e-21	4.97e-19
regulation of leukocyte activation	603	49	7.35	6.66	+	4.08e-25	1.33e-22
regulation of cell activation	643	50	7.84	6.38	+	7.9e-25	2.41e-22
positive regulation of lymphocyte activation	364	30	4.44	6.76	+	9.28e-16	1.46e-13
positive regulation of leukocyte activation	406	36	4.95	7.27	+	1.07e-19	2.17e-17
positive regulation of cell activation	420	37	5.12	7.23	+	3.86e-20	8.19e-18
positive regulation of leukocyte cell-cell adhesion	219	28	2.67	10.49	+	2.7e-19	5.36e-17
regulation of leukocyte cell-cell adhesion	302	33	3.68	8.96	+	1.18e-20	2.71e-18
regulation of cell-cell adhesion	406	37	4.95	7.47	+	1.34e-20	3.05e-18
regulation of cell adhesion	684	46	8.34	5.52	+	1.9e-20	4.25e-18
positive regulation of cell-cell adhesion	260	29	3.17	9.15	+	1.76e-18	3.38e-16
positive regulation of cell adhesion	406	31	4.95	6.26	+	2.12e-15	3.15e-13
regulation of T cell proliferation	164	19	2	9.5	+	9.18e-13	9.74e-11
regulation of lymphocyte proliferation	217	27	2.65	10.2	+	2.28e-18	4.26e-16
regulation of mononuclear cell proliferation	218	27	2.66	10.16	+	2.53e-18	4.68e-16
regulation of leukocyte proliferation	229	29	2.79	10.39	+	7.58e-20	1.57e-17
regulation of cell population proliferation	1629	60	19.86	3.02	+	1.55e-14	2.04e-12
positive regulation of lymphocyte proliferation	135	19	1.65	11.54	+	3.9e-14	4.93e-12
positive regulation of mononuclear cell proliferation	136	19	1.66	11.46	+	4.4e-14	5.47e-12
positive regulation of leukocyte proliferation	142	20	1.73	11.55	+	8.05e-15	1.12e-12
positive regulation of cell population proliferation	922	41	11.24	3.65	+	1.71e-12	1.77e-10
regulation of alpha-beta T cell proliferation	32	6	0.39	15.38	+	5.76e-06	0.000215
regulation of alpha-beta T cell activation	93	14	1.13	12.35	+	4.26e-11	3.66e-09
positive regulation of alpha-beta T cell activation	61	13	0.74	17.48	+	4.52e-12	4.41e-10
positive regulation of CD8-positive, alpha-beta T cell activation	8	5	0.1	51.26	+	2.9e-07	1.32e-05
regulation of CD8-positive, alpha-beta T cell activation	17	5	0.21	24.12	+	5.43e-06	0.000205
regulation of CD8-positive, alpha-beta T cell proliferation	8	3	0.1	30.76	+	0.000265	0.00716
natural killer cell tolerance induction	3	2	0.04	54.68	+	0.00141	0.0307
tolerance induction	12	3	0.15	20.5	+	0.000706	0.0169
immune system development	658	39	8.02	4.86	+	1.11e-15	1.72e-13
system development	4424	76	53.94	1.41	+	0.00119	0.0266
B-1 B cell homeostasis	3	2	0.04	54.68	+	0.00141	0.0307
leukocyte homeostasis	70	7	0.85	8.2	+	3.98e-05	0.0013
homeostasis of number of cells	205	13	2.5	5.2	+	2.61e-06	0.000101
homeostatic process	1658	41	20.22	2.03	+	2.07e-05	0.000712
regulation of biological quality	4073	87	49.66	1.75	+	4.78e-08	2.48e-06
regulation of type I hypersensitivity	3	2	0.04	54.68	+	0.00141	0.0307
positive regulation of type IIa hypersensitivity	3	2	0.04	54.68	+	0.00141	0.0306
positive regulation of type II hypersensitivity	3	2	0.04	54.68	+	0.00141	0.0304
positive regulation of hypersensitivity	6	3	0.07	41.01	+	0.000138	0.00397
positive regulation of acute inflammatory response to antigenic stimulus	8	3	0.1	30.76	+	0.000265	0.00714
positive regulation of acute inflammatory response	30	7	0.37	19.14	+	2.56e-07	1.18e-05
positive regulation of inflammatory response	138	15	1.68	8.91	+	5.47e-10	4.01e-08
positive regulation of inflammatory response to antigenic stimulus	12	4	0.15	27.34	+	3.34e-05	0.0011
positive regulation of immunoglobulin mediated immune response	37	5	0.45	11.08	+	0.000144	0.00412
positive regulation of B cell mediated immunity	37	5	0.45	11.08	+	0.000144	0.00412
positive regulation of adaptive immune response based on somatic recombination of immune receptors built from immunoglobulin superfamily domains	102	15	1.24	12.06	+	1.14e-11	1.05e-09
positive regulation of adaptive immune response	107	15	1.3	11.5	+	2.12e-11	1.9e-09
positive regulation of lymphocyte mediated immunity	106	13	1.29	10.06	+	2.09e-09	1.37e-07
positive regulation of leukocyte mediated immunity	135	15	1.65	9.11	+	4.14e-10	3.12e-08
positive regulation of immune effector process	218	25	2.66	9.41	+	2.49e-16	4.17e-14
positive regulation of myeloid leukocyte mediated immunity	31	4	0.38	10.58	+	0.000803	0.0188
regulation of immunological synapse formation	3	2	0.04	54.68	+	0.00141	0.0306
cellular response to L-glutamine	3	2	0.04	54.68	+	0.00141	0.0305
cellular response to drug	407	18	4.96	3.63	+	4.45e-06	0.00017
cellular response to chemical stimulus	2926	110	35.68	3.08	+	3.8e-29	2.16e-26
response to chemical	4485	126	54.68	2.3	+	1.74e-22	4.68e-20
response to drug	1019	32	12.42	2.58	+	1.41e-06	5.72e-05
cellular response to oxygen-containing compound	1072	39	13.07	2.98	+	1.81e-09	1.21e-07
response to oxygen-containing compound	1599	46	19.5	2.36	+	8.6e-08	4.27e-06
response to organonitrogen compound	1005	30	12.25	2.45	+	1.08e-05	0.000386
response to nitrogen compound	1089	31	13.28	2.33	+	1.51e-05	0.000527
response to organic substance	3019	104	36.81	2.83	+	2.87e-24	8.61e-22
cellular response to organic substance	2391	96	29.15	3.29	+	6.93e-27	2.69e-24
response to endogenous stimulus	1503	34	18.33	1.86	+	0.000576	0.0141
response to L-glutamine	3	2	0.04	54.68	+	0.00141	0.0304
response to external stimulus	2443	104	29.79	3.49	+	1.32e-31	1.17e-28
positive regulation of chemokine-mediated signaling pathway	3	2	0.04	54.68	+	0.00141	0.0304
protection from natural killer cell mediated cytotoxicity	6	4	0.07	54.68	+	4.08e-06	0.000156
negative regulation of natural killer cell mediated cytotoxicity	16	5	0.2	25.63	+	4.24e-06	0.000162
negative regulation of natural killer cell mediated immunity	17	5	0.21	24.12	+	5.43e-06	0.000204
negative regulation of innate immune response	61	8	0.74	10.76	+	1.76e-06	6.99e-05
negative regulation of multi-organism process	227	16	2.77	5.78	+	4.61e-08	2.4e-06
negative regulation of defense response	214	16	2.61	6.13	+	2.13e-08	1.17e-06
negative regulation of response to stimulus	1640	59	20	2.95	+	7.32e-14	8.95e-12
negative regulation of immune response	155	19	1.89	10.05	+	3.68e-13	4.18e-11
negative regulation of response to external stimulus	369	20	4.5	4.45	+	5.97e-08	3.03e-06
negative regulation of response to biotic stimulus	97	9	1.18	7.61	+	5.51e-06	0.000207
regulation of natural killer cell mediated immunity	46	6	0.56	10.7	+	3.69e-05	0.00121
negative regulation of lymphocyte mediated immunity	42	9	0.51	17.57	+	9.08e-09	5.35e-07
negative regulation of leukocyte mediated immunity	52	11	0.63	17.35	+	2.21e-10	1.74e-08
negative regulation of immune effector process	125	15	1.52	9.84	+	1.55e-10	1.24e-08
regulation of natural killer cell mediated cytotoxicity	42	6	0.51	11.72	+	2.31e-05	0.000793
negative regulation of leukocyte mediated cytotoxicity	20	8	0.24	32.81	+	1e-09	7e-08
negative regulation of cell killing	24	8	0.29	27.34	+	3.26e-09	2.07e-07
positive regulation of calcidiol 1-monooxygenase activity	3	2	0.04	54.68	+	0.00141	0.0303
regulation of oxidoreductase activity	103	7	1.26	5.57	+	0.000376	0.00961
regulation of metabolic process	6690	109	81.57	1.34	+	0.000343	0.00897
regulation of catalytic activity	2342	66	28.56	2.31	+	1.04e-10	8.43e-09
regulation of molecular function	3022	78	36.85	2.12	+	8.3e-11	6.91e-09
positive regulation of metabolic process	3650	76	44.5	1.71	+	1.84e-06	7.28e-05
positive regulation of catalytic activity	1440	40	17.56	2.28	+	1.43e-06	5.75e-05
positive regulation of molecular function	1797	48	21.91	2.19	+	2.98e-07	1.35e-05
positive regulation of small molecule metabolic process	138	8	1.68	4.75	+	0.000401	0.0102
positive regulation of hormone biosynthetic process	11	3	0.13	22.37	+	0.00057	0.014
regulation of hormone biosynthetic process	28	4	0.34	11.72	+	0.000567	0.0141
regulation of cellular metabolic process	6216	101	75.79	1.33	+	0.000918	0.021
regulation of hormone metabolic process	40	4	0.49	8.2	+	0.00191	0.0389
positive regulation of cellular metabolic process	3344	71	40.77	1.74	+	1.93e-06	7.61e-05
positive regulation of hormone metabolic process	15	3	0.18	16.4	+	0.00123	0.0273
regulation of calcidiol 1-monooxygenase activity	7	3	0.09	35.15	+	0.000195	0.00539
regulation of vitamin D biosynthetic process	9	3	0.11	27.34	+	0.000351	0.00905
regulation of vitamin metabolic process	13	3	0.16	18.93	+	0.000861	0.0199
regulation of primary metabolic process	6023	103	73.44	1.4	+	9.3e-05	0.00277
positive regulation of vitamin D biosynthetic process	3	2	0.04	54.68	+	0.00141	0.0303
positive regulation of vitamin metabolic process	4	2	0.05	41.01	+	0.0021	0.0416
antigen processing and presentation of exogenous peptide antigen via MHC class I, TAP-independent	9	5	0.11	45.56	+	4.47e-07	1.96e-05
antigen processing and presentation of exogenous peptide antigen via MHC class I	80	13	0.98	13.33	+	9.15e-11	7.46e-09
antigen processing and presentation of exogenous peptide antigen	176	26	2.15	12.12	+	2.17e-19	4.38e-17
antigen processing and presentation of exogenous antigen	183	27	2.23	12.1	+	4.4e-20	9.21e-18
antigen processing and presentation of peptide antigen via MHC class I	103	13	1.26	10.35	+	1.52e-09	1.02e-07
positive regulation of gamma-delta T cell differentiation	4	2	0.05	41.01	+	0.0021	0.0416
regulation of T cell differentiation	140	17	1.71	9.96	+	7.59e-12	7.23e-10
regulation of lymphocyte differentiation	170	17	2.07	8.2	+	1.25e-10	1e-08
regulation of leukocyte differentiation	278	25	3.39	7.38	+	4.26e-14	5.33e-12
regulation of hemopoiesis	455	33	5.55	5.95	+	9.95e-16	1.55e-13
regulation of multicellular organismal development	2047	60	24.96	2.4	+	2.37e-10	1.86e-08
regulation of multicellular organismal process	3147	102	38.37	2.66	+	9.74e-22	2.54e-19
regulation of developmental process	2592	76	31.6	2.4	+	2.72e-13	3.11e-11
regulation of cell differentiation	1824	54	22.24	2.43	+	1.34e-09	9.16e-08
positive regulation of T cell differentiation	83	14	1.01	13.83	+	1.09e-11	1.01e-09
positive regulation of lymphocyte differentiation	94	14	1.15	12.22	+	4.85e-11	4.12e-09
positive regulation of leukocyte differentiation	149	19	1.82	10.46	+	1.94e-13	2.27e-11
positive regulation of cell differentiation	978	35	11.92	2.94	+	2.02e-08	1.11e-06
positive regulation of developmental process	1373	46	16.74	2.75	+	6.68e-10	4.82e-08
positive regulation of hemopoiesis	187	22	2.28	9.65	+	1.03e-14	1.39e-12
positive regulation of multicellular organismal process	1762	77	21.48	3.58	+	3.67e-23	1.02e-20
microglial cell activation involved in immune response	4	2	0.05	41.01	+	0.0021	0.0415
microglial cell activation	31	7	0.38	18.52	+	3.11e-07	1.4e-05
macrophage activation	51	8	0.62	12.87	+	5.18e-07	2.26e-05
myeloid leukocyte activation	581	57	7.08	8.05	+	3.06e-33	3.05e-30
leukocyte activation	916	80	11.17	7.16	+	5.62e-44	1.28e-40
cell activation	1063	83	12.96	6.4	+	2.63e-42	5.22e-39
glial cell activation	39	8	0.48	16.82	+	8.33e-08	4.15e-06
neuroinflammatory response	42	8	0.51	15.62	+	1.38e-07	6.6e-06
inflammatory response	500	54	6.1	8.86	+	2.19e-33	2.32e-30
defense response	1342	96	16.36	5.87	+	1.39e-46	4.42e-43
response to stress	3580	122	43.65	2.79	+	3.89e-29	2.13e-26
leukocyte activation involved in inflammatory response	31	7	0.38	18.52	+	3.11e-07	1.41e-05
macrophage activation involved in immune response	13	3	0.16	18.93	+	0.000861	0.0199
myeloid cell activation involved in immune response	518	50	6.32	7.92	+	8.56e-29	4.39e-26
leukocyte activation involved in immune response	619	56	7.55	7.42	+	5.83e-31	4.41e-28
cell activation involved in immune response	623	56	7.6	7.37	+	7.92e-31	5.73e-28
immune effector process	1079	76	13.16	5.78	+	1.39e-35	1.7e-32
immune response	1868	138	22.78	6.06	+	2.18e-73	1.73e-69
detection of lipopolysaccharide	4	2	0.05	41.01	+	0.0021	0.0415
response to lipopolysaccharide	325	27	3.96	6.81	+	2.31e-14	2.99e-12
response to lipid	867	37	10.57	3.5	+	7.33e-11	6.13e-09
response to molecule of bacterial origin	341	28	4.16	6.73	+	9.76e-15	1.34e-12
response to bacterium	701	43	8.55	5.03	+	9.62e-18	1.7e-15
response to other organism	1327	85	16.18	5.25	+	3.04e-37	4.4e-34
response to external biotic stimulus	1329	85	16.2	5.25	+	3.39e-37	4.49e-34
response to biotic stimulus	1353	86	16.5	5.21	+	1.74e-37	2.76e-34
multi-organism process	2832	99	34.53	2.87	+	2.34e-23	6.66e-21
detection of external biotic stimulus	19	3	0.23	12.95	+	0.00225	0.0438
detection of biotic stimulus	23	5	0.28	17.83	+	1.91e-05	0.000659
membrane raft distribution	4	2	0.05	41.01	+	0.0021	0.0414
membrane organization	855	25	10.42	2.4	+	8.55e-05	0.00258
localization	5765	130	70.29	1.85	+	4.85e-15	7.01e-13
positive regulation of CD8-positive, alpha-beta T cell differentiation	4	2	0.05	41.01	+	0.0021	0.0414
regulation of alpha-beta T cell differentiation	62	8	0.76	10.58	+	1.97e-06	7.73e-05
positive regulation of alpha-beta T cell differentiation	46	8	0.56	14.26	+	2.56e-07	1.18e-05
positive regulation of prostaglandin biosynthetic process	6	3	0.07	41.01	+	0.000138	0.00398
positive regulation of unsaturated fatty acid biosynthetic process	8	3	0.1	30.76	+	0.000265	0.00718
positive regulation of fatty acid biosynthetic process	20	3	0.24	12.3	+	0.00256	0.0494
regulation of fatty acid biosynthetic process	46	5	0.56	8.91	+	0.000365	0.00936
regulation of unsaturated fatty acid biosynthetic process	11	3	0.13	22.37	+	0.00057	0.0141
regulation of prostaglandin biosynthetic process	9	3	0.11	27.34	+	0.000351	0.00907
sequestering of triglyceride	4	2	0.05	41.01	+	0.0021	0.0413
maintenance of location	169	11	2.06	5.34	+	1.23e-05	0.000438
granzyme-mediated apoptotic signaling pathway	6	3	0.07	41.01	+	0.000138	0.00398
apoptotic signaling pathway	284	15	3.46	4.33	+	3.79e-06	0.000146
apoptotic process	909	36	11.08	3.25	+	9.58e-10	6.74e-08
programmed cell death	1040	38	12.68	3	+	2.68e-09	1.72e-07
cell death	1075	38	13.11	2.9	+	6.39e-09	3.87e-07
complement-mediated synapse pruning	4	2	0.05	41.01	+	0.0021	0.0413
synapse pruning	11	4	0.13	29.82	+	2.53e-05	0.000857
hypoxia-inducible factor-1alpha signaling pathway	4	2	0.05	41.01	+	0.0021	0.0412
response to abiotic stimulus	1162	28	14.17	1.98	+	0.000823	0.0193
response to decreased oxygen levels	354	12	4.32	2.78	+	0.0017	0.0349
response to hypoxia	343	12	4.18	2.87	+	0.00132	0.029
response to aldosterone	4	2	0.05	41.01	+	0.0021	0.0412
response to corticosteroid	164	10	2	5	+	5.16e-05	0.00164
response to steroid hormone	330	13	4.02	3.23	+	0.000287	0.00766
response to organic cyclic compound	923	26	11.25	2.31	+	9.38e-05	0.00279
smooth muscle adaptation	4	2	0.05	41.01	+	0.0021	0.0411
positive thymic T cell selection	11	5	0.13	37.28	+	9.56e-07	3.99e-05
thymic T cell selection	19	6	0.23	25.9	+	4.21e-07	1.86e-05
T cell differentiation in thymus	47	6	0.57	10.47	+	4.12e-05	0.00134
T cell differentiation	135	14	1.65	8.51	+	3.63e-09	2.29e-07
lymphocyte differentiation	236	18	2.88	6.26	+	2.04e-09	1.36e-07
leukocyte differentiation	342	26	4.17	6.24	+	4.85e-13	5.43e-11
hemopoiesis	571	33	6.96	4.74	+	4.19e-13	4.73e-11
hematopoietic or lymphoid organ development	621	34	7.57	4.49	+	7.6e-13	8.33e-11
animal organ development	3197	62	38.98	1.59	+	0.00022	0.006
lymphocyte activation	379	32	4.62	6.92	+	4.99e-17	8.73e-15
T cell activation	234	24	2.85	8.41	+	9.86e-15	1.34e-12
T cell selection	40	7	0.49	14.35	+	1.41e-06	5.71e-05
positive T cell selection	27	6	0.33	18.23	+	2.43e-06	9.45e-05
negative regulation of T cell mediated cytotoxicity	7	3	0.09	35.15	+	0.000195	0.00541
negative regulation of T cell mediated immunity	19	4	0.23	17.27	+	0.000152	0.00432
negative regulation of adaptive immune response based on somatic recombination of immune receptors built from immunoglobulin superfamily domains	42	5	0.51	9.76	+	0.000248	0.00671
negative regulation of adaptive immune response	47	6	0.57	10.47	+	4.12e-05	0.00134
regulation of T cell mediated immunity	74	12	0.9	13.3	+	5.01e-10	3.69e-08
regulation of T cell mediated cytotoxicity	37	9	0.45	19.95	+	3.47e-09	2.2e-07
cellular response to peptidoglycan	7	3	0.09	35.15	+	0.000195	0.0054
cellular response to molecule of bacterial origin	203	24	2.48	9.7	+	5.43e-16	8.81e-14
cellular response to biotic stimulus	227	25	2.77	9.03	+	5.89e-16	9.47e-14
response to peptidoglycan	14	4	0.17	23.43	+	5.51e-05	0.00175
negative regulation of B cell receptor signaling pathway	7	3	0.09	35.15	+	0.000195	0.00539
regulation of antigen receptor-mediated signaling pathway	63	7	0.77	9.11	+	2.13e-05	0.000731
negative regulation of antigen receptor-mediated signaling pathway	28	5	0.34	14.65	+	4.39e-05	0.00141
negative regulation of signal transduction	1268	40	15.46	2.59	+	5.1e-08	2.63e-06
negative regulation of cell communication	1367	41	16.67	2.46	+	1.5e-07	7.06e-06
negative regulation of signaling	1371	41	16.72	2.45	+	1.59e-07	7.47e-06
positive regulation of interleukin-6 biosynthetic process	15	6	0.18	32.81	+	1.34e-07	6.49e-06
regulation of interleukin-6 biosynthetic process	23	6	0.28	21.4	+	1.08e-06	4.48e-05
regulation of cytokine biosynthetic process	107	12	1.3	9.2	+	2.19e-08	1.19e-06
regulation of macromolecule metabolic process	6160	98	75.11	1.3	+	0.00235	0.0456
regulation of cytokine production	711	60	8.67	6.92	+	1.08e-31	1.01e-28
regulation of protein metabolic process	2804	73	34.19	2.14	+	2.63e-10	2.02e-08
regulation of nitrogen compound metabolic process	5839	98	71.19	1.38	+	0.000332	0.00872
regulation of interleukin-6 production	145	16	1.77	9.05	+	1.17e-10	9.45e-09
positive regulation of cytokine biosynthetic process	69	11	0.84	13.07	+	3.15e-09	2.01e-07
positive regulation of cytokine production	462	47	5.63	8.34	+	5.65e-28	2.57e-25
positive regulation of protein metabolic process	1722	51	21	2.43	+	4.27e-09	2.63e-07
positive regulation of nitrogen compound metabolic process	3203	67	39.05	1.72	+	7.19e-06	0.000266
positive regulation of macromolecule metabolic process	3375	67	41.15	1.63	+	5.15e-05	0.00164
positive regulation of interleukin-6 production	100	11	1.22	9.02	+	1.02e-07	5.04e-06
response to erythropoietin	8	3	0.1	30.76	+	0.000265	0.00715
response to cytokine	1118	69	13.63	5.06	+	8.12e-29	4.3e-26
negative thymic T cell selection	11	4	0.13	29.82	+	2.53e-05	0.000859
negative T cell selection	12	4	0.15	27.34	+	3.34e-05	0.0011
positive regulation of interleukin-2 biosynthetic process	14	5	0.17	29.29	+	2.47e-06	9.58e-05
positive regulation of interleukin-2 production	33	9	0.4	22.37	+	1.46e-09	9.98e-08
regulation of interleukin-2 production	58	14	0.71	19.8	+	1.52e-13	1.82e-11
regulation of interleukin-2 biosynthetic process	21	5	0.26	19.53	+	1.3e-05	0.000461
positive regulation of antigen processing and presentation	9	3	0.11	27.34	+	0.000351	0.00913
antigen processing and presentation of endogenous peptide antigen via MHC class I via ER pathway, TAP-independent	12	4	0.15	27.34	+	3.34e-05	0.0011
antigen processing and presentation of endogenous peptide antigen via MHC class I via ER pathway	12	4	0.15	27.34	+	3.34e-05	0.0011
antigen processing and presentation of endogenous peptide antigen via MHC class I	21	5	0.26	19.53	+	1.3e-05	0.00046
antigen processing and presentation of endogenous peptide antigen	21	5	0.26	19.53	+	1.3e-05	0.000462
antigen processing and presentation of endogenous antigen	28	7	0.34	20.5	+	1.71e-07	8.02e-06
regulation of interleukin-12 biosynthetic process	9	3	0.11	27.34	+	0.000351	0.0091
regulation of interleukin-12 production	57	7	0.69	10.07	+	1.17e-05	0.000419
cellular response to nicotine	9	3	0.11	27.34	+	0.000351	0.00908
cellular response to toxic substance	215	9	2.62	3.43	+	0.00164	0.034
response to toxic substance	520	19	6.34	3	+	3.18e-05	0.00106
positive regulation of neutrophil chemotaxis	25	8	0.3	26.24	+	4.25e-09	2.63e-07
positive regulation of neutrophil migration	31	8	0.38	21.17	+	1.77e-08	9.81e-07
positive regulation of leukocyte migration	135	15	1.65	9.11	+	4.14e-10	3.1e-08
positive regulation of cell migration	511	27	6.23	4.33	+	4.36e-10	3.23e-08
positive regulation of cell motility	537	27	6.55	4.12	+	1.22e-09	8.44e-08
positive regulation of cellular component movement	553	27	6.74	4	+	2.23e-09	1.45e-07
positive regulation of locomotion	568	27	6.93	3.9	+	3.85e-09	2.41e-07
regulation of neutrophil migration	39	8	0.48	16.82	+	8.33e-08	4.16e-06
positive regulation of granulocyte chemotaxis	27	8	0.33	24.3	+	7.06e-09	4.25e-07
positive regulation of leukocyte chemotaxis	91	11	1.11	9.91	+	4.24e-08	2.22e-06
positive regulation of chemotaxis	140	13	1.71	7.62	+	4.45e-08	2.33e-06
regulation of chemotaxis	215	15	2.62	5.72	+	1.39e-07	6.62e-06
regulation of leukocyte chemotaxis	117	11	1.43	7.71	+	4.4e-07	1.93e-05
regulation of granulocyte chemotaxis	44	8	0.54	14.91	+	1.89e-07	8.82e-06
regulation of neutrophil chemotaxis	30	8	0.37	21.87	+	1.42e-08	8.08e-07
antigen processing and presentation of endogenous peptide antigen via MHC class Ib	13	4	0.16	25.24	+	4.33e-05	0.0014
antigen processing and presentation of peptide antigen via MHC class Ib	13	4	0.16	25.24	+	4.33e-05	0.0014
antigen processing and presentation via MHC class Ib	20	5	0.24	20.5	+	1.06e-05	0.000384
positive regulation of humoral immune response	17	5	0.21	24.12	+	5.43e-06	0.000205
regulation of humoral immune response	136	11	1.66	6.63	+	1.75e-06	6.95e-05
positive regulation of neuroinflammatory response	14	4	0.17	23.43	+	5.51e-05	0.00174
regulation of neuroinflammatory response	32	7	0.39	17.94	+	3.75e-07	1.67e-05
regulation of T-helper 2 cell differentiation	11	3	0.13	22.37	+	0.00057	0.0141
regulation of type 2 immune response	31	5	0.38	13.23	+	6.78e-05	0.00209
regulation of T-helper cell differentiation	34	5	0.41	12.06	+	0.0001	0.00298
regulation of CD4-positive, alpha-beta T cell differentiation	46	8	0.56	14.26	+	2.56e-07	1.18e-05
regulation of CD4-positive, alpha-beta T cell activation	60	9	0.73	12.3	+	1.4e-07	6.67e-06
regulation of neutrophil activation	11	3	0.13	22.37	+	0.00057	0.0141
cellular response to lipoteichoic acid	11	3	0.13	22.37	+	0.00057	0.014
response to lipoteichoic acid	11	3	0.13	22.37	+	0.00057	0.014
leukocyte aggregation	11	3	0.13	22.37	+	0.00057	0.014
leukocyte cell-cell adhesion	53	7	0.65	10.83	+	7.6e-06	0.00028
astrocyte activation	19	5	0.23	21.58	+	8.6e-06	0.000315
astrocyte development	37	5	0.45	11.08	+	0.000144	0.00413
astrocyte differentiation	54	6	0.66	9.11	+	8.37e-05	0.00253
gliogenesis	221	9	2.69	3.34	+	0.00196	0.0394
positive regulation of interleukin-4 production	23	6	0.28	21.4	+	1.08e-06	4.47e-05
regulation of interleukin-4 production	29	8	0.35	22.62	+	1.13e-08	6.54e-07
toll-like receptor 4 signaling pathway	20	5	0.24	20.5	+	1.06e-05	0.000385
toll-like receptor signaling pathway	99	10	1.21	8.28	+	8.09e-07	3.39e-05
negative regulation of interleukin-2 production	24	6	0.29	20.5	+	1.34e-06	5.49e-05
negative regulation of cytokine production	276	23	3.37	6.83	+	2e-12	2.05e-10
negative regulation of multicellular organismal process	1207	48	14.72	3.26	+	8.18e-13	8.78e-11
sequestering of metal ion	12	3	0.15	20.5	+	0.000706	0.0169
regulation of humoral immune response mediated by circulating immunoglobulin	12	3	0.15	20.5	+	0.000706	0.0169
positive regulation of type 2 immune response	16	4	0.2	20.5	+	8.56e-05	0.00258
positive regulation of T cell cytokine production	20	5	0.24	20.5	+	1.06e-05	0.000383
positive regulation of T cell mediated immunity	53	10	0.65	15.47	+	3.94e-09	2.46e-07
positive regulation of cytokine production involved in immune response	59	8	0.72	11.12	+	1.4e-06	5.69e-05
positive regulation of production of molecular mediator of immune response	101	10	1.23	8.12	+	9.57e-07	3.99e-05
regulation of production of molecular mediator of immune response	146	13	1.78	7.3	+	7.02e-08	3.56e-06
regulation of cytokine production involved in immune response	89	10	1.09	9.22	+	3.28e-07	1.46e-05
regulation of T cell cytokine production	32	5	0.39	12.81	+	7.76e-05	0.00235
respiratory burst	21	5	0.26	19.53	+	1.3e-05	0.000464
positive regulation of T-helper cell differentiation	21	5	0.26	19.53	+	1.3e-05	0.000463
positive regulation of CD4-positive, alpha-beta T cell differentiation	29	7	0.35	19.8	+	2.1e-07	9.71e-06
positive regulation of CD4-positive, alpha-beta T cell activation	34	8	0.41	19.3	+	3.29e-08	1.76e-06
interferon-gamma-mediated signaling pathway	72	17	0.88	19.36	+	4.86e-16	7.97e-14
cytokine-mediated signaling pathway	692	59	8.44	6.99	+	2.26e-31	1.89e-28
cellular response to cytokine stimulus	1027	67	12.52	5.35	+	2.89e-29	1.7e-26
cell surface receptor signaling pathway	2417	101	29.47	3.43	+	6.82e-30	4.52e-27
cellular response to interferon-gamma	164	22	2	11	+	8.72e-16	1.39e-13
response to interferon-gamma	186	24	2.27	10.58	+	9.03e-17	1.54e-14
innate immune response	766	56	9.34	6	+	1.35e-26	4.89e-24
defense response to other organism	952	64	11.61	5.51	+	1.39e-28	6.9e-26
negative regulation of B cell proliferation	17	4	0.21	19.3	+	0.000105	0.0031
negative regulation of lymphocyte proliferation	79	10	0.96	10.38	+	1.19e-07	5.79e-06
negative regulation of mononuclear cell proliferation	79	10	0.96	10.38	+	1.19e-07	5.81e-06
negative regulation of leukocyte proliferation	84	11	1.02	10.74	+	2e-08	1.1e-06
negative regulation of cell population proliferation	686	26	8.36	3.11	+	5.51e-07	2.39e-05
negative regulation of lymphocyte activation	151	17	1.84	9.23	+	2.27e-11	2.03e-09
negative regulation of leukocyte activation	180	19	2.19	8.66	+	4.12e-12	4.05e-10
negative regulation of cell activation	201	19	2.45	7.75	+	2.42e-11	2.15e-09
regulation of B cell proliferation	63	9	0.77	11.72	+	2.04e-07	9.45e-06
regulation of B cell activation	211	12	2.57	4.66	+	1.79e-05	0.000619
negative regulation of B cell activation	33	6	0.4	14.91	+	6.74e-06	0.000251
negative regulation of macrophage activation	17	4	0.21	19.3	+	0.000105	0.00309
regulation of macrophage activation	53	8	0.65	12.38	+	6.74e-07	2.86e-05
positive regulation of T cell mediated cytotoxicity	30	7	0.37	19.14	+	2.56e-07	1.17e-05
positive regulation of leukocyte mediated cytotoxicity	55	9	0.67	13.42	+	7.17e-08	3.62e-06
positive regulation of cell killing	68	10	0.83	12.06	+	3.31e-08	1.76e-06
complement receptor mediated signaling pathway	13	3	0.16	18.93	+	0.000861	0.02
immune response-activating cell surface receptor signaling pathway	446	32	5.44	5.88	+	3.72e-15	5.48e-13
immune response-regulating cell surface receptor signaling pathway	481	32	5.86	5.46	+	2.67e-14	3.42e-12
positive regulation of interleukin-8 biosynthetic process	13	3	0.16	18.93	+	0.000861	0.02
positive regulation of interleukin-8 production	52	7	0.63	11.04	+	6.78e-06	0.000251
regulation of interleukin-8 production	73	9	0.89	10.11	+	6.32e-07	2.71e-05
regulation of interleukin-8 biosynthetic process	17	3	0.21	14.47	+	0.00169	0.0349
positive regulation of chemokine biosynthetic process	13	3	0.16	18.93	+	0.000861	0.0199
positive regulation of chemokine production	60	9	0.73	12.3	+	1.4e-07	6.65e-06
regulation of chemokine production	83	10	1.01	9.88	+	1.81e-07	8.48e-06
regulation of chemokine biosynthetic process	16	3	0.2	15.38	+	0.00145	0.031
negative regulation of interleukin-1 beta secretion	13	3	0.16	18.93	+	0.000861	0.0199
negative regulation of interleukin-1 beta production	25	4	0.3	13.12	+	0.000385	0.00982
negative regulation of interleukin-1 production	31	4	0.38	10.58	+	0.000803	0.0189
regulation of interleukin-1 production	93	11	1.13	9.7	+	5.19e-08	2.66e-06
regulation of interleukin-1 beta production	79	9	0.96	9.34	+	1.16e-06	4.76e-05
regulation of interleukin-1 beta secretion	46	5	0.56	8.91	+	0.000365	0.00938
regulation of interleukin-1 secretion	53	5	0.65	7.74	+	0.000664	0.016
regulation of cytokine secretion	211	23	2.57	8.94	+	1.11e-14	1.48e-12
regulation of protein secretion	473	26	5.77	4.51	+	4.22e-10	3.15e-08
regulation of protein transport	716	31	8.73	3.55	+	2.13e-09	1.39e-07
regulation of peptide transport	748	32	9.12	3.51	+	1.51e-09	1.02e-07
regulation of transport	1877	62	22.89	2.71	+	5.7e-13	6.3e-11
regulation of establishment of protein localization	763	33	9.3	3.55	+	6.28e-10	4.56e-08
regulation of protein localization	1038	37	12.66	2.92	+	8.4e-09	4.96e-07
regulation of secretion by cell	764	34	9.32	3.65	+	1.64e-10	1.3e-08
regulation of secretion	821	37	10.01	3.7	+	1.65e-11	1.49e-09
regulation of peptide secretion	503	27	6.13	4.4	+	3.14e-10	2.38e-08
negative regulation of interleukin-1 secretion	16	3	0.2	15.38	+	0.00145	0.0309
negative regulation of cytokine secretion	66	11	0.8	13.67	+	2.07e-09	1.37e-07
negative regulation of protein secretion	128	12	1.56	7.69	+	1.34e-07	6.48e-06
negative regulation of secretion by cell	201	16	2.45	6.53	+	9.35e-09	5.45e-07
negative regulation of secretion	227	17	2.77	6.14	+	7.47e-09	4.48e-07
negative regulation of transport	493	26	6.01	4.33	+	9.73e-10	6.82e-08
negative regulation of protein transport	179	14	2.18	6.41	+	9.85e-08	4.87e-06
negative regulation of establishment of protein localization	183	14	2.23	6.27	+	1.27e-07	6.16e-06
negative regulation of peptide secretion	134	13	1.63	7.96	+	2.76e-08	1.49e-06
regulation of microglial cell activation	18	4	0.22	18.23	+	0.000127	0.00369
positive regulation of T-helper 1 type immune response	19	4	0.23	17.27	+	0.000152	0.00433
regulation of T-helper 1 type immune response	26	5	0.32	15.77	+	3.21e-05	0.00107
regulation of podosome assembly	15	3	0.18	16.4	+	0.00123	0.0274
regulation of organelle organization	1298	32	15.83	2.02	+	0.000209	0.00574
regulation of cellular component organization	2491	54	30.37	1.78	+	3.81e-05	0.00125
regulation of protein complex assembly	441	14	5.38	2.6	+	0.00132	0.029
positive regulation of superoxide anion generation	20	4	0.24	16.4	+	0.000181	0.00506
regulation of superoxide anion generation	23	4	0.28	14.26	+	0.00029	0.00774
regulation of superoxide metabolic process	35	5	0.43	11.72	+	0.000114	0.00334
regulation of reactive oxygen species metabolic process	184	10	2.24	4.46	+	0.000128	0.00371
positive regulation of reactive oxygen species metabolic process	99	7	1.21	5.8	+	0.0003	0.00796
regulation of phagocytosis, engulfment	15	3	0.18	16.4	+	0.00123	0.0274
regulation of phagocytosis	92	13	1.12	11.59	+	4.33e-10	3.22e-08
regulation of vesicle-mediated transport	552	26	6.73	3.86	+	9.12e-09	5.35e-07
regulation of membrane invagination	16	3	0.2	15.38	+	0.00145	0.0309
response to muramyl dipeptide	20	4	0.24	16.4	+	0.000181	0.00505
response to peptide	478	15	5.83	2.57	+	0.001	0.0227
lipopolysaccharide-mediated signaling pathway	35	7	0.43	16.4	+	6.38e-07	2.72e-05
cellular response to lipopolysaccharide	194	22	2.37	9.3	+	2.05e-14	2.67e-12
cellular response to lipid	529	29	6.45	4.5	+	4.1e-11	3.54e-09
negative regulation of T cell apoptotic process	20	4	0.24	16.4	+	0.000181	0.00504
regulation of T cell apoptotic process	36	6	0.44	13.67	+	1.05e-05	0.000381
regulation of lymphocyte apoptotic process	56	8	0.68	11.72	+	9.82e-07	4.08e-05
regulation of leukocyte apoptotic process	87	11	1.06	10.37	+	2.78e-08	1.49e-06
regulation of apoptotic process	1567	55	19.11	2.88	+	1.63e-12	1.7e-10
regulation of programmed cell death	1587	56	19.35	2.89	+	7.91e-13	8.61e-11
regulation of cell death	1711	60	20.86	2.88	+	1.25e-13	1.51e-11
negative regulation of lymphocyte apoptotic process	31	5	0.38	13.23	+	6.78e-05	0.0021
negative regulation of leukocyte apoptotic process	49	7	0.6	11.72	+	4.75e-06	0.000181
negative regulation of apoptotic process	902	36	11	3.27	+	7.85e-10	5.59e-08
negative regulation of programmed cell death	917	36	11.18	3.22	+	1.2e-09	8.33e-08
negative regulation of cell death	1006	36	12.27	2.93	+	1.24e-08	7.08e-07
positive regulation of interferon-gamma production	66	13	0.8	16.15	+	1.08e-11	1e-09
regulation of interferon-gamma production	103	17	1.26	13.54	+	8.74e-14	1.06e-11
detoxification of copper ion	16	3	0.2	15.38	+	0.00145	0.031
detoxification of inorganic compound	18	3	0.22	13.67	+	0.00196	0.0394
stress response to copper ion	16	3	0.2	15.38	+	0.00145	0.0309
stress response to metal ion	18	3	0.22	13.67	+	0.00196	0.0394
response to inorganic substance	540	16	6.58	2.43	+	0.00123	0.0273
superoxide anion generation	16	3	0.2	15.38	+	0.00145	0.0308
neutrophil chemotaxis	83	15	1.01	14.82	+	8.12e-13	8.78e-11
granulocyte chemotaxis	90	16	1.1	14.58	+	1.72e-13	2.05e-11
granulocyte migration	101	16	1.23	12.99	+	8.37e-13	8.93e-11
myeloid leukocyte migration	129	17	1.57	10.81	+	2.31e-12	2.33e-10
leukocyte migration	380	33	4.63	7.12	+	7.17e-18	1.3e-15
cell migration	949	43	11.57	3.72	+	2.47e-13	2.87e-11
cell motility	1061	44	12.94	3.4	+	2.25e-12	2.28e-10
locomotion	1304	51	15.9	3.21	+	2.53e-13	2.91e-11
movement of cell or subcellular component	1535	49	18.72	2.62	+	8.09e-10	5.74e-08
localization of cell	1061	44	12.94	3.4	+	2.25e-12	2.3e-10
leukocyte chemotaxis	147	21	1.79	11.72	+	1.3e-15	1.98e-13
cell chemotaxis	212	24	2.58	9.28	+	1.32e-15	2e-13
chemotaxis	556	32	6.78	4.72	+	1.09e-12	1.15e-10
taxis	558	32	6.8	4.7	+	1.19e-12	1.25e-10
neutrophil migration	91	15	1.11	13.52	+	2.64e-12	2.63e-10
inflammatory response to antigenic stimulus	28	5	0.34	14.65	+	4.39e-05	0.00142
regulation of tolerance induction	17	3	0.21	14.47	+	0.00169	0.035
regulation of respiratory burst	17	3	0.21	14.47	+	0.00169	0.0349
negative regulation of lipase activity	17	3	0.21	14.47	+	0.00169	0.0349
negative regulation of hydrolase activity	458	20	5.58	3.58	+	1.56e-06	6.24e-05
negative regulation of catalytic activity	808	30	9.85	3.05	+	1.07e-07	5.22e-06
negative regulation of molecular function	1166	38	14.22	2.67	+	5.12e-08	2.64e-06
regulation of hydrolase activity	1290	40	15.73	2.54	+	7.97e-08	4e-06
positive regulation of interleukin-8 secretion	17	3	0.21	14.47	+	0.00169	0.0348
positive regulation of cytokine secretion	146	14	1.78	7.86	+	9.16e-09	5.35e-07
positive regulation of protein secretion	280	20	3.41	5.86	+	7.37e-10	5.3e-08
positive regulation of peptide secretion	302	20	3.68	5.43	+	2.51e-09	1.63e-07
positive regulation of secretion	444	25	5.41	4.62	+	5.84e-10	4.26e-08
positive regulation of transport	1007	40	12.28	3.26	+	9.06e-11	7.42e-09
positive regulation of protein transport	433	22	5.28	4.17	+	3.79e-08	2e-06
positive regulation of establishment of protein localization	471	23	5.74	4.01	+	3.67e-08	1.94e-06
positive regulation of secretion by cell	414	24	5.05	4.75	+	7.58e-10	5.43e-08
regulation of interleukin-8 secretion	26	4	0.32	12.62	+	0.00044	0.0111
positive regulation of protein localization to cell surface	17	3	0.21	14.47	+	0.00169	0.0348
regulation of cellular localization	813	21	9.91	2.12	+	0.00161	0.0336
positive regulation of chemokine secretion	17	3	0.21	14.47	+	0.00169	0.0347
regulation of chemokine secretion	18	3	0.22	13.67	+	0.00196	0.0395
amyloid-beta clearance	23	4	0.28	14.26	+	0.00029	0.00773
regulation of mast cell degranulation	29	5	0.35	14.14	+	5.1e-05	0.00163
regulation of mast cell activation involved in immune response	30	5	0.37	13.67	+	5.89e-05	0.00184
regulation of mast cell activation	40	5	0.49	10.25	+	0.000201	0.00552
regulation of leukocyte degranulation	45	7	0.55	12.76	+	2.86e-06	0.00011
regulation of regulated secretory pathway	163	8	1.99	4.03	+	0.00113	0.0254
regulation of exocytosis	222	9	2.71	3.32	+	0.00202	0.0403
dendritic cell chemotaxis	18	3	0.22	13.67	+	0.00196	0.0396
glial cell proliferation	18	3	0.22	13.67	+	0.00196	0.0396
cell population proliferation	557	17	6.79	2.5	+	0.000632	0.0154
positive regulation of phagocytosis	66	11	0.8	13.67	+	2.07e-09	1.37e-07
ruffle organization	24	4	0.29	13.67	+	0.000335	0.00879
regulation of immunoglobulin secretion	18	3	0.22	13.67	+	0.00196	0.0395
regulation of immunoglobulin production	64	6	0.78	7.69	+	0.000198	0.00547
macrophage differentiation	25	4	0.3	13.12	+	0.000385	0.00981
myeloid leukocyte differentiation	124	12	1.51	7.94	+	9.76e-08	4.84e-06
myeloid cell differentiation	230	15	2.8	5.35	+	3.13e-07	1.41e-05
antigen processing and presentation of exogenous peptide antigen via MHC class II	98	15	1.19	12.55	+	6.85e-12	6.56e-10
positive regulation of tumor necrosis factor biosynthetic process	20	3	0.24	12.3	+	0.00256	0.0493
regulation of tumor necrosis factor production	149	14	1.82	7.71	+	1.16e-08	6.68e-07
regulation of tumor necrosis factor superfamily cytokine production	152	15	1.85	8.09	+	1.86e-09	1.24e-07
positive regulation of tumor necrosis factor production	87	12	1.06	11.31	+	2.64e-09	1.7e-07
positive regulation of tumor necrosis factor superfamily cytokine production	89	13	1.09	11.98	+	2.99e-10	2.28e-08
antigen processing and presentation of exogenous peptide antigen via MHC class I, TAP-dependent	76	11	0.93	11.87	+	7.81e-09	4.65e-07
positive regulation of vascular endothelial growth factor production	28	4	0.34	11.72	+	0.000567	0.014
regulation of vascular endothelial growth factor production	32	4	0.39	10.25	+	0.000895	0.0205
positive regulation of interleukin-10 production	36	5	0.44	11.39	+	0.000128	0.00372
regulation of interleukin-10 production	53	8	0.65	12.38	+	6.74e-07	2.87e-05
positive regulation of erythrocyte differentiation	29	4	0.35	11.31	+	0.000639	0.0155
positive regulation of myeloid cell differentiation	93	10	1.13	8.82	+	4.77e-07	2.08e-05
regulation of myeloid cell differentiation	229	14	2.79	5.01	+	1.61e-06	6.43e-05
regulation of erythrocyte differentiation	45	5	0.55	9.11	+	0.000332	0.00871
cytolysis	29	4	0.35	11.31	+	0.000639	0.0155
positive regulation of interleukin-12 production	37	5	0.45	11.08	+	0.000144	0.00414
type I interferon signaling pathway	67	9	0.82	11.02	+	3.27e-07	1.47e-05
cellular response to type I interferon	67	9	0.82	11.02	+	3.27e-07	1.46e-05
response to type I interferon	72	9	0.88	10.25	+	5.69e-07	2.46e-05
regulation of syncytium formation by plasma membrane fusion	30	4	0.37	10.94	+	0.000718	0.0171
regulation of anatomical structure morphogenesis	1077	29	13.13	2.21	+	8.8e-05	0.00264
osteoclast differentiation	45	6	0.55	10.94	+	3.3e-05	0.00109
cellular defense response	53	7	0.65	10.83	+	7.6e-06	0.00028
cellular response to cadmium ion	38	5	0.46	10.79	+	0.000162	0.00456
response to cadmium ion	64	5	0.78	6.41	+	0.00146	0.0309
positive regulation of T cell migration	31	4	0.38	10.58	+	0.000803	0.0189
positive regulation of lymphocyte migration	38	4	0.46	8.63	+	0.00161	0.0336
leukocyte mediated cytotoxicity	39	5	0.48	10.51	+	0.00018	0.00506
cell killing	117	13	1.43	9.11	+	6.21e-09	3.77e-07
T cell differentiation involved in immune response	32	4	0.39	10.25	+	0.000895	0.0206
T cell activation involved in immune response	64	6	0.78	7.69	+	0.000198	0.00546
lymphocyte activation involved in immune response	109	8	1.33	6.02	+	8.75e-05	0.00262
protein heterotetramerization	32	4	0.39	10.25	+	0.000895	0.0205
protein tetramerization	138	7	1.68	4.16	+	0.00191	0.0389
acute-phase response	41	5	0.5	10	+	0.000223	0.00609
acute inflammatory response	73	6	0.89	6.74	+	0.000384	0.0098
cellular zinc ion homeostasis	33	4	0.4	9.94	+	0.000994	0.0226
cellular divalent inorganic cation homeostasis	478	15	5.83	2.57	+	0.001	0.0226
cellular cation homeostasis	642	19	7.83	2.43	+	0.000442	0.0111
cellular ion homeostasis	656	19	8	2.38	+	0.000815	0.0191
cellular chemical homeostasis	757	20	9.23	2.17	+	0.00197	0.0395
cellular homeostasis	895	24	10.91	2.2	+	0.000473	0.0119
ion homeostasis	796	21	9.71	2.16	+	0.00142	0.0304
cation homeostasis	712	21	8.68	2.42	+	0.00035	0.00913
divalent inorganic cation homeostasis	499	15	6.08	2.47	+	0.00151	0.0318
inorganic ion homeostasis	724	21	8.83	2.38	+	0.00039	0.00991
zinc ion homeostasis	36	4	0.44	9.11	+	0.00134	0.0293
transition metal ion homeostasis	131	9	1.6	5.63	+	5.16e-05	0.00164
metal ion homeostasis	632	21	7.71	2.73	+	4.66e-05	0.00149
cellular transition metal ion homeostasis	107	8	1.3	6.13	+	7.75e-05	0.00235
cellular metal ion homeostasis	566	19	6.9	2.75	+	9.46e-05	0.00281
response to iron ion	33	4	0.4	9.94	+	0.000994	0.0225
positive regulation of B cell proliferation	42	5	0.51	9.76	+	0.000248	0.00672
negative regulation of exocytosis	34	4	0.41	9.65	+	0.0011	0.0248
positive regulation of nitric oxide biosynthetic process	43	5	0.52	9.54	+	0.000274	0.00734
positive regulation of reactive oxygen species biosynthetic process	53	6	0.65	9.28	+	7.61e-05	0.00232
regulation of reactive oxygen species biosynthetic process	90	7	1.1	6.38	+	0.000173	0.00487
regulation of nitric oxide biosynthetic process	60	5	0.73	6.83	+	0.00112	0.0251
positive regulation of nitric oxide metabolic process	44	5	0.54	9.32	+	0.000302	0.00798
negative regulation of T cell differentiation	44	5	0.54	9.32	+	0.000302	0.008
negative regulation of T cell activation	114	12	1.39	8.63	+	4.17e-08	2.2e-06
negative regulation of leukocyte cell-cell adhesion	125	12	1.52	7.87	+	1.06e-07	5.2e-06
negative regulation of cell-cell adhesion	180	15	2.19	6.83	+	1.55e-08	8.76e-07
negative regulation of cell adhesion	277	19	3.38	5.63	+	3.72e-09	2.34e-07
negative regulation of lymphocyte differentiation	54	5	0.66	7.59	+	0.000718	0.0171
negative regulation of leukocyte differentiation	103	8	1.26	6.37	+	6.03e-05	0.00188
negative regulation of hemopoiesis	143	10	1.74	5.74	+	1.71e-05	0.000596
negative regulation of developmental process	954	27	11.63	2.32	+	6.31e-05	0.00196
negative regulation of cell differentiation	710	20	8.66	2.31	+	0.000698	0.0167
negative regulation of production of molecular mediator of immune response	36	4	0.44	9.11	+	0.00134	0.0293
defense response to Gram-positive bacterium	103	11	1.26	8.76	+	1.35e-07	6.48e-06
defense response to bacterium	333	20	4.06	4.93	+	1.2e-08	6.84e-07
regulation of actin cytoskeleton reorganization	38	4	0.46	8.63	+	0.00161	0.0336
regulation of actin cytoskeleton organization	346	17	4.22	4.03	+	2.17e-06	8.46e-05
regulation of cytoskeleton organization	547	18	6.67	2.7	+	0.000183	0.0051
regulation of actin filament-based process	389	19	4.74	4.01	+	5.87e-07	2.52e-05
negative regulation of alpha-beta T cell activation	38	4	0.46	8.63	+	0.00161	0.0335
positive regulation of myeloid leukocyte differentiation	58	6	0.71	8.48	+	0.00012	0.00353
regulation of myeloid leukocyte differentiation	121	8	1.48	5.42	+	0.000173	0.00486
negative regulation of toll-like receptor signaling pathway	39	4	0.48	8.41	+	0.00176	0.0359
regulation of toll-like receptor signaling pathway	68	6	0.83	7.24	+	0.000269	0.00723
lymphocyte chemotaxis	49	5	0.6	8.37	+	0.000477	0.0119
lymphocyte migration	70	6	0.85	7.03	+	0.000311	0.00822
T cell receptor signaling pathway	178	18	2.17	8.29	+	2.96e-11	2.58e-09
antigen receptor-mediated signaling pathway	294	22	3.58	6.14	+	4.36e-11	3.73e-09
regulation of T cell receptor signaling pathway	40	4	0.49	8.2	+	0.00191	0.0389
chemokine-mediated signaling pathway	80	8	0.98	8.2	+	1.11e-05	0.000398
cellular response to chemokine	90	8	1.1	7.29	+	2.46e-05	0.00084
response to chemokine	90	8	1.1	7.29	+	2.46e-05	0.000838
apoptotic cell clearance	41	4	0.5	8	+	0.00208	0.0413
phagocytosis	325	22	3.96	5.55	+	2.63e-10	2.03e-08
vesicle-mediated transport	1954	78	23.82	3.27	+	3.74e-21	9.14e-19
transport	4550	106	55.48	1.91	+	2.64e-12	2.64e-10
establishment of localization	4681	107	57.07	1.87	+	4.79e-12	4.65e-10
neutrophil degranulation	483	47	5.89	7.98	+	3.36e-27	1.37e-24
neutrophil mediated immunity	494	47	6.02	7.8	+	8.26e-27	3.13e-24
myeloid leukocyte mediated immunity	514	49	6.27	7.82	+	5.46e-28	2.56e-25
leukocyte mediated immunity	760	60	9.27	6.47	+	3.16e-30	2.18e-27
leukocyte degranulation	504	50	6.15	8.14	+	2.66e-29	1.69e-26
regulated exocytosis	696	56	8.49	6.6	+	1.51e-28	7.28e-26
exocytosis	786	56	9.58	5.84	+	4.49e-26	1.55e-23
secretion by cell	1002	62	12.22	5.07	+	8.07e-26	2.73e-23
export from cell	1043	62	12.72	4.88	+	6.11e-25	1.94e-22
secretion	1119	63	13.64	4.62	+	3.71e-24	1.09e-21
neutrophil activation involved in immune response	487	47	5.94	7.92	+	4.67e-27	1.86e-24
neutrophil activation	496	48	6.05	7.94	+	1.11e-27	4.89e-25
granulocyte activation	500	48	6.1	7.87	+	1.54e-27	6.43e-25
killing of cells of other organism	83	8	1.01	7.91	+	1.43e-05	0.000501
disruption of cells of other organism	83	8	1.01	7.91	+	1.43e-05	0.000502
modification of morphology or physiology of other organism	185	12	2.26	5.32	+	5.11e-06	0.000193
interspecies interaction between organisms	855	32	10.42	3.07	+	3.23e-08	1.73e-06
positive regulation of interleukin-1 beta production	52	5	0.63	7.89	+	0.000613	0.0149
positive regulation of interleukin-1 production	60	6	0.73	8.2	+	0.000143	0.00412
I-kappaB kinase/NF-kappaB signaling	73	7	0.89	7.86	+	5.09e-05	0.00163
positive regulation of immunoglobulin production	42	4	0.51	7.81	+	0.00226	0.044
monocyte chemotaxis	42	4	0.51	7.81	+	0.00226	0.0439
mononuclear cell migration	48	5	0.59	8.54	+	0.000437	0.0111
negative regulation of interleukin-6 production	42	4	0.51	7.81	+	0.00226	0.0439
alpha-beta T cell activation	64	6	0.78	7.69	+	0.000198	0.00545
cortical actin cytoskeleton organization	43	4	0.52	7.63	+	0.00244	0.0473
actin cytoskeleton organization	496	15	6.05	2.48	+	0.00143	0.0305
collagen catabolic process	43	4	0.52	7.63	+	0.00244	0.0473
collagen metabolic process	65	5	0.79	6.31	+	0.00156	0.0327
antimicrobial humoral immune response mediated by antimicrobial peptide	104	9	1.27	7.1	+	9.31e-06	0.00034
antimicrobial humoral response	142	12	1.73	6.93	+	3.81e-07	1.69e-05
humoral immune response	372	26	4.54	5.73	+	2.9e-12	2.87e-10
positive regulation of wound healing	59	5	0.72	6.95	+	0.00104	0.0235
regulation of wound healing	143	8	1.74	4.59	+	0.000502	0.0125
regulation of response to wounding	173	9	2.11	4.27	+	0.000376	0.00962
positive regulation of response to wounding	70	5	0.85	5.86	+	0.00212	0.0414
negative regulation of cysteine-type endopeptidase activity involved in apoptotic process	85	7	1.04	6.75	+	0.000124	0.00363
negative regulation of cysteine-type endopeptidase activity	93	8	1.13	7.06	+	3.06e-05	0.00103
regulation of cysteine-type endopeptidase activity	244	15	2.98	5.04	+	6.36e-07	2.72e-05
regulation of endopeptidase activity	423	19	5.16	3.68	+	1.93e-06	7.6e-05
regulation of peptidase activity	452	19	5.51	3.45	+	4.85e-06	0.000184
regulation of proteolysis	737	24	8.99	2.67	+	1.81e-05	0.000626
negative regulation of endopeptidase activity	251	12	3.06	3.92	+	8.88e-05	0.00265
negative regulation of peptidase activity	261	12	3.18	3.77	+	0.000126	0.00368
negative regulation of proteolysis	358	13	4.37	2.98	+	0.000601	0.0146
negative regulation of cellular protein metabolic process	1039	30	12.67	2.37	+	1.69e-05	0.000588
regulation of cellular protein metabolic process	2633	67	32.1	2.09	+	4.32e-09	2.65e-07
negative regulation of protein metabolic process	1108	32	13.51	2.37	+	8.35e-06	0.000307
negative regulation of nitrogen compound metabolic process	2369	48	28.88	1.66	+	0.000475	0.0119
negative regulation of metabolic process	2918	59	35.58	1.66	+	8.61e-05	0.00259
negative regulation of macromolecule metabolic process	2666	52	32.51	1.6	+	0.000644	0.0156
negative regulation of cellular metabolic process	2567	54	31.3	1.73	+	7.38e-05	0.00226
regulation of cysteine-type endopeptidase activity involved in apoptotic process	221	12	2.69	4.45	+	2.76e-05	0.000931
actin cytoskeleton reorganization	64	5	0.78	6.41	+	0.00146	0.031
positive regulation of NIK/NF-kappaB signaling	78	6	0.95	6.31	+	0.000534	0.0133
regulation of NIK/NF-kappaB signaling	107	8	1.3	6.13	+	7.75e-05	0.00236
regulation of intracellular signal transduction	1834	54	22.36	2.41	+	2.58e-09	1.67e-07
positive regulation of intracellular signal transduction	1026	36	12.51	2.88	+	2.02e-08	1.11e-06
negative regulation of T cell proliferation	65	5	0.79	6.31	+	0.00156	0.0327
positive regulation of ERK1 and ERK2 cascade	209	16	2.55	6.28	+	1.56e-08	8.79e-07
regulation of ERK1 and ERK2 cascade	290	19	3.54	5.37	+	7.51e-09	4.49e-07
regulation of MAPK cascade	752	28	9.17	3.05	+	2.77e-07	1.26e-05
regulation of protein phosphorylation	1448	45	17.66	2.55	+	9.98e-09	5.77e-07
regulation of protein modification process	1851	51	22.57	2.26	+	5.24e-08	2.67e-06
regulation of phosphorylation	1600	48	19.51	2.46	+	9.63e-09	5.59e-07
regulation of phosphate metabolic process	1793	51	21.86	2.33	+	1.68e-08	9.39e-07
regulation of phosphorus metabolic process	1794	51	21.87	2.33	+	1.71e-08	9.49e-07
positive regulation of MAPK cascade	544	23	6.63	3.47	+	4.28e-07	1.89e-05
positive regulation of protein phosphorylation	1013	34	12.35	2.75	+	1.45e-07	6.84e-06
positive regulation of protein modification process	1240	37	15.12	2.45	+	7.64e-07	3.22e-05
positive regulation of cellular protein metabolic process	1616	47	19.7	2.39	+	5e-08	2.59e-06
positive regulation of phosphorylation	1066	36	13	2.77	+	5.13e-08	2.63e-06
positive regulation of phosphate metabolic process	1137	38	13.86	2.74	+	2.71e-08	1.47e-06
positive regulation of phosphorus metabolic process	1137	38	13.86	2.74	+	2.71e-08	1.47e-06
maternal process involved in female pregnancy	66	5	0.8	6.21	+	0.00166	0.0344
female pregnancy	185	8	2.26	3.55	+	0.00242	0.047
leukocyte proliferation	95	7	1.16	6.04	+	0.000237	0.00644
integrin-mediated signaling pathway	98	7	1.19	5.86	+	0.000283	0.00757
phagocytosis, engulfment	129	9	1.57	5.72	+	4.61e-05	0.00148
endocytosis	554	19	6.75	2.81	+	7.21e-05	0.00222
import into cell	675	20	8.23	2.43	+	0.000499	0.0125
plasma membrane invagination	138	9	1.68	5.35	+	7.53e-05	0.00231
membrane invagination	145	9	1.77	5.09	+	0.000108	0.00317
cytokine production	158	11	1.93	5.71	+	6.76e-06	0.000251
positive regulation of smooth muscle cell proliferation	88	6	1.07	5.59	+	0.000969	0.0221
regulation of smooth muscle cell proliferation	136	7	1.66	4.22	+	0.00177	0.0361
positive regulation of receptor signaling pathway via STAT	88	6	1.07	5.59	+	0.000969	0.022
regulation of receptor signaling pathway via STAT	136	8	1.66	4.82	+	0.000365	0.00937
positive regulation of peptidyl-tyrosine phosphorylation	192	13	2.34	5.55	+	1.31e-06	5.39e-05
regulation of peptidyl-tyrosine phosphorylation	254	16	3.1	5.17	+	1.96e-07	9.12e-06
tumor necrosis factor-mediated signaling pathway	119	8	1.45	5.51	+	0.000155	0.00439
cellular response to tumor necrosis factor	242	15	2.95	5.08	+	5.77e-07	2.49e-05
response to tumor necrosis factor	269	17	3.28	5.18	+	7.73e-08	3.89e-06
viral entry into host cell	94	6	1.15	5.24	+	0.00134	0.0293
viral process	702	20	8.56	2.34	+	0.000637	0.0154
symbiotic process	783	22	9.55	2.3	+	0.000364	0.00939
entry into host cell	102	6	1.24	4.82	+	0.00198	0.0396
entry into host	102	6	1.24	4.82	+	0.00198	0.0397
hematopoietic progenitor cell differentiation	95	6	1.16	5.18	+	0.00141	0.0307
maintenance of location in cell	96	6	1.17	5.13	+	0.00148	0.0312
interleukin-1-mediated signaling pathway	96	6	1.17	5.13	+	0.00148	0.0312
cellular response to interleukin-1	176	11	2.15	5.13	+	1.76e-05	0.00061
response to interleukin-1	201	13	2.45	5.3	+	2.12e-06	8.31e-05
extrinsic apoptotic signaling pathway	97	6	1.18	5.07	+	0.00156	0.0327
regulation of viral genome replication	98	6	1.19	5.02	+	0.00163	0.034
regulation of viral life cycle	146	9	1.78	5.06	+	0.000113	0.00333
regulation of viral process	207	11	2.52	4.36	+	7.16e-05	0.00221
regulation of symbiosis, encompassing mutualism through parasitism	225	11	2.74	4.01	+	0.000145	0.00412
positive regulation of neuron death	98	6	1.19	5.02	+	0.00163	0.034
positive regulation of cell death	712	26	8.68	2.99	+	1.08e-06	4.46e-05
regulation of complement activation	117	7	1.43	4.91	+	0.000772	0.0182
positive regulation of NF-kappaB transcription factor activity	151	9	1.84	4.89	+	0.000144	0.00414
positive regulation of DNA-binding transcription factor activity	265	10	3.23	3.09	+	0.00193	0.0391
regulation of DNA-binding transcription factor activity	430	17	5.24	3.24	+	3.26e-05	0.00109
positive regulation of I-kappaB kinase/NF-kappaB signaling	186	11	2.27	4.85	+	2.85e-05	0.00096
regulation of I-kappaB kinase/NF-kappaB signaling	237	14	2.89	4.84	+	2.35e-06	9.18e-05
negative regulation of inflammatory response	140	8	1.71	4.69	+	0.000439	0.0111
regulation of cell shape	160	9	1.95	4.61	+	0.000217	0.00595
platelet degranulation	128	7	1.56	4.49	+	0.00127	0.028
regulation of type I interferon production	129	7	1.57	4.45	+	0.00132	0.0291
positive regulation of angiogenesis	169	9	2.06	4.37	+	0.000319	0.00842
regulation of angiogenesis	293	12	3.57	3.36	+	0.000349	0.00913
regulation of vasculature development	324	13	3.95	3.29	+	0.000242	0.00657
positive regulation of vasculature development	188	11	2.29	4.8	+	3.13e-05	0.00105
regulation of receptor signaling pathway via JAK-STAT	132	7	1.61	4.35	+	0.0015	0.0316
activation of MAPK activity	153	8	1.87	4.29	+	0.000766	0.0181
regulation of protein serine/threonine kinase activity	513	15	6.25	2.4	+	0.00196	0.0394
regulation of protein kinase activity	791	21	9.64	2.18	+	0.00137	0.03
regulation of kinase activity	873	23	10.64	2.16	+	0.000744	0.0176
regulation of MAP kinase activity	339	12	4.13	2.9	+	0.0012	0.0267
B cell activation	153	8	1.87	4.29	+	0.000766	0.0181
Fc receptor mediated stimulatory signaling pathway	137	7	1.67	4.19	+	0.00184	0.0375
Fc-gamma receptor signaling pathway	139	7	1.69	4.13	+	0.00199	0.0397
Fc receptor signaling pathway	240	10	2.93	3.42	+	0.000949	0.0216
receptor-mediated endocytosis	240	12	2.93	4.1	+	5.91e-05	0.00185
regulation of lipid localization	140	7	1.71	4.1	+	0.00207	0.0412
positive regulation of JNK cascade	140	7	1.71	4.1	+	0.00207	0.0412
immunoglobulin mediated immune response	205	10	2.5	4	+	0.000293	0.0078
B cell mediated immunity	208	10	2.54	3.94	+	0.000328	0.00863
adaptive immune response based on somatic recombination of immune receptors built from immunoglobulin superfamily domains	270	14	3.29	4.25	+	9.75e-06	0.000354
adaptive immune response	599	39	7.3	5.34	+	5.86e-17	1.01e-14
lymphocyte mediated immunity	263	15	3.21	4.68	+	1.55e-06	6.21e-05
regulation of actin filament polymerization	166	8	2.02	3.95	+	0.00126	0.028
regulation of actin polymerization or depolymerization	183	9	2.23	4.03	+	0.000554	0.0138
regulation of actin filament organization	263	13	3.21	4.05	+	3.27e-05	0.00108
regulation of supramolecular fiber organization	357	13	4.35	2.99	+	0.000587	0.0143
regulation of actin filament length	184	9	2.24	4.01	+	0.000575	0.0141
negative regulation of apoptotic signaling pathway	229	11	2.79	3.94	+	0.000167	0.00472
regulation of apoptotic signaling pathway	407	16	4.96	3.22	+	5.94e-05	0.00185
positive regulation of protein kinase B signaling	170	8	2.07	3.86	+	0.00146	0.031
positive regulation of epithelial cell proliferation	192	9	2.34	3.84	+	0.000769	0.0182
regulation of epithelial cell proliferation	336	14	4.1	3.42	+	9.59e-05	0.00284
cellular response to oxidative stress	238	10	2.9	3.45	+	0.000893	0.0205
negative regulation of growth	246	10	3	3.33	+	0.00113	0.0254
regulation of growth	680	19	8.29	2.29	+	0.00105	0.0236
negative regulation of intracellular signal transduction	501	18	6.11	2.95	+	6.34e-05	0.00197
positive regulation of apoptotic process	656	22	8	2.75	+	2.67e-05	0.000905
positive regulation of programmed cell death	661	22	8.06	2.73	+	2.99e-05	0.001
positive regulation of proteolysis	363	12	4.43	2.71	+	0.00208	0.0413
positive regulation of cellular catabolic process	372	12	4.54	2.65	+	0.00253	0.0488
transmembrane receptor protein tyrosine kinase signaling pathway	516	16	6.29	2.54	+	0.000773	0.0182
negative regulation of phosphate metabolic process	558	17	6.8	2.5	+	0.000645	0.0155
negative regulation of phosphorus metabolic process	559	17	6.82	2.49	+	0.000657	0.0158
positive regulation of hydrolase activity	771	23	9.4	2.45	+	0.000154	0.00437
cellular response to organic cyclic compound	546	16	6.66	2.4	+	0.00137	0.0299
positive regulation of organelle organization	628	18	7.66	2.35	+	0.00124	0.0275
positive regulation of cellular component organization	1226	29	14.95	1.94	+	0.000729	0.0173
nucleobase-containing compound metabolic process	2804	18	34.19	0.53	-	0.0021	0.0411
cellular nitrogen compound metabolic process	3454	22	42.11	0.52	-	0.000449	0.0113
heterocycle metabolic process	2983	19	36.37	0.52	-	0.0011	0.0248
cellular aromatic compound metabolic process	3027	20	36.91	0.54	-	0.00164	0.034
Unclassified	3156	9	38.48	0.23	-	4.67e-09	2.84e-07
sensory perception	966	2	11.78	0.17	-	0.00123	0.0274
