# Supplementary material for: SFRP4+ stromal cell subpopulation with IGF1 signaling in human endometrial regeneration
Source: Cell Discov. 2022 Sep 27;8:95. doi: 10.1038/s41421-022-00438-7 (PMC9512788; doi:10.1038/s41421-022-00438-7)
Supplement: Supplementary file 4 — Supplementary Table S4 [file 41421_2022_438_MOESM4_ESM.xlsx]

## Sheet: ANTIGEN_PRESENTING
	p_val	avg_logFC	pct.1	pct.2	p_val_adj
CST1	3.63187e-72	1.21982	0.962	0.766	7.26375e-69
RCN1	3.73932e-109	0.985315	1	0.964	7.47865e-106
LRRC26	5.22508e-114	0.985041	0.988	0.771	1.04502e-110
IDH1	2.46545e-104	0.921671	0.998	0.898	4.9309e-101
HPGD	1.1688e-81	0.758698	0.97	0.773	2.33759e-78
TMEM141	1.17684e-89	0.69335	0.997	0.964	2.35367e-86
COX6A1P2	7.04002e-90	0.663179	0.99	0.745	1.408e-86
CYB5A	1.88078e-86	0.662424	1	0.988	3.76157e-83
HPRT1	5.83894e-73	0.654202	0.962	0.757	1.16779e-69
ALPL	4.79312e-74	0.649684	0.968	0.807	9.58624e-71
BTG3	2.35418e-69	0.631818	0.995	0.977	4.70835e-66
SPDEF	2.5844e-50	0.629327	0.92	0.727	5.16881e-47
C9orf152	4.62848e-76	0.629176	0.88	0.72	9.25696e-73
CTB-178M22.2	6.991e-75	0.626081	0.876	0.602	1.3982e-71
ACSL3	1.42452e-68	0.625361	0.963	0.87	2.84904e-65
GNG11	1.03788e-84	0.622454	0.997	0.977	2.07575e-81
RCN2	4.68377e-76	0.621853	0.995	0.893	9.36754e-73
HERPUD1	1.96163e-71	0.616866	0.997	0.968	3.92326e-68
SLC9A3R2	1.14101e-87	0.604362	0.982	0.948	2.28202e-84
CKB	6.66034e-55	0.602679	0.998	0.996	1.33207e-51
TAP1	8.78432e-71	0.587156	0.993	0.909	1.75686e-67
PLLP	1.12789e-86	0.585869	0.985	0.866	2.25578e-83
HLA-C	1.9701e-65	0.568663	0.997	0.968	3.9402e-62
PART1	1.99929e-60	0.567755	0.963	0.832	3.99859e-57
GSN	3.31737e-83	0.564734	0.998	0.979	6.63473e-80
SLC25A1	1.09904e-55	0.555896	0.95	0.841	2.19807e-52
PEBP4	4.16064e-74	0.552471	0.843	0.638	8.32128e-71
TMED3	5.65871e-74	0.55203	0.983	0.946	1.13174e-70
ST6GALNAC1	3.00089e-67	0.544732	0.94	0.814	6.00177e-64
RASSF4	2.00936e-80	0.532169	0.913	0.634	4.01872e-77
APOPT1	2.52629e-75	0.531199	0.978	0.929	5.05258e-72
GJB1	2.40138e-81	0.529483	0.932	0.762	4.80275e-78
EFHC2	4.42983e-60	0.529026	0.89	0.688	8.85965e-57
C1orf64	5.52772e-31	0.525797	0.746	0.616	1.10554e-27
SCGB1D2	2.99678e-15	0.520673	1	0.98	5.99356e-12
ERLEC1	1.09556e-54	0.511303	0.977	0.941	2.19111e-51
ESR1	4.53354e-64	0.50714	0.99	0.905	9.06708e-61
SIK1	3.79279e-60	0.497702	0.948	0.779	7.58557e-57
SLC7A1	1.25331e-63	0.495643	0.975	0.882	2.50661e-60
HLA-DOB	2.51074e-63	0.490338	0.908	0.727	5.02149e-60
THUMPD1	5.10887e-50	0.487232	0.933	0.871	1.02177e-46
WDR77	3.51922e-71	0.479423	0.942	0.789	7.03844e-68
HSD11B2	9.16348e-59	0.478271	0.927	0.805	1.8327e-55
CREB3L1	1.08673e-53	0.477336	0.978	0.902	2.17345e-50
HMGB3	2.17512e-42	0.47708	0.947	0.855	4.35024e-39
SOX17	1.40801e-42	0.477033	0.995	0.945	2.81602e-39
MIF	1.84646e-52	0.467257	0.998	0.998	3.69291e-49
KRT18	1.5216e-57	0.461609	1	0.996	3.04321e-54
COL1A2	7.83527e-66	0.456957	1	0.998	1.56705e-62
TAP2	4.27242e-59	0.452024	0.93	0.77	8.54485e-56
ATP1A1	1.40388e-67	0.451863	1	0.986	2.80776e-64
MUC1	1.36406e-45	0.445531	0.997	0.979	2.72811e-42
ATP6V0E2	2.70048e-58	0.444877	0.881	0.686	5.40096e-55
ATP6V1G1	6.48882e-50	0.442376	0.998	0.998	1.29776e-46
SLC39A8	4.80879e-60	0.439456	0.932	0.752	9.61757e-57
AKR1C3	6.51586e-50	0.438215	0.83	0.638	1.30317e-46
IFI27	1.77945e-38	0.438114	1	0.995	3.5589e-35
LPCAT3	3.06392e-53	0.433451	0.875	0.757	6.12785e-50
PSMB9	1.81623e-48	0.433038	0.955	0.859	3.63245e-45
MUC15	5.73444e-52	0.432634	0.813	0.554	1.14689e-48
HOXB-AS1	2.03109e-54	0.431597	0.846	0.698	4.06219e-51
NPDC1	1.26428e-47	0.4273	0.988	0.959	2.52857e-44
HBB	3.32961e-70	0.424723	0.9	0.509	6.65922e-67
HBA2	5.75668e-67	0.418657	0.898	0.582	1.15134e-63
IGFBP2	1.6388e-42	0.417226	0.987	0.912	3.2776e-39
TP53I3	2.52361e-51	0.41416	0.968	0.884	5.04723e-48
KCNG1	5.96686e-39	0.413148	0.836	0.716	1.19337e-35
TSC22D3	2.92702e-42	0.412429	0.923	0.775	5.85404e-39
HSD17B2	3.21883e-48	0.408809	0.86	0.743	6.43766e-45
TCEA3	3.12244e-44	0.403923	0.91	0.841	6.24489e-41
OFD1	3.48372e-39	0.403585	0.99	0.959	6.96744e-36
PTGDS	2.08651e-49	0.399572	0.988	0.921	4.17302e-46
PI3	0.000202282	0.399301	0.523	0.57	0.404563
TMEM101	4.15608e-40	0.399072	0.995	0.986	8.31217e-37
MRPL3	3.46677e-47	0.398601	0.972	0.912	6.93353e-44
SIAH2	8.68842e-37	0.397984	0.952	0.9	1.73768e-33
CREG1	5.76293e-38	0.397285	0.902	0.816	1.15259e-34
GREM2	1.76527e-44	0.397153	0.848	0.691	3.53055e-41
FSTL3	1.55331e-26	0.392102	0.736	0.655	3.10662e-23
KRT8	2.27544e-41	0.38785	1	0.998	4.55087e-38
NOV	3.68668e-31	0.38593	0.896	0.789	7.37336e-28
SLC26A4-AS1	7.33867e-49	0.385811	0.736	0.55	1.46773e-45
PSAT1	5.73871e-31	0.385401	0.871	0.784	1.14774e-27
CNDP2	1.24814e-53	0.385358	0.998	0.979	2.49628e-50
CSRP2	4.57431e-38	0.384044	0.918	0.759	9.14863e-35
NDUFC2	1.00356e-52	0.383329	1	0.98	2.00712e-49
ADAMTS8	6.65489e-25	0.378453	0.823	0.716	1.33098e-21
CD36	4.12966e-31	0.378445	0.91	0.793	8.25931e-28
ARL4D	2.08746e-31	0.374314	0.943	0.868	4.17491e-28
S100A10	5.59396e-26	0.373316	0.998	0.989	1.11879e-22
SMIM22	2.41141e-53	0.372366	0.998	0.991	4.82282e-50
THEM4	1.73769e-33	0.364891	0.778	0.666	3.47538e-30
RP11-295G20.2	3.66336e-27	0.363324	0.751	0.661	7.32671e-24
TMSB10	2.50128e-57	0.361019	1	1	5.00256e-54
SMS	6.97146e-33	0.356956	0.993	0.979	1.39429e-29
HGD	2.59299e-35	0.356624	0.932	0.882	5.18598e-32
NR4A2	4.3566e-30	0.356339	0.958	0.839	8.7132e-27
STXBP6	3.51884e-42	0.355606	0.942	0.814	7.03767e-39
TPD52	3.89005e-40	0.348273	0.948	0.841	7.78011e-37
IVNS1ABP	2.9882e-40	0.348171	0.968	0.934	5.97639e-37
PPP1R1B	2.72476e-39	0.346536	0.81	0.639	5.44951e-36
MAP2K6	1.48581e-37	0.34588	0.923	0.773	2.97162e-34
HMGN5	1.23335e-22	0.344032	0.696	0.545	2.4667e-19
ANKRD37	6.88849e-21	0.343539	0.865	0.811	1.3777e-17
LRP4	3.176e-38	0.337141	0.756	0.62	6.352e-35
CRACR2B	1.11143e-36	0.331744	0.883	0.796	2.22286e-33
PLA2G4F	4.06204e-39	0.331478	0.76	0.623	8.12408e-36
DHRS7	2.09591e-27	0.329522	0.928	0.838	4.19182e-24
STMN1	5.22116e-33	0.322785	0.99	0.925	1.04423e-29
U47924.27	6.2404e-31	0.317274	0.823	0.725	1.24808e-27
SYNGR2	6.44412e-37	0.316228	0.957	0.925	1.28882e-33
PAQR4	7.03453e-38	0.309853	0.756	0.616	1.40691e-34
ART3	1.05681e-07	0.308029	0.589	0.579	0.000211362
CD81	1.63289e-38	0.305437	0.998	0.991	3.26577e-35
APOE	1.3919e-46	0.304853	0.973	0.941	2.7838e-43
MAGED1	4.63875e-23	0.301657	0.923	0.893	9.2775e-20
IL20RA	2.15249e-30	0.300067	0.968	0.929	4.30498e-27
C1orf122	2.99078e-29	0.29699	0.978	0.966	5.98156e-26
SLC15A2	8.57425e-33	0.296912	0.868	0.78	1.71485e-29
SMIM24	2.12801e-10	0.295983	0.546	0.482	4.25601e-07
SCGB2A1	1.50034e-18	0.294004	1	0.986	3.00068e-15
STEAP4	6.02642e-30	0.290065	0.85	0.748	1.20528e-26
ARHGAP26	3.65798e-30	0.287313	0.881	0.766	7.31596e-27
STX18	9.35199e-31	0.286216	0.988	0.957	1.8704e-27
RP11-403I13.5	8.00052e-39	0.285167	0.698	0.486	1.6001e-35
GOLPH3	5.65088e-29	0.281036	0.942	0.941	1.13018e-25
PRR15	1.77252e-27	0.279396	0.886	0.752	3.54504e-24
ASRGL1	2.4189e-34	0.279343	1	0.996	4.8378e-31
NQO1	1.0557e-26	0.278748	0.838	0.748	2.1114e-23
TSPAN13	2.81746e-27	0.277547	0.948	0.884	5.63493e-24
RASSF7	3.13483e-29	0.274925	0.856	0.705	6.26966e-26
CREB3L4	1.37872e-19	0.273303	0.731	0.664	2.75745e-16
ABRACL	1.52633e-28	0.270574	0.958	0.961	3.05266e-25
CYBA	5.85464e-22	0.266745	0.997	0.995	1.17093e-18
HLA-A	2.51365e-21	0.262477	1	0.996	5.02729e-18
CITED4	1.30986e-23	0.262079	0.982	0.932	2.61973e-20
DLX5	1.22255e-18	0.26059	0.973	0.923	2.4451e-15
RNF144B	1.58407e-18	0.259586	0.846	0.764	3.16814e-15
GNLY	2.97932e-39	0.258558	0.786	0.593	5.95863e-36
PRR15L	2.67959e-27	0.256264	0.696	0.6	5.35917e-24
STXBP2	3.52996e-26	0.256182	0.93	0.886	7.05991e-23
PCSK6	2.32307e-17	0.254212	0.654	0.612	4.64613e-14
SGK1	9.31502e-19	0.253548	0.962	0.879	1.863e-15
TPD52L1	2.15043e-29	0.253148	0.992	0.948	4.30087e-26
IFI6	3.616e-10	0.251345	0.955	0.918	7.232e-07
SQLE	2.58541e-06	0.251102	0.843	0.879	0.00517083
AK4	1.70455e-22	0.250227	0.87	0.83	3.40909e-19
HMGCR	1.57563e-17	-0.256275	0.616	0.843	3.15125e-14
ELF3	3.73333e-13	-0.260245	0.998	0.993	7.46666e-10
TCTEX1D2	2.42444e-12	-0.260649	0.472	0.723	4.84887e-09
YBX3	2.10183e-19	-0.261008	0.945	0.982	4.20366e-16
CCDC78	3.6567e-15	-0.262921	0.28	0.232	7.31339e-12
MSMO1	6.05821e-12	-0.263781	0.669	0.823	1.21164e-08
ATP6V1C2	1.85706e-14	-0.265167	0.501	0.771	3.71411e-11
RNF39	2.83444e-25	-0.265607	0.107	0.47	5.66887e-22
GPX3	0.00114294	-0.267106	0.282	0.448	1
CFAP53	0.0460231	-0.267599	0.249	0.318	1
HIF1A	4.84028e-13	-0.269355	0.932	0.957	9.68056e-10
FAM134B	3.06104e-10	-0.270357	0.194	0.477	6.12209e-07
FAM177A1	0.0025026	-0.2711	0.96	0.971	1
JUP	1.85468e-14	-0.271549	0.778	0.873	3.70937e-11
ID4	1.61855e-10	-0.271673	0.908	0.945	3.2371e-07
TICAM1	1.41469e-16	-0.27179	0.528	0.721	2.82937e-13
NUSAP1	1.25329e-12	-0.272486	0.366	0.598	2.50658e-09
MORN5	5.17506e-11	-0.274259	0.277	0.457	1.03501e-07
SDCBP2	1.79816e-27	-0.276761	0.297	0.654	3.59631e-24
C12orf75	3.29327e-07	-0.277734	0.736	0.782	0.000658654
SLC12A7	1.24036e-34	-0.279806	0.361	0.723	2.48072e-31
PCAT19	0.000259896	-0.282026	0.523	0.709	0.519793
ACE	1.34737e-49	-0.28245	0.19	0.645	2.69474e-46
KCNK6	5.55079e-19	-0.282492	0.321	0.598	1.11016e-15
PLIN2	0.000153696	-0.283078	0.741	0.845	0.307392
C2CD4B	1.19256e-05	-0.285073	0.631	0.789	0.0238512
RIIAD1	0.0131989	-0.286415	0.239	0.4	1
TXNRD1	5.17875e-18	-0.287411	0.294	0.6	1.03575e-14
C4BPA	2.29089e-65	-0.288696	0.038	0.509	4.58178e-62
SAT1	3.44397e-17	-0.290025	1	1	6.88795e-14
CX3CL1	7.26586e-25	-0.290069	0.392	0.67	1.45317e-21
ZC3HAV1	1.09221e-11	-0.290333	0.786	0.882	2.18443e-08
SERINC5	2.50607e-25	-0.290498	0.456	0.721	5.01214e-22
SLC9A3R1	1.36783e-34	-0.290825	0.477	0.811	2.73566e-31
RRAD	4.31567e-10	-0.291554	0.559	0.764	8.63133e-07
FAM216B	5.58154e-05	-0.292072	0.272	0.457	0.111631
TEKT1	2.07805e-26	-0.292952	0.26	0.527	4.1561e-23
IRF6	1.55911e-20	-0.293471	0.716	0.875	3.11822e-17
KPNA2	1.08517e-10	-0.293999	0.603	0.788	2.17034e-07
SGMS2	6.96729e-18	-0.294128	0.548	0.755	1.39346e-14
C11orf97	1.81832e-34	-0.29528	0.155	0.457	3.63663e-31
GEM	3.62189e-12	-0.295939	0.619	0.764	7.24377e-09
ZNF165	6.71699e-18	-0.300185	0.424	0.693	1.3434e-14
SDC4	3.21105e-19	-0.300555	0.811	0.912	6.4221e-16
SFN	0.000367251	-0.300609	0.835	0.9	0.734502
APOL1	5.31335e-06	-0.302344	0.873	0.92	0.0106267
DMKN	8.11567e-22	-0.302927	0.611	0.848	1.62313e-18
TUBB4B	0.00010007	-0.30447	0.987	0.991	0.20014
BIRC3	4.78137e-05	-0.304962	0.965	0.984	0.0956275
CENPF	3.38063e-09	-0.305071	0.394	0.623	6.76127e-06
AC013264.2	0.0348031	-0.307036	0.272	0.407	1
EHF	3.29423e-21	-0.307154	0.828	0.936	6.58845e-18
CLDN3	2.27951e-15	-0.307899	1	1	4.55902e-12
TMX4	1.21471e-09	-0.308382	0.573	0.773	2.42941e-06
SOX9	1.13208e-20	-0.311863	0.28	0.589	2.26417e-17
F2RL1	7.18784e-17	-0.312024	0.701	0.838	1.43757e-13
GDA	1.16984e-31	-0.312477	0.205	0.577	2.33967e-28
IGF2BP2	2.12652e-35	-0.312659	0.222	0.618	4.25303e-32
HMGCS1	6.14031e-11	-0.312772	0.795	0.882	1.22806e-07
CXCL3	1.83218e-05	-0.313078	0.735	0.816	0.0366435
BHLHE41	2.98884e-44	-0.31332	0.167	0.593	5.97767e-41
CXCL1	2.19595e-08	-0.313978	0.275	0.482	4.3919e-05
EMP1	1.19028e-07	-0.316797	0.876	0.92	0.000238055
ELL2	1.51446e-26	-0.316803	0.387	0.712	3.02893e-23
S100A14	4.18785e-07	-0.320993	0.603	0.714	0.00083757
S100A1	6.72309e-24	-0.322045	0.326	0.648	1.34462e-20
FRMD4B	1.50947e-12	-0.322956	0.84	0.936	3.01895e-09
CADM1	7.90895e-23	-0.325065	0.279	0.591	1.58179e-19
MET	1.63369e-45	-0.326962	0.272	0.716	3.26738e-42
TOP2A	0.000348434	-0.327034	0.436	0.425	0.696868
TRIM25	9.8688e-28	-0.328264	0.351	0.67	1.97376e-24
AQP3	1.11458e-07	-0.330796	0.422	0.595	0.000222917
LAMB3	3.17132e-16	-0.332062	0.22	0.518	6.34263e-13
FAM110C	1.4084e-17	-0.332531	0.573	0.845	2.81679e-14
NEDD9	4.24148e-17	-0.333129	0.891	0.957	8.48296e-14
HMOX1	1.39128e-52	-0.335607	0.144	0.584	2.78255e-49
IDO1	1.36048e-16	-0.337104	0.526	0.768	2.72096e-13
ITGA2	4.6312e-23	-0.340645	0.324	0.636	9.26241e-20
DNALI1	1.04242e-15	-0.341157	0.421	0.65	2.08484e-12
PARD6B	5.84162e-32	-0.3417	0.479	0.805	1.16832e-28
EDN2	2.34462e-13	-0.343311	0.329	0.562	4.68923e-10
H2AFZ	7.43835e-09	-0.344199	0.973	0.986	1.48767e-05
ARHGAP29	6.64645e-14	-0.344672	0.374	0.598	1.32929e-10
CCDC146	4.52261e-17	-0.344776	0.576	0.796	9.04522e-14
BCL10	4.90899e-27	-0.346732	0.598	0.843	9.81798e-24
RHPN2	1.12523e-34	-0.347032	0.317	0.673	2.25046e-31
PDK4	3.37882e-06	-0.34762	0.696	0.802	0.00675764
DNAAF1	2.9861e-31	-0.348218	0.212	0.52	5.9722e-28
FOXJ1	0.0401554	-0.349113	0.446	0.552	1
LDLR	1.28701e-20	-0.349808	0.942	0.973	2.57402e-17
ARG2	1.63327e-18	-0.351198	0.641	0.809	3.26655e-15
SLC26A2	0.00643932	-0.351556	0.87	0.914	1
CD55	8.4006e-14	-0.353664	0.863	0.921	1.68012e-10
PLAU	1.36514e-41	-0.358127	0.164	0.555	2.73028e-38
CCDC80	2.13631e-44	-0.358837	0.311	0.734	4.27263e-41
MAOA	2.27305e-34	-0.359395	0.284	0.648	4.5461e-31
SNTN	5.80236e-16	-0.361115	0.247	0.512	1.16047e-12
LIPG	3.08698e-48	-0.363064	0.194	0.616	6.17397e-45
PERP	5.30485e-12	-0.364825	0.977	0.98	1.06097e-08
CCL2	2.26242e-14	-0.366953	0.796	0.925	4.52484e-11
PMAIP1	1.7887e-16	-0.369716	0.957	0.984	3.5774e-13
MED24	2.91533e-14	-0.370294	0.412	0.623	5.83066e-11
RAP2B	1.21706e-34	-0.372404	0.486	0.798	2.43412e-31
ARID5B	7.73649e-13	-0.372424	0.708	0.846	1.5473e-09
TES	6.12524e-35	-0.375452	0.783	0.959	1.22505e-31
AREG	6.96244e-05	-0.378442	0.399	0.555	0.139249
HSPB8	2.1132e-24	-0.38061	0.563	0.791	4.22641e-21
ADM	1.92988e-13	-0.383605	0.573	0.761	3.85975e-10
SCGB2A2	1.53718e-09	-0.38812	0.22	0.448	3.07437e-06
KCNK1	2.39302e-37	-0.388549	0.451	0.759	4.78604e-34
MFHAS1	1.69691e-35	-0.388864	0.336	0.68	3.39383e-32
KIAA1551	8.73139e-32	-0.390097	0.449	0.777	1.74628e-28
IGFBP5	4.76799e-26	-0.390732	0.806	0.936	9.53597e-23
CLDN1	2.21842e-38	-0.391535	0.252	0.641	4.43684e-35
SERPINB9	1.05667e-20	-0.393165	0.367	0.661	2.11335e-17
KRT23	1.57682e-17	-0.394618	0.097	0.432	3.15364e-14
MAP2K3	3.86366e-24	-0.396791	0.756	0.905	7.72731e-21
CYR61	6.58908e-16	-0.397613	0.988	0.979	1.31782e-12
SLC2A1	1.27566e-25	-0.39872	0.684	0.848	2.55132e-22
ICAM1	7.81985e-15	-0.399856	0.686	0.825	1.56397e-11
CD83	1.16192e-07	-0.404895	0.539	0.661	0.000232384
CLCF1	9.34536e-29	-0.40623	0.309	0.657	1.86907e-25
CLU	6.54106e-05	-0.406803	0.836	0.821	0.130821
CA12	1.41949e-35	-0.408707	0.184	0.593	2.83898e-32
ITPKC	7.25475e-19	-0.410506	0.79	0.911	1.45095e-15
C19orf33	6.83323e-14	-0.413751	0.788	0.882	1.36665e-10
LINC01320	3.71938e-12	-0.416054	0.322	0.564	7.43875e-09
NFKB1	8.91742e-28	-0.416771	0.638	0.841	1.78348e-24
C5orf49	1.34799e-07	-0.416911	0.319	0.53	0.000269598
RALGDS	2.4386e-40	-0.417456	0.484	0.838	4.87719e-37
INSIG1	2.82789e-18	-0.419777	0.743	0.873	5.65577e-15
GABRP	1.35175e-10	-0.420001	0.853	0.932	2.70349e-07
ETS2	4.99597e-27	-0.422239	0.923	0.954	9.99194e-24
KRT17	1.21569e-32	-0.422479	0.22	0.514	2.43137e-29
MAFK	1.33043e-32	-0.42328	0.594	0.846	2.66086e-29
CAPSL	3.2948e-08	-0.426193	0.327	0.546	6.5896e-05
CDH1	1.60787e-49	-0.427762	0.499	0.838	3.21574e-46
FOSL1	3.09869e-55	-0.43099	0.341	0.766	6.19738e-52
CFAP126	6.95441e-06	-0.433102	0.301	0.505	0.0139088
RIMKLB	0.000124225	-0.43692	0.845	0.912	0.248449
C9orf116	0.00764878	-0.437196	0.466	0.602	1
FAM84B	3.27691e-11	-0.439171	0.558	0.72	6.55383e-08
MMP26	4.82702e-08	-0.439719	0.746	0.816	9.65404e-05
TM4SF1	3.80028e-07	-0.441834	1	1	0.000760056
C2CD4A	1.38718e-36	-0.442143	0.275	0.659	2.77436e-33
GAL	3.37135e-06	-0.442821	0.169	0.405	0.00674271
NDRG1	4.3281e-24	-0.447329	0.598	0.814	8.6562e-21
F11R	1.2476e-43	-0.447404	0.619	0.879	2.4952e-40
DUSP2	2.95935e-07	-0.449631	0.895	0.945	0.00059187
RP11-356K23.1	6.10191e-16	-0.451215	0.267	0.5	1.22038e-12
CXCL2	0.00359813	-0.452891	0.97	0.966	1
HMGB2	0.00265369	-0.454616	0.813	0.88	1
GBP2	9.7113e-18	-0.457445	0.499	0.709	1.94226e-14
KRT7	5.03866e-09	-0.460588	0.371	0.546	1.00773e-05
CDKN1A	2.33276e-40	-0.461434	0.912	0.973	4.66552e-37
RASD1	1.44919e-05	-0.466523	0.903	0.898	0.0289839
DUSP4	4.92088e-16	-0.467823	0.534	0.729	9.84176e-13
FHL2	1.37524e-30	-0.475972	0.462	0.734	2.75048e-27
ODF3B	3.43533e-11	-0.477982	0.519	0.741	6.87066e-08
EPHA2	4.49091e-34	-0.482704	0.538	0.791	8.98183e-31
HBEGF	4.84427e-20	-0.48456	0.347	0.63	9.68855e-17
HES4	2.87874e-41	-0.487568	0.823	0.962	5.75747e-38
HES1	2.7091e-13	-0.492787	0.952	0.973	5.4182e-10
C8orf4	9.27302e-16	-0.505143	0.972	0.984	1.8546e-12
KLF5	7.54786e-16	-0.505795	0.968	0.988	1.50957e-12
SLC39A14	8.02539e-16	-0.506005	0.606	0.834	1.60508e-12
BBC3	2.24024e-51	-0.506228	0.329	0.757	4.48047e-48
TACSTD2	1.59033e-28	-0.506479	0.968	0.964	3.18065e-25
CRYAB	9.06548e-10	-0.514015	0.773	0.895	1.8131e-06
CYTOR	4.31245e-41	-0.527971	0.516	0.836	8.62491e-38
B4GALT5	6.43944e-50	-0.538868	0.504	0.829	1.28789e-46
USP53	1.42451e-13	-0.539483	0.942	0.968	2.84903e-10
ANXA1	2.96761e-31	-0.548466	0.998	0.995	5.93522e-28
PLA2G16	5.08527e-36	-0.548963	0.396	0.741	1.01705e-32
PHLDA2	3.61722e-22	-0.549987	0.863	0.957	7.23444e-19
CXCL8	8.92081e-07	-0.550933	0.995	0.988	0.00178416
TNFRSF12A	1.6809e-45	-0.571364	0.726	0.911	3.36181e-42
SYNE2	3.67708e-49	-0.591584	0.499	0.857	7.35416e-46
RSPH1	5.17118e-16	-0.592258	0.26	0.523	1.03424e-12
S100P	3.00974e-27	-0.607912	0.154	0.482	6.01949e-24
PIFO	7.96573e-08	-0.611393	0.357	0.571	0.000159315
FAM183A	2.95547e-12	-0.612244	0.304	0.561	5.91094e-09
SPP1	9.5852e-09	-0.613783	0.13	0.395	1.91704e-05
TMC5	5.8428e-25	-0.615237	0.157	0.53	1.16856e-21
GPRC5A	1.11298e-35	-0.621642	0.676	0.859	2.22595e-32
CSF3	4.34896e-14	-0.625925	0.381	0.598	8.69792e-11
TNFAIP2	8.47331e-32	-0.629509	0.347	0.673	1.69466e-28
ISG20	2.15647e-40	-0.632358	0.676	0.904	4.31293e-37
CLDN4	2.30591e-36	-0.634015	0.998	1	4.61182e-33
RAB11FIP1	7.19056e-42	-0.635765	0.863	0.962	1.43811e-38
OMG	6.19089e-09	-0.646242	0.317	0.534	1.23818e-05
UGCG	1.73411e-54	-0.653384	0.643	0.88	3.46822e-51
HMGA1	9.12211e-48	-0.659732	0.733	0.889	1.82442e-44
PFKFB3	1.3383e-42	-0.663081	0.546	0.821	2.6766e-39
LAMC2	3.9799e-36	-0.666227	0.548	0.805	7.9598e-33
C11orf88	4.51521e-12	-0.682877	0.346	0.571	9.03043e-09
CPM	1.24873e-28	-0.697532	0.71	0.85	2.49746e-25
MS4A8	0.0205608	-0.702796	0.329	0.473	1
TNFAIP3	1.49138e-26	-0.726791	0.955	0.982	2.98276e-23
LIF	2.78324e-56	-0.748643	0.119	0.612	5.56647e-53
EDN1	5.39309e-27	-0.75489	0.74	0.875	1.07862e-23
SERPINA1	4.49641e-30	-0.7649	0.503	0.78	8.99281e-27
MT1X	5.67471e-06	-0.774592	0.913	0.946	0.0113494
LINC01480	1.39756e-09	-0.784595	0.746	0.8	2.79511e-06
ERRFI1	8.02745e-48	-0.800579	0.855	0.955	1.60549e-44
C9orf24	0.00162436	-0.802439	0.416	0.593	1
NCOA7	2.66898e-47	-0.804646	0.756	0.95	5.33796e-44
DUSP5	1.59273e-51	-0.861918	0.628	0.886	3.18547e-48
MT1M	1.57792e-14	-0.863145	0.656	0.83	3.15583e-11
HIST1H4C	3.59276e-48	-0.864795	0.883	0.97	7.18553e-45
CP	2.20159e-39	-0.867728	0.077	0.534	4.40318e-36
C20orf85	0.000129152	-0.868831	0.384	0.573	0.258304
C1orf194	4.79574e-06	-0.869331	0.419	0.627	0.00959149
SOD2	1.10137e-26	-0.935781	0.968	0.991	2.20274e-23
TPPP3	0.00122838	-0.943275	0.771	0.802	1
PLAUR	3.51641e-51	-0.947857	0.825	0.939	7.03282e-48
IER3	3.60668e-56	-0.972216	0.992	0.998	7.21336e-53
G0S2	2.00363e-12	-0.993932	0.224	0.518	4.00725e-09
MT1F	6.25659e-05	-1.02822	0.905	0.954	0.125132
MT1H	2.61872e-64	-1.04955	0.192	0.696	5.23745e-61
MT2A	5.94776e-28	-1.05342	1	1	1.18955e-24
CAPS	0.000594839	-1.12771	0.908	0.902	1
SOX4	1.83249e-51	-1.14749	0.78	0.938	3.66497e-48
MMP7	4.46935e-13	-1.15915	0.618	0.7	8.93871e-10
CRIP1	1.81638e-45	-1.18033	0.881	0.98	3.63276e-42
STC1	2.09159e-60	-1.3157	0.22	0.695	4.18318e-57
GADD45A	1.63263e-77	-1.32987	0.863	0.968	3.26525e-74
MT1E	1.27935e-21	-1.38597	0.93	0.975	2.5587e-18
DEFB1	9.39637e-64	-1.42354	0.324	0.788	1.87927e-60
PAEP	2.57673e-06	-1.42757	0.543	0.679	0.00515347
MT1G	9.88773e-19	-1.85369	0.836	0.957	1.97755e-15
RPS17	5.9502e-92	-2.40986	0.556	0.879	1.19004e-88

## Sheet: EMT
	p_val	avg_logFC	pct.1	pct.2	p_val_adj
RPS17	2.12802e-96	2.02867	0.995	0.652	4.25604e-93
MMP7	1.06071e-64	1.89412	0.94	0.598	2.12141e-61
SOX4	5.52503e-70	1.50985	0.995	0.827	1.10501e-66
CPM	3.84657e-63	1.19055	0.965	0.738	7.69315e-60
SERPINA1	2.14121e-44	1.15491	0.91	0.579	4.28242e-41
TRH	2.71576e-43	1.07935	0.945	0.64	5.43153e-40
PLAUR	1.75528e-51	0.996767	1	0.855	3.51056e-48
GADD45A	5.36703e-44	0.864529	1	0.896	1.07341e-40
PHLDA2	1.00761e-31	0.828074	0.995	0.89	2.01521e-28
ERRFI1	2.28285e-31	0.761575	0.975	0.888	4.5657e-28
LAMC2	4.18384e-36	0.755779	0.975	0.609	8.36768e-33
UGCG	3.91767e-52	0.755771	0.97	0.713	7.83534e-49
HMGA1	5.11005e-41	0.74728	0.955	0.778	1.02201e-37
FHL2	7.2785e-32	0.747217	0.831	0.544	1.4557e-28
G0S2	7.03412e-06	0.739873	0.592	0.318	0.0140682
MED24	9.06399e-43	0.737729	0.846	0.445	1.8128e-39
CSF3	6.80477e-10	0.728649	0.672	0.447	1.36095e-06
ANXA1	3.68077e-23	0.696074	0.995	0.997	7.36153e-20
GPRC5A	1.78277e-31	0.691767	0.95	0.725	3.56555e-28
LIF	7.3741e-19	0.689089	0.692	0.287	1.47482e-15
CD83	1.11156e-09	0.684088	0.711	0.574	2.22312e-06
TNFRSF12A	8.29375e-38	0.680885	0.95	0.787	1.65875e-34
IER3	3.83423e-31	0.676344	0.995	0.995	7.66846e-28
AGR2	2.17188e-38	0.648893	0.975	0.737	4.34375e-35
KRT17	9.29309e-45	0.647582	0.736	0.284	1.85862e-41
CCL2	1.19851e-09	0.646684	0.975	0.834	2.39702e-06
TACSTD2	2.81625e-24	0.612016	0.98	0.963	5.63249e-21
PMAIP1	3.50346e-31	0.611316	1	0.963	7.00692e-28
CLU	4.905e-10	0.606089	0.851	0.825	9.81e-07
MMP26	6.75125e-34	0.600185	0.975	0.739	1.35025e-30
HES4	6.29769e-33	0.597692	0.985	0.871	1.25954e-29
CA12	2.26366e-44	0.596135	0.821	0.289	4.52732e-41
CXCL3	0.000210916	0.568123	0.826	0.763	0.421832
DNAJC10	9.12678e-33	0.563379	0.975	0.87	1.82536e-29
SPRY1	9.05038e-14	0.548877	0.806	0.664	1.81008e-10
HMGCS1	1.19935e-17	0.534521	0.97	0.809	2.39869e-14
CADM1	1.48163e-35	0.526914	0.811	0.35	2.96326e-32
MSMO1	3.6798e-29	0.523835	0.95	0.7	7.35961e-26
CXCL1	9.15256e-27	0.52295	0.746	0.297	1.83051e-23
PFKFB3	4.26384e-25	0.508403	0.9	0.633	8.52767e-22
CLDN4	1.92677e-20	0.507028	1	0.999	3.85355e-17
EDN2	0.0491113	0.506637	0.567	0.415	1
SOX9	2.34166e-34	0.501494	0.831	0.346	4.68331e-31
CYR61	7.72081e-18	0.495199	0.985	0.983	1.54416e-14
CYTOR	5.28729e-26	0.492681	0.96	0.61	1.05746e-22
LIPG	1.45701e-65	0.490922	0.905	0.291	2.91402e-62
HSPB8	6.78519e-24	0.476929	0.886	0.628	1.35704e-20
CCND1	1.25722e-20	0.476195	0.995	0.925	2.51445e-17
SERPINA5	1.15691e-17	0.469126	0.995	0.93	2.31382e-14
S100A14	1.15928e-10	0.468895	0.806	0.625	2.31855e-07
SERPINB9	1.53246e-07	0.467688	0.711	0.467	0.000306492
SLC2A1	1.04365e-18	0.466555	0.9	0.735	2.08729e-15
NPAS3	2.51039e-42	0.462372	0.871	0.367	5.02079e-39
AREG	0.0173337	0.458863	0.612	0.446	1
TFPI2	2.08343e-11	0.455202	1	0.972	4.16686e-08
EMID1	7.29337e-35	0.43087	0.905	0.594	1.45867e-31
INSIG1	5.12143e-17	0.427091	0.945	0.777	1.02429e-13
B4GALT5	4.89764e-30	0.422094	0.955	0.599	9.79528e-27
IHH	5.2361e-24	0.421029	0.876	0.593	1.04722e-20
LAPTM4B	3.37596e-26	0.420307	0.96	0.815	6.75192e-23
EMP1	1.69088e-06	0.416601	0.91	0.895	0.00338177
SLC9A3R1	1.55297e-37	0.414127	0.96	0.571	3.10593e-34
TNC	2.20672e-74	0.409522	0.861	0.275	4.41343e-71
BIRC3	3.2649e-05	0.403855	0.985	0.972	0.065298
FOSL1	2.4483e-33	0.403662	0.91	0.47	4.8966e-30
EDN1	1.03193e-08	0.39247	0.91	0.783	2.06386e-05
KCNK6	1.90103e-17	0.391425	0.731	0.397	3.80206e-14
TXNRD1	2.35776e-10	0.385898	0.667	0.395	4.71553e-07
MFSD2A	2.32131e-17	0.385178	0.945	0.802	4.64263e-14
BHLHE41	1.56828e-57	0.375581	0.891	0.264	3.13655e-54
CLCF1	1.10611e-06	0.366406	0.672	0.436	0.00221222
LINC01480	2.07065e-23	0.363755	0.95	0.735	4.14131e-20
DMKN	5.63149e-21	0.362	0.905	0.688	1.1263e-17
BCL10	3.39408e-21	0.353329	0.955	0.666	6.78816e-18
TNFAIP2	3.49082e-10	0.35082	0.731	0.457	6.98164e-07
ZNF165	1.51363e-09	0.344304	0.751	0.513	3.02725e-06
PGRMC1	4.03034e-15	0.34363	0.975	0.93	8.06068e-12
TWISTNB	5.41183e-16	0.338168	0.91	0.637	1.08237e-12
F2RL1	2.93424e-15	0.33526	0.925	0.734	5.86848e-12
TES	1.91465e-17	0.334823	0.98	0.844	3.8293e-14
ARHGAP29	2.25723e-05	0.334557	0.632	0.451	0.0451447
NFKBIA	6.27798e-11	0.334523	1	1	1.2556e-07
KCNK1	5.3058e-19	0.331753	0.851	0.547	1.06116e-15
RCAN1	9.85875e-09	0.331401	0.886	0.714	1.97175e-05
DDIT4	0.000534741	0.330669	0.965	0.923	1
LDLR	7.5596e-16	0.322711	0.995	0.949	1.51192e-12
RAB11FIP1	1.06126e-08	0.317797	0.965	0.9	2.12252e-05
TUBB2B	9.22834e-56	0.309697	0.781	0.248	1.84567e-52
TNF	1.46477e-31	0.308947	0.746	0.342	2.92954e-28
WNT7A	9.52789e-41	0.307071	0.602	0.134	1.90558e-37
CFI	7.15126e-12	0.305129	0.741	0.552	1.43025e-08
BBC3	6.75835e-22	0.297432	0.881	0.463	1.35167e-18
GJA1	1.1891e-24	0.292772	0.866	0.476	2.3782e-21
C8orf4	6.3591e-05	0.291746	0.97	0.979	0.127182
TNFAIP3	2.09105e-09	0.291205	0.99	0.963	4.18211e-06
FGFBP1	2.93994e-21	0.288444	0.592	0.191	5.87988e-18
CRABP2	4.89021e-07	0.288133	0.896	0.727	0.000978042
ITPKC	1.21868e-13	0.287629	0.97	0.823	2.43735e-10
DCDC2	5.3443e-25	0.285806	0.91	0.524	1.06886e-21
HMGCR	7.96559e-13	0.284623	0.91	0.687	1.59312e-09
HES1	0.00051733	0.280068	0.98	0.958	1
STC2	2.02028e-19	0.279015	0.697	0.262	4.04056e-16
CMTM6	6.97193e-15	0.276775	0.935	0.88	1.39439e-11
CLDN3	2.20594e-06	0.27601	1	1	0.00441187
LBH	3.96294e-12	0.275601	0.701	0.373	7.92588e-09
TNNC1	6.22504e-59	0.273997	0.771	0.197	1.24501e-55
DUSP5	3.33304e-23	0.267885	0.96	0.709	6.66608e-20
NUAK2	1.90896e-43	0.267347	0.771	0.201	3.81793e-40
COL12A1	2.40095e-36	0.263173	0.891	0.439	4.8019e-33
PODXL	1.19975e-11	0.261734	0.92	0.704	2.39951e-08
HPN	1.52991e-53	0.261466	0.821	0.232	3.05983e-50
NSG1	4.20131e-22	0.261407	0.622	0.169	8.40262e-19
IGF2BP2	2.63781e-14	0.261362	0.716	0.35	5.27562e-11
TIMP1	1.33896e-06	0.259725	0.965	0.952	0.00267792
WFDC2	4.70626e-05	0.258362	1	1	0.0941252
ID4	1.30437e-06	0.254649	0.965	0.918	0.00260874
SDC4	3.38649e-06	0.254401	0.905	0.851	0.00677298
TRIM25	1.15865e-09	0.254296	0.736	0.456	2.3173e-06
RND1	2.63472e-38	0.252015	0.851	0.306	5.26944e-35
SCGB2A2	3.77508e-14	-0.250558	0.652	0.263	7.55017e-11
HLA-E	2.42623e-10	-0.252347	0.995	0.997	4.85246e-07
ZWINT	0.0188807	-0.252821	0.687	0.528	1
SORBS2	2.14839e-15	-0.253014	0.741	0.816	4.29679e-12
CCNB1	1.02398e-13	-0.25339	0.463	0.525	2.04797e-10
PCCA	3.88028e-07	-0.253965	0.781	0.678	0.000776057
HSPA1A	5.47997e-10	-0.254621	1	0.998	1.09599e-06
ABHD11	1.89236e-13	-0.256229	0.886	0.86	3.78471e-10
PHF8	4.69854e-29	-0.256982	0.398	0.628	9.39708e-26
CDK1	1.43606e-10	-0.257764	0.498	0.484	2.87212e-07
FAM46A	4.99322e-11	-0.258322	0.597	0.699	9.98644e-08
NOSTRIN	5.08863e-17	-0.260794	0.716	0.72	1.01773e-13
PIGA	1.17304e-20	-0.262683	0.512	0.706	2.34607e-17
SLC30A2	0.0185717	-0.263606	0.637	0.479	1
BST2	6.81869e-22	-0.263997	0.572	0.791	1.36374e-18
ELP3	1.91423e-11	-0.264074	0.92	0.916	3.82846e-08
MGST2	4.63481e-14	-0.264228	0.96	0.955	9.26961e-11
RBM47	8.88037e-12	-0.265856	0.801	0.863	1.77607e-08
GCNT3	9.23596e-16	-0.266888	0.522	0.6	1.84719e-12
GREM2	5.97276e-10	-0.267425	0.811	0.764	1.19455e-06
C5orf49	2.44425e-07	-0.272376	0.697	0.363	0.000488849
PKP3	1.69455e-19	-0.272688	0.672	0.785	3.3891e-16
ZMYND10	3.2978e-38	-0.272695	0.169	0.376	6.5956e-35
IGFBP7	4.33327e-17	-0.272869	0.995	0.999	8.66654e-14
SPARC	1.28891e-17	-0.273508	0.975	0.986	2.57782e-14
CTNNA2	6.13048e-12	-0.274145	0.801	0.736	1.2261e-08
PCNA	3.80879e-17	-0.275076	0.522	0.669	7.61759e-14
GMNN	2.7261e-06	-0.275352	0.851	0.768	0.00545221
SQLE	9.30385e-05	-0.275479	0.905	0.851	0.186077
HOMER2	7.12013e-15	-0.277125	0.925	0.884	1.42403e-11
SOCS3	2.70033e-13	-0.277506	0.905	0.965	5.40065e-10
PAX2	2.66965e-13	-0.278588	0.806	0.741	5.33929e-10
APOL4	2.06094e-24	-0.282665	0.418	0.639	4.12189e-21
FXYD3	1.37819e-12	-0.28473	0.945	0.929	2.75637e-09
PRR15L	8.13868e-15	-0.286762	0.682	0.643	1.62774e-11
RP1-193H18.2	3.88353e-22	-0.288578	0.612	0.687	7.76707e-19
RP11-356K23.1	8.19632e-19	-0.288648	0.687	0.315	1.63926e-15
POU5F1	4.41767e-17	-0.290363	0.478	0.674	8.83534e-14
PAQR4	1.62136e-16	-0.291363	0.662	0.694	3.24271e-13
HLA-C	7.53531e-10	-0.292216	1	0.979	1.50706e-06
ABRACL	4.97117e-20	-0.29323	0.965	0.958	9.94233e-17
KYNU	4.51769e-23	-0.293579	0.612	0.706	9.03537e-20
NNMT	1.60411e-10	-0.293588	0.821	0.844	3.20822e-07
DLX6	7.29026e-26	-0.294864	0.478	0.694	1.45805e-22
NEAT1	1.02591e-11	-0.295815	0.995	0.999	2.05182e-08
SLAIN1	4.14284e-16	-0.295944	0.796	0.744	8.28568e-13
LYPLA1	1.86004e-16	-0.296996	0.9	0.903	3.72008e-13
CXCR4	1.73682e-21	-0.298523	0.746	0.89	3.47363e-18
BASP1	8.56978e-15	-0.301314	0.871	0.912	1.71396e-11
THEM4	1.84718e-09	-0.303609	0.786	0.711	3.69436e-06
HIST1H2AC	5.67201e-29	-0.305476	0.438	0.767	1.1344e-25
HOXB6	1.66829e-19	-0.307262	0.706	0.8	3.33657e-16
RPS6KA5	1.70086e-08	-0.308213	0.816	0.756	3.40171e-05
CKS2	1.24604e-12	-0.310724	0.881	0.95	2.49208e-09
PCSK6	5.0246e-13	-0.311452	0.687	0.623	1.00492e-09
CAPSL	0.0364236	-0.312048	0.647	0.388	1
SH3GLB2	9.99908e-24	-0.312909	0.726	0.819	1.99982e-20
CLDN5	1.54384e-48	-0.314524	0.333	0.708	3.08768e-45
CRACR2B	7.65015e-17	-0.317643	0.876	0.834	1.53003e-13
C2CD4B	0.00263358	-0.318128	0.801	0.688	1
RASSF7	2.33945e-25	-0.318239	0.607	0.82	4.67889e-22
DNAJB13	1.9431e-23	-0.318662	0.483	0.622	3.88619e-20
ADAM15	9.21191e-26	-0.321223	0.697	0.809	1.84238e-22
LINC01541	3.49191e-09	-0.321688	0.965	0.955	6.98381e-06
TOP2A	6.17294e-37	-0.326692	0.234	0.472	1.23459e-33
PCLAF	1.80471e-09	-0.329076	0.582	0.639	3.60941e-06
UBE2C	0.000616559	-0.332211	0.701	0.556	1
STXBP2	1.89281e-23	-0.335401	0.9	0.91	3.78563e-20
PDZK1IP1	1.28282e-14	-0.337065	0.552	0.627	2.56565e-11
FAM129B	5.24962e-22	-0.337207	0.836	0.877	1.04992e-18
RP11-403I13.5	1.21112e-45	-0.337454	0.333	0.65	2.42225e-42
GMPR	1.80546e-18	-0.338665	0.821	0.819	3.61093e-15
WDR77	4.9046e-18	-0.340143	0.876	0.866	9.80921e-15
SMAD9	4.0363e-21	-0.341547	0.831	0.865	8.07261e-18
ALDH6A1	2.67543e-21	-0.34428	0.955	0.935	5.35087e-18
FSTL3	7.1521e-09	-0.346856	0.756	0.685	1.43042e-05
TLE1	3.50387e-22	-0.346974	0.905	0.956	7.00774e-19
ABCG1	5.30891e-25	-0.348514	0.721	0.771	1.06178e-21
GNLY	2.57816e-38	-0.350836	0.532	0.727	5.15632e-35
IFI6	1.10997e-08	-0.351009	0.891	0.947	2.21994e-05
WARS	1.04159e-26	-0.351888	0.537	0.765	2.08318e-23
RP11-519G16.5	1.14747e-11	-0.35364	0.905	0.877	2.29493e-08
SLC26A4-AS1	1.48371e-13	-0.355698	0.697	0.636	2.96741e-10
SEC14L1	7.56587e-24	-0.356955	0.96	0.971	1.51317e-20
AKR1C3	9.93662e-16	-0.358397	0.672	0.751	1.98732e-12
LINC01320	2.78777e-23	-0.358408	0.269	0.475	5.57553e-20
KCNG1	1.18064e-10	-0.358463	0.811	0.771	2.36129e-07
GPT2	7.4676e-28	-0.360689	0.751	0.767	1.49352e-24
SAMHD1	8.76329e-16	-0.361379	0.9	0.898	1.75266e-12
PLA2G4F	1.32814e-23	-0.362626	0.652	0.703	2.65627e-20
APOE	6.68515e-33	-0.362726	0.955	0.958	1.33703e-29
LRP4	1.51307e-19	-0.362855	0.682	0.692	3.02614e-16
S100P	1.50764e-33	-0.365914	0.721	0.227	3.01528e-30
APOL1	1.72488e-12	-0.366067	0.891	0.897	3.44976e-09
IGFBP2	3.05537e-16	-0.366744	0.95	0.951	6.11074e-13
TK1	3.74946e-25	-0.368124	0.378	0.594	7.49892e-22
PKP2	5.16463e-27	-0.369154	0.642	0.831	1.03293e-23
ANXA2	1.43523e-23	-0.371848	1	1	2.87046e-20
PERP	6.33308e-16	-0.374972	0.965	0.981	1.26662e-12
PLIN2	3.08356e-16	-0.375323	0.721	0.806	6.16713e-13
DUOXA1	1.07294e-14	-0.375343	0.746	0.669	2.14588e-11
ESR1	2.29383e-18	-0.375819	0.9	0.959	4.58766e-15
SLC15A2	4.0526e-29	-0.376345	0.821	0.827	8.1052e-26
UBALD2	2.90161e-21	-0.37843	0.935	0.894	5.80322e-18
UPK1B	0.0134708	-0.378996	0.642	0.354	1
RSPH1	2.2057e-11	-0.379245	0.682	0.326	4.41139e-08
NUDT16	2.5488e-23	-0.379615	0.781	0.807	5.09761e-20
KRT8	3.60169e-20	-0.38168	1	0.999	7.20338e-17
KLF2	1.19583e-33	-0.382622	0.806	0.839	2.39167e-30
HOXB7	3.39681e-28	-0.383118	0.806	0.843	6.79362e-25
RNF144B	7.6565e-23	-0.383634	0.796	0.809	1.5313e-19
RASD1	4.42254e-09	-0.383994	0.781	0.926	8.84508e-06
HMGN5	4.00271e-22	-0.384884	0.448	0.66	8.00543e-19
ALCAM	1.03518e-21	-0.392395	0.94	0.933	2.07036e-18
APOL2	2.758e-26	-0.394139	0.811	0.844	5.516e-23
HLA-DMB	1.32085e-07	-0.394918	0.637	0.73	0.000264169
SECISBP2L	3.97961e-29	-0.396889	0.836	0.868	7.95922e-26
RP11-295G20.2	1.0175e-17	-0.39717	0.701	0.709	2.035e-14
TUBA1B	6.07813e-12	-0.403238	1	0.986	1.21563e-08
DNAJC15	8.90778e-29	-0.404051	0.995	0.986	1.78156e-25
U47924.27	1.2126e-22	-0.404481	0.776	0.776	2.42519e-19
WHRN	5.71857e-38	-0.405072	0.423	0.738	1.14371e-34
TCEA3	3.71573e-21	-0.408342	0.935	0.864	7.43146e-18
SLC25A1	9.01404e-12	-0.410854	0.92	0.892	1.80281e-08
HERPUD1	2.01035e-16	-0.411948	0.985	0.982	4.02071e-13
PPM1H	2.26342e-21	-0.414012	0.841	0.83	4.52685e-18
ITGB8	3.15355e-26	-0.415209	0.965	0.982	6.3071e-23
SOX17	2.58531e-18	-0.417165	0.925	0.98	5.17062e-15
GOLPH3	2.4606e-32	-0.418747	0.925	0.945	4.92121e-29
CDS1	8.66625e-29	-0.418923	0.791	0.824	1.73325e-25
VNN1	3.15009e-19	-0.419307	0.781	0.789	6.30017e-16
ODF3B	0.000172011	-0.422848	0.736	0.603	0.344023
SPP1	2.40026e-10	-0.423184	0.244	0.261	4.80051e-07
ATP6V0E2	2.19228e-21	-0.425807	0.761	0.792	4.38456e-18
ARL4D	1.16784e-21	-0.425921	0.876	0.913	2.33568e-18
NFIB	5.10786e-29	-0.426822	0.94	0.953	1.02157e-25
LRRC1	7.12764e-29	-0.42747	0.796	0.833	1.42553e-25
LMO7	2.53633e-24	-0.433908	0.701	0.74	5.07267e-21
THAP4	4.61296e-24	-0.437938	0.856	0.851	9.22591e-21
ENPP3	2.49843e-18	-0.440063	0.876	0.84	4.99686e-15
SAA1	1.85043e-07	-0.442708	0.716	0.591	0.000370085
PSENEN	1.89711e-21	-0.446182	0.94	0.952	3.79422e-18
SLC39A8	1.80682e-27	-0.446467	0.831	0.848	3.61364e-24
AK4	1.3242e-35	-0.446529	0.806	0.86	2.64839e-32
IDO1	4.38951e-06	-0.4507	0.716	0.627	0.00877903
OMG	1.91703e-09	-0.456502	0.682	0.367	3.83406e-06
MIF	7.12531e-24	-0.464804	1	0.998	1.42506e-20
ANK3	5.07989e-26	-0.465417	0.891	0.872	1.01598e-22
TSC2	1.3203e-35	-0.466949	0.791	0.852	2.64059e-32
PSAT1	3.00623e-21	-0.467518	0.781	0.839	6.01246e-18
SIAH2	1.16803e-26	-0.469459	0.871	0.938	2.33605e-23
CCL20	2.24045e-10	-0.470342	0.776	0.738	4.48091e-07
TP53I3	2.38032e-34	-0.470955	0.881	0.937	4.76064e-31
HMGB2	7.24261e-10	-0.471543	0.9	0.834	1.44852e-06
ZDHHC12	1.13731e-30	-0.472168	0.846	0.853	2.27462e-27
CREG1	6.54442e-30	-0.472683	0.766	0.88	1.30888e-26
TMEM101	8.46062e-26	-0.474835	0.985	0.992	1.69212e-22
RXFP1	4.12464e-27	-0.475611	0.841	0.874	8.24928e-24
VAMP8	9.72413e-43	-0.481305	0.98	0.985	1.94483e-39
HOXB-AS1	3.32813e-31	-0.481646	0.771	0.776	6.65627e-28
FAM177A1	9.95138e-20	-0.483277	0.975	0.963	1.99028e-16
TSTD1	1.66349e-41	-0.483973	0.98	0.987	3.32699e-38
LPCAT3	1.06702e-34	-0.484613	0.776	0.827	2.13403e-31
ERLEC1	3.60489e-25	-0.490081	0.95	0.961	7.20978e-22
TPD52	1.28229e-35	-0.49157	0.801	0.916	2.56459e-32
DLG5	6.6007e-37	-0.49287	0.876	0.915	1.32014e-33
TSHZ2	8.95959e-40	-0.49324	0.413	0.78	1.79192e-36
KRT18	1.05499e-31	-0.493427	0.995	0.999	2.10999e-28
C11orf88	0.000279713	-0.500865	0.682	0.407	0.559425
CENPM	1.55699e-32	-0.503633	0.761	0.809	3.11397e-29
MS4A8	1.36799e-10	-0.507719	0.418	0.395	2.73598e-07
PI3	7.63235e-06	-0.511856	0.662	0.521	0.0152647
MGST1	4.11236e-09	-0.513208	0.955	0.966	8.22473e-06
HBB	5.01518e-57	-0.518207	0.373	0.782	1.00304e-53
TSC22D3	2.26888e-37	-0.519838	0.692	0.885	4.53777e-34
TUBB4B	2.78338e-26	-0.520516	0.98	0.991	5.56675e-23
ASRGL1	1.23807e-44	-0.522347	0.995	0.999	2.47615e-41
ISG15	5.48564e-36	-0.523941	0.91	0.969	1.09713e-32
MUC15	1.0767e-46	-0.526722	0.423	0.743	2.1534e-43
CBR3	6.82818e-39	-0.528254	0.323	0.652	1.36564e-35
TMED3	2.09084e-32	-0.534612	0.965	0.966	4.18167e-29
GJB1	1.12117e-40	-0.538477	0.771	0.866	2.24234e-37
RAMP2	3.432e-41	-0.538794	0.886	0.923	6.86401e-38
PEBP4	2.18846e-33	-0.539038	0.682	0.757	4.37691e-30
PPP1R1B	1.29573e-26	-0.53983	0.687	0.736	2.59147e-23
HBA2	1.47831e-46	-0.541056	0.562	0.784	2.95662e-43
THUMPD1	1.27833e-34	-0.541103	0.856	0.913	2.55666e-31
PTGDS	7.66926e-50	-0.541107	0.861	0.976	1.53385e-46
NQO1	2.69768e-35	-0.544194	0.716	0.811	5.39535e-32
PRKX	3.08637e-47	-0.547055	0.896	0.944	6.17275e-44
SLC7A1	1.72323e-38	-0.556681	0.876	0.942	3.44646e-35
NDUFC2	8.31001e-39	-0.560863	0.99	0.991	1.662e-35
IVNS1ABP	1.00933e-47	-0.561124	0.91	0.96	2.01865e-44
MRPL3	1.30693e-39	-0.561208	0.945	0.943	2.61385e-36
SMS	1.32348e-31	-0.562486	0.97	0.99	2.64696e-28
ATP1A1	1.39014e-44	-0.564293	0.97	0.998	2.78027e-41
SMIM22	2.95591e-48	-0.56465	0.99	0.996	5.91183e-45
HSD11B2	1.48342e-40	-0.56866	0.811	0.88	2.96684e-37
ACSL3	9.07391e-28	-0.572104	0.9	0.922	1.81478e-24
STC1	1.37491e-21	-0.574068	0.856	0.364	2.74982e-18
HSD17B2	1.233e-51	-0.574095	0.706	0.824	2.466e-48
DUOX1	4.68228e-31	-0.57866	0.776	0.79	9.36456e-28
SLC34A2	1.10177e-32	-0.578962	0.881	0.883	2.20354e-29
SLC9A3R2	6.54308e-39	-0.57963	0.96	0.967	1.30862e-35
C9orf152	9.09237e-33	-0.582323	0.766	0.81	1.81847e-29
RCN2	4.1557e-27	-0.583875	0.935	0.948	8.31139e-24
MAP2K6	3.6646e-45	-0.589844	0.746	0.873	7.32919e-42
APOPT1	2.60648e-42	-0.59081	0.96	0.953	5.21296e-39
DHRS7	1.25699e-36	-0.592309	0.731	0.916	2.51397e-33
SLPI	9.56649e-27	-0.596221	0.96	0.982	1.9133e-23
NOV	4.43498e-33	-0.596647	0.781	0.858	8.86997e-30
TMSB10	1.67746e-59	-0.597201	1	1	3.35491e-56
TAP2	2.59171e-44	-0.598057	0.781	0.867	5.18343e-41
C9orf24	0.0178721	-0.60308	0.637	0.473	1
RASSF4	2.47855e-59	-0.604716	0.473	0.842	4.9571e-56
S100A11	2.13405e-53	-0.618215	1	1	4.26809e-50
STEAP4	6.76184e-51	-0.618393	0.682	0.826	1.35237e-47
MUC1	6.03579e-42	-0.619407	0.975	0.991	1.20716e-38
CD36	1.6103e-34	-0.624354	0.791	0.866	3.22059e-31
BTG3	6.13838e-29	-0.629955	0.97	0.99	1.22768e-25
NR4A2	6.7464e-38	-0.63005	0.716	0.939	1.34928e-34
ST6GALNAC1	5.91959e-46	-0.630158	0.831	0.889	1.18392e-42
HILPDA	1.62117e-27	-0.641276	0.846	0.832	3.24234e-24
HLA-DOB	3.59891e-49	-0.649109	0.721	0.841	7.19781e-46
STMN1	3.10747e-32	-0.653491	0.915	0.968	6.21494e-29
C1orf122	3.50671e-49	-0.65394	0.965	0.974	7.01343e-46
RIMKLB	4.62535e-21	-0.65564	0.851	0.883	9.25071e-18
CITED4	1.02997e-42	-0.656104	0.91	0.968	2.05994e-39
CSRP2	1.35633e-52	-0.658509	0.597	0.892	2.71266e-49
HMGB3	6.62546e-32	-0.664232	0.881	0.907	1.32509e-28
ANKRD37	1.10559e-37	-0.667042	0.791	0.849	2.21119e-34
CNDP2	1.3188e-58	-0.668874	0.97	0.993	2.6376e-55
ALPL	1.91092e-31	-0.696313	0.871	0.895	3.82183e-28
CD81	3.53253e-63	-0.700781	0.995	0.995	7.06506e-60
IL20RA	7.39473e-59	-0.701322	0.891	0.961	1.47895e-55
OFD1	1.82856e-52	-0.703667	0.945	0.981	3.65713e-49
FAM213A	1.60364e-58	-0.707559	0.93	0.977	3.20727e-55
FTH1	3.77883e-76	-0.708824	1	1	7.55767e-73
CTB-178M22.2	1.73955e-37	-0.715264	0.627	0.768	3.47911e-34
C10orf10	1.45756e-35	-0.716416	0.821	0.854	2.91512e-32
MT1X	7.93976e-09	-0.717846	0.945	0.926	1.58795e-05
PSMB9	1.57718e-55	-0.723211	0.841	0.923	3.15437e-52
GSN	5.82237e-60	-0.726726	0.975	0.992	1.16447e-56
MT1M	1.55516e-06	-0.732241	0.801	0.728	0.00311032
IFI27	1.18748e-34	-0.732306	1	0.997	2.37496e-31
HPGD	3.95478e-25	-0.734291	0.836	0.883	7.90957e-22
EFHC2	1.64868e-45	-0.743481	0.692	0.813	3.29737e-42
MPZL2	6.74692e-60	-0.752101	0.91	0.983	1.34938e-56
HGD	2.90126e-63	-0.75384	0.826	0.925	5.80252e-60
TPD52L1	4.51861e-62	-0.754884	0.935	0.978	9.03721e-59
MT1H	3.24984e-05	-0.763203	0.746	0.371	0.0649968
PLLP	3.83486e-62	-0.768538	0.846	0.945	7.66972e-59
CREB3L1	1.46475e-50	-0.774842	0.896	0.951	2.9295e-47
PAPSS1	1.62579e-45	-0.78051	0.955	0.986	3.25159e-42
GNG11	6.63416e-56	-0.803155	0.975	0.99	1.32683e-52
MT2A	3.562e-07	-0.810229	1	1	0.000712401
S100A10	6.90207e-51	-0.814598	0.975	0.998	1.38041e-47
ACSL5	8.39616e-68	-0.816254	0.975	0.996	1.67923e-64
HPRT1	5.96788e-49	-0.821648	0.697	0.898	1.19358e-45
TAP1	5.05605e-61	-0.825398	0.9	0.963	1.01121e-57
COL1A2	1.59551e-46	-0.831972	1	0.999	3.19103e-43
ATP6V1G1	3.81984e-66	-0.841452	1	0.998	7.63968e-63
TPPP3	1.27354e-12	-0.843235	0.821	0.779	2.54709e-09
TMEM141	1.38661e-57	-0.851603	0.96	0.985	2.77322e-54
CAPS	1.91089e-07	-0.853064	0.836	0.92	0.000382179
SGK1	1.76999e-39	-0.853666	0.756	0.956	3.53998e-36
SIK1	4.27745e-74	-0.895437	0.577	0.927	8.5549e-71
ADAMTS8	5.60804e-53	-0.940847	0.572	0.813	1.12161e-49
CKB	5.36593e-62	-0.987894	0.995	0.998	1.07319e-58
CYB5A	5.04017e-72	-0.993072	0.985	0.996	1.00803e-68
COX6A1P2	6.26392e-64	-1.01379	0.746	0.898	1.25278e-60
PART1	8.60294e-79	-1.06084	0.746	0.932	1.72059e-75
MT1E	0.000382717	-1.1245	0.96	0.95	0.765434
RCN1	9.17721e-45	-1.16461	0.98	0.983	1.83544e-41
MT1F	2.92853e-22	-1.17636	0.95	0.924	5.85706e-19
SCGB2A1	3.19607e-56	-1.26703	0.965	0.999	6.39214e-53
LRRC26	1.3197e-71	-1.36208	0.726	0.916	2.6394e-68
SCGB1D2	3.21684e-24	-1.39699	0.99	0.991	6.43369e-21
IDH1	2.69157e-76	-1.44371	0.871	0.967	5.38314e-73
CST1	1.77044e-54	-1.58801	0.761	0.889	3.54089e-51
MT1G	0.0240681	-1.7152	0.985	0.876	1
SCGB1D4	2.86942e-61	-2.39964	0.861	0.945	5.73885e-58

## Sheet: SECRETORY
	p_val	avg_logFC	pct.1	pct.2	p_val_adj
MT1G	2.15558e-84	2.86786	0.995	0.875	4.31116e-81
MT1E	9.9426e-85	2.22054	1	0.942	1.98852e-81
PAEP	3.76859e-16	2.19627	0.725	0.586	7.53718e-13
STC1	1.92194e-64	2.02432	0.889	0.364	3.84388e-61
DEFB1	7.51125e-52	1.97628	0.931	0.473	1.50225e-48
MT1F	1.0151e-77	1.9653	0.989	0.916	2.03019e-74
MT1H	1.48217e-89	1.8557	0.942	0.337	2.96434e-86
MT2A	5.38549e-73	1.77048	1	1	1.0771e-69
CXCL14	2.88858e-55	1.6853	0.693	0.142	5.77715e-52
MT1M	1.05385e-69	1.65265	0.958	0.698	2.1077e-66
MT1X	1.29448e-60	1.57578	0.989	0.918	2.58895e-57
SOD2	1.35999e-56	1.44885	0.995	0.976	2.71997e-53
CP	4.65186e-65	1.41069	0.831	0.194	9.30372e-62
SPP1	1.07935e-39	1.24482	0.688	0.174	2.1587e-36
S100P	6.43948e-08	1.21438	0.497	0.276	0.00012879
RIMKLB	4.38128e-51	1.15226	0.989	0.856	8.76257e-48
MGST1	1.75252e-26	1.14326	0.995	0.958	3.50504e-23
SLC39A14	9.80384e-58	1.13149	0.958	0.669	1.96077e-54
DUSP5	1.2467e-41	1.12133	0.947	0.714	2.49339e-38
RASD1	8.01915e-49	1.11573	0.995	0.882	1.60383e-45
GADD45A	3.28536e-47	1.06245	0.979	0.901	6.57071e-44
NCOA7	2.73429e-34	1.0599	0.952	0.83	5.46857e-31
USP53	3.13226e-56	1.02785	0.984	0.948	6.26452e-53
TNFAIP3	9.43143e-39	0.997591	0.995	0.963	1.88629e-35
CRYAB	3.89796e-15	0.991698	0.899	0.819	7.79593e-12
TMC5	7.13313e-34	0.985368	0.72	0.263	1.42663e-30
GABRP	9.04723e-65	0.979521	0.984	0.873	1.80945e-61
FAM84B	4.16344e-49	0.963888	0.899	0.585	8.32687e-46
DUSP2	6.9927e-27	0.957675	0.979	0.907	1.39854e-23
SLC26A2	1.05368e-31	0.938313	0.974	0.875	2.10737e-28
GBP2	3.21166e-62	0.937093	0.947	0.533	6.42332e-59
PLA2G16	1.43085e-57	0.929647	0.947	0.488	2.8617e-54
EDN1	6.86534e-29	0.919711	0.91	0.785	1.37307e-25
KLF5	3.80238e-46	0.901433	0.989	0.975	7.60477e-43
IER3	9.85e-45	0.895947	1	0.994	1.97e-41
TM4SF1	3.04915e-45	0.894281	1	1	6.09829e-42
SYNE2	4.8212e-42	0.884286	0.952	0.618	9.64241e-39
IDO1	5.53744e-63	0.883813	0.947	0.584	1.10749e-59
DUSP4	7.74911e-40	0.868339	0.91	0.573	1.54982e-36
C2CD4A	1.63096e-56	0.86588	0.873	0.38	3.26191e-53
FAM177A1	1.03473e-58	0.855879	1	0.959	2.06945e-55
C2CD4B	5.66142e-40	0.848306	0.931	0.664	1.13228e-36
CXCL8	5.78133e-19	0.842814	1	0.99	1.15627e-15
LINC01320	9.48953e-55	0.838117	0.873	0.355	1.89791e-51
HBEGF	4.59388e-29	0.815101	0.757	0.431	9.18777e-26
SCGB2A2	1.97912e-05	0.812695	0.455	0.306	0.0395824
CLDN1	2.5319e-43	0.810741	0.804	0.369	5.0638e-40
LINC01541	9.19637e-48	0.810179	0.995	0.949	1.83927e-44
HLA-DMB	5.94892e-27	0.805264	0.894	0.678	1.18978e-23
C19orf33	6.16603e-46	0.801269	0.968	0.807	1.23321e-42
FAM110C	9.31023e-49	0.777631	0.952	0.656	1.86205e-45
CXCL2	2.51828e-14	0.770085	0.968	0.968	5.03656e-11
ARID5B	4.52849e-40	0.762653	0.937	0.743	9.05699e-37
NNMT	9.32564e-09	0.750733	0.899	0.829	1.86513e-05
APOL1	2.85063e-41	0.74414	0.963	0.882	5.70125e-38
RAB11FIP1	2.0267e-43	0.741549	0.979	0.898	4.0534e-40
ADM	2.28639e-34	0.735717	0.894	0.619	4.57278e-31
NDRG1	2.07009e-48	0.734773	0.952	0.654	4.14017e-45
TNFAIP2	5.93531e-36	0.725477	0.873	0.433	1.18706e-32
GAL	2.78189e-13	0.720826	0.55	0.231	5.56377e-10
PLIN2	1.04463e-34	0.714176	0.963	0.758	2.08926e-31
MAFK	1.16077e-45	0.711385	0.937	0.673	2.32154e-42
C8orf4	2.76589e-27	0.702569	1	0.973	5.53179e-24
ATP6V1C2	2.91314e-49	0.696804	0.921	0.575	5.82628e-46
CD55	2.51374e-37	0.692743	0.968	0.876	5.02748e-34
MAOA	7.05156e-32	0.692733	0.746	0.404	1.41031e-28
G0S2	5.95572e-08	0.692167	0.587	0.323	0.000119114
RXFP1	2.49496e-51	0.690878	0.984	0.845	4.98992e-48
CLDN4	4.60098e-38	0.689868	1	0.999	9.20195e-35
PIGR	3.90438e-20	0.685865	0.91	0.806	7.80876e-17
ETS2	3.25039e-45	0.685793	0.984	0.929	6.50078e-42
SDCBP2	3.86304e-38	0.667479	0.788	0.407	7.72608e-35
PFKFB3	7.34457e-29	0.662314	0.894	0.637	1.46891e-25
RP11-608O21.1	1.99785e-37	0.65383	0.794	0.363	3.99569e-34
CAPN6	1.87048e-29	0.650486	0.783	0.521	3.74095e-26
PDK4	2.35969e-18	0.650326	0.884	0.721	4.71937e-15
EPHA2	6.10627e-31	0.642481	0.862	0.621	1.22125e-27
POU5F1	8.69272e-45	0.636298	0.937	0.582	1.73854e-41
PAPSS1	1.06946e-29	0.629046	0.984	0.98	2.13891e-26
ARL5B	2.34503e-30	0.621154	0.974	0.954	4.69006e-27
C4BPA	1.67201e-54	0.62056	0.709	0.179	3.34402e-51
ZC3HAV1	6.2817e-34	0.608856	0.963	0.807	1.25634e-30
MAP2K3	1.69624e-32	0.600867	0.952	0.804	3.39248e-29
ERRFI1	3.22996e-33	0.600747	0.979	0.889	6.45991e-30
ENPP3	5.86016e-25	0.5993	0.926	0.831	1.17203e-21
NABP1	4.1482e-32	0.594761	0.915	0.714	8.2964e-29
NFKB1	3.37316e-30	0.589232	0.915	0.701	6.74632e-27
RPS6KA5	9.4215e-33	0.587036	0.915	0.737	1.8843e-29
S100A1	2.78155e-38	0.584593	0.804	0.419	5.5631e-35
SFN	1.357e-08	0.583901	0.905	0.859	2.714e-05
NEAT1	5.42161e-39	0.58338	0.995	0.999	1.08432e-35
ITGA2	6.03318e-19	0.583308	0.698	0.431	1.20664e-15
LIF	1.16145e-36	0.580668	0.778	0.275	2.3229e-33
ICAM1	1.78071e-25	0.580151	0.937	0.718	3.56143e-22
KRT7	6.04614e-22	0.577936	0.73	0.402	1.20923e-18
HMOX1	4.21298e-37	0.575356	0.72	0.286	8.42596e-34
SAT1	7.91271e-55	0.575124	1	1	1.58254e-51
B4GALT5	1.21955e-33	0.568947	0.915	0.611	2.4391e-30
HIF1A	4.6038e-28	0.562419	0.984	0.936	9.20759e-25
ARG2	4.1799e-31	0.557145	0.91	0.686	8.35979e-28
PLAUR	6.98093e-22	0.541803	0.963	0.864	1.39619e-18
ISG20	8.07597e-28	0.537801	0.937	0.757	1.61519e-24
KLF6	8.35683e-32	0.537336	1	0.998	1.67137e-28
SORD	1.24352e-05	0.537289	0.698	0.719	0.0248704
RALGDS	1.39168e-26	0.534392	0.847	0.618	2.78337e-23
FAM134B	7.52362e-29	0.534137	0.688	0.261	1.50472e-25
JUP	1.5633e-39	0.532745	0.979	0.794	3.12661e-36
SLC34A2	1.61366e-17	0.53228	0.937	0.872	3.22733e-14
ANXA2	2.35462e-36	0.525422	1	1	4.70925e-33
BBC3	8.58537e-18	0.521404	0.757	0.493	1.71707e-14
PARD6B	1.18563e-27	0.515214	0.831	0.599	2.37126e-24
IGFBP5	1.22691e-12	0.512002	0.931	0.857	2.45382e-09
ELL2	6.19309e-28	0.511775	0.82	0.491	1.23862e-24
HILPDA	7.0058e-10	0.511291	0.889	0.824	1.40116e-06
SLPI	1.77191e-15	0.510869	0.979	0.978	3.54382e-12
NEDD9	2.472e-20	0.509952	0.952	0.918	4.94401e-17
SGK1	4.69394e-14	0.505858	0.952	0.915	9.38788e-11
ITPKC	7.17306e-14	0.504185	0.921	0.834	1.43461e-10
F11R	3.21863e-28	0.498564	0.91	0.712	6.43726e-25
KIAA1551	3.69169e-27	0.498424	0.862	0.558	7.38338e-24
GDA	2.11444e-24	0.496284	0.688	0.326	4.22888e-21
RAP2B	7.47484e-23	0.495645	0.847	0.596	1.49497e-19
FXYD3	7.43772e-26	0.493406	0.995	0.92	1.48754e-22
ANG	1.87928e-32	0.493074	0.725	0.38	3.75856e-29
MFHAS1	1.46873e-36	0.490265	0.852	0.434	2.93746e-33
RPS17	1.77678e-31	0.488356	0.963	0.663	3.55356e-28
SHROOM3	4.56069e-29	0.485923	0.942	0.844	9.12137e-26
XDH	3.02956e-34	0.484925	0.81	0.456	6.05912e-31
LDLR	2.36809e-29	0.482797	1	0.948	4.73618e-26
CDH1	4.41434e-37	0.482412	0.931	0.61	8.82868e-34
PDZK1IP1	1.62594e-11	0.478353	0.767	0.585	3.25189e-08
TICAM1	7.11242e-29	0.478044	0.868	0.573	1.42248e-25
GBP1	8.35267e-10	0.47631	0.799	0.708	1.67053e-06
FRMD4B	3.1064e-19	0.475413	0.942	0.875	6.21281e-16
CEBPD	1.94871e-22	0.475096	1	0.997	3.89742e-19
RHPN2	3.6975e-41	0.472895	0.857	0.418	7.39501e-38
CX3CL1	1.46851e-21	0.471289	0.767	0.479	2.93702e-18
DUOX1	1.80625e-21	0.467258	0.884	0.769	3.61249e-18
GPX3	7.42682e-05	0.462266	0.492	0.337	0.148536
KRT23	3.8036e-22	0.461475	0.593	0.194	7.6072e-19
RNF39	1.14626e-10	0.460511	0.529	0.234	2.29252e-07
ELF3	1.95984e-25	0.458331	0.995	0.996	3.91968e-22
PTP4A1	1.49434e-24	0.456871	0.995	0.967	2.98868e-21
UBALD2	6.30799e-26	0.450084	0.952	0.891	1.2616e-22
COL1A1	0.010083	0.449268	0.995	0.981	1
CDKN1A	2.05723e-23	0.448449	0.974	0.935	4.11446e-20
HLA-E	4.72899e-25	0.447374	1	0.996	9.45797e-22
INSIG1	1.96802e-15	0.441489	0.915	0.785	3.93604e-12
CYTOR	1.39177e-17	0.441187	0.836	0.638	2.78354e-14
GMNN	1.82115e-09	0.434548	0.836	0.772	3.6423e-06
RALGAPA2	1.13071e-26	0.429056	0.878	0.654	2.26142e-23
IL1R1	1.20653e-24	0.425957	0.979	0.92	2.41305e-21
SCGB2A1	0.000193991	0.425298	1	0.992	0.387982
TMEM154	1.52146e-54	0.424251	0.804	0.245	3.04292e-51
GPRC5A	7.31488e-16	0.415731	0.894	0.739	1.46298e-12
HES1	7.97607e-07	0.415021	0.979	0.959	0.00159521
PERP	6.86303e-30	0.410863	0.995	0.975	1.37261e-26
TC2N	2.23193e-25	0.410504	0.905	0.703	4.46385e-22
FOSL1	1.13824e-27	0.409227	0.841	0.489	2.27648e-24
CLCF1	3.22983e-26	0.403916	0.788	0.416	6.45965e-23
FAM129B	2.08503e-23	0.400957	0.958	0.853	4.17006e-20
ACE	9.76419e-34	0.400613	0.762	0.341	1.95284e-30
CLDN3	3.87533e-22	0.400139	1	1	7.75067e-19
C10orf10	5.24593e-07	0.398674	0.889	0.84	0.00104919
EHF	5.74056e-23	0.397985	0.968	0.863	1.14811e-19
CSF3	1.70868e-12	0.397828	0.746	0.435	3.41737e-09
DUSP23	5.47404e-09	0.39755	0.968	0.922	1.09481e-05
RASEF	3.58549e-36	0.391246	0.852	0.407	7.17098e-33
CCL20	0.00787221	0.390729	0.741	0.745	1
OCLN	4.56388e-24	0.388782	0.899	0.677	9.12776e-21
GEM	3.11477e-17	0.388391	0.852	0.658	6.22953e-14
PLAU	1.0386e-25	0.388123	0.656	0.294	2.07719e-22
DUOXA1	1.06733e-19	0.387734	0.825	0.655	2.13467e-16
PAX8	1.39381e-16	0.386961	0.958	0.844	2.78762e-13
CYP26A1	3.77872e-08	0.386687	0.471	0.331	7.55744e-05
OVOL1	6.07053e-21	0.385771	0.825	0.551	1.21411e-17
CITED2	4.82758e-10	0.384908	0.878	0.761	9.65517e-07
SLC12A7	1.52733e-21	0.38431	0.767	0.491	3.05465e-18
UGCG	2.05267e-19	0.381109	0.921	0.726	4.10535e-16
MET	2.5604e-22	0.381048	0.767	0.432	5.12079e-19
AFDN	1.06893e-21	0.380686	0.968	0.908	2.13786e-18
ITGB8	5.231e-22	0.380324	0.984	0.978	1.0462e-18
C6orf132	5.71045e-13	0.379655	0.783	0.605	1.14209e-09
ATOH8	3.54159e-32	0.379424	0.683	0.241	7.08319e-29
LAMB3	4.73341e-09	0.378387	0.587	0.321	9.46683e-06
PPM1H	3.44318e-09	0.37775	0.836	0.831	6.88635e-06
SLCO4A1	1.29984e-24	0.377705	0.651	0.271	2.59967e-21
TSHZ2	3.02356e-14	0.376286	0.857	0.689	6.04711e-11
RP11-519G16.5	4.80858e-07	0.372882	0.905	0.877	0.000961717
C11orf96	5.9161e-16	0.372634	1	0.976	1.18322e-12
TRIM25	2.24383e-21	0.372243	0.772	0.453	4.48766e-18
KCNK1	5.43906e-23	0.369744	0.841	0.553	1.08781e-19
HOMER2	2.5461e-26	0.368163	0.974	0.875	5.0922e-23
EFNA1	1.82881e-12	0.361073	0.921	0.801	3.65762e-09
ACSL5	1.16607e-15	0.359448	0.995	0.992	2.33215e-12
ETS1	1.89826e-16	0.355896	0.751	0.479	3.79652e-13
CRISP3	2.36785e-29	0.354693	0.582	0.254	4.73571e-26
GADD45B	4.91055e-06	0.353775	1	1	0.0098211
DSP	2.376e-19	0.351453	0.984	0.948	4.75199e-16
SDC4	5.01645e-18	0.349104	0.942	0.844	1.00329e-14
NFKBIA	1.17107e-10	0.346472	1	1	2.34213e-07
SLC46A2	1.45015e-29	0.345229	0.63	0.212	2.9003e-26
PIM3	3.58097e-19	0.33998	0.974	0.941	7.16194e-16
LAMC2	4.5544e-06	0.339427	0.735	0.66	0.00910881
FTH1	1.55961e-21	0.339181	1	1	3.11921e-18
BIRC3	1.35884e-09	0.338066	0.989	0.971	2.71768e-06
SGMS2	8.28168e-14	0.337745	0.783	0.622	1.65634e-10
USP54	1.46551e-17	0.33678	0.751	0.541	2.93102e-14
TNFSF10	8.38654e-20	0.336443	0.815	0.475	1.67731e-16
SERINC5	7.13883e-19	0.335577	0.804	0.541	1.42777e-15
NR4A3	3.66359e-15	0.334902	0.81	0.63	7.32718e-12
RDH10	4.23435e-18	0.334208	0.72	0.414	8.46869e-15
GLRX	4.23277e-13	0.333336	0.698	0.479	8.46555e-10
RBM47	4.67477e-13	0.331572	0.91	0.841	9.34955e-10
SCNN1A	2.93775e-21	0.331435	0.862	0.631	5.8755e-18
TLE1	1.15445e-15	0.328008	0.963	0.944	2.3089e-12
MPZL2	7.29449e-13	0.327168	0.989	0.967	1.4589e-09
BCL10	3.16523e-14	0.325675	0.868	0.687	6.33047e-11
NCEH1	1.19666e-30	0.323623	0.741	0.301	2.39332e-27
C6orf141	7.00498e-27	0.321448	0.698	0.259	1.401e-23
HMGA1	6.18791e-15	0.320884	0.931	0.785	1.23758e-11
DUSP6	1.71447e-10	0.319737	0.873	0.745	3.42894e-07
TES	1.58269e-17	0.319697	0.963	0.849	3.16539e-14
SLC30A2	4.91359e-18	0.319611	0.714	0.466	9.82718e-15
F2RL1	5.30268e-12	0.319596	0.873	0.746	1.06054e-08
LPP	3.72454e-17	0.317558	0.963	0.856	7.44908e-14
USP43	5.91699e-15	0.315681	0.725	0.469	1.1834e-11
ACSL4	2.99312e-12	0.314294	0.878	0.78	5.98624e-09
CFLAR	1.38397e-16	0.314071	0.942	0.894	2.76794e-13
LMO7	3.21149e-07	0.313414	0.788	0.723	0.000642298
ARHGAP29	1.09394e-08	0.313392	0.656	0.448	2.18787e-05
PHYHIPL	1.08535e-38	0.311809	0.677	0.189	2.1707e-35
HAP1	1.86638e-27	0.311765	0.55	0.118	3.73276e-24
TACSTD2	7.93383e-16	0.311517	0.984	0.963	1.58677e-12
SCGB1D4	1.16624e-23	0.310055	0.746	0.966	2.33248e-20
SHB	1.19576e-29	0.30845	0.73	0.291	2.39152e-26
AQP3	3.32e-13	0.308448	0.714	0.465	6.64001e-10
SLC6A6	2.10204e-15	0.308256	0.841	0.619	4.20408e-12
ORM1	2.43564e-35	0.305887	0.481	0.07	4.87129e-32
RGCC	2.54423e-05	0.300284	0.831	0.823	0.0508846
LYPD3	2.15196e-09	0.299983	0.46	0.158	4.30392e-06
IGF2BP2	1.14031e-22	0.298876	0.735	0.351	2.28062e-19
PKHD1L1	1.08885e-11	0.298401	0.783	0.639	2.17771e-08
KRT80	5.28311e-18	0.296633	0.619	0.284	1.05662e-14
SLC7A5	3.75943e-11	0.296462	0.651	0.402	7.51887e-08
TPD52L1	1.6142e-08	0.294588	0.963	0.972	3.22841e-05
LINC01502	1.91716e-27	0.293697	0.444	0.042	3.83431e-24
RRAD	0.000212421	0.291934	0.767	0.637	0.424841
SGPP2	1.60604e-26	0.291915	0.767	0.382	3.21207e-23
ELP3	1.49182e-10	0.290932	0.958	0.909	2.98364e-07
TRAF4	2.58585e-16	0.284933	0.947	0.878	5.1717e-13
ENTPD3	6.52363e-23	0.283381	0.683	0.353	1.30473e-19
SERPINB9	1.8202e-22	0.28277	0.82	0.448	3.6404e-19
CDCP1	6.81228e-18	0.282414	0.889	0.636	1.36246e-14
IRF6	2.40329e-14	0.282184	0.889	0.774	4.80658e-11
MFSD4A	5.68931e-10	0.281119	0.524	0.261	1.13786e-06
ATP2A2	5.045e-13	0.279953	0.952	0.907	1.009e-09
TNFRSF12A	1.3971e-13	0.279871	0.921	0.795	2.7942e-10
PRRG4	2.33265e-14	0.279816	0.857	0.664	4.6653e-11
MT1A	3.0742e-06	0.27878	0.598	0.438	0.0061484
TESMIN	2.48121e-19	0.278213	0.772	0.466	4.96241e-16
CTNNA2	1.19582e-11	0.277446	0.836	0.73	2.39164e-08
MT-ND4	2.33875e-26	0.277362	1	1	4.67751e-23
CYP24A1	0.00308882	0.277177	0.265	0.092	1
ARRDC3	2.64746e-07	0.276543	0.804	0.733	0.000529491
HMGCR	3.97919e-13	0.275921	0.884	0.695	7.95839e-10
ARL4C	3.09142e-10	0.273954	0.862	0.756	6.18284e-07
CBR3	4.56958e-10	0.273675	0.746	0.566	9.13915e-07
YOD1	5.29694e-15	0.271417	0.72	0.442	1.05939e-11
C2orf88	7.20488e-07	0.27121	0.952	0.943	0.00144098
SPINT1	2.67603e-13	0.267864	0.91	0.832	5.35207e-10
GADD45G	2.03512e-11	0.264866	0.921	0.776	4.07024e-08
KIAA0040	1.10638e-08	0.264327	0.656	0.499	2.21276e-05
PNP	5.55989e-18	0.263813	0.825	0.516	1.11198e-14
PRKX	7.1623e-09	0.26227	0.952	0.932	1.43246e-05
AREG	0.00023754	0.261303	0.603	0.449	0.47508
MYH11	7.30133e-05	0.260863	0.81	0.662	0.146027
DEFB4A	0.000309866	0.257959	0.624	0.49	0.619732
S100A14	1.94263e-06	0.257497	0.778	0.633	0.00388526
HSPB8	1.73686e-11	0.255934	0.815	0.645	3.47371e-08
ADAMTS8	3.16802e-05	0.253019	0.841	0.758	0.0633604
ERBB3	8.89084e-15	0.250448	0.794	0.568	1.77817e-11
MFSD2A	1.22417e-06	-0.253292	0.794	0.833	0.00244835
DNALI1	8.58226e-11	-0.254154	0.376	0.562	1.71645e-07
PSENEN	6.52816e-06	-0.255165	0.926	0.955	0.0130563
EFHC1	1.10609e-07	-0.25777	0.487	0.645	0.000221219
PLA2G4F	3.11931e-15	-0.258174	0.529	0.726	6.23862e-12
TSTD1	4.2973e-12	-0.258903	0.963	0.991	8.5946e-09
PSAT1	8.84519e-12	-0.259018	0.741	0.846	1.76904e-08
RP11-295G20.2	1.89168e-07	-0.259425	0.624	0.724	0.000378337
MKI67	9.87974e-07	-0.263742	0.444	0.534	0.00197595
CCNB1	8.12132e-07	-0.267212	0.434	0.53	0.00162426
ZDHHC12	1.088e-11	-0.271537	0.72	0.877	2.17601e-08
AQP1	1.15664e-22	-0.272526	0.587	0.806	2.31328e-19
HLA-B	2.4902e-10	-0.276503	1	0.999	4.9804e-07
ART3	3.10409e-18	-0.277471	0.328	0.634	6.20818e-15
ZWINT	5.81505e-19	-0.27759	0.36	0.594	1.16301e-15
LPCAT3	5.8439e-10	-0.28119	0.762	0.829	1.16878e-06
OFD1	1.4473e-07	-0.284042	0.958	0.978	0.000289459
SIK1	1.07384e-09	-0.287133	0.836	0.872	2.14769e-06
CRACR2B	3.61776e-17	-0.287213	0.704	0.868	7.23552e-14
C5orf49	7.15038e-08	-0.287413	0.328	0.439	0.000143008
AGR2	1.31858e-12	-0.290879	0.646	0.804	2.63716e-09
GNLY	1.66575e-23	-0.290958	0.481	0.734	3.3315e-20
FOXJ1	1.40672e-05	-0.296182	0.413	0.513	0.0281343
TSPAN1	7.70144e-13	-0.296905	0.751	0.895	1.54029e-09
FSTL3	3.49263e-14	-0.296911	0.534	0.729	6.98526e-11
LRP4	1.97837e-19	-0.297233	0.497	0.728	3.95674e-16
TP53I3	2.87742e-13	-0.299009	0.868	0.939	5.75484e-10
RP11-356K23.1	6.25428e-10	-0.301317	0.275	0.4	1.25086e-06
PSMB9	7.79856e-11	-0.301748	0.82	0.926	1.55971e-07
KRT18	7.30219e-12	-0.301928	1	0.998	1.46044e-08
EMID1	7.7971e-20	-0.303017	0.487	0.679	1.55942e-16
TAP1	3.21162e-09	-0.30508	0.889	0.965	6.42324e-06
CAPSL	0.0227658	-0.308478	0.413	0.437	1
ARL4D	1.09657e-11	-0.310729	0.799	0.928	2.19315e-08
SERPINA5	3.78944e-10	-0.313348	0.852	0.959	7.57888e-07
ATP1B1	3.79946e-14	-0.313652	0.794	0.919	7.59892e-11
TSC22D3	4.82496e-13	-0.314586	0.741	0.873	9.64992e-10
THUMPD1	1.47477e-10	-0.317728	0.852	0.913	2.94953e-07
CKS1B	4.64504e-17	-0.318649	0.571	0.767	9.29009e-14
PAQR4	6.28057e-22	-0.319113	0.497	0.726	1.25611e-18
PDLIM1	7.69936e-21	-0.319367	0.937	0.984	1.53987e-17
GGH	1.6842e-20	-0.320887	0.323	0.604	3.36841e-17
C4orf48	1.00932e-12	-0.3216	0.794	0.884	2.01863e-09
H2AFZ	1.95486e-05	-0.321833	0.989	0.977	0.0390971
CENPF	3.9129e-07	-0.322307	0.418	0.522	0.000782579
PTTG1	6.77667e-15	-0.324348	0.444	0.654	1.35533e-11
ST6GALNAC1	7.97073e-12	-0.327121	0.767	0.901	1.59415e-08
SLC7A1	5.7014e-15	-0.329355	0.831	0.949	1.14028e-11
CREB3L4	6.93487e-26	-0.329509	0.429	0.752	1.38697e-22
PLLP	3.71343e-13	-0.3314	0.857	0.941	7.42687e-10
CAPS	0.000335878	-0.332327	0.942	0.898	0.671756
GREM2	8.29536e-16	-0.332494	0.646	0.797	1.65907e-12
KIF9	3.63212e-14	-0.332544	0.614	0.803	7.26423e-11
RASSF4	5.27944e-14	-0.333051	0.661	0.801	1.05589e-10
PRR15	1.36791e-16	-0.333903	0.725	0.84	2.73581e-13
IHH	1.35876e-22	-0.334111	0.444	0.68	2.71752e-19
APOE	2.26821e-29	-0.334554	0.894	0.97	4.53642e-26
SLC26A4-AS1	9.54227e-32	-0.335238	0.328	0.708	1.90845e-28
TOP2A	1.74048e-06	-0.335654	0.333	0.449	0.00348095
PTGDS	2.02179e-18	-0.340054	0.921	0.963	4.04358e-15
HOXB-AS1	1.45823e-20	-0.34006	0.556	0.818	2.91647e-17
ERLEC1	7.64968e-16	-0.34162	0.899	0.971	1.52994e-12
CCND1	1.83925e-14	-0.343732	0.857	0.953	3.6785e-11
APOPT1	1.26323e-16	-0.345375	0.905	0.964	2.52646e-13
GGCT	2.34255e-18	-0.347635	0.862	0.936	4.68509e-15
ARHGAP26	3.86163e-25	-0.348754	0.646	0.861	7.72326e-22
TUBA1B	1.81731e-06	-0.355297	0.979	0.991	0.00363462
TK1	2.6778e-20	-0.355745	0.317	0.603	5.35559e-17
HLA-A	3.29677e-14	-0.355863	0.989	1	6.59354e-11
IFI27	1.30731e-14	-0.357253	0.984	1	2.61461e-11
HMGN5	1.53899e-15	-0.36306	0.423	0.662	3.07799e-12
TCEA3	4.16999e-19	-0.363343	0.725	0.906	8.33997e-16
C9orf116	4.90342e-07	-0.367806	0.439	0.549	0.000980684
CKB	3.87604e-10	-0.369904	0.995	0.998	7.75208e-07
SLC39A8	1.39648e-22	-0.370104	0.603	0.892	2.79296e-19
DNAJC10	2.43328e-16	-0.37429	0.794	0.906	4.86656e-13
SMIM22	1.42284e-23	-0.381983	0.984	0.997	2.84568e-20
KRT8	2.08882e-20	-0.39399	0.995	1	4.17764e-17
HMGB2	4.9504e-05	-0.39415	0.794	0.856	0.0990081
HBB	1.85106e-29	-0.399338	0.386	0.774	3.70212e-26
GNG11	6.2967e-18	-0.402644	0.963	0.992	1.25934e-14
C9orf152	5.6538e-17	-0.404662	0.661	0.83	1.13076e-13
STX18	3.72352e-24	-0.408385	0.905	0.987	7.44704e-21
TMEM106C	9.49764e-24	-0.410919	0.434	0.752	1.89953e-20
TMED3	9.00706e-22	-0.41304	0.91	0.976	1.80141e-18
MORN2	2.51107e-10	-0.414222	0.608	0.724	5.02213e-07
CD320	1.33761e-32	-0.419197	0.683	0.874	2.67522e-29
FAM183A	0.0430083	-0.419749	0.397	0.434	1
RSPH1	3.75802e-05	-0.422164	0.317	0.401	0.0751605
SLC9A3R2	4.076e-20	-0.423613	0.947	0.969	8.152e-17
UBE2C	5.34659e-18	-0.426886	0.397	0.618	1.06932e-14
GJB1	8.77854e-24	-0.428591	0.725	0.874	1.75571e-20
CCDC170	5.21255e-39	-0.432776	0.561	0.815	1.04251e-35
CENPM	9.63778e-22	-0.433502	0.635	0.833	1.92756e-18
KCNG1	1.74427e-26	-0.433851	0.593	0.814	3.48854e-23
PEBP4	4.75435e-24	-0.435109	0.54	0.784	9.5087e-21
PIFO	0.000142364	-0.440595	0.413	0.47	0.284727
WFDC2	5.39097e-17	-0.442264	1	1	1.07819e-13
STXBP6	1.27766e-34	-0.455342	0.646	0.926	2.55531e-31
PCLAF	5.24393e-21	-0.458964	0.439	0.666	1.04879e-17
OMG	5.0425e-05	-0.45962	0.397	0.427	0.10085
HBA2	1.46071e-41	-0.460908	0.376	0.818	2.92142e-38
HERPUD1	3.78558e-22	-0.46994	0.952	0.989	7.57117e-19
SOX17	9.24707e-22	-0.477707	0.921	0.98	1.84941e-18
ATP6V0E2	2.07102e-37	-0.478271	0.508	0.841	4.14203e-34
AKR1C3	2.2417e-32	-0.479989	0.492	0.785	4.48339e-29
C11orf88	0.0175251	-0.485548	0.444	0.457	1
CTB-178M22.2	7.36053e-30	-0.487337	0.418	0.807	1.47211e-26
NPDC1	5.7009e-29	-0.4885	0.968	0.975	1.14018e-25
TMEM141	4.98954e-21	-0.510383	0.952	0.987	9.97909e-18
PPP1R1B	7.80281e-36	-0.512186	0.407	0.79	1.56056e-32
SAMHD1	2.54269e-36	-0.516971	0.72	0.933	5.08538e-33
HMGB3	1.44652e-23	-0.523136	0.767	0.929	2.89304e-20
CYBA	2.57704e-36	-0.53864	0.984	0.998	5.15407e-33
NDUFC2	1.33969e-34	-0.554123	0.958	0.997	2.67939e-31
EFHC2	1.99016e-33	-0.560418	0.508	0.847	3.98032e-30
WDR77	6.07223e-50	-0.582391	0.619	0.916	1.21445e-46
C9orf24	3.68715e-05	-0.583403	0.434	0.514	0.0737429
RPS2	1.01145e-50	-0.594136	1	1	2.02291e-47
ESR1	5.40289e-39	-0.599103	0.847	0.969	1.08058e-35
IDH1	1.35324e-19	-0.610563	0.878	0.964	2.70647e-16
STMN1	5.57293e-29	-0.628327	0.894	0.971	1.11459e-25
C1orf194	0.0182984	-0.634873	0.487	0.526	1
ACSL3	9.52771e-34	-0.637194	0.767	0.947	1.90554e-30
C20orf85	0.00621856	-0.64335	0.439	0.482	1
C1orf64	2.66383e-42	-0.644924	0.307	0.757	5.32765e-39
LINC01480	4.94952e-16	-0.654704	0.593	0.807	9.89903e-13
SLC25A1	2.21709e-41	-0.656566	0.704	0.935	4.43417e-38
BTG3	1.08474e-37	-0.683483	0.968	0.99	2.16948e-34
ALPL	9.53734e-39	-0.68364	0.688	0.93	1.90747e-35
MIF	1.67506e-45	-0.69817	0.995	0.999	3.35013e-42
AGR3	1.70244e-23	-0.70344	0.434	0.719	3.40489e-20
IGFBP2	6.09702e-50	-0.705593	0.815	0.977	1.2194e-46
HPRT1	6.43849e-36	-0.716625	0.683	0.898	1.2877e-32
MMP7	6.71277e-11	-0.740794	0.503	0.688	1.34255e-07
TRH	2.86106e-38	-0.767919	0.392	0.752	5.72212e-35
SPDEF	1.25452e-48	-0.789551	0.476	0.895	2.50904e-45
COX6A1P2	5.18499e-52	-0.816258	0.571	0.93	1.037e-48
LRRC26	1.0441e-32	-0.834294	0.698	0.92	2.08821e-29
TPPP3	3.9164e-13	-0.860692	0.677	0.807	7.83279e-10
CST1	8.26178e-19	-0.870817	0.651	0.909	1.65236e-15
RCN2	8.40967e-59	-0.920552	0.762	0.981	1.68193e-55
HPGD	2.17141e-54	-1.04617	0.651	0.919	4.34282e-51
HLA-C	3.78141e-69	-1.0948	0.921	0.995	7.56281e-66
RCN1	8.49413e-64	-1.4175	0.937	0.992	1.69883e-60

## Sheet: PROLIFERATIVE
	p_val	avg_logFC	pct.1	pct.2	p_val_adj
HMGB2	9.09392e-59	1.54838	1	0.831	1.81878e-55
HIST1H4C	1.18782e-19	1.50434	0.959	0.922	2.37564e-16
UBE2C	5.41981e-53	1.47665	0.959	0.547	1.08396e-49
TOP2A	4.35203e-56	1.30979	0.949	0.383	8.70407e-53
PCLAF	1.08439e-54	1.26395	0.99	0.596	2.16877e-51
TUBA1B	6.63166e-55	1.26221	1	0.988	1.32633e-51
CENPF	1.16754e-50	1.23407	0.929	0.466	2.33509e-47
H2AFZ	1.10806e-54	1.21054	1	0.977	2.21611e-51
CDK1	8.1719e-53	1.09638	0.929	0.446	1.63438e-49
MKI67	2.45009e-57	1.09007	0.959	0.479	4.90018e-54
NUSAP1	5.94216e-56	1.05262	0.949	0.434	1.18843e-52
TMEM106C	8.87797e-52	1.01462	0.99	0.673	1.77559e-48
PTTG1	2.40089e-40	1.00227	0.929	0.591	4.80179e-37
CDC20	4.64469e-38	0.976995	0.837	0.431	9.28937e-35
CKS2	6.63821e-45	0.958308	1	0.932	1.32764e-41
CCNB1	2.71881e-35	0.954002	0.867	0.482	5.43761e-32
ZWINT	1.29932e-55	0.950578	0.969	0.517	2.59864e-52
KPNA2	4.31023e-36	0.940252	0.939	0.669	8.62046e-33
TK1	5.97292e-43	0.934266	0.949	0.52	1.19458e-39
RRM2	6.48845e-44	0.907784	0.867	0.425	1.29769e-40
CKS1B	9.50974e-48	0.878861	0.98	0.713	1.90195e-44
BIRC5	4.07313e-57	0.876429	0.98	0.483	8.14625e-54
TYMS	1.51654e-52	0.823916	0.949	0.401	3.03309e-49
STMN1	3.66017e-39	0.793891	1	0.955	7.32035e-36
PCNA	3.04126e-24	0.744589	0.908	0.619	6.08252e-21
TPX2	8.85187e-59	0.714704	0.939	0.311	1.77037e-55
CDKN3	2.2255e-47	0.701507	0.878	0.355	4.451e-44
PBK	2.54449e-52	0.695175	0.908	0.379	5.08898e-49
ZDHHC12	1.29701e-36	0.689358	0.99	0.839	2.59402e-33
SMC4	1.51616e-37	0.674678	0.99	0.743	3.03232e-34
HMMR	1.18896e-42	0.673942	0.837	0.358	2.37792e-39
DLGAP5	5.10115e-48	0.668052	0.888	0.405	1.02023e-44
CCNA2	1.94722e-51	0.661288	0.888	0.346	3.89444e-48
CENPA	2.19647e-36	0.639383	0.786	0.378	4.39293e-33
TACC3	3.2369e-51	0.637761	0.908	0.394	6.47379e-48
PRC1	1.90939e-41	0.632622	0.847	0.388	3.81877e-38
MAD2L1	1.69447e-38	0.595471	0.888	0.442	3.38895e-35
CKAP2	1.8629e-37	0.593099	0.847	0.42	3.7258e-34
CEP55	4.75442e-39	0.588634	0.786	0.327	9.50883e-36
UBE2T	5.55073e-32	0.578068	0.816	0.464	1.11015e-28
CDCA3	6.52877e-39	0.572555	0.816	0.389	1.30575e-35
CENPW	6.12323e-38	0.569335	0.888	0.485	1.22465e-34
TUBB4B	5.44832e-30	0.562067	1	0.988	1.08966e-26
PLK1	6.57121e-31	0.557834	0.724	0.335	1.31424e-27
AURKB	9.2106e-41	0.543322	0.827	0.401	1.84212e-37
TUBA1C	1.09407e-21	0.530223	1	0.91	2.18814e-18
ASPM	4.29842e-41	0.526605	0.776	0.298	8.59683e-38
CCNB2	1.02657e-36	0.523544	0.847	0.437	2.05313e-33
GTSE1	2.19009e-39	0.506383	0.806	0.361	4.38018e-36
DHFR	8.53032e-29	0.505867	0.837	0.499	1.70606e-25
SPC25	2.83065e-44	0.499451	0.796	0.27	5.6613e-41
RACGAP1	1.7043e-44	0.489614	0.857	0.352	3.40859e-41
FEN1	4.2262e-27	0.486105	0.786	0.434	8.4524e-24
KIF23	4.08002e-44	0.485478	0.847	0.31	8.16003e-41
CENPK	1.211e-35	0.478628	0.806	0.358	2.42201e-32
ANLN	3.63791e-38	0.471516	0.806	0.332	7.27582e-35
HN1	3.25622e-16	0.469556	0.959	0.844	6.51245e-13
KIFC1	2.17298e-37	0.458793	0.837	0.402	4.34596e-34
HMGB3	2.2659e-18	0.452098	1	0.893	4.53181e-15
DEPDC1	9.19502e-41	0.441594	0.745	0.241	1.839e-37
ARHGAP11A	6.11635e-33	0.43644	0.765	0.391	1.22327e-29
PKMYT1	7.08802e-38	0.433166	0.796	0.317	1.4176e-34
GGH	5.77143e-25	0.431227	0.918	0.525	1.15429e-21
FOXM1	2.99054e-39	0.422194	0.837	0.394	5.98108e-36
ASF1B	2.82416e-20	0.420005	0.684	0.396	5.64832e-17
ATAD2	9.81058e-19	0.418177	0.694	0.449	1.96212e-15
RCN1	2.00827e-12	0.415109	1	0.981	4.01654e-09
SGO2	7.10586e-31	0.399623	0.745	0.343	1.42117e-27
FAM83D	1.0783e-24	0.397763	0.735	0.384	2.15661e-21
MXD3	6.81018e-15	0.396704	0.633	0.395	1.36204e-11
NCAPG	2.11486e-30	0.394894	0.724	0.35	4.22972e-27
TROAP	1.60334e-19	0.394567	0.684	0.412	3.20668e-16
CENPM	1.66601e-19	0.389413	0.98	0.784	3.33201e-16
KNL1	2.8503e-49	0.382518	0.735	0.108	5.7006e-46
SPC24	9.50954e-26	0.379782	0.724	0.394	1.90191e-22
CENPE	1.50945e-26	0.376842	0.724	0.382	3.01889e-23
NEK2	4.81142e-21	0.376325	0.663	0.375	9.62284e-18
MELK	2.33839e-41	0.374812	0.765	0.24	4.67679e-38
SMS	2.05422e-13	0.373793	1	0.985	4.10845e-10
HPGD	1.17276e-13	0.373312	1	0.863	2.34552e-10
CD320	5.65007e-19	0.372863	0.969	0.831	1.13001e-15
MYBL2	2.45504e-26	0.369527	0.714	0.366	4.91008e-23
KIF11	8.81862e-24	0.360229	0.684	0.379	1.76372e-20
AURKA	2.42791e-27	0.354883	0.622	0.216	4.85581e-24
ESCO2	5.15247e-35	0.352155	0.694	0.218	1.03049e-31
RCN2	6.22916e-12	0.338722	1	0.941	1.24583e-08
NUF2	2.76957e-28	0.337397	0.694	0.312	5.53915e-25
HJURP	4.36068e-23	0.335768	0.633	0.305	8.72136e-20
CENPU	1.32086e-19	0.334145	0.643	0.321	2.64173e-16
FABP5	2.18206e-12	0.31652	0.908	0.726	4.36411e-09
SGO1	4.70757e-23	0.312873	0.663	0.309	9.41514e-20
IGFBP2	7.34168e-12	0.312488	0.99	0.947	1.46834e-08
NAV2	2.59936e-12	0.307928	0.929	0.847	5.19873e-09
KIF2C	6.05537e-43	0.304126	0.724	0.204	1.21107e-39
MIF	1.60899e-11	0.303966	1	0.998	3.21799e-08
IQGAP3	4.16129e-26	0.294902	0.673	0.303	8.32257e-23
DIAPH3	8.02519e-30	0.284196	0.663	0.238	1.60504e-26
EFHC2	5.76661e-09	0.283882	0.918	0.78	1.15332e-05
ALPL	7.25594e-11	0.280411	1	0.88	1.45119e-07
FAM111B	6.74916e-10	0.279584	0.52	0.351	1.34983e-06
KIF14	6.40321e-17	0.279577	0.602	0.357	1.28064e-13
CDC6	1.81406e-10	0.27611	0.459	0.263	3.62811e-07
CD36	7.5807e-10	0.275995	0.939	0.845	1.51614e-06
RAD51AP1	6.37353e-20	0.275844	0.633	0.318	1.27471e-16
LCP1	6.25061e-20	0.27242	0.837	0.525	1.25012e-16
CLSPN	4.60086e-13	0.269839	0.551	0.313	9.20172e-10
CDCA5	7.78252e-11	0.268247	0.561	0.374	1.5565e-07
GINS2	1.16545e-09	0.266111	0.602	0.435	2.3309e-06
ISG15	2.07557e-05	0.257138	0.99	0.956	0.0415113
SAPCD2	6.37444e-13	0.256799	0.643	0.408	1.27489e-09
GGCT	2.81766e-07	0.25609	0.98	0.919	0.000563531
KIF20A	1.54793e-19	0.254375	0.602	0.313	3.09586e-16
CCDC34	8.77498e-20	0.252547	0.776	0.319	1.755e-16
PERP	0.00636429	-0.251316	0.969	0.979	1
CFAP126	0.00125669	-0.254989	0.235	0.415	1
C5orf49	0.000340587	-0.255761	0.245	0.437	0.681175
CCND1	0.00127598	-0.25585	0.969	0.934	1
FOXJ1	0.0379352	-0.258171	0.378	0.508	1
RP11-519G16.5	0.0413673	-0.258566	0.888	0.881	1
ENPP3	0.000456275	-0.258795	0.827	0.848	0.91255
EFNA1	0.000348292	-0.261001	0.796	0.823	0.696585
RP11-356K23.1	0.0171043	-0.261125	0.214	0.395	1
SERPINA5	0.00377728	-0.261875	0.98	0.938	1
PIM3	2.18511e-07	-0.264949	0.929	0.948	0.000437021
ATP6V1C2	1.29976e-05	-0.267379	0.459	0.648	0.0259951
FAM110C	0.00884052	-0.267516	0.653	0.709	1
TFPI2	0.00759463	-0.26851	0.969	0.977	1
PTP4A1	1.79111e-06	-0.268935	0.98	0.971	0.00358222
ODF3B	0.0489011	-0.269078	0.51	0.637	1
CAPSL	0.000480459	-0.269329	0.265	0.449	0.960918
DUOX1	0.00101628	-0.270356	0.724	0.794	1
SFRP4	0.000526069	-0.271458	1	0.979	1
PAPSS1	0.001454	-0.27252	0.99	0.98	1
KRT7	0.0409495	-0.28224	0.347	0.466	1
GBP2	0.0366452	-0.282726	0.531	0.607	1
NFKBIA	0.000456946	-0.284679	1	1	0.913891
NDRG1	0.00125319	-0.291088	0.673	0.705	1
ELP3	3.91009e-07	-0.294808	0.929	0.916	0.000782018
MMP26	0.0251208	-0.300577	0.776	0.78	1
B4GALT5	0.000277478	-0.311966	0.592	0.667	0.554956
INSIG1	0.00972696	-0.314795	0.888	0.798	1
CCL2	0.000317857	-0.315306	0.827	0.861	0.635713
SGK1	0.0324501	-0.327007	0.969	0.917	1
FAM84B	0.00661817	-0.327343	0.602	0.639	1
DUSP4	0.00140628	-0.332242	0.52	0.638	1
KRT19	6.10162e-05	-0.334358	1	0.995	0.122032
IGFBP5	0.000429928	-0.334681	0.878	0.868	0.859855
PIGR	2.97416e-05	-0.336851	0.673	0.837	0.0594833
C2CD4A	0.000118459	-0.33968	0.276	0.478	0.236919
LIMS1	1.30197e-09	-0.353355	0.99	0.978	2.60393e-06
RSPH1	0.0122693	-0.356472	0.245	0.401	1
TNFAIP2	0.000872835	-0.358032	0.337	0.52	1
CEBPD	1.70368e-06	-0.358065	1	0.997	0.00340737
TSC22D1	1.03715e-06	-0.367911	1	0.999	0.0020743
PLA2G16	0.00106285	-0.369953	0.48	0.57	1
TMEM101	7.50162e-08	-0.370926	1	0.99	0.000150032
RAB11FIP1	0.000350961	-0.372533	0.949	0.908	0.701923
SLC26A2	0.00944487	-0.374829	0.898	0.891	1
TM4SF1	0.00106841	-0.378851	1	1	1
OMG	2.77541e-06	-0.380836	0.204	0.442	0.00555081
C10orf10	0.00557197	-0.388696	0.816	0.851	1
BIRC3	3.55614e-05	-0.395813	0.969	0.975	0.0711228
CRIP1	0.0364678	-0.401407	0.98	0.925	1
FAM177A1	2.50449e-07	-0.402392	0.929	0.969	0.000500897
C2CD4B	1.05366e-05	-0.402908	0.561	0.721	0.0210731
CLDN4	0.00026042	-0.408697	1	0.999	0.520839
UGCG	6.34118e-05	-0.409089	0.745	0.759	0.126824
ATP6V1G1	1.95701e-08	-0.415912	1	0.998	3.91402e-05
C11orf88	0.0123466	-0.421807	0.286	0.47	1
KLF5	6.74682e-05	-0.427062	0.98	0.977	0.134936
RASD1	0.0380923	-0.427064	0.908	0.9	1
PFKFB3	1.53816e-05	-0.430885	0.571	0.689	0.0307632
USP53	2.72591e-05	-0.430991	0.949	0.955	0.0545182
ISG20	4.51619e-06	-0.433114	0.704	0.794	0.00903239
CSF3	0.0163859	-0.43415	0.337	0.5	1
LIF	0.000926397	-0.453714	0.153	0.376	1
ERRFI1	4.93626e-05	-0.454966	0.929	0.901	0.0987252
TNFAIP3	0.00739368	-0.457643	0.969	0.968	1
SLC39A14	1.82648e-07	-0.4673	0.52	0.734	0.000365297
C19orf33	3.24685e-07	-0.481176	0.816	0.835	0.00064937
CLDN3	1.34638e-13	-0.499541	1	1	2.69276e-10
GABRP	6.6142e-08	-0.502519	0.878	0.893	0.000132284
IER3	0.00192622	-0.505477	1	0.994	1
DUSP5	0.00236826	-0.517504	0.714	0.756	1
LINC01480	0.0175944	-0.596436	0.765	0.773	1
SOX4	0.038791	-0.599807	0.908	0.851	1
SCGB2A1	0.00183981	-0.653664	1	0.992	1
MT1H	0.00188163	-0.729014	0.265	0.451	1
GADD45A	0.00608379	-0.731156	0.959	0.91	1
SOD2	6.68639e-06	-0.750611	1	0.977	0.0133728
MT1X	9.91192e-06	-0.833415	0.888	0.933	0.0198238
STC1	0.000976537	-0.857245	0.276	0.466	1
SCGB1D4	0.00721789	-0.900749	1	0.924	1
CAPS	0.000147826	-0.902624	0.888	0.907	0.295651
MT1F	0.000341466	-0.913156	0.929	0.928	0.682932
DEFB1	0.0232928	-0.931737	0.49	0.553	1
MT1E	3.4974e-06	-1.1548	0.98	0.949	0.0069948
MT1G	6.52124e-08	-1.75185	0.857	0.898	0.000130425
RPS17	2.19628e-07	-2.03183	0.653	0.717	0.000439256

## Sheet: CILIATED
	p_val	avg_logFC	pct.1	pct.2	p_val_adj
CAPS	1.53697e-45	2.72242	1	0.899	3.07394e-42
TPPP3	2.64589e-46	2.71722	1	0.772	5.29177e-43
C20orf85	4.08382e-53	2.50898	1	0.441	8.16763e-50
C1orf194	2.16837e-51	2.50076	1	0.488	4.33674e-48
C9orf24	2.41151e-51	2.3944	1	0.468	4.82303e-48
CRIP1	1.8744e-43	2.30041	1	0.925	3.74879e-40
MS4A8	3.79968e-41	2.21426	0.917	0.364	7.59936e-38
C11orf88	7.92607e-52	2.1918	0.986	0.42	1.58521e-48
AGR3	1.19177e-46	2.12509	1	0.65	2.38354e-43
OMG	6.9667e-46	2.11547	0.931	0.388	1.39334e-42
PIFO	2.66542e-53	2.04652	1	0.425	5.33085e-50
FAM183A	2.08587e-55	2.04419	1	0.39	4.17174e-52
RSPH1	4.48621e-54	2.00054	1	0.347	8.97242e-51
LINC01480	1.88481e-33	1.86623	0.972	0.759	3.76962e-30
MORN2	1.32913e-43	1.74875	0.986	0.686	2.65827e-40
C9orf116	1.20051e-48	1.74586	1	0.5	2.40102e-45
RP11-356K23.1	2.84901e-51	1.70233	0.958	0.341	5.69801e-48
CAPSL	2.56065e-55	1.69194	1	0.396	5.1213e-52
CFAP126	1.46418e-56	1.68945	1	0.36	2.92836e-53
ODF3B	3.50903e-45	1.66497	0.986	0.603	7.01806e-42
C5orf49	3.95031e-52	1.63958	0.986	0.384	7.90061e-49
FOXJ1	9.67763e-49	1.56709	1	0.464	1.93553e-45
SCGB1D4	2.83193e-10	1.5112	0.958	0.928	5.66386e-07
SNTN	1.22765e-49	1.49508	0.931	0.339	2.4553e-46
ZMYND10	1.00242e-53	1.48027	0.986	0.297	2.00485e-50
DYNLRB2	1.00534e-54	1.44829	1	0.188	2.01068e-51
ROPN1L	1.842e-71	1.41045	0.986	0.198	3.68401e-68
AC013264.2	8.73378e-52	1.37617	0.944	0.297	1.74676e-48
DNAAF1	9.86881e-57	1.368	1	0.318	1.97376e-53
DNALI1	2.80149e-48	1.36155	1	0.5	5.60297e-45
FAM216B	4.69783e-50	1.34564	0.944	0.323	9.39567e-47
C11orf97	2.5545e-58	1.33815	0.986	0.256	5.10901e-55
PCAT19	4.18475e-24	1.31972	0.847	0.597	8.3695e-21
TEKT1	1.59924e-55	1.31058	0.986	0.35	3.19849e-52
EFHC1	3.40844e-44	1.30487	1	0.594	6.81687e-41
PSENEN	1.1544e-42	1.30362	1	0.947	2.3088e-39
TMX4	1.00121e-37	1.30152	0.986	0.649	2.00242e-34
RIIAD1	6.2757e-57	1.27891	0.986	0.272	1.25514e-53
MORN5	2.34926e-54	1.2777	0.958	0.325	4.69852e-51
CFAP53	1.35597e-51	1.26964	0.972	0.236	2.71194e-48
FAM229B	4.69075e-43	1.25679	0.986	0.491	9.38151e-40
CCDC78	1.0451e-47	1.25416	0.931	0.213	2.0902e-44
KIF9	1.29084e-41	1.2295	1	0.757	2.58168e-38
LRRC46	9.31229e-51	1.20617	0.986	0.38	1.86246e-47
CFAP157	6.10227e-57	1.16184	1	0.339	1.22045e-53
LRRC23	6.03127e-43	1.137	0.958	0.419	1.20625e-39
LRRIQ1	2.78315e-53	1.13617	0.958	0.249	5.5663e-50
PPIL6	3.94919e-52	1.13208	0.972	0.263	7.89838e-49
TCTEX1D2	2.9321e-44	1.13093	1	0.567	5.8642e-41
IGFBP7	5.19415e-34	1.13059	1	0.998	1.03883e-30
WDR38	2.06078e-59	1.13004	0.958	0.204	4.12156e-56
SPA17	2.61182e-43	1.10709	0.972	0.478	5.22363e-40
FAM166B	2.37994e-52	1.08469	0.958	0.351	4.75989e-49
MNS1	5.8781e-47	1.07569	0.958	0.312	1.17562e-43
NME5	1.34494e-41	1.06417	0.958	0.439	2.68988e-38
GON7	1.21295e-43	1.03619	0.986	0.486	2.42591e-40
CDHR3	7.02819e-55	1.03374	0.972	0.281	1.40564e-51
CCDC146	2.55041e-30	1.00878	0.958	0.664	5.10083e-27
TUBB4B	3.57452e-22	1.00871	1	0.988	7.14905e-19
PERP	4.54544e-37	1.00835	1	0.977	9.09088e-34
SPATA18	1.27762e-44	0.993497	0.958	0.335	2.55524e-41
ARMC3	1.48113e-41	0.989738	0.917	0.339	2.96227e-38
LEFTY1	8.41246e-16	0.986566	0.653	0.349	1.68249e-12
DNAH5	1.04279e-54	0.986014	0.944	0.144	2.08559e-51
IQCG	4.30981e-46	0.980727	0.986	0.408	8.61962e-43
ANAPC4	2.48391e-25	0.95796	0.958	0.878	4.96781e-22
WDR66	2.75521e-47	0.956442	0.944	0.351	5.51041e-44
C4orf48	2.28882e-30	0.947321	1	0.86	4.57763e-27
FABP6	1.8391e-36	0.937249	0.819	0.272	3.67821e-33
CFAP45	3.23454e-48	0.936658	0.931	0.134	6.46907e-45
FHAD1	2.62564e-43	0.934905	0.903	0.248	5.25127e-40
SPEF1	1.04763e-44	0.934728	0.875	0.216	2.09526e-41
CCDC170	5.45733e-35	0.932425	0.972	0.761	1.09147e-31
TSPAN1	1.64801e-26	0.930971	0.986	0.864	3.29602e-23
C9orf135	6.46183e-44	0.92308	0.833	0.161	1.29237e-40
SMIM6	1.13065e-14	0.917789	0.708	0.375	2.26129e-11
DRC1	1.6919e-48	0.91672	0.917	0.313	3.38381e-45
FAM92B	1.27233e-75	0.913055	0.847	0.082	2.54466e-72
DNAJB13	3.20048e-32	0.911108	0.944	0.575	6.40095e-29
CYP4B1	7.1644e-36	0.910178	0.861	0.377	1.43288e-32
C21orf58	6.06177e-39	0.907139	0.903	0.395	1.21235e-35
CFAP73	1.44815e-50	0.902199	0.944	0.319	2.89629e-47
EFCAB1	1.90849e-49	0.899942	0.931	0.285	3.81698e-46
FAM81B	1.90095e-104	0.898675	0.861	0.063	3.8019e-101
DRC3	1.11186e-40	0.898227	0.931	0.372	2.22373e-37
BBOF1	3.51299e-33	0.893888	0.917	0.507	7.02599e-30
ANKUB1	6.32104e-48	0.890532	0.861	0.213	1.26421e-44
TEKT2	1.17708e-45	0.882131	0.889	0.262	2.35417e-42
STK33	2.70403e-42	0.871747	0.917	0.28	5.40807e-39
AKAP14	5.68834e-30	0.853503	0.806	0.336	1.13767e-26
CCDC34	2.59012e-32	0.852655	0.889	0.322	5.18023e-29
C6orf118	4.7389e-80	0.834367	0.944	0.134	9.47781e-77
C12orf75	2.33254e-24	0.834362	0.958	0.745	4.66509e-21
DYDC2	5.28632e-36	0.83273	0.806	0.252	1.05726e-32
ENKUR	6.30965e-49	0.826848	0.931	0.309	1.26193e-45
ISG20	1.70287e-22	0.822058	0.972	0.774	3.40573e-19
CCDC17	1.15017e-34	0.817023	0.833	0.224	2.30035e-31
UBXN10	2.54794e-46	0.813518	0.958	0.328	5.09588e-43
CCDC113	8.12122e-45	0.812593	0.903	0.284	1.62424e-41
CFAP52	5.03429e-39	0.81024	0.861	0.318	1.00686e-35
EFCAB10	1.91796e-45	0.804257	0.875	0.224	3.83592e-42
CFAP77	1.1998e-63	0.802465	0.889	0.181	2.39961e-60
PRR29	7.06005e-42	0.799805	0.861	0.273	1.41201e-38
TNFAIP8L1	2.13646e-33	0.781845	0.889	0.379	4.27292e-30
HES6	2.16139e-28	0.775138	0.861	0.443	4.32278e-25
NWD1	2.44578e-37	0.766972	0.861	0.318	4.89156e-34
WDR78	4.56236e-31	0.763559	0.819	0.3	9.12473e-28
MRLN	1.62896e-38	0.762211	0.819	0.298	3.25791e-35
GDF15	2.88113e-08	0.761099	0.875	0.777	5.76225e-05
SPAG8	3.22892e-43	0.756759	0.903	0.337	6.45784e-40
CASC1	2.03959e-45	0.755735	0.931	0.3	4.07919e-42
LINC01765	2.05898e-34	0.754558	0.75	0.179	4.11795e-31
C11orf70	4.25845e-30	0.746804	0.806	0.239	8.5169e-27
DNAH12	4.31538e-35	0.744954	0.792	0.201	8.63076e-32
CDHR4	3.16752e-39	0.741766	0.847	0.297	6.33503e-36
FANK1	2.14437e-39	0.740607	0.889	0.203	4.28875e-36
CABYR	9.86405e-26	0.730119	0.764	0.333	1.97281e-22
RRAD	5.65309e-16	0.727335	0.944	0.639	1.13062e-12
CCDC80	5.3873e-16	0.722017	0.764	0.499	1.07746e-12
TMEM190	2.76085e-11	0.718689	0.514	0.202	5.52169e-08
SPAG1	4.25e-32	0.717207	0.917	0.517	8.49999e-29
RSPH4A	5.53071e-48	0.711984	0.861	0.188	1.10614e-44
SLC44A4	4.0459e-28	0.71112	0.972	0.625	8.0918e-25
SAMHD1	1.65709e-21	0.709054	0.986	0.892	3.31419e-18
TCTEX1D4	9.46991e-34	0.702567	0.736	0.195	1.89398e-30
ZBBX	4.22738e-46	0.701277	0.861	0.241	8.45475e-43
ERICH3	5.97736e-48	0.700828	0.833	0.069	1.19547e-44
MAPK15	9.7291e-54	0.697212	0.944	0.234	1.94582e-50
STMND1	6.56771e-46	0.690057	0.875	0.226	1.31354e-42
CFAP43	5.02285e-40	0.682733	0.875	0.303	1.00457e-36
RP11-128M1.1	2.71809e-36	0.679899	0.819	0.241	5.43619e-33
DNAH7	1.18356e-41	0.674817	0.875	0.327	2.36712e-38
STOML3	1.59224e-34	0.674314	0.778	0.254	3.18449e-31
SAA1	0.000231479	0.662045	0.694	0.607	0.462957
CCDC74A	2.78614e-31	0.661505	0.861	0.261	5.57228e-28
AQP3	8.45168e-15	0.65907	0.819	0.485	1.69034e-11
DNAJA4	9.27301e-24	0.658544	0.889	0.454	1.8546e-20
CDS1	4.72059e-29	0.656782	1	0.806	9.44118e-26
TDRD9	1.57389e-37	0.653656	0.736	0.107	3.14779e-34
JAG1	3.40146e-30	0.648688	1	0.522	6.80292e-27
IQCD	2.75264e-31	0.646395	0.792	0.315	5.50529e-28
GMPR	2.44354e-22	0.645815	0.972	0.81	4.88709e-19
C1orf158	8.59384e-54	0.636948	0.833	0.188	1.71877e-50
FRMPD2	1.14196e-43	0.633504	0.792	0.099	2.28391e-40
DNAH9	1.14623e-35	0.631955	0.833	0.271	2.29247e-32
SPAG17	4.26966e-27	0.629681	0.778	0.345	8.53931e-24
SULT1E1	3.96917e-13	0.626013	0.583	0.175	7.93835e-10
RIBC2	5.49377e-40	0.625621	0.819	0.148	1.09875e-36
DNAH11	1.37492e-31	0.625477	0.819	0.319	2.74984e-28
DMKN	6.49988e-21	0.624198	0.944	0.711	1.29998e-17
WASHC2A	1.60235e-12	0.619008	0.778	0.528	3.2047e-09
HYDIN	9.9327e-33	0.61866	0.778	0.159	1.98654e-29
CFAP221	5.98423e-39	0.617775	0.861	0.331	1.19685e-35
RIBC1	2.42991e-33	0.614653	0.833	0.293	4.85982e-30
RP4-625H18.2	7.87547e-21	0.612268	0.736	0.261	1.57509e-17
PPP1R42	1.78184e-140	0.61032	0.806	0.01	3.56368e-137
CCDC65	1.38056e-51	0.608277	0.819	0.18	2.76113e-48
WDR63	3.80635e-92	0.599014	0.847	0.078	7.6127e-89
WBSCR27	2.82438e-21	0.598685	0.778	0.436	5.64877e-18
CCDC153	3.16425e-29	0.591129	0.764	0.208	6.3285e-26
CFAP70	1.44121e-35	0.58491	0.833	0.205	2.88242e-32
TMEM231	3.4339e-19	0.582708	0.736	0.276	6.86781e-16
SPATA17	2.50735e-27	0.581402	0.792	0.291	5.01469e-24
CTSS	1.08603e-21	0.580588	0.903	0.531	2.17205e-18
UCP2	3.81517e-16	0.575892	0.903	0.808	7.63033e-13
SMIM5	5.13802e-31	0.573644	0.889	0.372	1.0276e-27
CEL	3.89051e-32	0.568189	0.736	0.231	7.78102e-29
ARHGAP18	3.76604e-25	0.564894	0.931	0.636	7.53208e-22
MUC13	1.30456e-23	0.563264	0.694	0.127	2.60911e-20
CLGN	7.20199e-30	0.562816	0.681	0.131	1.4404e-26
CCDC173	1.16636e-25	0.560716	0.722	0.196	2.33272e-22
CFAP57	5.20746e-51	0.560056	0.847	0.213	1.04149e-47
SRGAP3	4.08007e-20	0.559744	0.917	0.652	8.16015e-17
CDKN1A	5.90454e-17	0.557878	0.986	0.938	1.18091e-13
ANKRD66	1.4816e-24	0.5568	0.653	0.163	2.96319e-21
SAXO2	9.51971e-22	0.556147	0.75	0.308	1.90394e-18
CCDC39	8.47025e-137	0.548256	0.778	0.004	1.69405e-133
DUOX1	5.78866e-07	0.547422	0.861	0.783	0.00115773
LINC01571	5.77072e-37	0.546069	0.792	0.267	1.15414e-33
LRRC6	1.29082e-20	0.535571	0.75	0.349	2.58164e-17
DNAAF3	9.66878e-22	0.53377	0.736	0.259	1.93376e-18
PACRG	1.24235e-32	0.530151	0.806	0.28	2.48469e-29
ATP2A2	3.9769e-19	0.529896	0.986	0.91	7.95379e-16
CDKN2A	7.88891e-20	0.523765	0.792	0.407	1.57778e-16
VWA3B	2.28714e-22	0.523649	0.694	0.246	4.57429e-19
MDH1B	2.404e-21	0.523035	0.681	0.236	4.808e-18
DCDC2	8.12705e-21	0.522859	0.903	0.57	1.62541e-17
YBX3	5.09008e-18	0.519234	1	0.96	1.01802e-14
RSPH9	0.00596893	0.51835	0.472	0.362	1
TEKT4	1.23204e-23	0.515934	0.722	0.22	2.46409e-20
CITED2	3.97734e-12	0.51342	0.931	0.77	7.95468e-09
PIH1D3	4.16348e-51	0.509116	0.764	0.112	8.32695e-48
KCNRG	5.7424e-58	0.505749	0.778	0.132	1.14848e-54
MYO10	4.64585e-12	0.502555	0.931	0.767	9.29169e-09
GSTA3	3.22985e-48	0.502242	0.708	0.116	6.4597e-45
MAP3K19	2.7925e-52	0.499752	0.764	0.125	5.58499e-49
C7orf57	3.16901e-55	0.498298	0.778	0.096	6.33802e-52
CATSPERD	3.6436e-28	0.496861	0.694	0.197	7.28721e-25
CCNA1	5.07152e-12	0.496373	0.722	0.333	1.0143e-08
NDUFC2	5.54765e-12	0.49556	1	0.99	1.10953e-08
ZNF295-AS1	5.37247e-48	0.490508	0.722	0.09	1.07449e-44
AK7	7.01771e-23	0.483391	0.778	0.336	1.40354e-19
PPP1R1B	1.97602e-06	0.481358	0.819	0.721	0.00395204
CCDC81	1.51288e-31	0.479368	0.583	0.092	3.02576e-28
C1orf87	3.75082e-31	0.474945	0.736	0.227	7.50163e-28
LDLRAD1	1.76247e-11	0.473149	0.542	0.154	3.52494e-08
S100A11	1.85246e-16	0.468451	1	1	3.70491e-13
SERPINB1	1.84517e-17	0.467148	0.944	0.807	3.69035e-14
FABP5	7.16573e-09	0.46278	0.847	0.734	1.43315e-05
PRKX	9.66303e-10	0.462548	0.931	0.936	1.93261e-06
LINC00240	1.57412e-13	0.462332	0.597	0.247	3.14824e-10
ID1	1.67149e-07	0.45819	0.986	0.991	0.000334297
HIST1H1C	5.21128e-06	0.453647	0.806	0.697	0.0104226
HRASLS2	1.75537e-22	0.452194	0.694	0.283	3.51074e-19
WDR49	2.38927e-85	0.451426	0.667	0.021	4.77854e-82
POU2AF1	1.45154e-16	0.450926	0.597	0.292	2.90308e-13
SERPINA6	0.000608015	0.449414	0.278	0.016	1
NEK5	6.55921e-15	0.447484	0.528	0.066	1.31184e-11
DTHD1	5.13942e-50	0.442794	0.583	0.024	1.02788e-46
DCDC2B	1.88273e-53	0.440609	0.556	0.017	3.76545e-50
ARMC4	2.73516e-38	0.440427	0.597	0.069	5.47033e-35
TSTD1	2.19998e-15	0.433331	1	0.985	4.39995e-12
C6orf52	8.33155e-30	0.427633	0.75	0.211	1.66631e-26
PTGER2	1.40936e-30	0.426191	0.75	0.215	2.81871e-27
ANKRD37	1.50391e-08	0.422189	0.903	0.834	3.00781e-05
PDK4	6.10272e-05	0.421684	0.847	0.741	0.122054
ID4	2.15862e-08	0.419779	0.958	0.924	4.31724e-05
HES1	0.00047789	0.419532	0.931	0.964	0.95578
HOXB6	1.06304e-10	0.417989	0.931	0.774	2.12607e-07
PALMD	1.8801e-16	0.417921	0.736	0.374	3.7602e-13
CRNDE	5.81332e-18	0.414262	0.958	0.717	1.16266e-14
CFAP206	1.74707e-36	0.413239	0.722	0.121	3.49413e-33
CTGF	1.65192e-06	0.411781	0.972	0.925	0.00330384
IRX3	2.40516e-17	0.411688	0.694	0.225	4.81033e-14
SFTA2	6.07083e-06	0.405977	0.722	0.566	0.0121417
LRRC71	4.72775e-26	0.401434	0.667	0.144	9.45549e-23
CATIP	1.37274e-32	0.397021	0.75	0.263	2.74548e-29
SMIM22	2.81262e-14	0.392639	1	0.994	5.62524e-11
NQO1	8.82086e-07	0.391583	0.889	0.788	0.00176417
C11orf16	1.24724e-19	0.390555	0.556	0.103	2.49447e-16
ACBD3-AS1	5.77108e-16	0.390055	0.569	0.092	1.15422e-12
DNAI1	5.11034e-17	0.389561	0.653	0.316	1.02207e-13
EPPIN	4.17023e-06	0.388433	0.528	0.358	0.00834046
TP53AIP1	7.56851e-27	0.380838	0.597	0.077	1.5137e-23
C6	1.75429e-45	0.373884	0.653	0.112	3.50858e-42
TTC29	8.798e-62	0.369892	0.694	0.069	1.7596e-58
SLC23A1	4.53253e-14	0.366727	0.625	0.316	9.06506e-11
LLGL2	5.84653e-12	0.366499	0.917	0.769	1.16931e-08
SLC6A6	5.0939e-09	0.364332	0.819	0.644	1.01878e-05
CFAP46	6.29016e-18	0.362205	0.597	0.142	1.25803e-14
CFAP161	2.61438e-29	0.359076	0.611	0.166	5.22877e-26
SOX4	2.17197e-07	0.355172	0.958	0.849	0.000434395
TMEM232	1.19982e-16	0.349921	0.569	0.097	2.39965e-13
IFI27	4.93584e-05	0.348629	1	0.997	0.0987169
CADM1	6.29793e-14	0.34775	0.847	0.402	1.25959e-10
CENPM	7.02664e-08	0.342139	0.903	0.794	0.000140533
ID3	4.20279e-07	0.33657	1	0.995	0.000840558
CRIP2	4.87836e-12	0.335815	1	0.968	9.75673e-09
BMPR1B	1.70895e-11	0.335318	0.764	0.557	3.41791e-08
DNAH10	1.16563e-12	0.335085	0.542	0.164	2.33127e-09
EZR	6.01981e-11	0.332514	1	0.977	1.20396e-07
RP11-277P12.20	0.0245884	0.326442	0.444	0.356	1
DLG5-AS1	3.26811e-15	0.323937	0.639	0.314	6.53623e-12
S100A1	0.00465983	0.319911	0.583	0.475	1
PROM1	8.1642e-05	0.313358	0.444	0.226	0.163284
FNIP2	1.88162e-08	0.311432	0.778	0.519	3.76325e-05
RP11-1008C21.1	1.23831e-15	0.30978	0.5	0.103	2.47663e-12
IL20RA	1.50396e-05	0.307467	0.958	0.948	0.0300792
APOBEC4	4.22861e-107	0.30598	0.694	0.025	8.45722e-104
LINC01513	1.37992e-11	0.305278	0.472	0.111	2.75984e-08
CHST9	8.20448e-11	0.303116	0.417	0.075	1.6409e-07
LBH	1.86731e-07	0.302997	0.681	0.413	0.000373463
CYB561	3.87029e-09	0.301922	0.847	0.759	7.74058e-06
PTPRF	7.88679e-10	0.30043	0.903	0.77	1.57736e-06
CD164L2	3.10596e-11	0.299675	0.597	0.27	6.21192e-08
HOXB7	5.83404e-08	0.295571	0.917	0.832	0.000116681
PDLIM1	2.39975e-07	0.293949	1	0.974	0.000479949
LINC01320	3.15356e-11	0.293555	0.792	0.416	6.30711e-08
C10orf95	5.78552e-10	0.292976	0.583	0.287	1.1571e-06
TMC5	1.05147e-06	0.292246	0.597	0.32	0.00210294
HIST1H2AC	1.04755e-06	0.291156	0.861	0.7	0.00209509
FAM13C	1.32524e-15	0.288955	0.694	0.304	2.65048e-12
MYH14	1.28541e-07	0.288005	0.75	0.528	0.000257082
DNAI2	1.72197e-12	0.287091	0.528	0.165	3.44393e-09
RP11-122M14.1	4.67957e-06	0.286541	0.431	0.117	0.00935914
ANXA1	1.43001e-09	0.286173	1	0.996	2.86002e-06
TCTEX1D1	6.60301e-24	0.28174	0.528	0.129	1.3206e-20
LINC01091	7.77691e-17	0.281022	0.472	0.016	1.55538e-13
HLA-DRB1	0.000533676	0.279945	0.75	0.695	1
HOMER2	1.13402e-07	0.27871	0.986	0.885	0.000226805
IGFBP5	5.83254e-07	0.277568	0.903	0.867	0.00116651
HEY1	8.81947e-07	0.275771	0.569	0.441	0.00176389
C4orf22	3.17637e-08	0.270701	0.514	0.238	6.35273e-05
CITED4	0.000148939	0.26867	0.986	0.956	0.297878
KIF19	5.01616e-14	0.268463	0.528	0.132	1.00323e-10
FOLR1	6.24091e-07	0.266616	0.764	0.533	0.00124818
ARSD	9.14778e-09	0.264918	0.917	0.84	1.82956e-05
SCGB2A1	7.82135e-06	0.263183	0.986	0.994	0.0156427
RBM47	4.65984e-05	0.262767	0.917	0.848	0.0931968
SGMS2	3.12649e-05	0.262224	0.819	0.637	0.0625297
VAMP8	2.98424e-09	0.261637	1	0.983	5.96847e-06
TRIM55	2.87719e-11	0.259116	0.5	0.091	5.75438e-08
SRGAP3-AS2	4.12221e-91	0.25679	0.542	0.017	8.24442e-88
LRRC74B	1.82454e-42	0.253132	0.556	0.077	3.64908e-39
FXYD3	2.23007e-06	0.252187	0.958	0.93	0.00446013
LINC02166	2.19433e-10	0.250723	0.5	0.118	4.38867e-07
SPINT1	2.86354e-06	-0.250277	0.75	0.851	0.00572708
XDH	0.0264854	-0.250631	0.444	0.518	1
GMNN	8.94427e-05	-0.250857	0.569	0.797	0.178885
SFN	0.00123072	-0.251052	0.75	0.874	1
S100A10	0.00824137	-0.252717	1	0.994	1
FSTL3	0.000805809	-0.253378	0.556	0.707	1
RCAN1	0.0176318	-0.257189	0.722	0.745	1
FAM84B	0.0313775	-0.258068	0.514	0.644	1
PAQR4	1.36621e-06	-0.258573	0.514	0.7	0.00273242
ERLEC1	0.0023048	-0.261479	0.958	0.96	1
HLA-B	5.03628e-06	-0.262482	1	0.999	0.0100726
ESR1	0.000173722	-0.26349	0.958	0.948	0.347443
S100P	0.00280516	-0.26415	0.181	0.321	1
DHRS7	0.00350571	-0.26609	0.875	0.885	1
RASSF4	0.000177033	-0.26823	0.653	0.787	0.354067
INSIG1	1.87862e-05	-0.269023	0.542	0.823	0.0375725
ARHGAP26	1.15054e-07	-0.269927	0.694	0.834	0.000230109
ETS2	0.000586016	-0.275607	0.903	0.94	1
HLA-A	7.44474e-06	-0.276305	1	0.998	0.0148895
ARL5B	0.00109431	-0.276938	0.944	0.958	1
PDZK1IP1	0.00394426	-0.276975	0.5	0.622	1
DUSP4	0.00195912	-0.279209	0.486	0.638	1
TACSTD2	0.000322638	-0.284562	0.875	0.972	0.645277
CXCR4	6.88466e-06	-0.284584	0.764	0.872	0.0137693
ARG2	2.94749e-05	-0.287418	0.569	0.732	0.0589498
LPCAT3	1.61803e-07	-0.287561	0.556	0.835	0.000323607
SAT1	3.11738e-08	-0.291415	1	1	6.23476e-05
HES4	0.00023496	-0.292684	0.917	0.889	0.46992
MT-CO3	9.75344e-12	-0.293209	1	1	1.95069e-08
CRACR2B	1.72597e-07	-0.294359	0.667	0.853	0.000345194
ATP6V1G1	0.000715192	-0.294735	1	0.998	1
TPD52L1	3.25829e-06	-0.295366	0.889	0.976	0.00651659
ADM	0.0235765	-0.296462	0.569	0.67	1
SLC26A4-AS1	8.14604e-08	-0.296493	0.417	0.661	0.000162921
BIRC3	0.00911577	-0.296749	0.986	0.973	1
RNF144B	2.91529e-07	-0.297209	0.514	0.826	0.000583058
ATP6V0E2	1.99815e-06	-0.297739	0.611	0.799	0.0039963
NAV2	2.95314e-08	-0.299067	0.694	0.865	5.90628e-05
NABP1	3.38032e-06	-0.300914	0.514	0.763	0.00676065
CREB3L4	2.82693e-07	-0.302949	0.556	0.708	0.000565387
UPK1B	5.63166e-05	-0.303232	0.181	0.419	0.112633
WDR77	4.71917e-06	-0.303592	0.792	0.873	0.00943833
HOXB-AS1	2.02715e-06	-0.304356	0.611	0.786	0.0040543
TLE1	2.19012e-08	-0.309925	0.889	0.951	4.38024e-05
FTH1	1.08048e-08	-0.31014	1	1	2.16096e-05
KCNG1	3.74181e-08	-0.31283	0.583	0.791	7.48363e-05
PRSS8	1.37927e-09	-0.315322	0.681	0.828	2.75855e-06
CNDP2	1.6101e-07	-0.317933	0.958	0.991	0.000322019
UBE2C	0.00742069	-0.317943	0.444	0.591	1
NFKBID	3.86622e-06	-0.31967	0.556	0.696	0.00773243
STXBP6	6.63698e-08	-0.324102	0.792	0.886	0.00013274
PLLP	3.32537e-06	-0.324399	0.819	0.935	0.00665074
HLA-DMB	0.0187454	-0.32929	0.681	0.716	1
TUBA1B	0.0294925	-0.331705	0.972	0.99	1
SLC34A2	6.77664e-06	-0.332259	0.722	0.893	0.0135533
RXFP1	7.90436e-06	-0.334782	0.778	0.874	0.0158087
F2RL1	6.30969e-08	-0.336683	0.514	0.784	0.000126194
KRT8	5.00588e-07	-0.340007	1	0.999	0.00100118
BTG3	2.00419e-05	-0.340167	0.986	0.986	0.0400839
DUSP23	3.71657e-09	-0.341095	0.806	0.937	7.43315e-06
KLF6	3.27663e-07	-0.343628	0.986	0.999	0.000655325
MPZL2	2.46812e-06	-0.347639	0.944	0.972	0.00493625
RPS17	0.0136893	-0.348266	0.639	0.717	1
NR4A2	9.81482e-05	-0.348697	0.792	0.908	0.196296
ZFP36	2.24157e-06	-0.349701	1	1	0.00448314
TAP2	8.13818e-09	-0.350643	0.597	0.869	1.62764e-05
GNG11	1.58557e-06	-0.351522	0.986	0.987	0.00317115
ADAMTS8	0.000131077	-0.353735	0.639	0.78	0.262155
HMGCS1	1.28912e-09	-0.354612	0.556	0.856	2.57823e-06
MSX1	3.066e-07	-0.355677	0.986	0.987	0.000613199
PPM1H	4.66318e-10	-0.360269	0.514	0.853	9.32636e-07
CEBPD	5.56513e-07	-0.360702	1	0.997	0.00111303
DEFB4A	0.000322976	-0.361356	0.403	0.519	0.645951
HLA-DOB	1.39975e-07	-0.361796	0.625	0.833	0.000279949
MFSD2A	5.29166e-07	-0.36205	0.681	0.836	0.00105833
CPM	0.00737984	-0.362968	0.653	0.786	1
IER3	0.000635377	-0.364416	1	0.994	1
GADD45A	0.0304123	-0.366462	0.861	0.917	1
ST6GALNAC1	1.12211e-07	-0.372497	0.681	0.892	0.000224422
ZDHHC12	4.54716e-09	-0.376948	0.667	0.864	9.09431e-06
HMGA1	2.75198e-08	-0.385382	0.597	0.822	5.50395e-05
TSPAN13	3.82093e-10	-0.385953	0.764	0.927	7.64186e-07
CD83	3.35785e-07	-0.393883	0.333	0.615	0.000671569
RCN2	7.73126e-06	-0.395295	0.972	0.944	0.0154625
IL1R1	8.2792e-10	-0.396421	0.819	0.937	1.65584e-06
ZNF592	3.27223e-07	-0.397971	0.75	0.804	0.000654446
HSD11B2	1.23152e-10	-0.40055	0.667	0.881	2.46304e-07
SIAH2	3.54368e-08	-0.405844	0.889	0.929	7.08735e-05
TAP1	2.85057e-07	-0.407075	0.889	0.957	0.000570115
C8orf4	6.7007e-05	-0.408231	0.972	0.978	0.134014
CLDN4	6.45894e-05	-0.411257	1	0.999	0.129179
SYNGR2	1.26274e-12	-0.412593	0.861	0.947	2.52548e-09
SLC7A1	6.04231e-09	-0.412822	0.875	0.934	1.20846e-05
GPRC5A	2.78906e-05	-0.417597	0.583	0.776	0.0557811
CEACAM1	4.67154e-18	-0.421322	0.417	0.803	9.34307e-15
S100A14	4.68457e-08	-0.421637	0.333	0.678	9.36913e-05
TCEA3	4.56205e-12	-0.424009	0.681	0.89	9.12411e-09
BASP1	1.59815e-11	-0.424169	0.639	0.923	3.19629e-08
STMN1	2.34865e-05	-0.425848	0.931	0.96	0.0469731
ACSL3	1.06074e-06	-0.426486	0.903	0.919	0.00212147
TMEM101	2.57204e-09	-0.428079	0.958	0.993	5.14408e-06
MRPL3	1.8257e-10	-0.429323	0.861	0.948	3.6514e-07
S100A16	1.18522e-10	-0.430564	0.778	0.924	2.37045e-07
SLC9A3R2	5.99933e-09	-0.431359	0.889	0.971	1.19987e-05
PEBP4	1.28092e-11	-0.433975	0.458	0.763	2.56184e-08
ATP1A1	9.96509e-12	-0.438233	0.986	0.994	1.99302e-08
C9orf152	3.18735e-10	-0.444828	0.569	0.818	6.3747e-07
C1orf64	8.11507e-07	-0.446592	0.514	0.695	0.00162301
RP11-519G16.5	9.32844e-09	-0.448323	0.736	0.891	1.86569e-05
SLC25A1	1.24377e-08	-0.451188	0.806	0.903	2.48755e-05
SLC39A8	1.61705e-12	-0.451661	0.667	0.856	3.2341e-09
CALD1	9.15544e-12	-0.453109	0.972	0.981	1.83109e-08
PHLDA2	1.40828e-05	-0.456647	0.889	0.91	0.0281656
GSN	9.4401e-10	-0.458473	0.972	0.99	1.88802e-06
VNN1	5.1211e-11	-0.471307	0.569	0.802	1.02422e-07
CXCL2	0.000502679	-0.472138	0.986	0.967	1
CREG1	5.21592e-12	-0.474847	0.653	0.874	1.04318e-08
GJB1	1.13704e-14	-0.475807	0.611	0.866	2.27408e-11
CCND1	1.12708e-10	-0.478107	0.833	0.944	2.25415e-07
HMGB3	4.79823e-06	-0.478755	0.819	0.908	0.00959647
WFDC2	4.29365e-09	-0.48175	1	1	8.5873e-06
TMEM141	1.39668e-08	-0.489467	0.972	0.982	2.79335e-05
TNFAIP3	3.21669e-05	-0.489542	0.944	0.97	0.0643338
GREM2	5.37258e-23	-0.490188	0.222	0.809	1.07452e-19
LINC01541	1.82705e-09	-0.49399	0.931	0.959	3.6541e-06
TSC22D1	2.43832e-11	-0.499934	1	0.999	4.87664e-08
NOV	1.13551e-10	-0.500238	0.667	0.856	2.27103e-07
STC1	0.00152074	-0.526981	0.306	0.459	1
PAPSS1	1.04348e-09	-0.535138	0.917	0.985	2.08696e-06
CREB3L1	4.55015e-11	-0.535292	0.792	0.951	9.10029e-08
SEC14L1	1.4202e-18	-0.549099	0.875	0.975	2.84041e-15
TPD52	2.65139e-18	-0.549492	0.667	0.912	5.30279e-15
TUBA1C	5.15515e-17	-0.555191	0.611	0.937	1.03103e-13
NFKBIA	2.83447e-12	-0.559358	1	1	5.66893e-09
EDN1	5.04287e-05	-0.559763	0.722	0.81	0.100857
SMS	9.61887e-13	-0.567797	0.944	0.989	1.92377e-09
TMED3	4.18371e-15	-0.567803	0.917	0.969	8.36742e-12
SLC26A2	2.20726e-10	-0.571032	0.736	0.902	4.41453e-07
ALDH6A1	1.78742e-23	-0.582862	0.681	0.956	3.57483e-20
GABRP	6.58525e-11	-0.592891	0.75	0.901	1.31705e-07
CD36	4.80129e-15	-0.595844	0.556	0.873	9.60259e-12
ALPL	3.10456e-12	-0.605547	0.681	0.904	6.20912e-09
CYB5A	1.5983e-12	-0.608188	0.958	0.996	3.1966e-09
SOD2	0.000318644	-0.60877	0.972	0.98	0.637287
SERPINA5	9.71589e-14	-0.621861	0.819	0.949	1.94318e-10
PLAUR	4.38514e-09	-0.630339	0.75	0.889	8.77028e-06
TM4SF1	1.98541e-12	-0.632109	1	1	3.97083e-09
PPA1	7.65239e-20	-0.65459	0.972	0.994	1.53048e-16
USP53	4.44319e-13	-0.66559	0.917	0.957	8.88638e-10
SPDEF	6.24128e-15	-0.666805	0.583	0.843	1.24826e-11
CXCL8	9.81918e-06	-0.669843	1	0.991	0.0196384
LDLR	1.91137e-18	-0.679493	0.847	0.964	3.82274e-15
DUSP2	1.87798e-07	-0.679809	0.889	0.921	0.000375597
KRT18	2.95154e-20	-0.69023	0.986	0.999	5.90308e-17
TRH	2.36828e-10	-0.693557	0.486	0.707	4.73657e-07
MGST1	5.6003e-12	-0.701787	0.903	0.968	1.12006e-08
SGK1	1.37567e-11	-0.702089	0.903	0.923	2.75134e-08
HERPUD1	7.78621e-15	-0.704355	0.931	0.986	1.55724e-11
TFPI2	1.55023e-16	-0.71906	0.931	0.98	3.10046e-13
RPS2	3.91533e-26	-0.723183	1	1	7.83066e-23
HPGD	3.20211e-16	-0.739027	0.611	0.892	6.40422e-13
NPDC1	2.20058e-23	-0.757168	0.819	0.984	4.40116e-20
LRRC26	6.47542e-10	-0.767891	0.778	0.891	1.29508e-06
CST1	0.0025214	-0.779886	0.819	0.87	1
RCN1	4.59326e-10	-0.780257	0.944	0.985	9.18652e-07
IDH1	1.78592e-11	-0.788991	0.889	0.954	3.57183e-08
COL1A2	5.92108e-16	-0.824524	1	0.999	1.18422e-12
MMP26	7.65125e-11	-0.827292	0.597	0.792	1.53025e-07
DEFB1	0.0328635	-0.833131	0.486	0.552	1
PAEP	0.0100994	-0.973819	0.472	0.617	1
