# Supplementary material for: SFRP4+ stromal cell subpopulation with IGF1 signaling in human endometrial regeneration
Source: Cell Discov. 2022 Sep 27;8:95. doi: 10.1038/s41421-022-00438-7 (PMC9512788; doi:10.1038/s41421-022-00438-7)
Supplement: Supplementary file 5 — Supplementary Table S5 [file 41421_2022_438_MOESM5_ESM.xlsx]

## Sheet: antigen_presenting
	Homo sapiens (REF)	upload_1 ( Hierarchy NEW! Tips)
GO biological process complete	#	#	expected	Fold Enrichment	+/-	raw P value	FDR
renal absorption	14	4	0.1	41.09	+	6.19e-06	0.00704
regulation of receptor clustering	11	3	0.08	39.22	+	0.000111	0.0505
hepatocyte apoptotic process	11	3	0.08	39.22	+	0.000111	0.0491
antigen processing and presentation of endogenous peptide antigen via MHC class I	21	5	0.15	34.24	+	8.58e-07	0.00273
antigen processing and presentation of endogenous peptide antigen	21	5	0.15	34.24	+	8.58e-07	0.00341
antigen processing and presentation of peptide antigen	194	9	1.35	6.67	+	1.21e-05	0.0101
antigen processing and presentation	222	9	1.54	5.83	+	3.36e-05	0.0191
antigen processing and presentation of endogenous antigen	28	5	0.19	25.68	+	2.98e-06	0.00474
antigen processing and presentation of peptide antigen via MHC class I	103	8	0.72	11.17	+	1.03e-06	0.00274
prostaglandin biosynthetic process	18	4	0.13	31.96	+	1.45e-05	0.011
prostaglandin metabolic process	34	5	0.24	21.15	+	6.99e-06	0.00741
prostanoid metabolic process	34	5	0.24	21.15	+	6.99e-06	0.00694
prostanoid biosynthetic process	18	4	0.13	31.96	+	1.45e-05	0.0105
unsaturated fatty acid biosynthetic process	42	5	0.29	17.12	+	1.78e-05	0.0123
icosanoid biosynthetic process	45	5	0.31	15.98	+	2.42e-05	0.016
fatty acid derivative biosynthetic process	90	7	0.63	11.19	+	4.96e-06	0.00657
lipid storage	31	4	0.22	18.56	+	9.67e-05	0.0452
antigen processing and presentation of exogenous peptide antigen via MHC class I, TAP-dependent	76	7	0.53	13.25	+	1.74e-06	0.00345
antigen processing and presentation of exogenous peptide antigen via MHC class I	80	7	0.56	12.58	+	2.39e-06	0.00422
antigen processing and presentation of exogenous peptide antigen	176	8	1.22	6.54	+	4.28e-05	0.0235
antigen processing and presentation of exogenous antigen	183	8	1.27	6.29	+	5.58e-05	0.0296
ammonium ion metabolic process	190	8	1.32	6.06	+	7.18e-05	0.0357
response to steroid hormone	330	11	2.29	4.79	+	2.58e-05	0.0164
response to organic substance	3019	46	20.99	2.19	+	1.67e-07	0.00265
response to chemical	4485	59	31.19	1.89	+	2.42e-07	0.00192
response to stimulus	8495	83	59.07	1.41	+	8.76e-05	0.0422
response to organic cyclic compound	923	19	6.42	2.96	+	2.71e-05	0.0166
regulation of apoptotic signaling pathway	407	13	2.83	4.59	+	7.25e-06	0.00678
regulation of apoptotic process	1567	28	10.9	2.57	+	3.96e-06	0.00573
regulation of programmed cell death	1587	28	11.04	2.54	+	5.02e-06	0.00615
regulation of cell death	1711	32	11.9	2.69	+	2.55e-07	0.00135
drug metabolic process	497	14	3.46	4.05	+	1.27e-05	0.0101
cellular response to organic substance	2391	36	16.63	2.17	+	9.79e-06	0.00865
cellular response to chemical stimulus	2926	43	20.35	2.11	+	1.67e-06	0.00379
transport	4550	54	31.64	1.71	+	2.9e-05	0.0171
establishment of localization	4681	54	32.55	1.66	+	5.8e-05	0.0298

## Sheet: EMT
	Homo sapiens (REF)	upload_1 ( Hierarchy NEW! Tips)
GO biological process complete	#	#	expected	Fold Enrichment	+/-	raw P value	FDR
negative regulation of toll-like receptor 3 signaling pathway	3	2	0.02	> 100	+	0.000317	0.0143
regulation of signal transduction	3154	48	18.03	2.66	+	3.48e-11	1.49e-08
regulation of cell communication	3540	54	20.23	2.67	+	7.77e-13	5.88e-10
regulation of cellular process	10981	97	62.76	1.55	+	1.4e-10	4.95e-08
regulation of biological process	11688	105	66.8	1.57	+	8.29e-14	9.41e-11
biological regulation	12387	107	70.8	1.51	+	4.49e-13	3.96e-10
regulation of signaling	3581	54	20.47	2.64	+	1.24e-12	8.56e-10
regulation of response to stimulus	4331	62	24.75	2.5	+	6.92e-14	8.46e-11
regulation of immune system process	1667	25	9.53	2.62	+	7.94e-06	0.000675
regulation of response to external stimulus	1091	19	6.24	3.05	+	1.58e-05	0.00122
regulation of multi-organism process	779	13	4.45	2.92	+	0.000574	0.0226
regulation of defense response	769	13	4.4	2.96	+	0.000509	0.0205
regulation of response to stress	1508	30	8.62	3.48	+	1.54e-09	4.02e-07
negative regulation of signal transduction	1268	21	7.25	2.9	+	1.13e-05	0.000914
negative regulation of cell communication	1367	24	7.81	3.07	+	8.65e-07	9.82e-05
negative regulation of cellular process	4754	67	27.17	2.47	+	5.12e-15	1.36e-11
negative regulation of biological process	5333	73	30.48	2.4	+	3.46e-16	2.75e-12
negative regulation of response to stimulus	1640	28	9.37	2.99	+	1.51e-07	1.99e-05
negative regulation of signaling	1371	24	7.84	3.06	+	9.1e-07	0.000103
negative regulation of immune system process	458	13	2.62	4.97	+	2.87e-06	0.000275
seminal vesicle development	3	2	0.02	> 100	+	0.000317	0.0143
gland development	417	13	2.38	5.45	+	1.05e-06	0.000115
animal organ development	3197	51	18.27	2.79	+	9.32e-13	6.73e-10
anatomical structure development	5422	73	30.99	2.36	+	1.06e-15	5.61e-12
developmental process	5862	78	33.5	2.33	+	4.85e-17	7.72e-13
system development	4424	65	25.28	2.57	+	2.52e-15	8e-12
multicellular organism development	5026	68	28.73	2.37	+	2.5e-14	3.97e-11
multicellular organismal process	6973	80	39.85	2.01	+	1.26e-13	1.34e-10
reproductive structure development	427	15	2.44	6.15	+	3.26e-08	5.24e-06
reproductive system development	431	15	2.46	6.09	+	3.67e-08	5.78e-06
developmental process involved in reproduction	960	20	5.49	3.65	+	6.36e-07	7.78e-05
reproductive process	1423	24	8.13	2.95	+	1.74e-06	0.000177
reproduction	1426	24	8.15	2.94	+	1.8e-06	0.000181
positive regulation of prostaglandin-endoperoxide synthase activity	3	2	0.02	> 100	+	0.000317	0.0143
regulation of prostaglandin-endoperoxide synthase activity	3	2	0.02	> 100	+	0.000317	0.0142
regulation of metabolic process	6690	77	38.24	2.01	+	7.64e-13	6.08e-10
regulation of catalytic activity	2342	38	13.39	2.84	+	1.65e-09	4.24e-07
regulation of molecular function	3022	47	17.27	2.72	+	2.97e-11	1.35e-08
positive regulation of metabolic process	3650	53	20.86	2.54	+	1.02e-11	5.81e-09
positive regulation of biological process	6214	73	35.52	2.06	+	2.59e-12	1.65e-09
positive regulation of catalytic activity	1440	22	8.23	2.67	+	2.32e-05	0.00169
positive regulation of molecular function	1797	28	10.27	2.73	+	9.4e-07	0.000105
ascending aorta morphogenesis	4	2	0.02	87.48	+	0.000473	0.02
blood vessel development	494	12	2.82	4.25	+	3.18e-05	0.0022
vasculature development	516	14	2.95	4.75	+	1.94e-06	0.000193
cardiovascular system development	526	14	3.01	4.66	+	2.42e-06	0.000237
circulatory system development	872	19	4.98	3.81	+	6.53e-07	7.81e-05
blood vessel morphogenesis	411	11	2.35	4.68	+	2.94e-05	0.00206
tube morphogenesis	659	20	3.77	5.31	+	1.53e-09	4.07e-07
tube development	855	25	4.89	5.12	+	2.16e-11	1.04e-08
anatomical structure morphogenesis	2153	44	12.31	3.58	+	1.75e-14	3.47e-11
ascending aorta development	5	2	0.03	69.99	+	0.00066	0.0252
glutathione transport	4	2	0.02	87.48	+	0.000473	0.0199
localization	5765	56	32.95	1.7	+	7.96e-06	0.000673
tripeptide transport	4	2	0.02	87.48	+	0.000473	0.0199
cornified envelope assembly	4	2	0.02	87.48	+	0.000473	0.0198
cellular component organization	5642	57	32.25	1.77	+	1.47e-06	0.000151
cellular process	14575	109	83.3	1.31	+	3.74e-08	5.82e-06
cellular component organization or biogenesis	5830	58	33.32	1.74	+	1.88e-06	0.000188
vein smooth muscle contraction	4	2	0.02	87.48	+	0.000473	0.0198
regulation of blood vessel diameter	138	5	0.79	6.34	+	0.00136	0.0438
circulatory system process	401	9	2.29	3.93	+	0.000564	0.0223
blood circulation	392	9	2.24	4.02	+	0.000481	0.0197
regulation of tube diameter	138	5	0.79	6.34	+	0.00136	0.0437
regulation of tube size	139	5	0.79	6.29	+	0.0014	0.0448
regulation of anatomical structure size	511	10	2.92	3.42	+	0.000789	0.0287
regulation of biological quality	4073	56	23.28	2.41	+	2e-11	1.03e-08
positive regulation of glomerular filtration	4	2	0.02	87.48	+	0.000473	0.0197
renal system process	113	5	0.65	7.74	+	0.000572	0.0226
regulation of systemic arterial blood pressure	100	6	0.57	10.5	+	3.19e-05	0.0022
regulation of blood pressure	185	6	1.06	5.67	+	0.000788	0.0287
regulation of body fluid levels	497	11	2.84	3.87	+	0.000154	0.0082
regulation of renal system process	35	3	0.2	15	+	0.00131	0.0427
regulation of system process	590	12	3.37	3.56	+	0.000166	0.0086
regulation of multicellular organismal process	3147	55	17.99	3.06	+	1.26e-15	5.01e-12
positive regulation of multicellular organismal process	1762	32	10.07	3.18	+	3.46e-09	7.23e-07
common bile duct development	5	2	0.03	69.99	+	0.00066	0.0251
hepaticobiliary system development	132	6	0.75	7.95	+	0.000139	0.0076
lung vasculature development	6	2	0.03	58.32	+	0.000877	0.0313
lung development	172	8	0.98	8.14	+	8.9e-06	0.000749
respiratory system development	198	8	1.13	7.07	+	2.36e-05	0.00172
respiratory tube development	176	8	1.01	7.95	+	1.04e-05	0.000856
establishment of endothelial blood-brain barrier	6	2	0.03	58.32	+	0.000877	0.0313
establishment of blood-brain barrier	10	3	0.06	52.49	+	4.91e-05	0.00325
cell development	1633	28	9.33	3	+	1.38e-07	1.83e-05
cell differentiation	3710	48	21.2	2.26	+	1.04e-08	1.84e-06
cellular developmental process	3806	49	21.75	2.25	+	7.38e-09	1.33e-06
central nervous system development	975	15	5.57	2.69	+	0.000495	0.0202
nervous system development	2357	38	13.47	2.82	+	1.97e-09	4.9e-07
establishment of endothelial barrier	32	3	0.18	16.4	+	0.00103	0.0348
epithelial cell differentiation	674	13	3.85	3.37	+	0.000147	0.00796
epithelium development	1103	26	6.3	4.12	+	7.73e-10	2.16e-07
tissue development	1762	38	10.07	3.77	+	4.13e-13	4.1e-10
epithelial cell development	192	7	1.1	6.38	+	0.000144	0.00786
negative regulation of amyloid fibril formation	6	2	0.03	58.32	+	0.000877	0.0312
regulation of protein metabolic process	2804	50	16.03	3.12	+	2.49e-14	4.4e-11
regulation of primary metabolic process	6023	69	34.42	2	+	8.13e-11	3.23e-08
regulation of nitrogen compound metabolic process	5839	64	33.37	1.92	+	4.64e-09	9.34e-07
regulation of macromolecule metabolic process	6160	70	35.21	1.99	+	5.73e-11	2.33e-08
regulation of cellular component organization	2491	31	14.24	2.18	+	2.58e-05	0.00185
negative regulation of protein metabolic process	1108	27	6.33	4.26	+	1.66e-10	5.74e-08
negative regulation of nitrogen compound metabolic process	2369	38	13.54	2.81	+	2.27e-09	5.39e-07
negative regulation of metabolic process	2918	42	16.68	2.52	+	5.81e-09	1.09e-06
negative regulation of macromolecule metabolic process	2666	41	15.24	2.69	+	1.39e-09	3.76e-07
negative regulation of trophoblast cell migration	6	2	0.03	58.32	+	0.000877	0.0311
regulation of cellular component movement	1009	24	5.77	4.16	+	3.29e-09	6.97e-07
regulation of localization	2790	41	15.95	2.57	+	5.29e-09	1.01e-06
regulation of locomotion	998	24	5.7	4.21	+	2.66e-09	5.88e-07
regulation of cell motility	926	22	5.29	4.16	+	1.68e-08	2.78e-06
regulation of cell migration	861	22	4.92	4.47	+	4.66e-09	9.27e-07
regulation of multicellular organismal development	2047	35	11.7	2.99	+	2.41e-09	5.39e-07
regulation of developmental process	2592	46	14.81	3.11	+	5.53e-13	4.63e-10
negative regulation of developmental process	954	21	5.45	3.85	+	1.31e-07	1.78e-05
negative regulation of multicellular organismal process	1207	26	6.9	3.77	+	4.91e-09	9.63e-07
regulation of branching involved in lung morphogenesis	6	2	0.03	58.32	+	0.000877	0.0311
regulation of anatomical structure morphogenesis	1077	21	6.16	3.41	+	9.2e-07	0.000103
regulation of animal organ morphogenesis	256	10	1.46	6.83	+	2.92e-06	0.000278
regulation of morphogenesis of an epithelium	181	6	1.03	5.8	+	0.000705	0.0265
regulation of systemic arterial blood pressure by endothelin	6	2	0.03	58.32	+	0.000877	0.031
protein insertion into mitochondrial membrane involved in apoptotic signaling pathway	7	2	0.04	49.99	+	0.00112	0.0378
apoptotic process	909	23	5.2	4.43	+	2.36e-09	5.36e-07
programmed cell death	1040	24	5.94	4.04	+	5.85e-09	1.08e-06
cell death	1075	25	6.14	4.07	+	2.28e-09	5.33e-07
apoptotic signaling pathway	284	8	1.62	4.93	+	0.000268	0.0126
signal transduction	5061	56	28.93	1.94	+	8.29e-08	1.21e-05
cellular response to stimulus	6703	69	38.31	1.8	+	1.03e-08	1.84e-06
response to stimulus	8495	85	48.55	1.75	+	3.08e-11	1.36e-08
signaling	5393	59	30.82	1.91	+	4.39e-08	6.71e-06
cell communication	5500	59	31.43	1.88	+	9.99e-08	1.39e-05
positive regulation of astrocyte differentiation	12	3	0.07	43.74	+	7.75e-05	0.00487
regulation of astrocyte differentiation	26	5	0.15	33.65	+	8.23e-07	9.55e-05
regulation of glial cell differentiation	69	5	0.39	12.68	+	6.42e-05	0.0041
regulation of gliogenesis	120	6	0.69	8.75	+	8.4e-05	0.0052
regulation of neurogenesis	827	13	4.73	2.75	+	0.000986	0.0337
regulation of cell development	950	15	5.43	2.76	+	0.000379	0.0163
regulation of cell differentiation	1824	29	10.42	2.78	+	3.77e-07	4.69e-05
generation of neurons	1550	26	8.86	2.93	+	6.48e-07	7.81e-05
neurogenesis	1649	29	9.42	3.08	+	4.55e-08	6.9e-06
positive regulation of gliogenesis	74	4	0.42	9.46	+	0.00102	0.0348
positive regulation of cell differentiation	978	16	5.59	2.86	+	0.000161	0.00853
positive regulation of developmental process	1373	28	7.85	3.57	+	3.62e-09	7.48e-07
positive regulation of cellular process	5465	67	31.23	2.15	+	7.24e-12	4.27e-09
metanephric nephron tubule morphogenesis	8	2	0.05	43.74	+	0.0014	0.0447
kidney development	269	7	1.54	4.55	+	0.00102	0.0348
renal system development	284	7	1.62	4.31	+	0.00139	0.0447
urogenital system development	319	10	1.82	5.48	+	1.88e-05	0.00144
kidney epithelium development	128	6	0.73	8.2	+	0.000118	0.00687
epithelial tube morphogenesis	310	12	1.77	6.77	+	3.12e-07	3.97e-05
morphogenesis of an epithelium	434	17	2.48	6.85	+	7.49e-10	2.13e-07
tissue morphogenesis	560	21	3.2	6.56	+	1.32e-11	7.24e-09
kidney morphogenesis	84	4	0.48	8.33	+	0.0016	0.0495
animal organ morphogenesis	972	26	5.56	4.68	+	5.42e-11	2.27e-08
regulation of resting membrane potential	8	2	0.05	43.74	+	0.0014	0.0446
regulation of lysosomal protein catabolic process	8	2	0.05	43.74	+	0.0014	0.0445
regulation of protein catabolic process	398	9	2.27	3.96	+	0.000535	0.0213
regulation of cellular protein metabolic process	2633	48	15.05	3.19	+	4.79e-14	6.35e-11
regulation of cellular metabolic process	6216	69	35.53	1.94	+	2.91e-10	9.26e-08
negative regulation of amyloid-beta clearance	8	2	0.05	43.74	+	0.0014	0.0444
regulation of amyloid-beta clearance	17	3	0.1	30.88	+	0.00019	0.00945
positive regulation of IRE1-mediated unfolded protein response	8	2	0.05	43.74	+	0.0014	0.0443
regulation of cellular response to stress	730	14	4.17	3.36	+	8.53e-05	0.00524
positive regulation of response to stimulus	2461	44	14.07	3.13	+	1.76e-12	1.17e-09
positive regulation of signal transduction	1691	33	9.66	3.41	+	3e-10	9.34e-08
positive regulation of cell communication	1842	34	10.53	3.23	+	6.29e-10	1.85e-07
positive regulation of signaling	1851	35	10.58	3.31	+	1.7e-10	5.74e-08
branch elongation of an epithelium	16	4	0.09	43.74	+	4.48e-06	0.000409
morphogenesis of a branching epithelium	158	6	0.9	6.64	+	0.000353	0.0155
morphogenesis of a branching structure	169	6	0.97	6.21	+	0.000498	0.0202
axis elongation	26	4	0.15	26.92	+	2.42e-05	0.00175
regulation of metallopeptidase activity	16	3	0.09	32.81	+	0.000162	0.00855
regulation of peptidase activity	452	15	2.58	5.81	+	6.7e-08	9.96e-06
regulation of hydrolase activity	1290	25	7.37	3.39	+	7.79e-08	1.15e-05
regulation of proteolysis	737	17	4.21	4.04	+	1.27e-06	0.000135
glial cell proliferation	18	3	0.1	29.16	+	0.000221	0.0107
cell population proliferation	557	14	3.18	4.4	+	4.6e-06	0.000418
gliogenesis	221	10	1.26	7.92	+	8.2e-07	9.59e-05
response to corticosterone	20	3	0.11	26.25	+	0.000292	0.0133
response to alcohol	246	8	1.41	5.69	+	0.000103	0.00616
response to organic substance	3019	50	17.25	2.9	+	4.32e-13	4.04e-10
response to chemical	4485	59	25.63	2.3	+	2.59e-11	1.21e-08
response to oxygen-containing compound	1599	35	9.14	3.83	+	3.1e-12	1.9e-09
response to glucocorticoid	148	9	0.85	10.64	+	2.85e-07	3.66e-05
response to corticosteroid	164	9	0.94	9.6	+	6.48e-07	7.86e-05
response to steroid hormone	330	11	1.89	5.83	+	4.01e-06	0.000371
response to lipid	867	29	4.96	5.85	+	1.44e-14	3.27e-11
response to organic cyclic compound	923	25	5.28	4.74	+	1.05e-10	3.98e-08
response to hormone	915	21	5.23	4.02	+	6.61e-08	9.92e-06
response to endogenous stimulus	1503	27	8.59	3.14	+	9.72e-08	1.37e-05
response to ketone	199	8	1.14	7.03	+	2.45e-05	0.00176
response to mineralocorticoid	31	4	0.18	22.58	+	4.53e-05	0.00303
central nervous system myelination	21	3	0.12	25	+	0.000332	0.0148
axon ensheathment in central nervous system	21	3	0.12	25	+	0.000332	0.0147
glial cell development	108	5	0.62	8.1	+	0.000469	0.0198
glial cell differentiation	170	7	0.97	7.2	+	6.93e-05	0.00439
oligodendrocyte differentiation	68	4	0.39	10.29	+	0.000757	0.0279
regulation of bicellular tight junction assembly	22	3	0.13	23.86	+	0.000376	0.0164
regulation of cellular component biogenesis	946	16	5.41	2.96	+	0.000111	0.00651
release of cytochrome c from mitochondria	22	3	0.13	23.86	+	0.000376	0.0163
response to leptin	22	3	0.13	23.86	+	0.000376	0.0163
prostate gland epithelium morphogenesis	22	3	0.13	23.86	+	0.000376	0.0162
prostate gland morphogenesis	24	3	0.14	21.87	+	0.000474	0.0196
prostate gland development	41	4	0.23	17.07	+	0.000123	0.00701
gland morphogenesis	102	6	0.58	10.29	+	3.54e-05	0.00241
negative regulation of glial cell differentiation	24	3	0.14	21.87	+	0.000474	0.0197
negative regulation of neurogenesis	289	7	1.65	4.24	+	0.00153	0.048
negative regulation of cell development	332	8	1.9	4.22	+	0.000733	0.0272
negative regulation of cell differentiation	710	18	4.06	4.44	+	1.55e-07	2.01e-05
inositol phosphate-mediated signaling	24	3	0.14	21.87	+	0.000474	0.0196
intracellular signal transduction	1680	26	9.6	2.71	+	2.85e-06	0.000275
epithelial tube branching involved in lung morphogenesis	26	3	0.15	20.19	+	0.000587	0.0229
branching morphogenesis of an epithelial tube	130	6	0.74	8.08	+	0.000128	0.00716
lung morphogenesis	45	4	0.26	15.55	+	0.000172	0.00885
decidualization	26	3	0.15	20.19	+	0.000587	0.0229
maternal placenta development	37	3	0.21	14.19	+	0.00152	0.0477
placenta development	156	7	0.89	7.85	+	4.11e-05	0.00277
maternal process involved in female pregnancy	66	5	0.38	13.26	+	5.26e-05	0.00343
female pregnancy	185	8	1.06	7.57	+	1.48e-05	0.00116
multi-multicellular organism process	217	9	1.24	7.26	+	5.87e-06	0.000516
multi-organism process	2832	35	16.19	2.16	+	6.62e-06	0.000575
lipopolysaccharide-mediated signaling pathway	35	4	0.2	20	+	7e-05	0.00441
cellular response to lipopolysaccharide	194	8	1.11	7.22	+	2.05e-05	0.00155
cellular response to oxygen-containing compound	1072	21	6.13	3.43	+	8.55e-07	9.85e-05
cellular response to chemical stimulus	2926	41	16.72	2.45	+	3.3e-08	5.24e-06
response to lipopolysaccharide	325	11	1.86	5.92	+	3.49e-06	0.000326
response to molecule of bacterial origin	341	11	1.95	5.64	+	5.43e-06	0.000485
response to bacterium	701	12	4.01	3	+	0.000757	0.028
response to other organism	1327	21	7.58	2.77	+	2.2e-05	0.00164
response to external biotic stimulus	1329	21	7.6	2.76	+	2.25e-05	0.00166
response to external stimulus	2443	40	13.96	2.86	+	3.9e-10	1.17e-07
response to biotic stimulus	1353	21	7.73	2.72	+	2.92e-05	0.00205
cellular response to lipid	529	18	3.02	5.95	+	1.97e-09	4.97e-07
cellular response to organic substance	2391	37	13.67	2.71	+	1.05e-08	1.83e-06
cellular response to molecule of bacterial origin	203	8	1.16	6.9	+	2.81e-05	0.00198
cellular response to biotic stimulus	227	8	1.3	6.17	+	6.02e-05	0.00387
cell surface receptor signaling pathway	2417	29	13.81	2.1	+	0.000136	0.00749
response to vitamin D	29	3	0.17	18.1	+	0.000787	0.0288
response to vitamin	88	5	0.5	9.94	+	0.00019	0.00948
response to nutrient	221	7	1.26	5.54	+	0.00033	0.0148
response to nutrient levels	525	13	3	4.33	+	1.2e-05	0.000971
response to extracellular stimulus	558	14	3.19	4.39	+	4.69e-06	0.000422
chondrocyte differentiation involved in endochondral bone morphogenesis	29	3	0.17	18.1	+	0.000787	0.0288
chondrocyte differentiation	84	4	0.48	8.33	+	0.0016	0.0496
cartilage development	175	7	1	7	+	8.25e-05	0.00513
connective tissue development	227	8	1.3	6.17	+	6.02e-05	0.00386
skeletal system development	504	10	2.88	3.47	+	0.000711	0.0266
regulation of protein oligomerization	30	3	0.17	17.5	+	0.000862	0.031
positive regulation of release of cytochrome c from mitochondria	30	3	0.17	17.5	+	0.000862	0.031
positive regulation of cellular component organization	1226	17	7.01	2.43	+	0.000661	0.0251
positive regulation of apoptotic signaling pathway	180	8	1.03	7.78	+	1.22e-05	0.000981
positive regulation of apoptotic process	656	16	3.75	4.27	+	1.33e-06	0.000138
regulation of apoptotic process	1567	32	8.96	3.57	+	1.96e-10	6.51e-08
regulation of programmed cell death	1587	32	9.07	3.53	+	2.69e-10	8.73e-08
regulation of cell death	1711	35	9.78	3.58	+	2.02e-11	1e-08
positive regulation of programmed cell death	661	16	3.78	4.24	+	1.47e-06	0.000151
positive regulation of cell death	712	17	4.07	4.18	+	8.02e-07	9.52e-05
regulation of apoptotic signaling pathway	407	10	2.33	4.3	+	0.000136	0.0075
regulation of release of cytochrome c from mitochondria	48	4	0.27	14.58	+	0.000218	0.0106
isoprenoid biosynthetic process	30	3	0.17	17.5	+	0.000862	0.0309
cholesterol biosynthetic process	41	4	0.23	17.07	+	0.000123	0.00704
secondary alcohol biosynthetic process	45	4	0.26	15.55	+	0.000172	0.00882
alcohol biosynthetic process	116	5	0.66	7.54	+	0.000641	0.0246
secondary alcohol metabolic process	134	6	0.77	7.83	+	0.00015	0.00808
cholesterol metabolic process	121	6	0.69	8.68	+	8.77e-05	0.00537
sterol metabolic process	137	6	0.78	7.66	+	0.000168	0.00872
sterol biosynthetic process	50	4	0.29	14	+	0.000252	0.0119
lung epithelium development	31	3	0.18	16.93	+	0.000942	0.0328
placenta blood vessel development	33	3	0.19	15.91	+	0.00111	0.0376
inner ear receptor cell stereocilium organization	35	3	0.2	15	+	0.00131	0.043
neuron development	821	14	4.69	2.98	+	0.000282	0.0131
neuron differentiation	1012	18	5.78	3.11	+	2.06e-05	0.00155
inner ear development	199	6	1.14	5.28	+	0.00114	0.0381
ear development	226	7	1.29	5.42	+	0.000376	0.0162
regulation of calcineurin-NFAT signaling cascade	35	3	0.2	15	+	0.00131	0.0429
regulation of calcineurin-mediated signaling	35	3	0.2	15	+	0.00131	0.0428
regulation of intracellular signal transduction	1834	33	10.48	3.15	+	2.29e-09	5.28e-07
positive regulation of morphogenesis of an epithelium	35	3	0.2	15	+	0.00131	0.0426
negative regulation of epidermal growth factor receptor signaling pathway	47	4	0.27	14.89	+	0.000202	0.00996
negative regulation of ERBB signaling pathway	52	4	0.3	13.46	+	0.00029	0.0134
regulation of ERBB signaling pathway	92	6	0.53	11.41	+	2.04e-05	0.00155
regulation of epidermal growth factor receptor signaling pathway	85	6	0.49	12.35	+	1.34e-05	0.00107
positive regulation of extrinsic apoptotic signaling pathway	50	4	0.29	14	+	0.000252	0.012
regulation of extrinsic apoptotic signaling pathway	157	6	0.9	6.69	+	0.000341	0.0151
negative regulation of hormone secretion	64	5	0.37	13.67	+	4.58e-05	0.00305
negative regulation of secretion by cell	201	10	1.15	8.7	+	3.58e-07	4.48e-05
regulation of secretion by cell	764	15	4.37	3.44	+	3.6e-05	0.00244
regulation of secretion	821	16	4.69	3.41	+	2.12e-05	0.00158
regulation of transport	1877	26	10.73	2.42	+	3.17e-05	0.0022
negative regulation of secretion	227	10	1.3	7.71	+	1.04e-06	0.000114
negative regulation of transport	493	12	2.82	4.26	+	3.12e-05	0.00218
regulation of hormone secretion	270	10	1.54	6.48	+	4.61e-06	0.000416
regulation of hormone levels	536	13	3.06	4.24	+	1.49e-05	0.00117
cellular response to mechanical stimulus	80	6	0.46	13.12	+	9.64e-06	0.000798
response to abiotic stimulus	1162	26	6.64	3.91	+	2.26e-09	5.45e-07
response to mechanical stimulus	218	13	1.25	10.43	+	7.14e-10	2.07e-07
cellular response to external stimulus	361	10	2.06	4.85	+	5.2e-05	0.0034
cellular response to glucocorticoid stimulus	57	4	0.33	12.28	+	0.000403	0.0172
cellular response to corticosteroid stimulus	60	4	0.34	11.66	+	0.000484	0.0198
cellular response to endogenous stimulus	1221	17	6.98	2.44	+	0.000631	0.0243
cellular response to organic cyclic compound	546	12	3.12	3.85	+	8.14e-05	0.00507
regulation of tumor necrosis factor-mediated signaling pathway	57	4	0.33	12.28	+	0.000403	0.0171
positive regulation of animal organ morphogenesis	86	6	0.49	12.21	+	1.42e-05	0.00113
pancreas development	72	5	0.41	12.15	+	7.77e-05	0.00486
positive regulation of intrinsic apoptotic signaling pathway	61	4	0.35	11.47	+	0.000514	0.0205
positive regulation of intracellular signal transduction	1026	21	5.86	3.58	+	4.26e-07	5.25e-05
response to estrogen	77	5	0.44	11.36	+	0.000105	0.00622
negative regulation of cytokine secretion	66	4	0.38	10.6	+	0.000681	0.0257
regulation of cytokine production	711	13	4.06	3.2	+	0.000245	0.0116
regulation of protein secretion	473	11	2.7	4.07	+	0.000101	0.00601
regulation of protein transport	716	12	4.09	2.93	+	0.000906	0.0318
regulation of peptide transport	748	12	4.28	2.81	+	0.00131	0.0427
regulation of establishment of protein localization	763	14	4.36	3.21	+	0.000135	0.00746
regulation of protein localization	1038	17	5.93	2.87	+	9.74e-05	0.00587
regulation of peptide secretion	503	11	2.87	3.83	+	0.00017	0.00876
negative regulation of cytokine production	276	8	1.58	5.07	+	0.000222	0.0107
negative regulation of protein secretion	128	6	0.73	8.2	+	0.000118	0.00684
negative regulation of protein transport	179	7	1.02	6.84	+	9.46e-05	0.00574
negative regulation of establishment of protein localization	183	7	1.05	6.69	+	0.000108	0.00638
negative regulation of peptide secretion	134	6	0.77	7.83	+	0.00015	0.00806
somatic stem cell population maintenance	67	4	0.38	10.45	+	0.000718	0.0268
stem cell population maintenance	139	6	0.79	7.55	+	0.000182	0.00911
maintenance of cell number	142	6	0.81	7.39	+	0.000203	0.00999
ureteric bud development	84	5	0.48	10.41	+	0.000155	0.00822
mesonephric tubule development	85	5	0.49	10.29	+	0.000163	0.00852
mesonephric epithelium development	85	5	0.49	10.29	+	0.000163	0.0085
mesonephros development	89	5	0.51	9.83	+	0.0002	0.0099
positive regulation of tyrosine phosphorylation of STAT protein	68	4	0.39	10.29	+	0.000757	0.0279
regulation of tyrosine phosphorylation of STAT protein	79	4	0.45	8.86	+	0.00129	0.0425
regulation of peptidyl-tyrosine phosphorylation	254	8	1.45	5.51	+	0.000128	0.00715
regulation of protein phosphorylation	1448	28	8.28	3.38	+	1.13e-08	1.91e-06
regulation of protein modification process	1851	32	10.58	3.02	+	1.12e-08	1.91e-06
regulation of phosphorylation	1600	30	9.14	3.28	+	5.96e-09	1.09e-06
regulation of phosphate metabolic process	1793	32	10.25	3.12	+	5.24e-09	1.02e-06
regulation of phosphorus metabolic process	1794	32	10.25	3.12	+	5.32e-09	1.01e-06
positive regulation of peptidyl-tyrosine phosphorylation	192	6	1.1	5.47	+	0.000949	0.033
positive regulation of protein phosphorylation	1013	21	5.79	3.63	+	3.47e-07	4.38e-05
positive regulation of protein modification process	1240	24	7.09	3.39	+	1.53e-07	1.99e-05
positive regulation of cellular protein metabolic process	1616	33	9.24	3.57	+	9.4e-11	3.65e-08
positive regulation of cellular metabolic process	3344	46	19.11	2.41	+	3.85e-09	7.85e-07
positive regulation of protein metabolic process	1722	34	9.84	3.45	+	1.09e-10	4.03e-08
positive regulation of nitrogen compound metabolic process	3203	44	18.31	2.4	+	1.06e-08	1.84e-06
positive regulation of macromolecule metabolic process	3375	48	19.29	2.49	+	3.68e-10	1.13e-07
positive regulation of phosphorylation	1066	23	6.09	3.78	+	4.3e-08	6.64e-06
positive regulation of phosphate metabolic process	1137	23	6.5	3.54	+	1.35e-07	1.8e-05
positive regulation of phosphorus metabolic process	1137	23	6.5	3.54	+	1.35e-07	1.81e-05
negative regulation of ERK1 and ERK2 cascade	69	4	0.39	10.14	+	0.000798	0.029
regulation of ERK1 and ERK2 cascade	290	9	1.66	5.43	+	5.37e-05	0.00347
regulation of MAPK cascade	752	14	4.3	3.26	+	0.000116	0.00678
negative regulation of MAPK cascade	169	7	0.97	7.25	+	6.69e-05	0.00425
negative regulation of intracellular signal transduction	501	13	2.86	4.54	+	7.4e-06	0.000632
negative regulation of protein phosphorylation	403	12	2.3	5.21	+	4.42e-06	0.000406
negative regulation of phosphorylation	442	12	2.53	4.75	+	1.09e-05	0.000891
negative regulation of phosphate metabolic process	558	13	3.19	4.08	+	2.25e-05	0.00166
negative regulation of phosphorus metabolic process	559	13	3.19	4.07	+	2.29e-05	0.00168
negative regulation of cellular metabolic process	2567	38	14.67	2.59	+	2.02e-08	3.28e-06
negative regulation of protein modification process	593	14	3.39	4.13	+	9.21e-06	0.000771
negative regulation of cellular protein metabolic process	1039	25	5.94	4.21	+	1.16e-09	3.17e-07
negative regulation of wound healing	72	4	0.41	9.72	+	0.000928	0.0324
regulation of wound healing	143	10	0.82	12.24	+	1.74e-08	2.86e-06
regulation of response to wounding	173	10	0.99	10.11	+	9.52e-08	1.35e-05
negative regulation of response to external stimulus	369	9	2.11	4.27	+	0.000313	0.0143
I-kappaB kinase/NF-kappaB signaling	73	4	0.42	9.59	+	0.000975	0.0338
regulation of interleukin-8 production	73	4	0.42	9.59	+	0.000975	0.0338
positive regulation of blood circulation	73	4	0.42	9.59	+	0.000975	0.0337
regulation of blood circulation	290	7	1.66	4.22	+	0.00156	0.0485
positive regulation of reactive oxygen species metabolic process	99	5	0.57	8.84	+	0.00032	0.0143
stem cell development	80	4	0.46	8.75	+	0.00135	0.0437
tissue remodeling	100	5	0.57	8.75	+	0.000335	0.0148
regulation of phosphatidylinositol 3-kinase signaling	123	6	0.7	8.53	+	9.56e-05	0.00578
positive regulation of lipid biosynthetic process	82	4	0.47	8.53	+	0.00147	0.0463
regulation of lipid metabolic process	410	10	2.34	4.27	+	0.000144	0.00787
regulation of lipid biosynthetic process	189	7	1.08	6.48	+	0.000131	0.00728
regulation of biosynthetic process	4264	41	24.37	1.68	+	0.000383	0.0164
positive regulation of biosynthetic process	2039	26	11.65	2.23	+	8.47e-05	0.00522
neutrophil chemotaxis	83	4	0.47	8.43	+	0.00154	0.048
granulocyte chemotaxis	90	5	0.51	9.72	+	0.00021	0.0103
granulocyte migration	101	5	0.58	8.66	+	0.00035	0.0154
myeloid leukocyte migration	129	5	0.74	6.78	+	0.00102	0.0346
cell migration	949	17	5.42	3.13	+	3.28e-05	0.00225
cell motility	1061	17	6.06	2.8	+	0.000126	0.0071
locomotion	1304	21	7.45	2.82	+	1.7e-05	0.00131
movement of cell or subcellular component	1535	21	8.77	2.39	+	0.000272	0.0127
localization of cell	1061	17	6.06	2.8	+	0.000126	0.00713
immune system process	2806	32	16.04	2	+	0.000122	0.00698
cardiac chamber morphogenesis	127	6	0.73	8.27	+	0.000113	0.00664
cardiac chamber development	170	6	0.97	6.18	+	0.000513	0.0206
heart development	528	11	3.02	3.65	+	0.000256	0.0121
heart morphogenesis	249	9	1.42	6.32	+	1.7e-05	0.00131
liver development	129	6	0.74	8.14	+	0.000123	0.00703
response to ethanol	139	6	0.79	7.55	+	0.000182	0.00917
response to drug	1019	22	5.82	3.78	+	8.77e-08	1.27e-05
response to antibiotic	316	11	1.81	6.09	+	2.69e-06	0.000261
response to toxic substance	520	14	2.97	4.71	+	2.12e-06	0.00021
response to estradiol	139	6	0.79	7.55	+	0.000182	0.00914
regulation of steroid metabolic process	117	5	0.67	7.48	+	0.000665	0.0252
regulation of leukocyte chemotaxis	117	5	0.67	7.48	+	0.000665	0.0251
regulation of leukocyte migration	201	7	1.15	6.09	+	0.000189	0.00945
establishment of cell polarity	119	5	0.68	7.35	+	0.000716	0.0267
establishment or maintenance of cell polarity	202	6	1.15	5.2	+	0.00122	0.0407
regulation of epithelial cell differentiation	143	6	0.82	7.34	+	0.00021	0.0103
positive regulation of epithelial cell proliferation	192	8	1.1	7.29	+	1.91e-05	0.00145
regulation of epithelial cell proliferation	336	14	1.92	7.29	+	1.25e-08	2.09e-06
regulation of cell population proliferation	1629	38	9.31	4.08	+	3.73e-14	5.39e-11
positive regulation of cell population proliferation	922	26	5.27	4.93	+	1.75e-11	9.27e-09
ear morphogenesis	123	5	0.7	7.11	+	0.000827	0.0299
embryonic morphogenesis	575	15	3.29	4.56	+	1.31e-06	0.000137
embryo development	987	19	5.64	3.37	+	3.91e-06	0.000363
embryonic organ development	437	11	2.5	4.4	+	5.05e-05	0.00332
osteoblast differentiation	125	5	0.71	7	+	0.000886	0.0313
intrinsic apoptotic signaling pathway	150	6	0.86	7	+	0.00027	0.0127
pattern recognition receptor signaling pathway	128	5	0.73	6.83	+	0.000982	0.0339
positive regulation of immune system process	1150	20	6.57	3.04	+	9.34e-06	0.000778
positive regulation of defense response	463	10	2.65	3.78	+	0.000373	0.0163
positive regulation of response to external stimulus	596	12	3.41	3.52	+	0.000181	0.00919
regulation of DNA binding	128	5	0.73	6.83	+	0.000982	0.0338
negative regulation of epithelial cell proliferation	128	5	0.73	6.83	+	0.000982	0.0337
negative regulation of cell population proliferation	686	18	3.92	4.59	+	9.44e-08	1.35e-05
cardiac ventricle development	128	5	0.73	6.83	+	0.000982	0.0337
epithelial tube formation	135	5	0.77	6.48	+	0.00123	0.041
anatomical structure formation involved in morphogenesis	884	15	5.05	2.97	+	0.000178	0.00907
positive regulation of leukocyte migration	135	5	0.77	6.48	+	0.00123	0.0409
positive regulation of cell migration	511	14	2.92	4.79	+	1.74e-06	0.000176
positive regulation of cell motility	537	14	3.07	4.56	+	3.05e-06	0.000289
positive regulation of cellular component movement	553	15	3.16	4.75	+	8.16e-07	9.61e-05
positive regulation of locomotion	568	15	3.25	4.62	+	1.13e-06	0.000121
positive regulation of cysteine-type endopeptidase activity involved in apoptotic process	139	5	0.79	6.29	+	0.0014	0.0448
regulation of endopeptidase activity	423	13	2.42	5.38	+	1.23e-06	0.000131
positive regulation of peptidase activity	196	7	1.12	6.25	+	0.000163	0.00854
positive regulation of proteolysis	363	9	2.07	4.34	+	0.000278	0.0129
regulation of cysteine-type endopeptidase activity	244	8	1.39	5.74	+	9.79e-05	0.00588
regulation of cysteine-type endopeptidase activity involved in apoptotic process	221	8	1.26	6.33	+	5.02e-05	0.00331
positive regulation of chemotaxis	140	5	0.8	6.25	+	0.00144	0.0456
positive regulation of JNK cascade	140	5	0.8	6.25	+	0.00144	0.0455
positive regulation of stress-activated MAPK cascade	168	6	0.96	6.25	+	0.000483	0.0198
positive regulation of stress-activated protein kinase signaling cascade	170	6	0.97	6.18	+	0.000513	0.0206
positive regulation of epithelial cell migration	142	5	0.81	6.16	+	0.00153	0.048
regulation of cell cycle G1/S phase transition	171	6	0.98	6.14	+	0.000529	0.0211
regulation of insulin secretion	181	6	1.03	5.8	+	0.000705	0.0265
positive regulation of I-kappaB kinase/NF-kappaB signaling	186	6	1.06	5.64	+	0.000809	0.0293
regulation of I-kappaB kinase/NF-kappaB signaling	237	7	1.35	5.17	+	0.000496	0.0202
extracellular matrix organization	342	11	1.95	5.63	+	5.58e-06	0.000496
extracellular structure organization	343	11	1.96	5.61	+	5.73e-06	0.000506
positive regulation of hemopoiesis	187	6	1.07	5.61	+	0.000832	0.03
regulation of hemopoiesis	455	9	2.6	3.46	+	0.00134	0.0436
negative regulation of endopeptidase activity	251	8	1.43	5.58	+	0.000118	0.00684
negative regulation of peptidase activity	261	8	1.49	5.36	+	0.000154	0.00822
negative regulation of hydrolase activity	458	12	2.62	4.58	+	1.54e-05	0.0012
negative regulation of catalytic activity	808	18	4.62	3.9	+	9.77e-07	0.000108
negative regulation of molecular function	1166	21	6.66	3.15	+	3.17e-06	0.000298
negative regulation of proteolysis	358	8	2.05	3.91	+	0.00118	0.0394
negative regulation of protein kinase activity	225	7	1.29	5.44	+	0.000367	0.0161
regulation of protein kinase activity	791	15	4.52	3.32	+	5.31e-05	0.00345
regulation of kinase activity	873	16	4.99	3.21	+	4.38e-05	0.00294
regulation of transferase activity	987	16	5.64	2.84	+	0.000178	0.00906
negative regulation of kinase activity	245	7	1.4	5	+	0.000601	0.0233
negative regulation of transferase activity	284	7	1.62	4.31	+	0.00139	0.0446
positive regulation of DNA-binding transcription factor activity	265	8	1.51	5.28	+	0.00017	0.00877
regulation of DNA-binding transcription factor activity	430	9	2.46	3.66	+	0.000915	0.032
regulation of gene expression	4463	44	25.51	1.72	+	0.000119	0.00683
positive regulation of T cell activation	205	6	1.17	5.12	+	0.00132	0.0428
regulation of leukocyte activation	603	11	3.45	3.19	+	0.000761	0.0279
regulation of cell activation	643	11	3.67	2.99	+	0.00127	0.0419
positive regulation of leukocyte cell-cell adhesion	219	7	1.25	5.59	+	0.000313	0.0142
regulation of leukocyte cell-cell adhesion	302	8	1.73	4.63	+	0.000399	0.0171
regulation of cell-cell adhesion	406	9	2.32	3.88	+	0.000614	0.0238
regulation of cell adhesion	684	15	3.91	3.84	+	1.02e-05	0.000841
positive regulation of cell-cell adhesion	260	8	1.49	5.38	+	0.00015	0.00809
positive regulation of cell adhesion	406	11	2.32	4.74	+	2.64e-05	0.00187
response to virus	287	8	1.64	4.88	+	0.000287	0.0133
negative regulation of apoptotic process	902	23	5.16	4.46	+	2.05e-09	5.01e-07
negative regulation of programmed cell death	917	23	5.24	4.39	+	2.78e-09	6.05e-07
negative regulation of cell death	1006	26	5.75	4.52	+	1.12e-10	4.06e-08
negative regulation of cell adhesion	277	7	1.58	4.42	+	0.00121	0.0403
lipid localization	325	8	1.86	4.31	+	0.00064	0.0246
regulation of cell morphogenesis	499	12	2.85	4.21	+	3.5e-05	0.00239
regulation of immune effector process	467	11	2.67	4.12	+	9.01e-05	0.00549
response to hypoxia	343	8	1.96	4.08	+	0.0009	0.0317
response to decreased oxygen levels	354	8	2.02	3.95	+	0.0011	0.0371
response to stress	3580	48	20.46	2.35	+	2.86e-09	6.14e-07
regulation of small molecule metabolic process	432	10	2.47	4.05	+	0.000218	0.0106
cytokine-mediated signaling pathway	692	16	3.96	4.05	+	2.61e-06	0.000255
cellular response to cytokine stimulus	1027	19	5.87	3.24	+	6.84e-06	0.000591
response to cytokine	1118	20	6.39	3.13	+	6.2e-06	0.000542
wound healing	485	11	2.77	3.97	+	0.000125	0.00706
response to wounding	578	11	3.3	3.33	+	0.00054	0.0214
cellular response to drug	407	9	2.33	3.87	+	0.000625	0.0241
inflammatory response	500	11	2.86	3.85	+	0.000162	0.00854
defense response	1342	21	7.67	2.74	+	2.59e-05	0.00185
positive regulation of cellular component biogenesis	523	11	2.99	3.68	+	0.000236	0.0113
response to peptide	478	10	2.73	3.66	+	0.000476	0.0196
response to organonitrogen compound	1005	20	5.74	3.48	+	1.28e-06	0.000134
response to nitrogen compound	1089	21	6.22	3.37	+	1.1e-06	0.000119
positive regulation of protein kinase activity	536	10	3.06	3.26	+	0.00112	0.0378
positive regulation of kinase activity	583	11	3.33	3.3	+	0.00058	0.0228
positive regulation of transferase activity	660	11	3.77	2.92	+	0.00155	0.0484
cell adhesion	920	15	5.26	2.85	+	0.000271	0.0127
biological adhesion	926	15	5.29	2.83	+	0.00029	0.0133
positive regulation of transport	1007	16	5.76	2.78	+	0.000223	0.0107
secretion	1119	17	6.4	2.66	+	0.000235	0.0113
cell activation	1063	16	6.08	2.63	+	0.000403	0.0171
cellular response to stress	1729	25	9.88	2.53	+	1.47e-05	0.00117
chemical homeostasis	1125	16	6.43	2.49	+	0.000738	0.0274
homeostatic process	1658	25	9.48	2.64	+	7.23e-06	0.000622
positive regulation of transcription by RNA polymerase II	1212	17	6.93	2.45	+	0.000582	0.0228
positive regulation of transcription, DNA-templated	1553	21	8.88	2.37	+	0.000291	0.0133
positive regulation of gene expression	2011	30	11.49	2.61	+	8.56e-07	9.79e-05
positive regulation of nucleic acid-templated transcription	1651	21	9.44	2.23	+	0.000504	0.0204
positive regulation of RNA biosynthetic process	1652	21	9.44	2.22	+	0.000507	0.0205
positive regulation of cellular biosynthetic process	2007	25	11.47	2.18	+	0.000235	0.0113
positive regulation of RNA metabolic process	1736	21	9.92	2.12	+	0.00121	0.0404
positive regulation of nucleobase-containing compound metabolic process	1897	23	10.84	2.12	+	0.000595	0.0232
positive regulation of macromolecule biosynthetic process	1919	23	10.97	2.1	+	0.000659	0.0252
cytoskeleton organization	1095	15	6.26	2.4	+	0.00157	0.0489
Unclassified	3156	1	18.04	0.06	-	1.15e-07	1.58e-05

## Sheet: secretory
	Homo sapiens (REF)	upload_1 ( Hierarchy NEW! Tips)
GO biological process complete	#	#	expected	Fold Enrichment	+/-	raw P value	FDR
regulation of mast cell cytokine production	5	3	0.07	44.2	+	0.000127	0.00592
regulation of cytokine production involved in immune response	89	7	1.21	5.79	+	0.00031	0.0123
regulation of immune response	1139	31	15.46	2.01	+	0.000319	0.0126
regulation of immune system process	1667	51	22.63	2.25	+	6.71e-08	9.62e-06
regulation of biological process	11688	217	158.65	1.37	+	1.09e-12	6.68e-10
biological regulation	12387	226	168.14	1.34	+	5.98e-13	3.96e-10
regulation of response to stimulus	4331	116	58.79	1.97	+	3.18e-14	3.89e-11
regulation of cytokine production	711	29	9.65	3	+	2.58e-07	3.15e-05
regulation of multicellular organismal process	3147	95	42.72	2.22	+	2.38e-14	3.45e-11
regulation of production of molecular mediator of immune response	146	8	1.98	4.04	+	0.00113	0.0365
regulation of immune effector process	467	16	6.34	2.52	+	0.000861	0.029
detoxification of copper ion	16	8	0.22	36.84	+	5.73e-10	1.69e-07
detoxification of inorganic compound	18	8	0.24	32.74	+	1.19e-09	2.95e-07
detoxification	131	12	1.78	6.75	+	5.28e-07	5.75e-05
response to toxic substance	520	32	7.06	4.53	+	3.65e-12	1.94e-09
response to chemical	4485	124	60.88	2.04	+	1.33e-16	3.54e-13
response to stimulus	8495	185	115.31	1.6	+	1.84e-16	4.18e-13
stress response to copper ion	16	8	0.22	36.84	+	5.73e-10	1.66e-07
stress response to metal ion	18	8	0.24	32.74	+	1.19e-09	2.91e-07
response to stress	3580	105	48.59	2.16	+	3.15e-15	5.56e-12
response to metal ion	375	19	5.09	3.73	+	1.72e-06	0.000165
response to inorganic substance	540	29	7.33	3.96	+	8.2e-10	2.21e-07
response to copper ion	45	10	0.61	16.37	+	2.73e-09	6.1e-07
3'-phosphoadenosine 5'-phosphosulfate biosynthetic process	6	3	0.08	36.84	+	0.000188	0.00826
cellular process	14575	234	197.84	1.18	+	1.88e-06	0.000176
purine ribonucleoside bisphosphate biosynthetic process	6	3	0.08	36.84	+	0.000188	0.00828
nucleoside phosphate metabolic process	451	15	6.12	2.45	+	0.00164	0.0488
phosphorus metabolic process	2178	48	29.56	1.62	+	0.000859	0.029
phosphate-containing compound metabolic process	2151	48	29.2	1.64	+	0.000777	0.0265
nucleobase-containing small molecule metabolic process	538	18	7.3	2.46	+	0.000543	0.02
nucleobase-containing compound biosynthetic process	1103	30	14.97	2	+	0.000431	0.0163
organic cyclic compound biosynthetic process	1325	33	17.99	1.83	+	0.000873	0.0292
heterocycle biosynthetic process	1174	30	15.94	1.88	+	0.00107	0.0346
aromatic compound biosynthetic process	1182	30	16.04	1.87	+	0.00114	0.0365
positive regulation of bicellular tight junction assembly	6	3	0.08	36.84	+	0.000188	0.00824
regulation of bicellular tight junction assembly	22	4	0.3	13.39	+	0.000373	0.0144
regulation of cellular process	10981	204	149.06	1.37	+	4.71e-11	1.74e-08
positive regulation of cellular process	5465	129	74.18	1.74	+	3.77e-12	1.93e-09
positive regulation of biological process	6214	145	84.35	1.72	+	1.07e-13	8.53e-11
establishment of endothelial intestinal barrier	11	4	0.15	26.79	+	3.83e-05	0.00229
establishment of endothelial barrier	32	6	0.43	13.81	+	1.05e-05	0.000798
endothelial cell development	49	8	0.67	12.03	+	8.78e-07	9.01e-05
endothelial cell differentiation	82	9	1.11	8.09	+	3.67e-06	0.000317
epithelial cell differentiation	674	29	9.15	3.17	+	8.8e-08	1.2e-05
epithelium development	1103	44	14.97	2.94	+	2.81e-10	8.77e-08
tissue development	1762	61	23.92	2.55	+	2.35e-11	1.04e-08
anatomical structure development	5422	134	73.6	1.82	+	2.52e-14	3.34e-11
developmental process	5862	140	79.57	1.76	+	6.55e-14	5.79e-11
cell differentiation	3710	92	50.36	1.83	+	3.12e-09	6.88e-07
cellular developmental process	3806	93	51.66	1.8	+	6.95e-09	1.38e-06
endothelium development	95	9	1.29	6.98	+	1.1e-05	0.000829
epithelial cell development	192	14	2.61	5.37	+	7.91e-07	8.17e-05
cell development	1633	45	22.17	2.03	+	6.94e-06	0.00056
skin morphogenesis	9	3	0.12	24.56	+	0.000478	0.0179
skin development	379	19	5.14	3.69	+	1.99e-06	0.000185
animal organ development	3197	88	43.4	2.03	+	4.55e-11	1.72e-08
system development	4424	116	60.05	1.93	+	1.01e-13	8.48e-11
multicellular organism development	5026	127	68.22	1.86	+	4.73e-14	5.02e-11
multicellular organismal process	6973	156	94.65	1.65	+	1.5e-13	1.14e-10
animal organ morphogenesis	972	33	13.19	2.5	+	2.91e-06	0.000257
anatomical structure morphogenesis	2153	69	29.22	2.36	+	2.74e-11	1.15e-08
cellular response to zinc ion	24	8	0.33	24.56	+	7.47e-09	1.43e-06
response to zinc ion	55	9	0.75	12.06	+	1.77e-07	2.28e-05
cellular response to metal ion	194	12	2.63	4.56	+	2.32e-05	0.00154
cellular response to inorganic substance	222	13	3.01	4.31	+	1.84e-05	0.00128
cellular response to chemical stimulus	2926	90	39.72	2.27	+	5.71e-14	5.67e-11
cellular response to stimulus	6703	141	90.99	1.55	+	1.27e-09	3.07e-07
regulation of toll-like receptor 2 signaling pathway	10	3	0.14	22.1	+	0.000615	0.0222
regulation of signal transduction	3154	80	42.81	1.87	+	2.5e-08	4.05e-06
regulation of cell communication	3540	90	48.05	1.87	+	1.49e-09	3.49e-07
regulation of signaling	3581	93	48.61	1.91	+	2.17e-10	7.05e-08
regulation of response to biotic stimulus	527	18	7.15	2.52	+	0.00043	0.0163
regulation of response to external stimulus	1091	39	14.81	2.63	+	5.75e-08	8.47e-06
regulation of multi-organism process	779	25	10.57	2.36	+	0.000104	0.00502
regulation of defense response	769	26	10.44	2.49	+	2.75e-05	0.00174
regulation of response to stress	1508	59	20.47	2.88	+	2.97e-13	2.05e-10
regulation of nucleotide-binding oligomerization domain containing signaling pathway	10	3	0.14	22.1	+	0.000615	0.0221
regulation of intracellular signal transduction	1834	54	24.89	2.17	+	8.29e-08	1.14e-05
desmosome organization	10	3	0.14	22.1	+	0.000615	0.0221
cell-cell junction organization	138	11	1.87	5.87	+	5.52e-06	0.000452
cell junction organization	214	15	2.9	5.16	+	5.1e-07	5.6e-05
intestinal epithelial cell development	11	3	0.15	20.09	+	0.000775	0.0265
tube development	855	39	11.61	3.36	+	8.33e-11	2.88e-08
cellular zinc ion homeostasis	33	9	0.45	20.09	+	3.7e-09	7.95e-07
cellular divalent inorganic cation homeostasis	478	19	6.49	2.93	+	4.52e-05	0.00258
cellular cation homeostasis	642	25	8.71	2.87	+	3.96e-06	0.00034
cellular ion homeostasis	656	26	8.9	2.92	+	1.85e-06	0.000176
cellular chemical homeostasis	757	27	10.28	2.63	+	7.64e-06	0.000605
cellular homeostasis	895	30	12.15	2.47	+	1.05e-05	0.000798
homeostatic process	1658	55	22.51	2.44	+	9.74e-10	2.54e-07
regulation of biological quality	4073	109	55.29	1.97	+	2.92e-13	2.11e-10
chemical homeostasis	1125	43	15.27	2.82	+	1.61e-09	3.67e-07
ion homeostasis	796	31	10.8	2.87	+	2.57e-07	3.17e-05
cation homeostasis	712	29	9.66	3	+	2.65e-07	3.2e-05
divalent inorganic cation homeostasis	499	20	6.77	2.95	+	2.54e-05	0.00164
inorganic ion homeostasis	724	30	9.83	3.05	+	1.14e-07	1.51e-05
zinc ion homeostasis	36	9	0.49	18.42	+	7.1e-09	1.38e-06
transition metal ion homeostasis	131	13	1.78	7.31	+	7.47e-08	1.06e-05
metal ion homeostasis	632	27	8.58	3.15	+	2.88e-07	3.39e-05
cellular transition metal ion homeostasis	107	13	1.45	8.95	+	8.28e-09	1.57e-06
cellular metal ion homeostasis	566	24	7.68	3.12	+	1.54e-06	0.000152
cellular response to copper ion	30	8	0.41	19.65	+	3.24e-08	5.1e-06
positive regulation of hormone metabolic process	15	4	0.2	19.65	+	0.000104	0.00503
positive regulation of metabolic process	3650	96	49.55	1.94	+	5.62e-11	2.03e-08
regulation of metabolic process	6690	124	90.81	1.37	+	5.19e-05	0.00292
regulation of hormone metabolic process	40	7	0.54	12.89	+	2.85e-06	0.000255
regulation of hormone levels	536	19	7.28	2.61	+	0.000191	0.00833
positive regulation of astrocyte differentiation	12	3	0.16	18.42	+	0.00096	0.0315
regulation of astrocyte differentiation	26	4	0.35	11.33	+	0.000656	0.0232
regulation of gliogenesis	120	7	1.63	4.3	+	0.00164	0.0488
regulation of cell differentiation	1824	50	24.76	2.02	+	2.42e-06	0.000221
regulation of developmental process	2592	74	35.18	2.1	+	6.32e-10	1.8e-07
regulation of multicellular organismal development	2047	57	27.79	2.05	+	2.15e-07	2.67e-05
positive regulation of cell differentiation	978	30	13.28	2.26	+	5.23e-05	0.00292
positive regulation of developmental process	1373	45	18.64	2.41	+	6.04e-08	8.81e-06
positive regulation of multicellular organismal process	1762	57	23.92	2.38	+	1.28e-09	3.03e-07
negative regulation of T cell apoptotic process	20	5	0.27	18.42	+	1.77e-05	0.00125
regulation of T cell apoptotic process	36	6	0.49	12.28	+	1.91e-05	0.0013
regulation of lymphocyte apoptotic process	56	7	0.76	9.21	+	2.09e-05	0.0014
regulation of leukocyte apoptotic process	87	8	1.18	6.77	+	4.16e-05	0.00243
regulation of apoptotic process	1567	56	21.27	2.63	+	4.23e-11	1.68e-08
regulation of programmed cell death	1587	57	21.54	2.65	+	2.25e-11	1.02e-08
regulation of cell death	1711	59	23.23	2.54	+	6.01e-11	2.13e-08
negative regulation of lymphocyte apoptotic process	31	6	0.42	14.26	+	8.98e-06	0.0007
negative regulation of leukocyte apoptotic process	49	6	0.67	9.02	+	9.15e-05	0.00449
negative regulation of apoptotic process	902	36	12.24	2.94	+	1.39e-08	2.41e-06
negative regulation of programmed cell death	917	37	12.45	2.97	+	6.51e-09	1.31e-06
negative regulation of cell death	1006	39	13.66	2.86	+	7.03e-09	1.38e-06
negative regulation of cellular process	4754	115	64.53	1.78	+	3.3e-11	1.34e-08
negative regulation of biological process	5333	139	72.39	1.92	+	4.55e-17	1.81e-13
vitamin catabolic process	12	3	0.16	18.42	+	0.00096	0.0315
cell junction maintenance	16	4	0.22	18.42	+	0.000129	0.00601
cellular response to cadmium ion	38	9	0.52	17.45	+	1.07e-08	1.9e-06
response to cadmium ion	64	10	0.87	11.51	+	5.35e-08	7.95e-06
activation of MAPKKK activity	13	3	0.18	17	+	0.00117	0.0372
positive regulation of protein kinase activity	536	19	7.28	2.61	+	0.000191	0.00831
regulation of protein kinase activity	791	27	10.74	2.51	+	1.63e-05	0.00117
regulation of kinase activity	873	28	11.85	2.36	+	3.74e-05	0.00226
regulation of phosphorylation	1600	48	21.72	2.21	+	2.88e-07	3.37e-05
regulation of phosphate metabolic process	1793	51	24.34	2.1	+	6.36e-07	6.79e-05
regulation of phosphorus metabolic process	1794	51	24.35	2.09	+	6.42e-07	6.81e-05
regulation of cellular metabolic process	6216	117	84.38	1.39	+	4.83e-05	0.00273
regulation of transferase activity	987	30	13.4	2.24	+	5.75e-05	0.00312
regulation of catalytic activity	2342	61	31.79	1.92	+	6.97e-07	7.3e-05
regulation of molecular function	3022	82	41.02	2	+	5.43e-10	1.63e-07
regulation of protein phosphorylation	1448	45	19.66	2.29	+	2.72e-07	3.25e-05
regulation of protein modification process	1851	50	25.13	1.99	+	4.69e-06	0.000397
regulation of cellular protein metabolic process	2633	66	35.74	1.85	+	9.28e-07	9.46e-05
regulation of protein metabolic process	2804	70	38.06	1.84	+	4.54e-07	5.09e-05
regulation of primary metabolic process	6023	115	81.76	1.41	+	3.06e-05	0.00191
regulation of nitrogen compound metabolic process	5839	112	79.26	1.41	+	3.46e-05	0.00211
regulation of macromolecule metabolic process	6160	112	83.62	1.34	+	0.000392	0.015
positive regulation of kinase activity	583	20	7.91	2.53	+	0.000197	0.00851
positive regulation of phosphorylation	1066	40	14.47	2.76	+	1.06e-08	1.91e-06
positive regulation of phosphate metabolic process	1137	41	15.43	2.66	+	1.99e-08	3.3e-06
positive regulation of phosphorus metabolic process	1137	41	15.43	2.66	+	1.99e-08	3.33e-06
positive regulation of cellular metabolic process	3344	87	45.39	1.92	+	1.02e-09	2.62e-07
positive regulation of transferase activity	660	22	8.96	2.46	+	0.000228	0.00964
positive regulation of catalytic activity	1440	43	19.55	2.2	+	1.61e-06	0.000156
positive regulation of molecular function	1797	62	24.39	2.54	+	1.65e-11	7.71e-09
positive regulation of protein phosphorylation	1013	37	13.75	2.69	+	7.76e-08	1.07e-05
positive regulation of protein modification process	1240	41	16.83	2.44	+	2.13e-07	2.67e-05
positive regulation of cellular protein metabolic process	1616	50	21.94	2.28	+	7.76e-08	1.08e-05
positive regulation of protein metabolic process	1722	52	23.37	2.22	+	6.6e-08	9.54e-06
positive regulation of nitrogen compound metabolic process	3203	84	43.48	1.93	+	1.52e-09	3.5e-07
positive regulation of macromolecule metabolic process	3375	88	45.81	1.92	+	6.95e-10	1.94e-07
regulation of MAPK cascade	752	24	10.21	2.35	+	0.000156	0.00709
positive regulation of MAPK cascade	544	19	7.38	2.57	+	0.000228	0.00964
positive regulation of intracellular signal transduction	1026	38	13.93	2.73	+	3.58e-08	5.58e-06
positive regulation of signal transduction	1691	57	22.95	2.48	+	2.62e-10	8.32e-08
positive regulation of response to stimulus	2461	82	33.41	2.45	+	1.71e-14	2.72e-11
positive regulation of cell communication	1842	61	25	2.44	+	1.58e-10	5.24e-08
positive regulation of signaling	1851	62	25.13	2.47	+	4.3e-11	1.67e-08
renal absorption	14	3	0.19	15.79	+	0.00141	0.0432
regulation of thymocyte apoptotic process	14	3	0.19	15.79	+	0.00141	0.0431
regulation of type B pancreatic cell proliferation	14	3	0.19	15.79	+	0.00141	0.043
regulation of epithelial cell proliferation	336	16	4.56	3.51	+	2.36e-05	0.00155
regulation of cell population proliferation	1629	63	22.11	2.85	+	6.3e-14	5.9e-11
establishment of skin barrier	24	5	0.33	15.35	+	3.8e-05	0.00228
regulation of water loss via skin	27	5	0.37	13.64	+	6.23e-05	0.00333
multicellular organismal water homeostasis	70	7	0.95	7.37	+	7.75e-05	0.00395
regulation of body fluid levels	497	20	6.75	2.96	+	2.41e-05	0.00158
water homeostasis	77	7	1.05	6.7	+	0.000135	0.00625
positive regulation of p38MAPK cascade	27	5	0.37	13.64	+	6.23e-05	0.00332
positive regulation of stress-activated MAPK cascade	168	10	2.28	4.39	+	0.00015	0.00682
positive regulation of stress-activated protein kinase signaling cascade	170	10	2.31	4.33	+	0.000164	0.00732
regulation of cellular response to stress	730	24	9.91	2.42	+	0.000118	0.00556
regulation of stress-activated MAPK cascade	232	10	3.15	3.18	+	0.00164	0.0489
regulation of p38MAPK cascade	39	5	0.53	9.44	+	0.000295	0.0119
response to vitamin D	29	5	0.39	12.7	+	8.42e-05	0.00424
response to oxygen-containing compound	1599	54	21.7	2.49	+	8.27e-10	2.19e-07
response to vitamin	88	8	1.19	6.7	+	4.49e-05	0.00259
response to nutrient	221	11	3	3.67	+	0.000311	0.0124
response to nutrient levels	525	19	7.13	2.67	+	0.000148	0.00675
response to extracellular stimulus	558	20	7.57	2.64	+	0.000112	0.00536
response to external stimulus	2443	78	33.16	2.35	+	7.31e-13	4.65e-10
response to lipid	867	39	11.77	3.31	+	1.23e-10	4.17e-08
response to organic substance	3019	96	40.98	2.34	+	4.27e-16	8.49e-13
response to organic cyclic compound	923	35	12.53	2.79	+	7.58e-08	1.07e-05
bicellular tight junction assembly	36	6	0.49	12.28	+	1.91e-05	0.00131
tight junction assembly	37	6	0.5	11.95	+	2.2e-05	0.00146
tight junction organization	39	6	0.53	11.33	+	2.87e-05	0.00181
cell-cell junction assembly	106	8	1.44	5.56	+	0.000151	0.00688
cell junction assembly	169	11	2.29	4.8	+	3.27e-05	0.002
apical junction assembly	46	6	0.62	9.61	+	6.64e-05	0.00346
decidualization	26	4	0.35	11.33	+	0.000656	0.0232
placenta development	156	11	2.12	5.19	+	1.63e-05	0.00116
reproductive structure development	427	16	5.8	2.76	+	0.00034	0.0133
reproductive system development	431	16	5.85	2.73	+	0.000375	0.0145
female pregnancy	185	13	2.51	5.18	+	2.88e-06	0.000256
multi-multicellular organism process	217	15	2.95	5.09	+	6.02e-07	6.47e-05
multi-organism process	2832	68	38.44	1.77	+	3.09e-06	0.00027
inactivation of MAPK activity	27	4	0.37	10.91	+	0.000745	0.0256
negative regulation of protein serine/threonine kinase activity	132	8	1.79	4.46	+	0.00061	0.022
negative regulation of protein kinase activity	225	12	3.05	3.93	+	9.03e-05	0.00447
negative regulation of protein phosphorylation	403	17	5.47	3.11	+	5.68e-05	0.0031
negative regulation of phosphorylation	442	17	6	2.83	+	0.000166	0.00736
negative regulation of phosphate metabolic process	558	18	7.57	2.38	+	0.0012	0.0378
negative regulation of phosphorus metabolic process	559	18	7.59	2.37	+	0.00121	0.0381
negative regulation of cellular metabolic process	2567	59	34.84	1.69	+	5.7e-05	0.0031
negative regulation of metabolic process	2918	65	39.61	1.64	+	6.68e-05	0.00347
negative regulation of protein modification process	593	19	8.05	2.36	+	0.000867	0.0292
negative regulation of cellular protein metabolic process	1039	33	14.1	2.34	+	8.08e-06	0.000636
negative regulation of protein metabolic process	1108	36	15.04	2.39	+	1.87e-06	0.000177
negative regulation of nitrogen compound metabolic process	2369	56	32.16	1.74	+	4.52e-05	0.00258
negative regulation of macromolecule metabolic process	2666	61	36.19	1.69	+	5.03e-05	0.00284
negative regulation of kinase activity	245	12	3.33	3.61	+	0.000193	0.00838
negative regulation of transferase activity	284	12	3.86	3.11	+	0.000687	0.024
negative regulation of MAPK cascade	169	10	2.29	4.36	+	0.000157	0.00706
negative regulation of intracellular signal transduction	501	20	6.8	2.94	+	2.69e-05	0.00171
negative regulation of signal transduction	1268	39	17.21	2.27	+	2.51e-06	0.000228
negative regulation of cell communication	1367	42	18.56	2.26	+	9.6e-07	9.66e-05
negative regulation of response to stimulus	1640	58	22.26	2.61	+	2.61e-11	1.12e-08
negative regulation of signaling	1371	42	18.61	2.26	+	1.6e-06	0.000156
negative regulation of extrinsic apoptotic signaling pathway via death domain receptors	37	5	0.5	9.96	+	0.000236	0.00979
regulation of extrinsic apoptotic signaling pathway via death domain receptors	56	5	0.76	6.58	+	0.00134	0.0413
regulation of extrinsic apoptotic signaling pathway	157	10	2.13	4.69	+	8.84e-05	0.0044
regulation of apoptotic signaling pathway	407	16	5.52	2.9	+	0.000203	0.00873
negative regulation of smooth muscle cell proliferation	46	6	0.62	9.61	+	6.64e-05	0.00347
negative regulation of cell population proliferation	686	31	9.31	3.33	+	1.04e-08	1.91e-06
regulation of smooth muscle cell proliferation	136	12	1.85	6.5	+	7.64e-07	7.94e-05
negative regulation of muscle cell apoptotic process	39	5	0.53	9.44	+	0.000295	0.0119
regulation of muscle cell apoptotic process	68	6	0.92	6.5	+	0.000473	0.0178
placenta blood vessel development	33	4	0.45	8.93	+	0.00147	0.0442
blood vessel development	494	24	6.71	3.58	+	1.5e-07	1.95e-05
vasculature development	516	26	7	3.71	+	2.21e-08	3.63e-06
cardiovascular system development	526	26	7.14	3.64	+	3.19e-08	5.08e-06
circulatory system development	872	32	11.84	2.7	+	5.75e-07	6.22e-05
regulation of vascular smooth muscle cell proliferation	51	6	0.69	8.67	+	0.000112	0.00536
response to dexamethasone	43	5	0.58	8.57	+	0.000445	0.0168
response to antineoplastic agent	98	8	1.33	6.01	+	9.1e-05	0.00449
response to drug	1019	36	13.83	2.6	+	2.59e-07	3.14e-05
response to glucocorticoid	148	10	2.01	4.98	+	5.55e-05	0.00304
response to corticosteroid	164	11	2.23	4.94	+	2.52e-05	0.00163
response to steroid hormone	330	16	4.48	3.57	+	1.92e-05	0.00129
response to hormone	915	32	12.42	2.58	+	1.56e-06	0.000153
response to endogenous stimulus	1503	42	20.4	2.06	+	1.43e-05	0.00104
antibacterial humoral response	45	5	0.61	8.19	+	0.000538	0.0199
antimicrobial humoral response	142	10	1.93	5.19	+	4e-05	0.00235
response to other organism	1327	46	18.01	2.55	+	1.27e-08	2.24e-06
response to external biotic stimulus	1329	46	18.04	2.55	+	1.29e-08	2.25e-06
response to biotic stimulus	1353	46	18.37	2.5	+	1.72e-08	2.94e-06
immune response	1868	57	25.36	2.25	+	9.11e-09	1.68e-06
immune system process	2806	84	38.09	2.21	+	2.72e-12	1.54e-09
response to bacterium	701	29	9.52	3.05	+	1.94e-07	2.47e-05
defense response to other organism	952	30	12.92	2.32	+	2.5e-05	0.00163
defense response	1342	49	18.22	2.69	+	4.36e-10	1.33e-07
negative regulation of oxidative stress-induced cell death	46	5	0.62	8.01	+	0.00059	0.0215
negative regulation of cellular response to oxidative stress	46	5	0.62	8.01	+	0.00059	0.0214
negative regulation of response to oxidative stress	49	5	0.67	7.52	+	0.000769	0.0264
positive regulation of wound healing	59	6	0.8	7.49	+	0.000233	0.00973
regulation of wound healing	143	15	1.94	7.73	+	3.67e-09	7.99e-07
regulation of response to wounding	173	16	2.35	6.81	+	5.82e-09	1.19e-06
positive regulation of response to wounding	70	6	0.95	6.31	+	0.000546	0.0201
positive regulation of cytokine production involved in immune response	59	6	0.8	7.49	+	0.000233	0.0097
positive regulation of production of molecular mediator of immune response	101	7	1.37	5.11	+	0.000632	0.0224
positive regulation of immune effector process	218	11	2.96	3.72	+	0.000278	0.0113
positive regulation of immune system process	1150	39	15.61	2.5	+	2.84e-07	3.37e-05
positive regulation of cytokine production	462	16	6.27	2.55	+	0.000771	0.0264
response to nicotine	51	5	0.69	7.22	+	0.000909	0.0302
interferon-gamma-mediated signaling pathway	72	7	0.98	7.16	+	9.14e-05	0.0045
cytokine-mediated signaling pathway	692	30	9.39	3.19	+	4.43e-08	6.78e-06
cellular response to cytokine stimulus	1027	37	13.94	2.65	+	1.08e-07	1.46e-05
response to cytokine	1118	40	15.18	2.64	+	3.72e-08	5.75e-06
cellular response to organic substance	2391	68	32.46	2.1	+	5.78e-09	1.19e-06
cell surface receptor signaling pathway	2417	64	32.81	1.95	+	2.04e-07	2.58e-05
signal transduction	5061	112	68.7	1.63	+	1.86e-08	3.14e-06
signaling	5393	119	73.2	1.63	+	4.86e-09	1.02e-06
cell communication	5500	121	74.66	1.62	+	3.97e-09	8.42e-07
cellular response to interferon-gamma	164	11	2.23	4.94	+	2.52e-05	0.00164
response to interferon-gamma	186	11	2.52	4.36	+	7.43e-05	0.0038
innate immune response	766	26	10.4	2.5	+	2.58e-05	0.00165
regulation of smooth muscle cell migration	62	6	0.84	7.13	+	0.000299	0.012
regulation of cell migration	861	49	11.69	4.19	+	6.37e-17	2.03e-13
regulation of cell motility	926	52	12.57	4.14	+	1.05e-17	5.55e-14
regulation of cellular component movement	1009	55	13.7	4.02	+	3.58e-18	5.7e-14
regulation of localization	2790	88	37.87	2.32	+	3.19e-14	3.62e-11
regulation of locomotion	998	54	13.55	3.99	+	1.04e-17	8.24e-14
positive regulation of smooth muscle cell proliferation	88	8	1.19	6.7	+	4.49e-05	0.00258
positive regulation of cell population proliferation	922	32	12.52	2.56	+	1.83e-06	0.000175
negative regulation of cytokine secretion	66	6	0.9	6.7	+	0.000408	0.0156
regulation of transport	1877	47	25.48	1.84	+	6.14e-05	0.00331
regulation of secretion by cell	764	24	10.37	2.31	+	0.000187	0.00826
regulation of secretion	821	27	11.14	2.42	+	3.91e-05	0.00231
negative regulation of cytokine production	276	15	3.75	4	+	9.8e-06	0.000753
negative regulation of multicellular organismal process	1207	40	16.38	2.44	+	2.94e-07	3.41e-05
negative regulation of protein secretion	128	9	1.74	5.18	+	9.81e-05	0.00477
negative regulation of secretion by cell	201	12	2.73	4.4	+	3.22e-05	0.00199
negative regulation of secretion	227	14	3.08	4.54	+	5.01e-06	0.000418
negative regulation of transport	493	22	6.69	3.29	+	1.93e-06	0.000181
negative regulation of protein transport	179	11	2.43	4.53	+	5.36e-05	0.00298
negative regulation of establishment of protein localization	183	11	2.48	4.43	+	6.47e-05	0.00342
negative regulation of peptide secretion	134	9	1.82	4.95	+	0.000136	0.0063
regulation of kidney development	55	5	0.75	6.7	+	0.00124	0.039
regulation of blood vessel endothelial cell migration	90	8	1.22	6.55	+	5.21e-05	0.00292
regulation of endothelial cell migration	157	12	2.13	5.63	+	3.1e-06	0.00027
regulation of epithelial cell migration	219	15	2.97	5.05	+	6.71e-07	7.07e-05
cellular response to glucocorticoid stimulus	57	5	0.77	6.46	+	0.00144	0.0437
cellular response to lipid	529	24	7.18	3.34	+	4.9e-07	5.41e-05
cellular response to organic cyclic compound	546	19	7.41	2.56	+	0.000239	0.00989
positive regulation of lipid localization	82	7	1.11	6.29	+	0.000194	0.0084
regulation of lipid localization	140	8	1.9	4.21	+	0.000878	0.0293
negative regulation of tumor necrosis factor production	59	5	0.8	6.24	+	0.00166	0.0493
regulation of epithelial cell differentiation	143	12	1.94	6.18	+	1.25e-06	0.000124
negative regulation of wound healing	72	6	0.98	6.14	+	0.000627	0.0224
negative regulation of response to wounding	86	7	1.17	6	+	0.000255	0.0104
negative regulation of response to external stimulus	369	18	5.01	3.59	+	5.33e-06	0.000442
animal organ regeneration	73	6	0.99	6.06	+	0.000671	0.0237
positive regulation of reactive oxygen species metabolic process	99	8	1.34	5.95	+	9.72e-05	0.00474
regulation of reactive oxygen species metabolic process	184	12	2.5	4.8	+	1.41e-05	0.00103
regulation of protein tyrosine kinase activity	89	7	1.21	5.79	+	0.00031	0.0124
regulation of peptidyl-tyrosine phosphorylation	254	14	3.45	4.06	+	1.67e-05	0.00118
response to estrogen	77	6	1.05	5.74	+	0.000872	0.0292
epithelial cell proliferation	90	7	1.22	5.73	+	0.00033	0.013
antimicrobial humoral immune response mediated by antimicrobial peptide	104	8	1.41	5.67	+	0.000134	0.00623
response to hydrogen peroxide	118	9	1.6	5.62	+	5.45e-05	0.003
response to reactive oxygen species	194	12	2.63	4.56	+	2.32e-05	0.00153
response to oxidative stress	390	17	5.29	3.21	+	3.84e-05	0.00229
response to antibiotic	316	16	4.29	3.73	+	1.15e-05	0.00086
cellular response to mechanical stimulus	80	6	1.09	5.53	+	0.00105	0.0341
response to abiotic stimulus	1162	37	15.77	2.35	+	3.03e-06	0.000266
response to mechanical stimulus	218	13	2.96	4.39	+	1.53e-05	0.00111
cellular response to external stimulus	361	14	4.9	2.86	+	0.000572	0.0209
regulation of blood coagulation	80	6	1.09	5.53	+	0.00105	0.034
regulation of coagulation	85	6	1.15	5.2	+	0.00141	0.0429
regulation of hemostasis	81	6	1.1	5.46	+	0.00112	0.036
viral entry into host cell	94	7	1.28	5.49	+	0.000422	0.0161
interspecies interaction between organisms	855	26	11.61	2.24	+	0.00022	0.00936
entry into host cell	102	9	1.38	6.5	+	1.87e-05	0.00129
entry into host	102	9	1.38	6.5	+	1.87e-05	0.00129
interaction with host	157	10	2.13	4.69	+	8.84e-05	0.00439
positive regulation of leukocyte migration	135	10	1.83	5.46	+	2.67e-05	0.0017
regulation of leukocyte migration	201	12	2.73	4.4	+	3.22e-05	0.00199
positive regulation of cell migration	511	31	6.94	4.47	+	1.15e-11	5.52e-09
positive regulation of cell motility	537	33	7.29	4.53	+	1.7e-12	9.99e-10
positive regulation of cellular component movement	553	33	7.51	4.4	+	3.6e-12	1.97e-09
positive regulation of locomotion	568	33	7.71	4.28	+	7.1e-12	3.53e-09
chloride transmembrane transport	96	7	1.3	5.37	+	0.000476	0.0179
chloride transport	103	7	1.4	5.01	+	0.000706	0.0245
inorganic anion transport	153	9	2.08	4.33	+	0.000346	0.0135
localization	5765	112	78.25	1.43	+	1.78e-05	0.00125
inorganic anion transmembrane transport	113	8	1.53	5.22	+	0.000228	0.00961
positive regulation of inflammatory response	138	10	1.87	5.34	+	3.18e-05	0.00198
positive regulation of defense response	463	21	6.28	3.34	+	2.61e-06	0.000236
regulation of inflammatory response	341	17	4.63	3.67	+	7.44e-06	0.000592
positive regulation of response to external stimulus	596	25	8.09	3.09	+	1.11e-06	0.000111
regulation of chemokine production	83	6	1.13	5.33	+	0.00126	0.0393
killing of cells of other organism	83	6	1.13	5.33	+	0.00126	0.0391
disruption of cells of other organism	83	6	1.13	5.33	+	0.00126	0.0392
modification of morphology or physiology of other organism	185	9	2.51	3.58	+	0.00126	0.0392
negative regulation of leukocyte proliferation	84	6	1.14	5.26	+	0.00133	0.0411
regulation of leukocyte proliferation	229	14	3.11	4.5	+	5.52e-06	0.000454
adherens junction organization	84	6	1.14	5.26	+	0.00133	0.041
positive regulation of endothelial cell migration	99	7	1.34	5.21	+	0.000565	0.0207
positive regulation of epithelial cell migration	142	9	1.93	4.67	+	0.000205	0.00881
regulation of epidermis development	85	6	1.15	5.2	+	0.00141	0.043
negative regulation of cysteine-type endopeptidase activity involved in apoptotic process	85	6	1.15	5.2	+	0.00141	0.0428
regulation of cysteine-type endopeptidase activity	244	11	3.31	3.32	+	0.000687	0.0241
regulation of peptidase activity	452	16	6.14	2.61	+	0.000616	0.0221
regulation of cysteine-type endopeptidase activity involved in apoptotic process	221	10	3	3.33	+	0.00116	0.037
regulation of epidermal growth factor receptor signaling pathway	85	6	1.15	5.2	+	0.00141	0.0427
primary neural tube formation	100	7	1.36	5.16	+	0.000598	0.0217
neural tube formation	108	7	1.47	4.77	+	0.000918	0.0304
neural tube development	163	9	2.21	4.07	+	0.000536	0.0199
chordate embryonic development	640	19	8.69	2.19	+	0.00163	0.0488
embryo development ending in birth or egg hatching	657	20	8.92	2.24	+	0.000945	0.0312
embryo development	987	29	13.4	2.16	+	0.000121	0.00568
embryonic epithelial tube formation	127	8	1.72	4.64	+	0.000479	0.0179
morphogenesis of embryonic epithelium	148	9	2.01	4.48	+	0.000275	0.0112
morphogenesis of an epithelium	434	18	5.89	3.06	+	4.25e-05	0.00246
tissue morphogenesis	560	22	7.6	2.89	+	1.34e-05	0.000989
embryonic morphogenesis	575	20	7.81	2.56	+	0.000165	0.00736
epithelial tube formation	135	8	1.83	4.37	+	0.000701	0.0245
tube formation	150	9	2.04	4.42	+	0.000302	0.0121
anatomical structure formation involved in morphogenesis	884	36	12	3	+	8.47e-09	1.58e-06
tube morphogenesis	659	32	8.95	3.58	+	1.12e-09	2.84e-07
epithelial tube morphogenesis	310	16	4.21	3.8	+	9.18e-06	0.000712
positive regulation of animal organ morphogenesis	86	6	1.17	5.14	+	0.00149	0.0448
regulation of anatomical structure morphogenesis	1077	32	14.62	2.19	+	4.17e-05	0.00243
response to cAMP	101	7	1.37	5.11	+	0.000632	0.0225
response to organonitrogen compound	1005	32	13.64	2.35	+	1.08e-05	0.000814
response to nitrogen compound	1089	32	14.78	2.16	+	7.31e-05	0.00375
mammary gland development	131	9	1.78	5.06	+	0.000116	0.00548
gland development	417	19	5.66	3.36	+	7.42e-06	0.000596
embryonic placenta development	88	6	1.19	5.02	+	0.00166	0.0494
in utero embryonic development	383	14	5.2	2.69	+	0.000994	0.0324
cellular response to interleukin-1	176	12	2.39	5.02	+	9.27e-06	0.000716
response to interleukin-1	201	13	2.73	4.76	+	6.75e-06	0.000548
defense response to Gram-positive bacterium	103	7	1.4	5.01	+	0.000706	0.0244
regulation of cytokine biosynthetic process	107	7	1.45	4.82	+	0.000872	0.0292
regulation of lipid transport	110	7	1.49	4.69	+	0.00102	0.0331
cellular response to hypoxia	191	12	2.59	4.63	+	2e-05	0.00134
cellular response to decreased oxygen levels	201	12	2.73	4.4	+	3.22e-05	0.002
cellular response to oxygen levels	218	12	2.96	4.06	+	6.78e-05	0.0035
response to oxygen levels	378	22	5.13	4.29	+	2.58e-08	4.15e-06
response to decreased oxygen levels	354	20	4.81	4.16	+	1.78e-07	2.29e-05
response to hypoxia	343	20	4.66	4.3	+	1.1e-07	1.47e-05
cellular response to stress	1729	41	23.47	1.75	+	0.000504	0.0188
formation of primary germ layer	112	7	1.52	4.6	+	0.00112	0.0361
reactive oxygen species metabolic process	114	7	1.55	4.52	+	0.00124	0.0389
negative regulation of growth	246	15	3.34	4.49	+	2.63e-06	0.000236
regulation of growth	680	23	9.23	2.49	+	8.04e-05	0.00407
positive regulation of binding	183	11	2.48	4.43	+	6.47e-05	0.00341
regulation of binding	386	15	5.24	2.86	+	0.000359	0.014
positive regulation of NF-kappaB transcription factor activity	151	9	2.05	4.39	+	0.000316	0.0125
positive regulation of DNA-binding transcription factor activity	265	15	3.6	4.17	+	6.18e-06	0.000504
regulation of DNA-binding transcription factor activity	430	18	5.84	3.08	+	3.78e-05	0.00228
positive regulation of lymphocyte proliferation	135	8	1.83	4.37	+	0.000701	0.0244
regulation of leukocyte activation	603	22	8.19	2.69	+	3.96e-05	0.00233
regulation of cell activation	643	23	8.73	2.64	+	3.54e-05	0.00215
regulation of lymphocyte proliferation	217	12	2.95	4.07	+	6.51e-05	0.00341
regulation of mononuclear cell proliferation	218	12	2.96	4.06	+	6.78e-05	0.00351
positive regulation of mononuclear cell proliferation	136	8	1.85	4.33	+	0.000734	0.0253
positive regulation of leukocyte proliferation	142	8	1.93	4.15	+	0.000958	0.0315
negative regulation of neuron apoptotic process	152	9	2.06	4.36	+	0.000331	0.013
negative regulation of neuron death	214	11	2.9	3.79	+	0.000239	0.00988
regulation of neuron apoptotic process	216	10	2.93	3.41	+	0.000984	0.0322
regulation of blood vessel diameter	138	8	1.87	4.27	+	0.000803	0.0273
vascular process in circulatory system	169	10	2.29	4.36	+	0.000157	0.00708
regulation of tube diameter	138	8	1.87	4.27	+	0.000803	0.0272
regulation of tube size	139	8	1.89	4.24	+	0.00084	0.0284
cellular response to tumor necrosis factor	242	14	3.28	4.26	+	1e-05	0.000764
response to tumor necrosis factor	269	14	3.65	3.83	+	3.06e-05	0.00192
positive regulation of peptidyl-tyrosine phosphorylation	192	11	2.61	4.22	+	9.72e-05	0.00475
positive regulation of JNK cascade	140	8	1.9	4.21	+	0.000878	0.0292
positive regulation of I-kappaB kinase/NF-kappaB signaling	186	10	2.52	3.96	+	0.000326	0.0128
regulation of I-kappaB kinase/NF-kappaB signaling	237	12	3.22	3.73	+	0.000144	0.00661
positive regulation of angiogenesis	169	9	2.29	3.92	+	0.000686	0.0241
regulation of angiogenesis	293	15	3.98	3.77	+	1.91e-05	0.0013
regulation of vasculature development	324	18	4.4	4.09	+	9.36e-07	9.48e-05
positive regulation of vasculature development	188	11	2.55	4.31	+	8.14e-05	0.00411
aging	282	15	3.83	3.92	+	1.25e-05	0.000928
positive regulation of protein kinase B signaling	170	9	2.31	3.9	+	0.000714	0.0246
regulation of protein kinase B signaling	225	11	3.05	3.6	+	0.00036	0.0139
response to lipopolysaccharide	325	17	4.41	3.85	+	4.07e-06	0.000348
response to molecule of bacterial origin	341	17	4.63	3.67	+	7.44e-06	0.000595
negative regulation of immune response	155	8	2.1	3.8	+	0.00163	0.0488
negative regulation of immune system process	458	21	6.22	3.38	+	2.22e-06	0.000205
angiogenesis	319	16	4.33	3.7	+	1.29e-05	0.000952
blood vessel morphogenesis	411	21	5.58	3.76	+	4.24e-07	4.78e-05
inflammatory response	500	25	6.79	3.68	+	4.82e-08	7.3e-06
negative regulation of cell migration	260	13	3.53	3.68	+	8.62e-05	0.00433
negative regulation of cell motility	275	13	3.73	3.48	+	0.000147	0.00673
negative regulation of cellular component movement	308	13	4.18	3.11	+	0.000419	0.016
negative regulation of locomotion	322	15	4.37	3.43	+	5.39e-05	0.00298
positive regulation of cell-cell adhesion	260	13	3.53	3.68	+	8.62e-05	0.00431
positive regulation of cell adhesion	406	17	5.51	3.08	+	6.19e-05	0.00333
regulation of cell adhesion	684	33	9.28	3.55	+	7.06e-10	1.94e-07
regulation of cell-cell adhesion	406	18	5.51	3.27	+	1.83e-05	0.00128
negative regulation of leukocyte activation	180	9	2.44	3.68	+	0.00105	0.0341
negative regulation of multi-organism process	227	11	3.08	3.57	+	0.000386	0.0149
negative regulation of defense response	214	10	2.9	3.44	+	0.00092	0.0304
apoptotic signaling pathway	284	13	3.86	3.37	+	0.000199	0.00857
apoptotic process	909	33	12.34	2.67	+	4.77e-07	5.3e-05
programmed cell death	1040	38	14.12	2.69	+	5.03e-08	7.55e-06
cell death	1075	38	14.59	2.6	+	1.14e-07	1.5e-05
regulation of ERK1 and ERK2 cascade	290	13	3.94	3.3	+	0.000241	0.00995
regulation of blood circulation	290	13	3.94	3.3	+	0.000241	0.00992
regulation of system process	590	20	8.01	2.5	+	0.000229	0.00958
extracellular matrix organization	342	15	4.64	3.23	+	0.000103	0.00498
extracellular structure organization	343	15	4.66	3.22	+	0.000106	0.00509
positive regulation of innate immune response	336	14	4.56	3.07	+	0.000288	0.0116
positive regulation of response to biotic stimulus	358	14	4.86	2.88	+	0.000529	0.0197
kidney development	269	11	3.65	3.01	+	0.00146	0.0442
regulation of leukocyte cell-cell adhesion	302	12	4.1	2.93	+	0.00114	0.0366
wound healing	485	19	6.58	2.89	+	5.45e-05	0.00301
response to wounding	578	21	7.85	2.68	+	6.29e-05	0.00335
epidermis development	414	16	5.62	2.85	+	0.000244	0.00998
dephosphorylation	311	12	4.22	2.84	+	0.00145	0.044
regulation of actin filament-based process	389	15	5.28	2.84	+	0.000389	0.0149
response to peptide hormone	397	15	5.39	2.78	+	0.000477	0.0179
response to peptide	478	18	6.49	2.77	+	0.000138	0.00635
positive regulation of apoptotic process	656	23	8.9	2.58	+	4.76e-05	0.0027
positive regulation of programmed cell death	661	24	8.97	2.67	+	1.89e-05	0.0013
positive regulation of cell death	712	24	9.66	2.48	+	5.91e-05	0.0032
cell-cell adhesion	502	17	6.81	2.49	+	0.000678	0.0238
cell adhesion	920	30	12.49	2.4	+	1.47e-05	0.00107
biological adhesion	926	30	12.57	2.39	+	1.62e-05	0.00116
cell migration	949	32	12.88	2.48	+	4.59e-06	0.000391
cell motility	1061	34	14.4	2.36	+	4.88e-06	0.000409
locomotion	1304	42	17.7	2.37	+	4.16e-07	4.73e-05
movement of cell or subcellular component	1535	39	20.84	1.87	+	0.000215	0.00918
localization of cell	1061	34	14.4	2.36	+	4.88e-06	0.000411
neutrophil degranulation	483	16	6.56	2.44	+	0.00121	0.0381
neutrophil mediated immunity	494	17	6.71	2.54	+	0.00057	0.0208
myeloid leukocyte mediated immunity	514	19	6.98	2.72	+	0.000114	0.00541
leukocyte mediated immunity	760	22	10.32	2.13	+	0.00116	0.037
immune effector process	1079	32	14.65	2.18	+	4.3e-05	0.00249
leukocyte degranulation	504	17	6.84	2.48	+	0.000707	0.0244
secretion	1119	29	15.19	1.91	+	0.00128	0.0398
neutrophil activation involved in immune response	487	16	6.61	2.42	+	0.00131	0.0406
myeloid cell activation involved in immune response	518	19	7.03	2.7	+	0.000125	0.00587
leukocyte activation involved in immune response	619	21	8.4	2.5	+	0.000158	0.0071
leukocyte activation	916	29	12.43	2.33	+	3.23e-05	0.00198
cell activation	1063	33	14.43	2.29	+	1.65e-05	0.00117
cell activation involved in immune response	623	22	8.46	2.6	+	6.3e-05	0.00334
myeloid leukocyte activation	581	24	7.89	3.04	+	2.37e-06	0.000218
neutrophil activation	496	18	6.73	2.67	+	0.000213	0.00912
granulocyte activation	500	19	6.79	2.8	+	8.03e-05	0.00408
chemotaxis	556	18	7.55	2.39	+	0.00118	0.0373
taxis	558	18	7.57	2.38	+	0.0012	0.0379
cellular response to oxygen-containing compound	1072	32	14.55	2.2	+	3.88e-05	0.0023
enzyme linked receptor protein signaling pathway	721	21	9.79	2.15	+	0.00152	0.0457
positive regulation of hydrolase activity	771	22	10.47	2.1	+	0.0013	0.0404
intracellular signal transduction	1680	46	22.8	2.02	+	8.44e-06	0.000661
positive regulation of transcription by RNA polymerase II	1212	33	16.45	2.01	+	0.00018	0.00798
positive regulation of transcription, DNA-templated	1553	39	21.08	1.85	+	0.000241	0.0099
positive regulation of gene expression	2011	48	27.3	1.76	+	0.000159	0.00713
positive regulation of nucleic acid-templated transcription	1651	41	22.41	1.83	+	0.000228	0.00965
positive regulation of RNA biosynthetic process	1652	41	22.42	1.83	+	0.000229	0.0096
positive regulation of cellular biosynthetic process	2007	49	27.24	1.8	+	6.82e-05	0.00351
positive regulation of biosynthetic process	2039	49	27.68	1.77	+	0.000115	0.00548
positive regulation of RNA metabolic process	1736	42	23.56	1.78	+	0.00032	0.0126
positive regulation of nucleobase-containing compound metabolic process	1897	44	25.75	1.71	+	0.000557	0.0205
positive regulation of macromolecule biosynthetic process	1919	44	26.05	1.69	+	0.000626	0.0224
Unclassified	3156	15	42.84	0.35	-	3.69e-07	4.22e-05

## Sheet: proliferative
	Homo sapiens (REF)	upload_1 ( Hierarchy NEW! Tips)
GO biological process complete	#	#	expected	Fold Enrichment	+/-	raw P value	FDR
spermine biosynthetic process	3	2	0.02	> 100	+	0.000301	0.0186
nitrogen compound metabolic process	7023	57	39.14	1.46	+	0.000768	0.0424
cellular metabolic process	7671	61	42.75	1.43	+	0.000694	0.039
cellular process	14575	111	81.22	1.37	+	1.14e-11	2.67e-09
spermine metabolic process	6	2	0.03	59.82	+	0.000834	0.0451
actomyosin contractile ring assembly	5	3	0.03	> 100	+	9.1e-06	0.000818
actomyosin contractile ring organization	6	3	0.03	89.73	+	1.36e-05	0.00118
cytoskeleton organization	1095	36	6.1	5.9	+	2.81e-18	1.24e-15
organelle organization	3418	69	19.05	3.62	+	2.65e-25	1.69e-22
cellular component organization	5642	76	31.44	2.42	+	1.13e-17	4.85e-15
cellular component organization or biogenesis	5830	76	32.49	2.34	+	1.01e-16	4.21e-14
cell cycle process	986	68	5.49	12.38	+	9.65e-58	5.12e-54
cell cycle	1328	75	7.4	10.13	+	5.66e-59	9.01e-55
cytoskeleton-dependent cytokinesis	98	12	0.55	21.97	+	1.05e-12	3.04e-10
cytokinesis	110	12	0.61	19.58	+	3.67e-12	9.26e-10
cell division	494	54	2.75	19.62	+	3.35e-54	1.07e-50
assembly of actomyosin apparatus involved in cytokinesis	5	3	0.03	> 100	+	9.1e-06	0.000813
cellular component assembly	2473	37	13.78	2.68	+	1.2e-08	1.89e-06
cellular component biogenesis	2699	37	15.04	2.46	+	1.16e-07	1.44e-05
cytokinetic process	36	6	0.2	29.91	+	1.13e-07	1.42e-05
positive regulation of exit from mitosis	5	3	0.03	> 100	+	9.1e-06	0.000809
regulation of exit from mitosis	19	4	0.11	37.78	+	7.31e-06	0.000661
regulation of mitotic cell cycle phase transition	418	23	2.33	9.87	+	2.99e-16	1.16e-13
regulation of cell cycle phase transition	453	24	2.52	9.51	+	1.4e-16	5.71e-14
regulation of cell cycle process	763	38	4.25	8.94	+	2.13e-25	1.41e-22
regulation of cell cycle	1206	51	6.72	7.59	+	1.28e-31	2.04e-28
regulation of cellular process	10981	84	61.19	1.37	+	2.39e-05	0.00194
regulation of biological process	11688	84	65.13	1.29	+	0.0005	0.0292
regulation of mitotic cell cycle	638	33	3.56	9.28	+	1.93e-22	1.06e-19
regulation of mitotic nuclear division	171	21	0.95	22.04	+	1.64e-21	8.41e-19
regulation of nuclear division	196	21	1.09	19.23	+	2.2e-20	9.99e-18
regulation of organelle organization	1298	28	7.23	3.87	+	5.75e-10	1.1e-07
regulation of cellular component organization	2491	34	13.88	2.45	+	8.36e-07	9.1e-05
positive regulation of mitotic cell cycle phase transition	78	7	0.43	16.1	+	4.63e-07	5.29e-05
positive regulation of cell cycle phase transition	95	8	0.53	15.11	+	1.07e-07	1.36e-05
positive regulation of cell cycle process	289	18	1.61	11.18	+	9.32e-14	2.91e-11
positive regulation of cell cycle	386	21	2.15	9.76	+	8.34e-15	2.88e-12
positive regulation of cellular process	5465	51	30.45	1.67	+	4.77e-05	0.00345
positive regulation of biological process	6214	54	34.63	1.56	+	0.000222	0.0142
positive regulation of mitotic cell cycle	152	10	0.85	11.81	+	2.36e-08	3.57e-06
positive regulation of mitotic nuclear division	53	6	0.3	20.32	+	9.03e-07	9.76e-05
positive regulation of nuclear division	66	6	0.37	16.31	+	2.95e-06	0.000293
positive regulation of organelle organization	628	11	3.5	3.14	+	0.000854	0.046
mitotic chromosome movement towards spindle pole	4	2	0.02	89.73	+	0.00045	0.0268
mitotic cell cycle process	610	58	3.4	17.06	+	1.93e-55	7.66e-52
mitotic cell cycle	696	62	3.88	15.99	+	3.54e-58	2.81e-54
mitotic sister chromatid segregation	105	22	0.59	37.6	+	4.43e-27	3.35e-24
sister chromatid segregation	138	25	0.77	32.51	+	2.6e-29	2.76e-26
chromosome organization	1055	46	5.88	7.82	+	9.51e-29	8.4e-26
nuclear chromosome segregation	215	29	1.2	24.21	+	1.21e-30	1.37e-27
chromosome segregation	273	33	1.52	21.69	+	1.7e-33	3.86e-30
mitotic nuclear division	142	28	0.79	35.39	+	9.88e-34	2.62e-30
nuclear division	279	33	1.55	21.23	+	3.26e-33	6.48e-30
organelle fission	308	33	1.72	19.23	+	6.38e-32	1.13e-28
establishment of chromosome localization	71	11	0.4	27.8	+	9.43e-13	2.78e-10
chromosome localization	72	11	0.4	27.42	+	1.08e-12	3.07e-10
organelle localization	584	22	3.25	6.76	+	2.18e-12	5.88e-10
cellular localization	2396	32	13.35	2.4	+	2.59e-06	0.000259
establishment of organelle localization	368	17	2.05	8.29	+	4.36e-11	9.24e-09
establishment of localization in cell	394	18	2.2	8.2	+	1.32e-11	3.04e-09
microtubule-based movement	268	9	1.49	6.03	+	2.43e-05	0.00196
microtubule-based process	654	36	3.64	9.88	+	2.04e-25	1.41e-22
mitotic spindle midzone assembly	7	3	0.04	76.91	+	1.93e-05	0.0016
spindle midzone assembly	10	3	0.06	53.84	+	4.56e-05	0.00337
spindle assembly	83	13	0.46	28.11	+	6.44e-15	2.33e-12
organelle assembly	725	24	4.04	5.94	+	2.69e-12	7.14e-10
spindle organization	139	20	0.77	25.82	+	9.19e-22	4.87e-19
microtubule cytoskeleton organization	467	33	2.6	12.68	+	1.75e-26	1.27e-23
mitotic spindle assembly	37	10	0.21	48.5	+	8.04e-14	2.56e-11
mitotic spindle organization	75	18	0.42	43.07	+	3.21e-23	1.83e-20
microtubule cytoskeleton organization involved in mitosis	106	23	0.59	38.94	+	1.35e-28	1.13e-25
mitotic spindle elongation	8	4	0.04	89.73	+	4.28e-07	4.97e-05
spindle elongation	9	4	0.05	79.76	+	6.16e-07	6.85e-05
positive regulation of mitochondrial ATP synthesis coupled electron transport	5	2	0.03	71.78	+	0.000628	0.0358
regulation of phosphorylation	1600	22	8.92	2.47	+	7.42e-05	0.00511
regulation of phosphate metabolic process	1793	23	9.99	2.3	+	0.000166	0.0108
regulation of phosphorus metabolic process	1794	23	10	2.3	+	0.000167	0.0109
regulation of cellular metabolic process	6216	52	34.64	1.5	+	0.000745	0.0413
positive regulation of phosphorylation	1066	15	5.94	2.53	+	0.000933	0.0491
kinetochore assembly	13	5	0.07	69.02	+	3.88e-08	5.36e-06
cellular protein-containing complex assembly	793	15	4.42	3.39	+	4.06e-05	0.00302
protein-containing complex assembly	1466	20	8.17	2.45	+	0.000184	0.0119
protein-containing complex subunit organization	1707	22	9.51	2.31	+	0.000232	0.0147
centromere complex assembly	38	10	0.21	47.22	+	1.01e-13	3.09e-11
protein-DNA complex assembly	208	12	1.16	10.35	+	3.56e-09	6.08e-07
protein-DNA complex subunit organization	250	12	1.39	8.61	+	2.51e-08	3.62e-06
kinetochore organization	18	7	0.1	69.79	+	5.92e-11	1.19e-08
mitotic centrosome separation	6	2	0.03	59.82	+	0.000834	0.0454
centrosome separation	8	3	0.04	67.29	+	2.65e-05	0.00212
centrosome cycle	82	7	0.46	15.32	+	6.34e-07	7e-05
microtubule organizing center organization	92	7	0.51	13.65	+	1.31e-06	0.000135
mitotic nuclear envelope disassembly	12	4	0.07	59.82	+	1.55e-06	0.000159
nuclear envelope disassembly	16	4	0.09	44.86	+	4.05e-06	0.000395
membrane disassembly	16	4	0.09	44.86	+	4.05e-06	0.000393
cellular component disassembly	392	9	2.18	4.12	+	0.000399	0.0241
nuclear envelope organization	53	4	0.3	13.54	+	0.000282	0.0176
spindle assembly involved in meiosis	6	2	0.03	59.82	+	0.000834	0.0453
meiotic cell cycle process	165	10	0.92	10.88	+	4.91e-08	6.51e-06
meiotic cell cycle	219	11	1.22	9.01	+	6.36e-08	8.29e-06
reproductive process	1423	24	7.93	3.03	+	1.08e-06	0.000114
reproduction	1426	24	7.95	3.02	+	1.12e-06	0.000117
meiotic nuclear division	151	10	0.84	11.88	+	2.22e-08	3.4e-06
mitotic prophase	15	5	0.08	59.82	+	6.96e-08	8.92e-06
prophase	15	5	0.08	59.82	+	6.96e-08	8.99e-06
M phase	170	26	0.95	27.45	+	9.27e-29	9.22e-26
cell cycle phase	267	31	1.49	20.84	+	6.09e-31	7.45e-28
biological phase	267	31	1.49	20.84	+	6.09e-31	8.81e-28
mitotic M phase	170	26	0.95	27.45	+	9.27e-29	8.67e-26
mitotic cell cycle phase	267	31	1.49	20.84	+	6.09e-31	8.08e-28
attachment of mitotic spindle microtubules to kinetochore	11	3	0.06	48.94	+	5.77e-05	0.00408
attachment of spindle microtubules to kinetochore	21	6	0.12	51.27	+	6.85e-09	1.13e-06
mitotic metaphase plate congression	43	7	0.24	29.21	+	1.1e-08	1.76e-06
metaphase plate congression	52	9	0.29	31.06	+	4.91e-11	1.01e-08
histone-serine phosphorylation	11	3	0.06	48.94	+	5.77e-05	0.00406
histone phosphorylation	29	5	0.16	30.94	+	1.17e-06	0.000122
chromatin organization	695	17	3.87	4.39	+	4.01e-07	4.69e-05
cellular macromolecule metabolic process	5083	49	28.32	1.73	+	3.04e-05	0.00232
protein phosphorylation	964	15	5.37	2.79	+	0.000335	0.0205
peptidyl-serine phosphorylation	173	6	0.96	6.22	+	0.000491	0.0288
peptidyl-serine modification	197	6	1.1	5.47	+	0.000947	0.0497
CENP-A containing nucleosome assembly	31	8	0.17	46.31	+	3.72e-11	8.33e-09
histone exchange	49	8	0.27	29.3	+	9.2e-10	1.72e-07
ATP-dependent chromatin remodeling	78	8	0.43	18.41	+	2.58e-08	3.7e-06
chromatin remodeling	163	8	0.91	8.81	+	5.06e-06	0.000474
nucleosome organization	157	10	0.87	11.43	+	3.15e-08	4.44e-06
DNA replication-independent nucleosome assembly	40	9	0.22	40.38	+	6.15e-12	1.5e-09
DNA replication-independent nucleosome organization	41	9	0.23	39.39	+	7.47e-12	1.77e-09
chromatin assembly or disassembly	154	10	0.86	11.65	+	2.65e-08	3.77e-06
nucleosome assembly	116	10	0.65	15.47	+	2.08e-09	3.71e-07
chromatin assembly	133	10	0.74	13.49	+	7.12e-09	1.17e-06
DNA packaging	177	17	0.99	17.24	+	6.26e-16	2.31e-13
DNA conformation change	291	20	1.62	12.33	+	5.88e-16	2.22e-13
CENP-A containing chromatin organization	31	8	0.17	46.31	+	3.72e-11	8.22e-09
chromatin remodeling at centromere	34	8	0.19	42.22	+	7.04e-11	1.4e-08
positive regulation of ubiquitin protein ligase activity	12	3	0.07	44.86	+	7.19e-05	0.00497
regulation of ubiquitin protein ligase activity	24	4	0.13	29.91	+	1.65e-05	0.00141
regulation of ubiquitin-protein transferase activity	53	4	0.3	13.54	+	0.000282	0.0175
regulation of protein modification process	1851	26	10.31	2.52	+	9.84e-06	0.000864
regulation of cellular protein metabolic process	2633	30	14.67	2.04	+	0.000117	0.00784
regulation of protein metabolic process	2804	30	15.63	1.92	+	0.000342	0.0209
regulation of transferase activity	987	21	5.5	3.82	+	1.46e-07	1.8e-05
regulation of catalytic activity	2342	31	13.05	2.38	+	4.5e-06	0.000428
regulation of molecular function	3022	37	16.84	2.2	+	2.12e-06	0.000216
positive regulation of ubiquitin-protein transferase activity	32	3	0.18	16.82	+	0.000954	0.0499
positive regulation of protein modification process	1240	17	6.91	2.46	+	0.000558	0.0322
positive regulation of transferase activity	660	16	3.68	4.35	+	1.02e-06	0.000109
positive regulation of catalytic activity	1440	22	8.02	2.74	+	1.54e-05	0.00132
positive regulation of molecular function	1797	25	10.01	2.5	+	1.78e-05	0.00149
mitotic chromosome condensation	17	4	0.09	42.22	+	4.98e-06	0.000472
chromosome condensation	43	7	0.24	29.21	+	1.1e-08	1.75e-06
regulation of attachment of spindle microtubules to kinetochore	13	3	0.07	41.41	+	8.81e-05	0.00601
regulation of chromosome segregation	108	18	0.6	29.91	+	1.07e-20	4.98e-18
protein localization to kinetochore	13	3	0.07	41.41	+	8.81e-05	0.00599
protein localization to chromosome, centromeric region	17	4	0.09	42.22	+	4.98e-06	0.000469
protein localization to chromosome	63	6	0.35	17.09	+	2.3e-06	0.000231
mitotic spindle assembly checkpoint	27	6	0.15	39.88	+	2.49e-08	3.74e-06
mitotic spindle checkpoint	27	6	0.15	39.88	+	2.49e-08	3.71e-06
spindle checkpoint	27	6	0.15	39.88	+	2.49e-08	3.64e-06
cell cycle checkpoint	201	15	1.12	13.39	+	1.09e-12	3.03e-10
negative regulation of cell cycle	577	22	3.22	6.84	+	1.73e-12	4.75e-10
negative regulation of biological process	5333	46	29.72	1.55	+	0.00092	0.0489
mitotic cell cycle checkpoint	160	15	0.89	16.82	+	4.95e-14	1.61e-11
negative regulation of mitotic cell cycle	312	16	1.74	9.2	+	3.9e-11	8.39e-09
spindle assembly checkpoint	27	6	0.15	39.88	+	2.49e-08	3.67e-06
negative regulation of mitotic metaphase/anaphase transition	29	6	0.16	37.13	+	3.62e-08	5.05e-06
negative regulation of mitotic cell cycle phase transition	220	13	1.23	10.6	+	5.79e-10	1.1e-07
negative regulation of cell cycle phase transition	236	13	1.32	9.89	+	1.3e-09	2.41e-07
negative regulation of cell cycle process	327	17	1.82	9.33	+	7.41e-12	1.79e-09
negative regulation of metaphase/anaphase transition of cell cycle	30	6	0.17	35.89	+	4.33e-08	5.88e-06
regulation of metaphase/anaphase transition of cell cycle	58	10	0.32	30.94	+	4.1e-12	1.02e-09
regulation of sister chromatid segregation	85	14	0.47	29.56	+	2.97e-16	1.18e-13
regulation of chromosome organization	358	18	1.99	9.02	+	2.89e-12	7.53e-10
regulation of mitotic metaphase/anaphase transition	56	10	0.31	32.05	+	3e-12	7.7e-10
regulation of mitotic sister chromatid separation	62	12	0.35	34.73	+	7.74e-15	2.74e-12
regulation of chromosome separation	67	12	0.37	32.14	+	1.77e-14	5.97e-12
regulation of mitotic sister chromatid segregation	73	12	0.41	29.5	+	4.41e-14	1.46e-11
negative regulation of mitotic sister chromatid separation	32	7	0.18	39.26	+	1.78e-09	3.25e-07
negative regulation of mitotic sister chromatid segregation	35	7	0.2	35.89	+	3.08e-09	5.38e-07
negative regulation of mitotic nuclear division	45	7	0.25	27.91	+	1.46e-08	2.25e-06
negative regulation of nuclear division	54	7	0.3	23.26	+	4.56e-08	6.15e-06
negative regulation of organelle organization	386	12	2.15	5.58	+	2.2e-06	0.000223
negative regulation of cellular component organization	711	14	3.96	3.53	+	4.9e-05	0.00351
negative regulation of sister chromatid segregation	37	7	0.21	33.95	+	4.33e-09	7.32e-07
negative regulation of chromosome segregation	38	7	0.21	33.06	+	5.1e-09	8.54e-07
negative regulation of chromosome organization	140	9	0.78	11.54	+	1.47e-07	1.8e-05
negative regulation of chromosome separation	33	7	0.18	38.07	+	2.15e-09	3.79e-07
mitotic sister chromatid cohesion	15	3	0.08	35.89	+	0.000127	0.00851
sister chromatid cohesion	49	6	0.27	21.97	+	5.91e-07	6.67e-05
regulation of transcription involved in G1/S transition of mitotic cell cycle	28	5	0.16	32.05	+	1.01e-06	0.000108
G1/S transition of mitotic cell cycle	121	8	0.67	11.86	+	6.09e-07	6.82e-05
mitotic cell cycle phase transition	278	24	1.55	15.49	+	3.6e-21	1.79e-18
cell cycle phase transition	285	24	1.59	15.11	+	6.2e-21	2.99e-18
cell cycle G1/S phase transition	122	9	0.68	13.24	+	4.85e-08	6.48e-06
mitotic cytokinesis	70	11	0.39	28.2	+	8.2e-13	2.46e-10
mitotic prometaphase	170	25	0.95	26.39	+	2.8e-27	2.23e-24
mitotic anaphase	156	22	0.87	25.31	+	1.06e-23	6.26e-21
anaphase	156	22	0.87	25.31	+	1.06e-23	6.5e-21
positive regulation of chromosome segregation	29	4	0.16	24.75	+	3.24e-05	0.00244
positive regulation of cytokinesis	39	5	0.22	23.01	+	4.38e-06	0.00042
positive regulation of cell division	87	5	0.48	10.31	+	0.000161	0.0106
regulation of cell division	167	10	0.93	10.75	+	5.47e-08	7.19e-06
regulation of cytokinesis	88	9	0.49	18.35	+	3.43e-09	5.93e-07
positive regulation of cyclin-dependent protein serine/threonine kinase activity	32	4	0.18	22.43	+	4.6e-05	0.00339
positive regulation of cyclin-dependent protein kinase activity	36	4	0.2	19.94	+	7.02e-05	0.00487
regulation of cyclin-dependent protein kinase activity	104	9	0.58	15.53	+	1.33e-08	2.07e-06
regulation of protein kinase activity	791	16	4.41	3.63	+	9.79e-06	0.000865
regulation of kinase activity	873	16	4.86	3.29	+	3.2e-05	0.00243
regulation of protein phosphorylation	1448	22	8.07	2.73	+	1.68e-05	0.00142
positive regulation of protein kinase activity	536	11	2.99	3.68	+	0.000233	0.0148
positive regulation of kinase activity	583	11	3.25	3.39	+	0.000468	0.0277
positive regulation of protein phosphorylation	1013	15	5.64	2.66	+	0.000559	0.0321
regulation of protein serine/threonine kinase activity	513	12	2.86	4.2	+	3.54e-05	0.00264
regulation of cyclin-dependent protein serine/threonine kinase activity	100	9	0.56	16.15	+	9.68e-09	1.57e-06
establishment of mitotic spindle orientation	32	4	0.18	22.43	+	4.6e-05	0.00337
establishment of mitotic spindle localization	36	5	0.2	24.92	+	3.06e-06	0.000303
establishment of spindle localization	47	5	0.26	19.09	+	1.01e-05	0.000884
spindle localization	52	6	0.29	20.71	+	8.14e-07	8.93e-05
establishment of spindle orientation	39	4	0.22	18.41	+	9.35e-05	0.00633
positive regulation of cardiac muscle cell proliferation	26	3	0.14	20.71	+	0.000546	0.0315
positive regulation of cell population proliferation	922	18	5.14	3.5	+	4.16e-06	0.000401
regulation of cell population proliferation	1629	20	9.08	2.2	+	0.000776	0.0427
anaphase-promoting complex-dependent catabolic process	82	9	0.46	19.7	+	1.93e-09	3.49e-07
proteasome-mediated ubiquitin-dependent protein catabolic process	324	10	1.81	5.54	+	1.71e-05	0.00144
proteasomal protein catabolic process	347	10	1.93	5.17	+	3.03e-05	0.00232
proteolysis involved in cellular protein catabolic process	593	11	3.3	3.33	+	0.000537	0.0312
cellular protein catabolic process	623	11	3.47	3.17	+	0.000801	0.0439
ubiquitin-dependent protein catabolic process	528	10	2.94	3.4	+	0.000828	0.0452
modification-dependent protein catabolic process	534	11	2.98	3.7	+	0.000226	0.0144
modification-dependent macromolecule catabolic process	545	11	3.04	3.62	+	0.000268	0.0168
folic acid-containing compound metabolic process	28	3	0.16	19.23	+	0.000666	0.0377
mitotic G2/M transition checkpoint	28	3	0.16	19.23	+	0.000666	0.0375
negative regulation of G2/M transition of mitotic cell cycle	89	5	0.5	10.08	+	0.000178	0.0115
negative regulation of cell cycle G2/M phase transition	101	6	0.56	10.66	+	2.92e-05	0.00225
regulation of cell cycle G2/M phase transition	212	14	1.18	11.85	+	3.01e-11	6.83e-09
regulation of G2/M transition of mitotic cell cycle	195	13	1.09	11.96	+	1.42e-10	2.76e-08
G2 DNA damage checkpoint	29	3	0.16	18.56	+	0.000732	0.041
DNA damage checkpoint	136	7	0.76	9.24	+	1.5e-05	0.00129
DNA integrity checkpoint	148	9	0.82	10.91	+	2.3e-07	2.77e-05
cellular response to DNA damage stimulus	783	23	4.36	5.27	+	8.34e-11	1.64e-08
cellular response to stress	1729	28	9.63	2.91	+	2.51e-07	2.98e-05
liver regeneration	29	3	0.16	18.56	+	0.000732	0.0408
animal organ regeneration	73	7	0.41	17.21	+	3.05e-07	3.59e-05
regeneration	161	9	0.9	10.03	+	4.51e-07	5.2e-05
female meiotic nuclear division	31	3	0.17	17.37	+	0.000876	0.047
cellular process involved in reproduction in multicellular organism	341	8	1.9	4.21	+	0.000735	0.0409
multicellular organism reproduction	839	15	4.68	3.21	+	7.58e-05	0.0052
female gamete generation	131	7	0.73	9.59	+	1.19e-05	0.00104
gamete generation	689	14	3.84	3.65	+	3.51e-05	0.00263
multicellular organismal reproductive process	827	15	4.61	3.25	+	6.47e-05	0.00453
sexual reproduction	829	15	4.62	3.25	+	6.65e-05	0.00463
multi-organism reproductive process	993	16	5.53	2.89	+	0.000142	0.00935
centrosome localization	31	3	0.17	17.37	+	0.000876	0.0469
microtubule organizing center localization	32	3	0.18	16.82	+	0.000954	0.0497
G2/M transition of mitotic cell cycle	139	12	0.77	15.49	+	4.63e-11	9.69e-09
cell cycle G2/M phase transition	141	12	0.79	15.27	+	5.41e-11	1.1e-08
DNA damage response, signal transduction by p53 class mediator resulting in cell cycle arrest	58	5	0.32	15.47	+	2.61e-05	0.00209
signal transduction involved in mitotic G1 DNA damage checkpoint	59	5	0.33	15.21	+	2.82e-05	0.00224
signal transduction involved in mitotic DNA damage checkpoint	59	5	0.33	15.21	+	2.82e-05	0.00221
signal transduction involved in DNA damage checkpoint	73	6	0.41	14.75	+	5.09e-06	0.000473
signal transduction in response to DNA damage	104	8	0.58	13.8	+	2.06e-07	2.5e-05
signal transduction involved in DNA integrity checkpoint	73	6	0.41	14.75	+	5.09e-06	0.00047
signal transduction involved in cell cycle checkpoint	74	6	0.41	14.55	+	5.48e-06	0.000503
mitotic DNA damage checkpoint	97	6	0.54	11.1	+	2.35e-05	0.00192
mitotic DNA integrity checkpoint	106	8	0.59	13.54	+	2.36e-07	2.82e-05
signal transduction involved in mitotic DNA integrity checkpoint	59	5	0.33	15.21	+	2.82e-05	0.00222
signal transduction involved in mitotic cell cycle checkpoint	59	5	0.33	15.21	+	2.82e-05	0.00223
intracellular signal transduction involved in G1 DNA damage checkpoint	59	5	0.33	15.21	+	2.82e-05	0.0022
negative regulation of cell cycle G1/S phase transition	109	5	0.61	8.23	+	0.000435	0.026
regulation of cell cycle G1/S phase transition	171	8	0.95	8.4	+	7.09e-06	0.000644
G1 DNA damage checkpoint	67	5	0.37	13.39	+	4.99e-05	0.00356
mitotic G1 DNA damage checkpoint	66	5	0.37	13.59	+	4.66e-05	0.00339
mitotic G1/S transition checkpoint	66	5	0.37	13.59	+	4.66e-05	0.0034
negative regulation of G1/S transition of mitotic cell cycle	106	5	0.59	8.46	+	0.000385	0.0233
regulation of G1/S transition of mitotic cell cycle	154	7	0.86	8.16	+	3.23e-05	0.00245
DNA damage response, signal transduction by p53 class mediator	80	7	0.45	15.7	+	5.43e-07	6.16e-05
signal transduction by p53 class mediator	120	7	0.67	10.47	+	6.92e-06	0.000632
positive regulation of cell cycle arrest	83	5	0.46	10.81	+	0.00013	0.00866
regulation of cell cycle arrest	110	7	0.61	11.42	+	4.02e-06	0.000394
meiotic chromosome segregation	89	7	0.5	14.11	+	1.06e-06	0.000113
positive regulation of fibroblast proliferation	52	4	0.29	13.8	+	0.000263	0.0166
retrograde vesicle-mediated transport, Golgi to endoplasmic reticulum	84	5	0.47	10.68	+	0.000137	0.0091
DNA biosynthetic process	111	6	0.62	9.7	+	4.83e-05	0.00347
DNA metabolic process	752	23	4.19	5.49	+	3.83e-11	8.35e-09
nucleic acid metabolic process	2289	25	12.76	1.96	+	0.000927	0.0491
neural precursor cell proliferation	74	4	0.41	9.7	+	0.000932	0.0492
cell population proliferation	557	16	3.1	5.15	+	1.13e-07	1.42e-05
antigen processing and presentation of exogenous peptide antigen via MHC class II	98	5	0.55	9.16	+	0.000272	0.0171
antigen processing and presentation of exogenous peptide antigen	176	6	0.98	6.12	+	0.000536	0.0312
antigen processing and presentation of exogenous antigen	183	6	1.02	5.88	+	0.000653	0.0371
antigen processing and presentation of peptide antigen	194	6	1.08	5.55	+	0.000877	0.0468
antigen processing and presentation of peptide antigen via MHC class II	99	5	0.55	9.06	+	0.000285	0.0176
antigen processing and presentation of peptide or polysaccharide antigen via MHC class II	101	5	0.56	8.88	+	0.000311	0.0191
regulation of DNA replication	108	5	0.6	8.31	+	0.000418	0.0251
meiosis I	110	5	0.61	8.16	+	0.000453	0.0269
meiosis I cell cycle process	112	5	0.62	8.01	+	0.00049	0.0289
regulation of microtubule cytoskeleton organization	196	8	1.09	7.32	+	1.84e-05	0.00153
regulation of microtubule-based process	230	8	1.28	6.24	+	5.5e-05	0.0039
DNA replication	209	8	1.16	6.87	+	2.86e-05	0.00222
double-strand break repair	185	7	1.03	6.79	+	9.84e-05	0.00663
DNA repair	516	16	2.88	5.56	+	4.07e-08	5.58e-06
regulation of binding	386	9	2.15	4.18	+	0.000358	0.0217
response to organic cyclic compound	923	15	5.14	2.92	+	0.000212	0.0137
response to drug	1019	15	5.68	2.64	+	0.000593	0.0339
Unclassified	3156	3	17.59	0.17	-	2.02e-05	0.00166

## Sheet: CILIATED
	Homo sapiens (REF)	upload_1 ( Hierarchy NEW! Tips)
GO biological process complete	#	#	expected	Fold Enrichment	+/-	raw P value	FDR
axonemal central apparatus assembly	3	3	0.04	72.15	+	4.91e-05	0.0126
cellular component assembly	2473	64	34.28	1.87	+	9.91e-07	0.000384
cellular component biogenesis	2699	65	37.41	1.74	+	9.21e-06	0.00271
axoneme assembly	63	29	0.87	33.21	+	6.95e-32	5.52e-28
cilium assembly	340	43	4.71	9.13	+	9.22e-27	2.93e-23
cilium organization	359	47	4.98	9.45	+	8.03e-30	4.26e-26
plasma membrane bounded cell projection organization	1114	54	15.44	3.5	+	2.29e-15	2.27e-12
cell projection organization	1159	59	16.06	3.67	+	1.03e-17	1.26e-14
plasma membrane bounded cell projection assembly	432	44	5.99	7.35	+	6.94e-24	1.38e-20
cell projection assembly	447	44	6.2	7.1	+	2.43e-23	4.3e-20
organelle assembly	725	46	10.05	4.58	+	2.99e-17	3.17e-14
microtubule bundle formation	95	30	1.32	22.78	+	5.66e-29	2.25e-25
microtubule cytoskeleton organization	467	38	6.47	5.87	+	1.19e-17	1.35e-14
cytoskeleton organization	1095	43	15.18	2.83	+	1.4e-09	6.98e-07
microtubule-based process	654	55	9.06	6.07	+	5.19e-26	1.38e-22
inner dynein arm assembly	14	8	0.19	41.23	+	3e-10	1.91e-07
axonemal dynein complex assembly	32	18	0.44	40.59	+	2e-21	3.18e-18
cellular protein-containing complex assembly	793	25	10.99	2.27	+	0.00017	0.0366
cilium movement involved in cell motility	17	9	0.24	38.2	+	3.76e-11	2.99e-08
cilium-dependent cell motility	93	23	1.29	17.84	+	2.01e-20	2.91e-17
cilium or flagellum-dependent cell motility	93	23	1.29	17.84	+	2.01e-20	2.67e-17
cell motility	1061	35	14.71	2.38	+	3.02e-06	0.000981
locomotion	1304	37	18.07	2.05	+	4.54e-05	0.0118
movement of cell or subcellular component	1535	58	21.27	2.73	+	4.84e-12	4.05e-09
localization of cell	1061	35	14.71	2.38	+	3.02e-06	0.001
cilium movement	62	32	0.86	37.24	+	2.42e-36	3.85e-32
microtubule-based movement	268	37	3.71	9.96	+	2.64e-24	6e-21
epithelial cilium movement involved in determination of left/right asymmetry	10	5	0.14	36.08	+	1.24e-06	0.000458
epithelial cilium movement involved in extracellular fluid movement	27	12	0.37	32.07	+	9.56e-14	8.94e-11
microtubule-based transport	182	13	2.52	5.15	+	3.05e-06	0.00097
extracellular transport	30	12	0.42	28.86	+	2.61e-13	2.3e-10
determination of left/right symmetry	121	15	1.68	8.94	+	5.96e-10	3.27e-07
determination of bilateral symmetry	127	15	1.76	8.52	+	1.1e-09	5.81e-07
specification of symmetry	128	15	1.77	8.46	+	1.21e-09	6.21e-07
pattern specification process	433	23	6	3.83	+	8.79e-08	3.68e-05
cardiac neural crest cell development involved in outflow tract morphogenesis	6	3	0.08	36.08	+	0.0002	0.0413
heart development	528	20	7.32	2.73	+	7.23e-05	0.0169
cardiac neural crest cell development involved in heart development	9	4	0.12	32.07	+	2.22e-05	0.00642
cardiac neural crest cell differentiation involved in heart development	9	4	0.12	32.07	+	2.22e-05	0.0063
outer dynein arm assembly	16	7	0.22	31.57	+	1.69e-08	8.13e-06
motile cilium assembly	24	9	0.33	27.06	+	4.26e-10	2.61e-07
regulation of cilium beat frequency	12	4	0.17	24.05	+	5.47e-05	0.0134
regulation of cilium movement	17	6	0.24	25.47	+	5.15e-07	0.00021
regulation of microtubule-based movement	32	7	0.44	15.78	+	8.78e-07	0.000349
biological regulation	12387	136	171.68	0.79	-	3.24e-05	0.00873
flagellated sperm motility	73	13	1.01	12.85	+	1.59e-10	1.05e-07
sperm motility	73	13	1.01	12.85	+	1.59e-10	1.1e-07
reproductive process	1423	40	19.72	2.03	+	3.13e-05	0.00874
reproduction	1426	40	19.76	2.02	+	3.2e-05	0.00878
Unclassified	3156	80	43.74	1.83	+	5.99e-08	2.57e-05
regulation of cellular metabolic process	6216	51	86.15	0.59	-	3.67e-06	0.00115
regulation of metabolic process	6690	57	92.72	0.61	-	4.32e-06	0.00129
regulation of primary metabolic process	6023	49	83.48	0.59	-	4.12e-06	0.00126
regulation of macromolecule metabolic process	6160	49	85.38	0.57	-	1.3e-06	0.000471
regulation of nitrogen compound metabolic process	5839	46	80.93	0.57	-	2.37e-06	0.0008
macromolecule modification	3304	24	45.79	0.52	-	0.000235	0.048
macromolecule metabolic process	6193	40	85.83	0.47	-	4.54e-10	2.67e-07
organic substance metabolic process	7874	58	109.13	0.53	-	1.41e-10	1.02e-07
metabolic process	8428	66	116.81	0.57	-	5.16e-10	2.93e-07
cellular protein metabolic process	3713	26	51.46	0.51	-	3.53e-05	0.00937
cellular macromolecule metabolic process	5083	37	70.45	0.53	-	1.58e-06	0.000559
cellular metabolic process	7671	62	106.32	0.58	-	3.58e-08	1.63e-05
protein metabolic process	4315	28	59.8	0.47	-	1.06e-06	0.0004
primary metabolic process	7501	53	103.96	0.51	-	8.58e-11	6.49e-08
organonitrogen compound metabolic process	5331	40	73.89	0.54	-	1.7e-06	0.000589
nitrogen compound metabolic process	7023	54	97.34	0.55	-	2.65e-08	1.24e-05
organic substance biosynthetic process	2878	19	39.89	0.48	-	0.000191	0.0399
nucleic acid metabolic process	2289	12	31.73	0.38	-	5.56e-05	0.0134
heterocycle metabolic process	2983	20	41.34	0.48	-	0.00017	0.0361
intracellular protein transport	1003	2	13.9	0.14	-	0.000139	0.0316
protein localization	2178	11	30.19	0.36	-	5.74e-05	0.0136
macromolecule localization	2517	14	34.89	0.4	-	5.07e-05	0.0128
cellular localization	2396	14	33.21	0.42	-	0.000169	0.0368
intracellular transport	1529	6	21.19	0.28	-	0.000139	0.0308
protein transport	1528	6	21.18	0.28	-	0.000139	0.0312
establishment of protein localization	1621	6	22.47	0.27	-	5.1e-05	0.0127
peptide transport	1558	6	21.59	0.28	-	9.98e-05	0.023
