# Supplementary material for: SFRP4+ stromal cell subpopulation with IGF1 signaling in human endometrial regeneration
Source: Cell Discov. 2022 Sep 27;8:95. doi: 10.1038/s41421-022-00438-7 (PMC9512788; doi:10.1038/s41421-022-00438-7)
Supplement: Supplementary file 6 — Supplementary Table S6 [file 41421_2022_438_MOESM6_ESM.xlsx]

## Sheet: SECRETORY
	p_val	avg_logFC	pct.1	pct.2	p_val_adj
SCGB1D2	0	1.32988	0.989	0.668	0
SCGB1D4	0	1.26993	0.978	0.571	0
WFDC2	0	1.2531	0.991	0.789	0
CYR61	0	1.2292	0.983	0.891	0
SCGB2A1	0	1.09112	0.976	0.673	0
SOCS3	1.32326e-242	1.03304	0.954	0.844	2.64652e-239
IGFBP2	1.07681e-219	0.991622	0.987	0.924	2.15363e-216
HBA2	0	0.953474	0.722	0.192	0
HBB	0	0.924679	0.703	0.196	0
RORB	7.68119e-231	0.872212	0.849	0.576	1.53624e-227
KRT8	0	0.792615	0.905	0.596	0
COX6A1P2	0	0.750926	0.854	0.545	0
GDF15	8.88456e-80	0.750841	0.74	0.534	1.77691e-76
ZFP36	1.32063e-237	0.69154	1	0.999	2.64125e-234
SERPINE1	1.33727e-51	0.685575	0.811	0.723	2.67455e-48
CTGF	1.05018e-106	0.681946	0.891	0.683	2.10037e-103
HBA1	5.68348e-164	0.672641	0.49	0.206	1.1367e-160
KRT18	0	0.667509	0.847	0.431	0
FAM213A	6.53704e-162	0.661948	0.828	0.614	1.30741e-158
IFI27	3.47092e-236	0.650385	0.987	0.863	6.94184e-233
ALDH1A3	1.89108e-137	0.649062	0.721	0.526	3.78217e-134
EGR2	3.44915e-89	0.634493	0.665	0.466	6.8983e-86
FN1	4.78734e-119	0.595964	0.894	0.883	9.57469e-116
MEG3	4.01467e-106	0.58965	0.967	0.96	8.02935e-103
C8orf4	1.9853e-62	0.579757	0.772	0.707	3.97061e-59
RASD1	2.93954e-96	0.568046	0.808	0.671	5.87908e-93
HSPA6	1.63608e-10	0.551624	0.548	0.575	3.27216e-07
CD74	8.72227e-183	0.549154	0.91	0.747	1.74445e-179
DDIT4	8.26565e-99	0.545935	0.75	0.598	1.65313e-95
TSC22D3	1.38761e-136	0.540959	0.781	0.514	2.77522e-133
CD81	2.07616e-192	0.540791	0.99	0.96	4.15233e-189
MUC1	3.08891e-223	0.529026	0.765	0.566	6.17782e-220
PTGDS	8.10144e-148	0.528984	0.995	0.947	1.62029e-144
HERPUD1	6.14594e-120	0.519579	0.881	0.778	1.22919e-116
CALB2	1.79436e-123	0.51589	0.532	0.296	3.58871e-120
IDH1	1.20857e-200	0.505596	0.745	0.455	2.41714e-197
CST1	4.77511e-234	0.502647	0.726	0.479	9.55023e-231
SMIM22	3.61217e-227	0.484367	0.721	0.466	7.22433e-224
PHLDA1	7.33694e-62	0.472428	0.903	0.829	1.46739e-58
TPPP3	2.38233e-63	0.472214	0.77	0.73	4.76466e-60
DIO2	1.07142e-33	0.460176	0.587	0.539	2.14284e-30
HLA-C	1.98547e-121	0.458767	0.976	0.891	3.97094e-118
SAT1	1.58282e-167	0.455981	1	1	3.16564e-164
LRRC26	3.39126e-243	0.448889	0.691	0.388	6.78252e-240
PPP1R14A	1.45162e-99	0.448116	0.875	0.815	2.90324e-96
CKB	3.58203e-125	0.447839	0.988	0.933	7.16406e-122
CITED2	1.11754e-84	0.440532	0.737	0.514	2.23508e-81
RCN1	1.68261e-132	0.433496	0.96	0.923	3.36523e-129
CYB5A	1.54578e-121	0.422854	0.817	0.678	3.09156e-118
TMEM101	5.21236e-146	0.421543	0.768	0.559	1.04247e-142
GNG11	1.22497e-123	0.420932	0.94	0.889	2.44993e-120
RAMP2	4.54524e-82	0.410819	0.834	0.782	9.09048e-79
ELF3	7.79475e-121	0.408595	0.793	0.673	1.55895e-117
S100A10	2.64733e-148	0.407003	0.882	0.739	5.29467e-145
HLA-DRA	2.0876e-150	0.406431	0.702	0.474	4.17521e-147
SOX17	5.3385e-154	0.405214	0.685	0.436	1.0677e-150
CNDP2	3.36879e-123	0.403242	0.713	0.529	6.73758e-120
APCDD1	1.79178e-57	0.40003	0.675	0.585	3.58356e-54
SLPI	2.73561e-147	0.39591	0.716	0.558	5.47122e-144
ASRGL1	1.01484e-162	0.391575	0.668	0.43	2.02968e-159
ISG15	1.55747e-60	0.388502	0.821	0.714	3.11494e-57
SIK1	6.10197e-161	0.379036	0.688	0.442	1.22039e-157
GBP1	9.52704e-28	0.378842	0.696	0.653	1.90541e-24
APOE	1.2502e-75	0.370173	0.982	0.948	2.5004e-72
KLF2	1.04966e-95	0.369805	0.81	0.665	2.09932e-92
ZFAND2A	2.721e-07	0.36594	0.546	0.611	0.000544199
TLE1	1.23587e-74	0.364989	0.704	0.57	2.47175e-71
COL3A1	3.8679e-84	0.358742	1	0.999	7.73579e-81
TMEM141	5.97129e-81	0.356777	0.787	0.708	1.19426e-77
CLDN3	3.05967e-81	0.343642	0.742	0.619	6.11934e-78
GNLY	2.42719e-195	0.342043	0.619	0.347	4.85439e-192
ID1	3.64209e-67	0.339222	0.893	0.808	7.28417e-64
GADD45B	4.96829e-76	0.335433	0.991	0.989	9.93659e-73
ACSL5	2.85683e-87	0.32775	0.638	0.497	5.71366e-84
RCN2	2.0248e-68	0.319028	0.83	0.749	4.04959e-65
PAPSS1	2.02568e-69	0.312819	0.723	0.621	4.05136e-66
APOPT1	2.44878e-52	0.304987	0.669	0.58	4.89755e-49
CCND1	4.50472e-66	0.304015	0.685	0.593	9.00944e-63
TMSB10	1.07387e-136	0.302622	1	1	2.14773e-133
SLC2A3	2.86028e-33	0.302575	0.829	0.817	5.72056e-30
SLC9A3R2	1.20198e-71	0.302336	0.816	0.72	2.40395e-68
F3	1.14667e-30	0.302149	0.563	0.48	2.29335e-27
HLA-E	5.11877e-64	0.30127	0.967	0.94	1.02375e-60
CTSD	8.30733e-49	0.299929	0.866	0.819	1.66147e-45
LAPTM4B	2.11684e-49	0.299309	0.792	0.77	4.23368e-46
ETS2	3.5715e-45	0.298788	0.794	0.707	7.143e-42
ID4	1.13906e-40	0.298559	0.721	0.595	2.27812e-37
FAM43A	8.62911e-19	0.292313	0.468	0.419	1.72582e-15
TSTD1	2.45631e-138	0.290605	0.602	0.359	4.91262e-135
SPINT2	6.50073e-91	0.285764	0.626	0.449	1.30015e-87
STX18	1.30018e-71	0.285237	0.663	0.513	2.60035e-68
HLA-B	1.15679e-64	0.283399	0.989	0.975	2.31358e-61
ARRDC3	1.39967e-28	0.28317	0.555	0.501	2.79933e-25
PSMB9	1.48626e-59	0.27945	0.706	0.639	2.97251e-56
AQP1	4.861e-71	0.276383	0.619	0.528	9.72199e-68
TSC22D1	2.15812e-55	0.274704	0.962	0.943	4.31623e-52
HIST1H2AC	7.90202e-44	0.274444	0.547	0.444	1.5804e-40
PART1	1.51927e-112	0.272922	0.563	0.406	3.03854e-109
CYBA	3.07418e-59	0.269462	0.94	0.935	6.14835e-56
KLF6	7.92255e-27	0.266233	0.978	0.974	1.58451e-23
ZC3HAV1	5.36546e-21	0.260478	0.523	0.487	1.07309e-17
EDN3	1.69041e-13	0.258301	0.357	0.316	3.38081e-10
CXCL13	8.49282e-07	0.255317	0.346	0.482	0.00169856
CRIP1	2.17116e-28	0.251564	0.756	0.746	4.34232e-25
BHLHE41	1.12631e-117	-0.253923	0.23	0.596	2.25261e-114
DCN	0.00107414	-0.257299	0.996	0.998	1
SPON2	1.39621e-12	-0.262353	0.936	0.971	2.79242e-09
SLC2A1	2.17495e-65	-0.262975	0.421	0.682	4.3499e-62
MT-ND4	2.9415e-138	-0.267843	1	1	5.88299e-135
FLNA	5.04656e-52	-0.26891	0.682	0.878	1.00931e-48
HSPB6	2.23678e-41	-0.269784	0.652	0.853	4.47356e-38
IL6	0.000826621	-0.272507	0.396	0.509	1
ASPN	0.00023867	-0.273681	0.262	0.392	0.47734
TNFAIP6	1.75087e-136	-0.274061	0.248	0.59	3.50173e-133
RBP1	8.71896e-23	-0.274278	0.825	0.934	1.74379e-19
COL1A1	5.1799e-14	-0.27652	1	1	1.03598e-10
APOD	1.08013e-06	-0.277641	0.778	0.89	0.00216027
CNN1	2.60685e-32	-0.283043	0.767	0.901	5.2137e-29
PLAUR	4.25642e-38	-0.283748	0.572	0.788	8.51284e-35
HMOX1	1.77067e-99	-0.299595	0.329	0.623	3.54134e-96
CSRP1	3.92653e-54	-0.301111	0.708	0.883	7.85306e-51
BDKRB1	2.14699e-129	-0.301489	0.34	0.602	4.29397e-126
IL32	2.24168e-42	-0.303208	0.662	0.837	4.48336e-39
MFAP5	4.08706e-80	-0.305591	0.386	0.653	8.17411e-77
MFAP4	1.2403e-39	-0.313435	0.623	0.778	2.4806e-36
CALD1	4.48504e-77	-0.326216	0.975	0.998	8.97008e-74
ICAM1	2.2649e-66	-0.33035	0.495	0.756	4.52981e-63
DPT	1.81684e-61	-0.33864	0.373	0.635	3.63368e-58
IGFBP7	8.41295e-61	-0.344855	1	1	1.68259e-57
ARID5B	1.72886e-33	-0.345565	0.74	0.847	3.45773e-30
NFKB1	1.22349e-124	-0.346738	0.456	0.775	2.44697e-121
CD55	2.43566e-46	-0.347649	0.61	0.812	4.87132e-43
FRZB	4.01395e-06	-0.352593	0.359	0.469	0.00802789
THY1	1.83726e-51	-0.357063	0.825	0.948	3.67452e-48
TUBB2B	3.4411e-158	-0.35713	0.181	0.623	6.88221e-155
FHL2	1.25556e-59	-0.361083	0.572	0.786	2.51113e-56
GLIPR1	2.01078e-74	-0.364865	0.442	0.721	4.02156e-71
TUBA1B	2.89431e-29	-0.37374	0.943	0.967	5.78861e-26
TAGLN	7.01423e-52	-0.376205	0.993	0.998	1.40285e-48
MT1E	1.2338e-26	-0.376296	0.72	0.884	2.46759e-23
TGFBI	1.53535e-43	-0.384289	0.576	0.756	3.0707e-40
RBP7	7.07438e-62	-0.388475	0.411	0.682	1.41488e-58
PLAC9	3.92109e-31	-0.391574	0.687	0.859	7.84218e-28
C11orf96	9.57334e-53	-0.392748	0.978	0.993	1.91467e-49
CCL2	1.84562e-47	-0.400389	0.65	0.875	3.69123e-44
TNC	3.8933e-209	-0.404971	0.317	0.748	7.78661e-206
FOSL1	8.28654e-174	-0.4085	0.355	0.722	1.65731e-170
SFRP4	1.02383e-07	-0.409685	0.996	0.997	0.000204766
PIM3	2.2531e-79	-0.417384	0.65	0.855	4.5062e-76
LMCD1	5.6417e-59	-0.41771	0.427	0.673	1.12834e-55
TNFAIP3	6.43947e-66	-0.426405	0.772	0.927	1.28789e-62
CXCL12	1.99473e-85	-0.43252	0.505	0.804	3.98945e-82
SPARCL1	2.09582e-37	-0.458417	0.996	1	4.19163e-34
CYTOR	6.34531e-51	-0.462248	0.466	0.719	1.26906e-47
BGN	1.4247e-55	-0.462303	0.591	0.83	2.84939e-52
TNFAIP2	1.72792e-129	-0.478574	0.49	0.783	3.45584e-126
HIST1H4C	1.41904e-24	-0.483317	0.762	0.916	2.83808e-21
TGM2	8.84102e-117	-0.511235	0.744	0.964	1.7682e-113
GEM	1.6386e-106	-0.517565	0.696	0.932	3.27719e-103
VCAN	2.99867e-111	-0.524646	0.672	0.912	5.99735e-108
SOD2	4.21755e-48	-0.535918	0.892	0.976	8.43511e-45
MMP11	8.002e-29	-0.542569	0.683	0.835	1.6004e-25
NFKBIA	4.64496e-108	-0.545464	0.977	0.994	9.28992e-105
PENK	1.08495e-93	-0.56513	0.476	0.704	2.16991e-90
HMGA1	5.75093e-124	-0.572351	0.391	0.721	1.15019e-120
GADD45G	1.30923e-81	-0.587656	0.738	0.93	2.61845e-78
IER3	3.54927e-82	-0.614253	0.864	0.966	7.09855e-79
TNFRSF12A	4.13253e-102	-0.6156	0.598	0.817	8.26505e-99
TWIST2	1.37128e-220	-0.628307	0.254	0.795	2.74255e-217
TIMP1	6.40217e-89	-0.633931	0.979	0.998	1.28043e-85
C7	1.63879e-41	-0.639222	0.416	0.624	3.27758e-38
CRABP2	3.24445e-127	-0.676742	0.846	0.958	6.48891e-124
OGN	3.649e-121	-0.6874	0.754	0.944	7.29801e-118
IGFBP5	9.35901e-116	-0.751225	0.871	0.989	1.8718e-112
HES1	2.87436e-84	-0.772615	0.765	0.952	5.74872e-81
GADD45A	1.78655e-187	-0.772933	0.685	0.943	3.5731e-184
SFRP1	2.26288e-178	-0.831685	0.694	0.934	4.52576e-175
MT2A	6.53172e-59	-0.886651	0.988	0.999	1.30634e-55
MGP	7.18991e-175	-1.02581	0.894	0.986	1.43798e-171
CCDC80	9.55437e-160	-1.47513	0.63	0.946	1.91087e-156
RPS17	0	-2.03274	0.487	0.995	0

## Sheet: SFRP4
	p_val	avg_logFC	pct.1	pct.2	p_val_adj
SFRP4	0	1.16176	0.999	0.995	0
MMP11	3.66896e-130	1.00423	0.913	0.726	7.33793e-127
RBP7	1.13317e-264	0.790471	0.893	0.457	2.26634e-261
RPS17	2.83547e-265	0.740544	1	0.734	5.67093e-262
KLK1	2.17246e-192	0.6648	0.794	0.361	4.34492e-189
SFRP1	2.92906e-157	0.611033	0.972	0.796	5.85811e-154
RBP1	2.86184e-134	0.610816	0.969	0.864	5.72367e-131
TUBB2B	1.7359e-183	0.557162	0.762	0.34	3.4718e-180
CRABP2	1.32959e-142	0.556952	0.992	0.887	2.65919e-139
WFDC1	1.8933e-189	0.540927	0.859	0.458	3.78661e-186
HMGA1	7.23057e-141	0.537416	0.849	0.5	1.44611e-137
TWIST2	7.41282e-149	0.514191	0.874	0.487	1.48256e-145
TGFBI	6.21188e-63	0.504805	0.79	0.65	1.24238e-59
PIM3	1.20111e-106	0.50022	0.931	0.719	2.40222e-103
ADAM12	1.10793e-239	0.46594	0.84	0.436	2.21586e-236
GADD45A	8.31102e-92	0.451748	0.972	0.799	1.6622e-88
PGRMC1	2.52154e-68	0.442841	0.925	0.852	5.04307e-65
TNFRSF12A	2.24313e-61	0.433598	0.857	0.689	4.48627e-58
GLIPR1	2.25129e-41	0.415036	0.723	0.578	4.50259e-38
SYT1	8.50542e-158	0.391549	0.784	0.472	1.70108e-154
FHL2	8.69933e-54	0.383369	0.815	0.665	1.73987e-50
GADD45G	1.16731e-64	0.378679	0.952	0.823	2.33461e-61
MIF	3.66265e-97	0.376125	0.993	0.965	7.32531e-94
IGF1	4.16444e-54	0.37524	0.994	0.973	8.32889e-51
SLC2A1	5.53248e-107	0.374637	0.782	0.508	1.1065e-103
ERRFI1	8.48082e-46	0.369644	0.856	0.739	1.69616e-42
FOSL1	3.42279e-135	0.344904	0.815	0.496	6.84558e-132
KRT19	4.88092e-25	0.344281	0.905	0.79	9.76185e-22
FJX1	5.10237e-87	0.338244	0.643	0.369	1.02047e-83
CNN1	4.83242e-31	0.337453	0.916	0.827	9.66485e-28
MEST	1.77597e-87	0.335479	0.734	0.451	3.55193e-84
PAMR1	3.44418e-52	0.322348	0.693	0.487	6.88835e-49
PCSK5	1.83085e-42	0.3134	0.616	0.418	3.66171e-39
IL32	3.81016e-49	0.300801	0.876	0.732	7.62031e-46
NEFM	4.63786e-41	0.296954	0.554	0.33	9.27573e-38
PENK	2.5793e-110	0.284439	0.769	0.561	5.1586e-107
BTG3	4.09952e-43	0.254236	0.927	0.793	8.19904e-40
BHLHE41	6.10937e-118	0.253485	0.719	0.359	1.22187e-114
ASRGL1	9.53657e-117	-0.250553	0.35	0.584	1.90731e-113
RCN1	4.38047e-34	-0.250808	0.923	0.942	8.76095e-31
CNDP2	6.14092e-46	-0.253575	0.517	0.628	1.22818e-42
HERPUD1	4.78959e-18	-0.253896	0.811	0.817	9.57918e-15
GBP1	2.4089e-22	-0.255944	0.601	0.697	4.81781e-19
LUM	1.08655e-08	-0.266149	0.995	0.998	2.17309e-05
PLIN2	3.33628e-07	-0.269301	0.779	0.743	0.000667257
HLA-DRA	1.2858e-75	-0.269623	0.428	0.61	2.57159e-72
ZC3HAV1	1.53705e-15	-0.274708	0.471	0.511	3.07409e-12
CXCL12	9.7636e-05	-0.276133	0.738	0.679	0.195272
LRRC26	1.47846e-150	-0.280439	0.313	0.573	2.95691e-147
ITM2A	4.64996e-36	-0.280503	0.44	0.543	9.29992e-33
SAT1	5.81317e-49	-0.280759	1	1	1.16263e-45
HLA-E	3.94958e-47	-0.281694	0.943	0.952	7.89916e-44
HLA-B	1.69358e-52	-0.289407	0.975	0.982	3.38716e-49
IFI27	4.10329e-27	-0.291376	0.905	0.909	8.20658e-24
FAM213A	6.24283e-13	-0.293472	0.678	0.696	1.24857e-09
SMIM22	2.08277e-53	-0.293999	0.504	0.58	4.16554e-50
GDF15	0.0110763	-0.294636	0.675	0.581	1
MEDAG	1.8355e-19	-0.296161	0.69	0.648	3.671e-16
CALB2	1.52154e-32	-0.302067	0.35	0.394	3.04307e-29
ARRDC3	1.4954e-46	-0.302276	0.415	0.564	2.9908e-43
ARID5B	9.95492e-37	-0.303913	0.753	0.831	1.99098e-33
CST1	3.39291e-49	-0.304354	0.539	0.58	6.78582e-46
SMOC2	1.65528e-13	-0.309652	0.61	0.614	3.31056e-10
RASD1	1.44606e-13	-0.310821	0.719	0.721	2.89212e-10
ID4	4.08515e-36	-0.311685	0.53	0.686	8.1703e-33
HTRA3	5.7567e-11	-0.314305	0.558	0.553	1.15134e-07
TFPI	5.48957e-74	-0.317141	0.364	0.573	1.09791e-70
IDH1	9.78587e-57	-0.317284	0.467	0.598	1.95717e-53
MUC1	4.48092e-65	-0.319419	0.588	0.658	8.96184e-62
SPRY1	2.32022e-53	-0.326464	0.289	0.471	4.64043e-50
S100A11	7.44021e-63	-0.328709	0.981	0.988	1.48804e-59
SPARC	1.49855e-48	-0.332974	0.999	0.999	2.9971e-45
ACP5	1.25793e-52	-0.336167	0.376	0.545	2.51586e-49
GNG11	1.48524e-59	-0.337663	0.879	0.919	2.97048e-56
CD74	1.31473e-46	-0.340611	0.756	0.826	2.62946e-43
LSP1	2.85887e-45	-0.342325	0.473	0.585	5.71773e-42
CRYAB	3.7448e-10	-0.342367	0.864	0.785	7.4896e-07
CYB5A	4.38236e-79	-0.352821	0.641	0.764	8.76472e-76
SLC2A3	5.03094e-50	-0.354468	0.768	0.843	1.00619e-46
CCL2	0.00499487	-0.359097	0.848	0.771	1
FGF7	1.51694e-35	-0.360607	0.38	0.5	3.03388e-32
HIST1H4C	0.000985189	-0.365868	0.902	0.843	1
GADD45B	1.79881e-37	-0.36636	0.988	0.991	3.59763e-34
HSPB6	6.53443e-32	-0.368513	0.801	0.772	1.30689e-28
RAMP2	9.0369e-42	-0.373203	0.805	0.8	1.80738e-38
SOD3	1.89034e-37	-0.375007	0.772	0.804	3.78067e-34
NPW	5.3461e-65	-0.379749	0.497	0.7	1.06922e-61
DDIT4	9.94068e-38	-0.387561	0.591	0.679	1.98814e-34
A2M	1.54067e-48	-0.389856	0.747	0.794	3.08134e-45
IL6	3.5108e-41	-0.392142	0.392	0.5	7.02161e-38
CTSK	5.9244e-22	-0.39433	0.934	0.892	1.18488e-18
FAM46A	2.31212e-91	-0.396765	0.307	0.547	4.62424e-88
KLF2	2.82844e-95	-0.399135	0.593	0.769	5.65689e-92
COL3A1	4.0904e-50	-0.400315	0.997	1	8.18079e-47
EGR2	7.04802e-21	-0.401382	0.497	0.554	1.4096e-17
MEG3	4.89441e-31	-0.403068	0.964	0.962	9.78882e-28
KRT18	6.07907e-124	-0.409502	0.371	0.668	1.21581e-120
DKK1	0.000266013	-0.410873	0.535	0.493	0.532026
COL4A1	7.03248e-52	-0.412194	0.874	0.864	1.4065e-48
SERPINE1	2.95757e-16	-0.420655	0.73	0.765	5.91514e-13
SPARCL1	2.73577e-20	-0.424906	0.999	0.998	5.47154e-17
NNMT	2.55391e-49	-0.426143	0.657	0.721	5.10782e-46
TPPP3	5.02115e-28	-0.428589	0.759	0.739	1.00423e-24
CITED2	3.09017e-64	-0.431557	0.438	0.659	6.18034e-61
PTN	1.53145e-29	-0.435045	0.842	0.854	3.0629e-26
CXCL2	5.44312e-41	-0.436656	0.761	0.831	1.08862e-37
ASPN	9.21026e-39	-0.440035	0.273	0.375	1.84205e-35
FRZB	2.12637e-66	-0.444489	0.312	0.478	4.25274e-63
S100A10	5.81346e-84	-0.448668	0.723	0.819	1.16269e-80
TIMP1	1.64783e-20	-0.457121	0.996	0.989	3.29566e-17
CEBPD	3.35197e-65	-0.461805	0.949	0.972	6.70394e-62
COX6A1P2	7.46797e-83	-0.475717	0.579	0.689	1.49359e-79
CRIP1	4.85614e-69	-0.478199	0.711	0.765	9.71229e-66
TSC22D3	1.44828e-90	-0.481836	0.434	0.683	2.89656e-87
S100A4	2.85512e-66	-0.48571	0.863	0.923	5.71025e-63
KRT8	8.9812e-85	-0.500409	0.629	0.74	1.79624e-81
RORB	1.16891e-32	-0.504297	0.656	0.682	2.33782e-29
PDLIM1	2.2241e-50	-0.505739	0.869	0.856	4.4482e-47
FN1	9.28506e-65	-0.508131	0.893	0.885	1.85701e-61
COL1A2	6.0547e-40	-0.515609	0.997	0.999	1.21094e-36
HSPA1A	9.58918e-104	-0.534271	0.998	0.998	1.91784e-100
C8orf4	3.77049e-67	-0.536664	0.612	0.779	7.54099e-64
ANXA1	5.38911e-118	-0.562031	0.669	0.892	1.07782e-114
BGN	7.19338e-32	-0.564114	0.718	0.755	1.43868e-28
HBA1	9.04171e-108	-0.577812	0.14	0.378	1.80834e-104
TIMP3	6.27175e-82	-0.58054	0.886	0.949	1.25435e-78
FABP5	6.93141e-42	-0.590125	0.737	0.738	1.38628e-38
RGS2	3.8147e-100	-0.60366	0.397	0.652	7.62941e-97
ALDH1A3	1.18547e-101	-0.605447	0.47	0.648	2.37094e-98
PLAC9	5.40447e-57	-0.641791	0.805	0.793	1.08089e-53
ZFP36	1.99799e-116	-0.647496	0.999	1	3.99599e-113
GSN	2.18092e-98	-0.68857	0.944	0.966	4.36184e-95
APOD	3.62928e-69	-0.690373	0.851	0.849	7.25856e-66
APOE	1.99148e-81	-0.706748	0.953	0.964	3.98297e-78
DCN	2.16185e-145	-0.722874	0.998	0.997	4.3237e-142
CTGF	2.28595e-91	-0.739725	0.604	0.822	4.57189e-88
SCGB2A1	1.11165e-117	-0.752564	0.691	0.819	2.2233e-114
HBA2	4.8466e-140	-0.812971	0.147	0.481	9.6932e-137
PTGDS	5.52001e-137	-0.834758	0.933	0.977	1.104e-133
HSPA6	3.74582e-23	-0.860693	0.526	0.581	7.49164e-20
WFDC2	3.67241e-135	-0.884506	0.809	0.884	7.34481e-132
IGFBP2	2.01627e-92	-0.884608	0.925	0.956	4.03254e-89
SCGB1D4	3.11169e-170	-0.905217	0.584	0.773	6.22337e-167
CFD	3.25352e-86	-0.911911	0.629	0.775	6.50704e-83
HBB	6.54202e-185	-0.933743	0.103	0.493	1.3084e-181
SCGB1D2	2.58528e-134	-0.936145	0.67	0.831	5.17057e-131
SOCS3	1.49192e-192	-1.13007	0.802	0.917	2.98384e-189
CYR61	9.69737e-165	-1.13767	0.865	0.948	1.93947e-161

## Sheet: DCN
	p_val	avg_logFC	pct.1	pct.2	p_val_adj
CCDC80	0	2.24585	0.997	0.787	0
C7	6.39581e-120	1.40266	0.729	0.499	1.27916e-116
MGP	2.11256e-230	1.26269	0.993	0.942	4.22513e-227
HES1	1.94594e-215	1.22846	0.99	0.856	3.89187e-212
BGN	5.05468e-274	1.13094	0.969	0.682	1.01094e-270
TIMP1	9.1915e-277	1.12017	1	0.989	1.8383e-273
SPARCL1	0	1.08495	1	0.998	0
GSN	3.30548e-278	1.0836	0.998	0.949	6.61097e-275
PLAC9	3.05406e-226	1.06544	0.939	0.758	6.10811e-223
DCN	8.37984e-302	1.01865	1	0.996	1.67597e-298
APOD	1.09964e-97	0.998121	0.904	0.835	2.19928e-94
OGN	5.96081e-219	0.964682	0.988	0.844	1.19216e-215
IGFBP5	2.52371e-173	0.958998	0.999	0.932	5.04743e-170
FRZB	5.71016e-144	0.937042	0.704	0.353	1.14203e-140
ASPN	2.56184e-136	0.891005	0.666	0.256	5.12369e-133
COL1A2	1.30713e-142	0.798461	1	0.998	2.61425e-139
MFAP5	1.12027e-101	0.767367	0.731	0.509	2.24054e-98
CXCL12	1.38111e-161	0.761867	0.891	0.642	2.76221e-158
FABP5	3.42122e-75	0.744789	0.837	0.71	6.84243e-72
COL1A1	8.87223e-82	0.731919	1	1	1.77445e-78
DPT	8.06515e-114	0.724813	0.752	0.482	1.61303e-110
IGFBP7	3.14278e-138	0.714651	1	1	6.28555e-135
A2M	1.44369e-107	0.656231	0.89	0.749	2.88738e-104
MFAP4	3.98164e-110	0.634716	0.873	0.68	7.96328e-107
HTRA3	7.59718e-93	0.630622	0.746	0.502	1.51944e-89
HSPB6	3.85653e-130	0.628702	0.912	0.744	7.71306e-127
RGS2	9.65583e-41	0.604987	0.711	0.54	1.93117e-37
ITM2A	1.68266e-125	0.596071	0.755	0.446	3.36532e-122
TAGLN	9.88771e-80	0.58217	1	0.995	1.97754e-76
TIMP3	9.16575e-58	0.578496	0.966	0.921	1.83315e-54
CD55	4.40713e-80	0.562605	0.857	0.707	8.81426e-77
LSP1	1.87511e-142	0.561984	0.826	0.477	3.75022e-139
IGFBP6	6.40218e-52	0.54186	0.922	0.84	1.28044e-48
PENK	8.93235e-11	0.540519	0.679	0.606	1.78647e-07
SPON2	4.60653e-61	0.528725	0.984	0.951	9.21306e-58
MSX1	2.5656e-81	0.522564	0.83	0.606	5.13119e-78
CTSK	1.41036e-100	0.519801	0.965	0.887	2.82071e-97
LY6H	3.6663e-50	0.51652	0.508	0.316	7.33259e-47
CCL2	1.79038e-24	0.514107	0.868	0.773	3.58075e-21
CALD1	1.92793e-146	0.504542	1	0.987	3.85587e-143
SOD3	1.30056e-90	0.456931	0.913	0.762	2.60111e-87
THY1	5.09029e-44	0.45098	0.942	0.893	1.01806e-40
GEM	4.66122e-46	0.44728	0.931	0.824	9.32245e-43
FAM46A	2.43498e-76	0.445181	0.708	0.413	4.86997e-73
SCN7A	2.83821e-20	0.443577	0.465	0.328	5.67643e-17
TGM2	1.80572e-67	0.442416	0.972	0.86	3.61143e-64
ARID5B	1.2969e-81	0.434482	0.935	0.774	2.5938e-78
PRELP	1.62557e-51	0.422098	0.596	0.379	3.25114e-48
SFRP1	6.10042e-43	0.421892	0.933	0.824	1.22008e-39
MBP	7.73497e-105	0.418885	0.704	0.458	1.54699e-101
ACTA2	4.95186e-18	0.415806	0.988	0.987	9.90373e-15
ADIRF	2.99661e-51	0.410542	0.922	0.881	5.99323e-48
GADD45G	4.27725e-20	0.408045	0.927	0.843	8.5545e-17
S100A11	9.98625e-64	0.400641	0.991	0.985	1.99725e-60
TNFAIP6	4.82808e-74	0.392245	0.644	0.417	9.65616e-71
NNMT	4.67759e-23	0.386838	0.754	0.688	9.35518e-20
TCF21	2.59717e-115	0.385349	0.655	0.392	5.19434e-112
IER3	7.42503e-18	0.381951	0.967	0.919	1.48501e-14
CYP1B1	1.40503e-52	0.37233	0.883	0.701	2.81007e-49
CCL11	4.54479e-14	0.369204	0.363	0.175	9.08957e-11
LUM	5.38168e-55	0.351294	1	0.996	1.07634e-51
SMOC2	1.32945e-06	0.342818	0.604	0.615	0.00265889
S100A4	2.0169e-30	0.335899	0.932	0.898	4.03379e-27
CRABP2	6.55111e-34	0.326632	0.979	0.9	1.31022e-30
SPARC	5.17233e-21	0.326002	0.999	0.999	1.03447e-17
CSRP1	2.44905e-42	0.322593	0.91	0.795	4.89811e-39
ANXA1	5.5199e-16	0.303991	0.861	0.817	1.10398e-12
SNCA	6.30899e-154	0.302341	0.609	0.237	1.2618e-150
ARHGDIB	2.23761e-54	0.292748	0.645	0.462	4.47523e-51
PTN	3.61611e-10	0.291721	0.86	0.848	7.23223e-07
TPM1	4.25537e-35	0.28991	0.994	0.973	8.51074e-32
REN	7.62314e-26	0.288595	0.436	0.283	1.52463e-22
TSHZ2	6.25085e-27	0.286667	0.873	0.777	1.25017e-23
SPRY1	3.60301e-25	0.286384	0.559	0.378	7.20602e-22
CD59	2.91097e-36	0.28456	0.921	0.868	5.82193e-33
AGTR2	8.23751e-202	0.283294	0.587	0.177	1.6475e-198
THBS2	1.90996e-18	0.277197	0.665	0.594	3.81992e-15
FXYD5	6.4126e-43	0.275907	0.828	0.622	1.28252e-39
TFPI	8.40971e-35	0.275539	0.657	0.472	1.68194e-31
CXCL14	4.64513e-13	0.274007	0.28	0.362	9.29027e-10
NFIB	6.73214e-20	0.271785	0.625	0.528	1.34643e-16
COL12A1	3.39222e-53	0.269623	0.74	0.531	6.78444e-50
MYL9	2.97121e-39	0.260883	0.998	0.989	5.94241e-36
CREB3L1	2.54685e-54	0.260819	0.812	0.638	5.09369e-51
NEXN	3.39244e-55	0.260796	0.613	0.387	6.78488e-52
PDLIM3	1.05389e-09	0.259259	0.453	0.357	2.10778e-06
CXCL1	3.05071e-18	0.258649	0.549	0.452	6.10143e-15
CPVL	4.00674e-05	0.251281	0.314	0.176	0.0801347
SVIL	6.92761e-39	0.250578	0.809	0.656	1.38552e-35
LIMS1	1.00465e-25	0.250463	0.872	0.772	2.00929e-22
LAPTM4B	1.10204e-35	-0.250289	0.711	0.796	2.20407e-32
ELF3	6.15529e-47	-0.250357	0.624	0.742	1.23106e-43
TWISTNB	1.20645e-14	-0.253235	0.71	0.766	2.41291e-11
TMEM101	7.93385e-50	-0.257689	0.489	0.674	1.58677e-46
H2AFZ	2.32022e-25	-0.259372	0.871	0.917	4.64043e-22
PCLAF	1.54853e-10	-0.259798	0.457	0.482	3.09706e-07
BTG3	1.66295e-39	-0.262761	0.713	0.866	3.3259e-36
SMIM22	6.04607e-60	-0.26312	0.407	0.599	1.20921e-56
ADAM12	9.17719e-17	-0.263883	0.541	0.558	1.83544e-13
PPA1	5.93983e-38	-0.264572	0.832	0.884	1.18797e-34
ARC	2.73082e-20	-0.270307	0.363	0.525	5.46165e-17
CST1	5.40674e-56	-0.271244	0.41	0.612	1.08135e-52
SLC2A1	4.78922e-12	-0.27622	0.581	0.59	9.57844e-09
EGR2	1.32069e-11	-0.276645	0.461	0.559	2.64138e-08
CD74	1.05715e-32	-0.282266	0.721	0.829	2.1143e-29
RPS2	5.83503e-114	-0.287302	1	1	1.16701e-110
HLA-C	3.02513e-33	-0.287964	0.875	0.935	6.05025e-30
PAMR1	4.19756e-59	-0.293526	0.363	0.598	8.39512e-56
MUC1	1.99056e-43	-0.294304	0.539	0.665	3.98112e-40
IGF1	1.42778e-25	-0.297121	0.986	0.977	2.85555e-22
MEST	1.33978e-13	-0.300809	0.517	0.538	2.67957e-10
CXCL8	3.84144e-08	-0.302301	0.9	0.908	7.68289e-05
CALB2	8.87439e-59	-0.302316	0.149	0.445	1.77488e-55
IL32	1.66533e-34	-0.304203	0.72	0.789	3.33066e-31
TGFBI	6.61854e-17	-0.306532	0.654	0.701	1.32371e-13
DDIT4	7.28667e-25	-0.307786	0.542	0.684	1.45733e-21
SLC26A7	1.08828e-59	-0.307985	0.364	0.563	2.17655e-56
ZFAND2A	1.47813e-10	-0.310426	0.543	0.6	2.95627e-07
MIF	2.16925e-48	-0.310913	0.961	0.977	4.3385e-45
HERPUD1	7.95229e-31	-0.317485	0.723	0.841	1.59046e-27
PLAT	8.93757e-22	-0.317954	0.716	0.736	1.78751e-18
KLF6	1.35667e-38	-0.343028	0.936	0.986	2.71333e-35
F3	2.89302e-54	-0.348612	0.322	0.562	5.78604e-51
GBP1	3.38494e-18	-0.350808	0.634	0.678	6.76987e-15
ISG15	5.1201e-49	-0.35327	0.629	0.787	1.02402e-45
CYR61	8.07817e-07	-0.353658	0.907	0.928	0.00161563
PLIN2	1.07388e-30	-0.354859	0.672	0.776	2.14775e-27
SOCS3	1.70826e-07	-0.355498	0.847	0.894	0.000341652
MEG3	7.01847e-28	-0.356004	0.95	0.966	1.40369e-24
DIO2	1.07457e-07	-0.364663	0.551	0.558	0.000214913
KRT18	5.20349e-28	-0.364839	0.502	0.603	1.0407e-24
CD81	5.1926e-56	-0.365345	0.936	0.981	1.03852e-52
KRT19	1.55936e-48	-0.37094	0.683	0.863	3.11872e-45
ERRFI1	2.25019e-37	-0.374737	0.649	0.807	4.50039e-34
PMAIP1	2.70065e-48	-0.382099	0.623	0.749	5.40129e-45
PHLDA1	2.25979e-35	-0.400221	0.761	0.882	4.51958e-32
SAT1	5.06983e-75	-0.412802	0.999	1	1.01397e-71
DKK1	9.15723e-15	-0.431966	0.482	0.512	1.83145e-11
MMP11	1.3231e-07	-0.434771	0.794	0.777	0.00026462
COX6A1P2	2.02509e-71	-0.437102	0.531	0.692	4.05017e-68
SERPINE1	2.69732e-28	-0.450493	0.629	0.79	5.39463e-25
ETS2	3.29304e-92	-0.451535	0.541	0.793	6.58609e-89
WFDC1	8.15107e-45	-0.451966	0.487	0.6	1.63021e-41
KRT8	7.08518e-78	-0.457144	0.532	0.756	1.41704e-74
RBP7	2.10549e-26	-0.463971	0.553	0.593	4.21097e-23
RASD1	1.20055e-63	-0.469395	0.535	0.772	2.40109e-60
APCDD1	1.6953e-86	-0.484395	0.445	0.665	3.39059e-83
PDLIM1	1.02454e-68	-0.501604	0.728	0.896	2.04907e-65
GDF15	4.28566e-66	-0.526096	0.395	0.667	8.57132e-63
NEAT1	1.5995e-124	-0.528321	0.978	0.997	3.199e-121
KLK1	1.11714e-17	-0.544432	0.444	0.5	2.23428e-14
STMN1	1.94816e-77	-0.553479	0.533	0.772	3.89632e-74
IFI27	8.49833e-103	-0.578593	0.77	0.946	1.69967e-99
PPP1R14A	7.52634e-135	-0.602552	0.699	0.874	1.50527e-131
CKS2	8.28101e-122	-0.60267	0.521	0.817	1.6562e-118
CKB	4.24327e-125	-0.616874	0.868	0.976	8.48654e-122
FAM213A	7.25976e-106	-0.630433	0.488	0.747	1.45195e-102
RBP1	1.90447e-89	-0.632844	0.865	0.903	3.80894e-86
PGRMC1	5.59317e-85	-0.645934	0.793	0.896	1.11863e-81
SCGB2A1	1.59604e-86	-0.661376	0.596	0.833	3.19208e-83
SCGB1D4	2.21755e-93	-0.777618	0.537	0.768	4.43511e-90
WFDC2	2.32001e-89	-0.796549	0.74	0.896	4.64002e-86
SFRP4	1.55111e-93	-0.833331	0.998	0.996	3.10222e-90
SCGB1D2	2.25242e-92	-0.849191	0.615	0.831	4.50484e-89
RORB	5.23286e-177	-0.911795	0.321	0.772	1.04657e-173
IGFBP2	3.09756e-130	-1.0124	0.878	0.966	6.19512e-127

## Sheet: INFLAMMATORY
	p_val	avg_logFC	pct.1	pct.2	p_val_adj
MT2A	3.22471e-88	1.2119	1	0.995	6.44941e-85
IL6	3.62318e-141	1.13222	0.864	0.42	7.24637e-138
SOD2	1.16241e-135	1.05119	1	0.939	2.32482e-132
LMCD1	1.12673e-138	0.985614	0.942	0.541	2.25345e-135
CXCL8	1.89361e-30	0.910765	0.961	0.899	3.78722e-27
PLIN2	9.32234e-83	0.868061	0.948	0.73	1.86447e-79
PDLIM1	4.69357e-124	0.862565	0.99	0.844	9.38714e-121
CFD	2.0147e-71	0.805132	0.932	0.708	4.0294e-68
PLA2G2A	4.15038e-92	0.80359	0.682	0.419	8.30075e-89
MT1E	1.5311e-18	0.797261	0.926	0.813	3.0622e-15
DKK1	2.25503e-99	0.770741	0.798	0.47	4.51006e-96
TNFAIP2	1.3761e-130	0.749813	0.952	0.644	2.7522e-127
TNFAIP3	4.74648e-68	0.689397	0.988	0.857	9.49296e-65
C3	4.58594e-106	0.68512	0.795	0.49	9.17187e-103
MT1X	2.1658e-31	0.646541	0.897	0.749	4.33161e-28
RPS17	2.73526e-95	0.630062	1	0.789	5.47051e-92
CYTOR	1.74075e-32	0.588428	0.81	0.606	3.4815e-29
MEDAG	2.89124e-108	0.578743	0.921	0.629	5.78249e-105
TWISTNB	2.09638e-38	0.567154	0.911	0.735	4.19276e-35
NPW	3.5775e-48	0.543595	0.851	0.615	7.15501e-45
ARID5B	3.65596e-47	0.510565	0.955	0.791	7.31193e-44
CCL2	1.3356e-37	0.503387	0.965	0.773	2.67119e-34
C11orf96	1.12365e-58	0.48186	0.996	0.987	2.24731e-55
NCOA7	6.3378e-64	0.470074	0.909	0.664	1.26756e-60
IER3	8.70864e-41	0.463418	0.99	0.922	1.74173e-37
S100A4	1.38039e-36	0.46176	0.979	0.896	2.76078e-33
HILPDA	4.89509e-48	0.446166	0.76	0.55	9.79019e-45
IL1RL1	4.40622e-38	0.444138	0.618	0.46	8.81245e-35
NNMT	3.61513e-45	0.438339	0.909	0.677	7.23026e-42
NFKBIA	4.66441e-46	0.431229	1	0.986	9.32883e-43
HMOX1	1.45056e-60	0.43072	0.717	0.493	2.90113e-57
CRYAB	7.15615e-13	0.420624	0.876	0.8	1.43123e-09
PAPPA	1.06159e-57	0.411668	0.849	0.583	2.12318e-54
ICAM1	1.89999e-43	0.411663	0.888	0.634	3.79999e-40
RPS2	3.57273e-125	0.401982	1	1	7.14545e-122
IL32	3.13593e-44	0.399596	0.963	0.751	6.27185e-41
YBX3	4.63956e-54	0.392148	0.994	0.924	9.27913e-51
SLC39A14	1.30297e-88	0.382057	0.843	0.487	2.60595e-85
SH3BGRL3	1.87634e-31	0.377537	0.983	0.918	3.75269e-28
ADAMTS9	1.17957e-60	0.376214	0.851	0.578	2.35914e-57
H2AFZ	2.10536e-36	0.358794	0.975	0.899	4.21071e-33
ABL2	3.3692e-38	0.349738	0.771	0.481	6.73841e-35
CAV1	2.97154e-23	0.34507	0.959	0.791	5.94309e-20
RARRES1	1.98854e-63	0.341652	0.667	0.287	3.97708e-60
ADM	6.27251e-12	0.341042	0.667	0.487	1.2545e-08
GAL	1.88081e-60	0.338387	0.667	0.382	3.76162e-57
BASP1	1.59336e-42	0.319101	0.932	0.712	3.18672e-39
NFKB1	1.38498e-50	0.31709	0.89	0.632	2.76997e-47
CXCL2	2.01889e-13	0.313025	0.905	0.799	4.03778e-10
AKAP12	8.15598e-12	0.309943	0.926	0.804	1.6312e-08
CLEC2B	5.97703e-14	0.301266	0.857	0.77	1.19541e-10
RSPO3	3.67902e-48	0.300206	0.74	0.455	7.35804e-45
GPRC5A	4.27224e-25	0.291758	0.802	0.62	8.54449e-22
MT-CO2	7.40639e-56	0.291747	1	1	1.48128e-52
IGFBP2	1.33767e-35	0.289817	1	0.94	2.67534e-32
RDH10	4.23371e-76	0.287084	0.717	0.353	8.46741e-73
CEBPD	1.79433e-18	0.285798	0.992	0.962	3.58866e-15
IL1R1	6.59973e-38	0.285138	0.886	0.689	1.31995e-34
TGM2	3.63827e-17	0.270952	0.973	0.874	7.27654e-14
FOSL1	6.02056e-43	0.257685	0.831	0.56	1.20411e-39
ELL2	1.03184e-70	0.256416	0.785	0.445	2.06368e-67
ERLEC1	5.14698e-19	-0.250681	0.717	0.779	1.0294e-15
ATP6V1G1	4.03169e-24	-0.252226	0.955	0.958	8.06337e-21
KLF2	2.04566e-06	-0.258956	0.694	0.72	0.00409132
CD9	1.3972e-24	-0.259928	0.514	0.682	2.7944e-21
SMS	4.1862e-17	-0.264632	0.771	0.814	8.37239e-14
CCND1	3.86895e-11	-0.264662	0.599	0.63	7.73789e-08
MAGED1	1.553e-22	-0.264675	0.682	0.782	3.10601e-19
TSC22D3	9.50457e-07	-0.266409	0.564	0.616	0.00190091
HMGB2	0.000114743	-0.275014	0.729	0.699	0.229485
PRELP	1.62692e-48	-0.275877	0.159	0.459	3.25383e-45
IDH1	4.9378e-33	-0.276438	0.353	0.585	9.8756e-30
CD74	1.47122e-15	-0.277108	0.752	0.812	2.94244e-12
HTRA3	4.40718e-07	-0.277181	0.506	0.56	0.000881435
IFI6	1.92364e-07	-0.277387	0.824	0.793	0.000384728
NPDC1	4.84655e-26	-0.277428	0.51	0.709	9.69309e-23
CTSD	4.72428e-18	-0.278024	0.831	0.836	9.44855e-15
FN1	6.30593e-12	-0.285779	0.833	0.894	1.26119e-08
PAMR1	4.93499e-07	-0.288541	0.517	0.551	0.000986998
CREB3L1	4.49996e-44	-0.303049	0.442	0.704	8.99991e-41
HERPUD1	3.00039e-16	-0.308678	0.777	0.82	6.00078e-13
ITM2A	0.000199628	-0.309012	0.492	0.516	0.399256
CD81	1.07199e-20	-0.312483	0.973	0.971	2.14399e-17
RGS2	0.00199768	-0.312998	0.595	0.575	1
SLC9A3R2	5.45882e-25	-0.313882	0.684	0.763	1.09176e-21
PRSS23	3.43779e-15	-0.317811	0.748	0.8	6.87559e-12
MSX1	4.67709e-24	-0.31851	0.479	0.676	9.35417e-21
WISP2	7.19205e-18	-0.321025	0.192	0.369	1.43841e-14
ID1	3.83696e-14	-0.324529	0.843	0.838	7.67391e-11
C8orf4	0.00102102	-0.325867	0.806	0.721	1
IFI27	2.91306e-16	-0.328318	0.915	0.907	5.82612e-13
DPT	0.000136993	-0.33306	0.521	0.543	0.273987
RCN1	7.27826e-29	-0.334034	0.911	0.94	1.45565e-25
KRT18	2.75332e-22	-0.334289	0.424	0.6	5.50664e-19
ESR1	5.4449e-25	-0.337315	0.593	0.698	1.08898e-21
SMOC2	7.12205e-12	-0.340524	0.537	0.622	1.42441e-08
HIST1H4C	0.0216879	-0.345026	0.911	0.854	1
CKB	5.47576e-20	-0.357814	0.952	0.953	1.09515e-16
GNG11	2.11804e-30	-0.35816	0.878	0.911	4.23607e-27
S100A10	9.71354e-14	-0.360079	0.8	0.79	1.94271e-10
KRT8	4.90278e-18	-0.379888	0.632	0.717	9.80556e-15
IGFBP6	6.3395e-10	-0.383386	0.835	0.86	1.2679e-06
COX6A1P2	3.99119e-32	-0.391545	0.481	0.678	7.98237e-29
WFDC1	9.74319e-46	-0.401483	0.324	0.606	1.94864e-42
ACTA2	9.25159e-20	-0.404903	0.988	0.987	1.85032e-16
GADD45G	7.37869e-11	-0.405817	0.89	0.857	1.47574e-07
EGR2	7.5324e-19	-0.409841	0.357	0.56	1.50648e-15
IGFBP7	6.22012e-24	-0.409853	1	1	1.24402e-20
ALDH1A1	6.86809e-28	-0.42691	0.705	0.738	1.37362e-24
KRT19	4.43414e-33	-0.432986	0.707	0.838	8.86828e-30
THY1	7.84228e-15	-0.43554	0.952	0.898	1.56846e-11
ECM1	7.78857e-38	-0.443617	0.725	0.866	1.55771e-34
CTSK	3.69642e-25	-0.45056	0.901	0.905	7.39285e-22
ASPN	1.07197e-17	-0.452147	0.174	0.366	2.14393e-14
TUBA1B	8.148e-32	-0.461901	0.934	0.961	1.6296e-28
PGRMC1	2.43839e-27	-0.462876	0.868	0.874	4.87678e-24
RBP7	3.87834e-41	-0.474895	0.353	0.613	7.75669e-38
TSC22D1	4.07521e-55	-0.520034	0.909	0.955	8.15042e-52
STMN1	1.08471e-40	-0.520637	0.531	0.743	2.16942e-37
KLK1	1.22689e-35	-0.522851	0.26	0.515	2.45377e-32
BGN	6.32463e-09	-0.52924	0.849	0.731	1.26493e-05
SCGB2A1	5.59646e-19	-0.532079	0.754	0.785	1.11929e-15
COL1A1	1.04317e-33	-0.532384	0.998	1	2.08634e-30
SPON2	4.15392e-41	-0.534733	0.944	0.96	8.30783e-38
GDF15	1.17252e-19	-0.557448	0.438	0.629	2.34504e-16
CYP1B1	2.19951e-39	-0.576019	0.593	0.759	4.39901e-36
SPARCL1	5.99164e-43	-0.601233	1	0.998	1.19833e-39
GSN	2.04221e-38	-0.606486	0.948	0.961	4.08442e-35
HES1	9.33035e-23	-0.62623	0.897	0.883	1.86607e-19
MFAP4	8.01677e-50	-0.631336	0.55	0.743	1.60335e-46
C7	4.81102e-17	-0.632679	0.467	0.559	9.62205e-14
WFDC2	4.51131e-26	-0.636035	0.816	0.868	9.02262e-23
LUM	2.22637e-74	-0.637703	0.998	0.997	4.45274e-71
CTGF	2.01837e-10	-0.651316	0.791	0.754	4.03673e-07
SCGB1D4	4.70158e-21	-0.668636	0.605	0.731	9.40315e-18
PENK	2.32614e-22	-0.712841	0.591	0.626	4.65228e-19
SCGB1D2	1.06046e-25	-0.74216	0.748	0.788	2.12092e-22
HBA2	3.53594e-08	-0.76641	0.275	0.396	7.07188e-05
HBB	0.0471656	-0.773151	0.409	0.375	1
CRABP2	3.41692e-75	-0.778005	0.818	0.929	6.83383e-72
COL1A2	8.94532e-69	-0.788885	1	0.998	1.78906e-65
HLA-C	2.46791e-118	-0.807771	0.756	0.942	4.93582e-115
SFRP1	8.82703e-47	-0.822034	0.845	0.848	1.76541e-43
OGN	1.34691e-56	-0.824101	0.833	0.881	2.69383e-53
MGP	2.59922e-31	-0.832695	0.981	0.95	5.19844e-28
CYR61	5.25454e-27	-0.868702	0.913	0.925	1.05091e-23
IGFBP5	1.47743e-46	-0.98405	0.965	0.944	2.95485e-43
MMP11	8.79872e-45	-1.05002	0.692	0.791	1.75974e-41
SFRP4	9.15799e-126	-1.44993	0.99	0.997	1.8316e-122
CCDC80	1.54494e-28	-1.50044	0.901	0.824	3.08987e-25
