# Supplementary material for: SFRP4+ stromal cell subpopulation with IGF1 signaling in human endometrial regeneration
Source: Cell Discov. 2022 Sep 27;8:95. doi: 10.1038/s41421-022-00438-7 (PMC9512788; doi:10.1038/s41421-022-00438-7)
Supplement: Supplementary file 7 — Supplementary Table S7 [file 41421_2022_438_MOESM7_ESM.xlsx]

## Sheet: SECRETORY
	Homo sapiens (REF)	upload_1 ( Hierarchy NEW! Tips)
GO biological process complete	#	#	expected	Fold Enrichment	+/-	raw P value	FDR
negative regulation of polynucleotide adenylyltransferase activity	2	2	0.01	> 100	+	0.000143	0.0178
negative regulation of catalytic activity	808	13	4	3.25	+	0.000199	0.0232
negative regulation of molecular function	1166	16	5.78	2.77	+	0.000213	0.0242
regulation of molecular function	3022	35	14.97	2.34	+	7.81e-07	0.000444
biological regulation	12387	87	61.36	1.42	+	1.05e-07	7.97e-05
regulation of catalytic activity	2342	31	11.6	2.67	+	2.26e-07	0.000156
regulation of polynucleotide adenylyltransferase activity	3	2	0.01	> 100	+	0.000238	0.0258
nitric oxide transport	3	2	0.01	> 100	+	0.000238	0.0256
response to chemical	4485	55	22.22	2.48	+	2.11e-12	1.68e-08
response to stimulus	8495	68	42.08	1.62	+	3.55e-07	0.000217
prostate gland stromal morphogenesis	3	2	0.01	> 100	+	0.000238	0.0254
reproductive structure development	427	9	2.12	4.26	+	0.000307	0.0313
reproductive system development	431	9	2.13	4.22	+	0.000329	0.0327
system development	4424	40	21.91	1.83	+	5.41e-05	0.00869
multicellular organism development	5026	41	24.9	1.65	+	0.000484	0.043
multicellular organismal process	6973	52	34.54	1.51	+	0.000509	0.0445
animal organ development	3197	34	15.84	2.15	+	7.96e-06	0.00239
animal organ morphogenesis	972	14	4.81	2.91	+	0.000341	0.0332
anatomical structure morphogenesis	2153	28	10.66	2.63	+	1.5e-06	0.000661
tissue development	1762	25	8.73	2.86	+	1.37e-06	0.00066
antigen processing and presentation of exogenous peptide antigen via MHC class I, TAP-independent	9	3	0.04	67.29	+	2.48e-05	0.00532
antigen processing and presentation of exogenous peptide antigen via MHC class I	80	5	0.4	12.62	+	6.33e-05	0.00959
antigen processing and presentation of exogenous peptide antigen	176	8	0.87	9.18	+	3.62e-06	0.00128
antigen processing and presentation of exogenous antigen	183	8	0.91	8.83	+	4.78e-06	0.00162
antigen processing and presentation	222	8	1.1	7.28	+	1.85e-05	0.00439
immune system process	2806	29	13.9	2.09	+	0.000119	0.0155
antigen processing and presentation of peptide antigen	194	8	0.96	8.33	+	7.21e-06	0.00234
antigen processing and presentation of peptide antigen via MHC class I	103	5	0.51	9.8	+	0.000197	0.0232
antigen processing and presentation of endogenous peptide antigen via MHC class I via ER pathway, TAP-independent	12	3	0.06	50.47	+	5.07e-05	0.00849
antigen processing and presentation of endogenous peptide antigen via MHC class I via ER pathway	12	3	0.06	50.47	+	5.07e-05	0.0084
antigen processing and presentation of endogenous peptide antigen via MHC class I	21	3	0.1	28.84	+	0.000218	0.0241
antigen processing and presentation of endogenous peptide antigen	21	3	0.1	28.84	+	0.000218	0.0243
antigen processing and presentation of endogenous antigen	28	4	0.14	28.84	+	1.8e-05	0.00434
antigen processing and presentation of endogenous peptide antigen via MHC class Ib	13	3	0.06	46.59	+	6.22e-05	0.0096
antigen processing and presentation of peptide antigen via MHC class Ib	13	3	0.06	46.59	+	6.22e-05	0.00951
antigen processing and presentation via MHC class Ib	20	3	0.1	30.28	+	0.000192	0.0228
gas transport	19	3	0.09	31.88	+	0.000167	0.0202
labyrinthine layer morphogenesis	21	3	0.1	28.84	+	0.000218	0.0239
embryonic placenta morphogenesis	26	3	0.13	23.29	+	0.000387	0.0358
embryonic placenta development	88	5	0.44	11.47	+	9.73e-05	0.0135
negative regulation of interleukin-2 production	24	3	0.12	25.24	+	0.000312	0.0314
regulation of cytokine production	711	14	3.52	3.98	+	1.29e-05	0.00346
regulation of multicellular organismal process	3147	37	15.59	2.37	+	2.33e-07	0.000148
regulation of biological process	11688	85	57.89	1.47	+	2.75e-08	2.92e-05
negative regulation of cytokine production	276	7	1.37	5.12	+	0.000508	0.0447
negative regulation of multicellular organismal process	1207	20	5.98	3.35	+	1.98e-06	0.00083
negative regulation of biological process	5333	54	26.42	2.04	+	1.06e-08	1.3e-05
cell differentiation involved in embryonic placenta development	27	3	0.13	22.43	+	0.000429	0.039
cellular process	14575	91	72.19	1.26	+	2.42e-05	0.00534
positive regulation of T cell mediated cytotoxicity	30	3	0.15	20.19	+	0.00057	0.0485
positive regulation of T cell mediated immunity	53	4	0.26	15.24	+	0.00018	0.0215
regulation of immune system process	1667	24	8.26	2.91	+	1.83e-06	0.000784
positive regulation of immune system process	1150	15	5.7	2.63	+	0.000579	0.049
positive regulation of biological process	6214	60	30.78	1.95	+	3.8e-09	8.64e-06
positive regulation of response to stimulus	2461	28	12.19	2.3	+	2.1e-05	0.00491
regulation of response to stimulus	4331	40	21.45	1.86	+	2.93e-05	0.00589
regulation of immune response	1139	15	5.64	2.66	+	0.000525	0.0456
bicarbonate transport	41	4	0.2	19.7	+	7.1e-05	0.0104
type I interferon signaling pathway	67	5	0.33	15.07	+	2.84e-05	0.00595
cytokine-mediated signaling pathway	692	17	3.43	4.96	+	6.58e-08	5.23e-05
cellular response to cytokine stimulus	1027	22	5.09	4.32	+	6.62e-09	1.17e-05
response to cytokine	1118	23	5.54	4.15	+	5.94e-09	1.18e-05
response to organic substance	3019	43	14.95	2.88	+	2.39e-11	1.26e-07
cellular response to organic substance	2391	38	11.84	3.21	+	2.6e-11	1.04e-07
cellular response to chemical stimulus	2926	46	14.49	3.17	+	8.61e-14	1.37e-09
cellular response to stimulus	6703	55	33.2	1.66	+	1.16e-05	0.00318
cell surface receptor signaling pathway	2417	28	11.97	2.34	+	1.62e-05	0.00397
signal transduction	5061	42	25.07	1.68	+	0.000309	0.0313
regulation of cellular process	10981	83	54.39	1.53	+	8.76e-09	1.27e-05
cellular response to type I interferon	67	5	0.33	15.07	+	2.84e-05	0.00587
response to type I interferon	72	5	0.36	14.02	+	3.94e-05	0.00696
defense response to other organism	952	14	4.72	2.97	+	0.000277	0.0292
defense response	1342	18	6.65	2.71	+	0.000109	0.0147
response to stress	3580	43	17.73	2.42	+	8.32e-09	1.32e-05
response to other organism	1327	17	6.57	2.59	+	0.000296	0.0305
response to external biotic stimulus	1329	17	6.58	2.58	+	0.000301	0.0309
response to external stimulus	2443	29	12.1	2.4	+	7.9e-06	0.00242
response to biotic stimulus	1353	17	6.7	2.54	+	0.000369	0.0349
multi-organism process	2832	29	14.03	2.07	+	0.000127	0.0164
immune response	1868	21	9.25	2.27	+	0.00037	0.0348
interferon-gamma-mediated signaling pathway	72	5	0.36	14.02	+	3.94e-05	0.00703
antigen processing and presentation of exogenous peptide antigen via MHC class I, TAP-dependent	76	5	0.38	13.28	+	5.03e-05	0.0085
reactive oxygen species metabolic process	114	6	0.56	10.63	+	2.87e-05	0.00586
response to corticosteroid	164	7	0.81	8.62	+	2.23e-05	0.00514
response to steroid hormone	330	11	1.63	6.73	+	9.78e-07	0.000501
response to lipid	867	15	4.29	3.49	+	2.73e-05	0.00579
response to endogenous stimulus	1503	21	7.44	2.82	+	1.44e-05	0.00376
regulation of DNA-templated transcription in response to stress	126	5	0.62	8.01	+	0.000481	0.0429
regulation of metabolic process	6690	57	33.14	1.72	+	1.47e-06	0.000668
regulation of cellular metabolic process	6216	55	30.79	1.79	+	8.06e-07	0.000427
regulation of macromolecule metabolic process	6160	54	30.51	1.77	+	2.17e-06	0.000864
regulation of primary metabolic process	6023	53	29.83	1.78	+	2e-06	0.000814
regulation of nitrogen compound metabolic process	5839	53	28.92	1.83	+	8.02e-07	0.00044
positive regulation of peptidase activity	196	7	0.97	7.21	+	6.64e-05	0.00987
positive regulation of catalytic activity	1440	19	7.13	2.66	+	8.45e-05	0.0119
positive regulation of molecular function	1797	20	8.9	2.25	+	0.00059	0.0497
regulation of hydrolase activity	1290	18	6.39	2.82	+	6.63e-05	0.00994
regulation of peptidase activity	452	15	2.24	6.7	+	9.43e-09	1.25e-05
regulation of proteolysis	737	17	3.65	4.66	+	1.58e-07	0.000115
regulation of protein metabolic process	2804	38	13.89	2.74	+	2.55e-09	8.12e-06
positive regulation of proteolysis	363	10	1.8	5.56	+	1.58e-05	0.00392
positive regulation of cellular protein metabolic process	1616	20	8	2.5	+	0.000127	0.0163
positive regulation of cellular metabolic process	3344	35	16.56	2.11	+	9.96e-06	0.00283
positive regulation of cellular process	5465	54	27.07	1.99	+	2.94e-08	2.92e-05
positive regulation of metabolic process	3650	39	18.08	2.16	+	1.47e-06	0.000686
positive regulation of protein metabolic process	1722	22	8.53	2.58	+	3.41e-05	0.00661
positive regulation of nitrogen compound metabolic process	3203	34	15.87	2.14	+	8.25e-06	0.00243
positive regulation of macromolecule metabolic process	3375	36	16.72	2.15	+	5.52e-06	0.00183
regulation of cellular protein metabolic process	2633	35	13.04	2.68	+	2.38e-08	2.7e-05
regulation of viral process	207	7	1.03	6.83	+	9.25e-05	0.0129
regulation of symbiosis, encompassing mutualism through parasitism	225	7	1.11	6.28	+	0.000153	0.0185
regulation of multi-organism process	779	13	3.86	3.37	+	0.00014	0.0175
cellular response to tumor necrosis factor	242	8	1.2	6.67	+	3.36e-05	0.00659
response to tumor necrosis factor	269	8	1.33	6	+	6.92e-05	0.0102
modification of morphology or physiology of other organism	185	6	0.92	6.55	+	0.00037	0.0346
interspecies interaction between organisms	855	15	4.24	3.54	+	2.33e-05	0.00522
regulation of cysteine-type endopeptidase activity involved in apoptotic process	221	7	1.09	6.39	+	0.000137	0.0173
regulation of apoptotic process	1567	26	7.76	3.35	+	3.87e-08	3.62e-05
regulation of programmed cell death	1587	26	7.86	3.31	+	4.98e-08	4.17e-05
regulation of cell death	1711	29	8.48	3.42	+	3.12e-09	8.26e-06
regulation of cysteine-type endopeptidase activity	244	8	1.21	6.62	+	3.55e-05	0.00673
regulation of endopeptidase activity	423	13	2.1	6.2	+	2.33e-07	0.000154
response to reactive oxygen species	194	6	0.96	6.24	+	0.000472	0.0424
response to oxygen-containing compound	1599	23	7.92	2.9	+	3.19e-06	0.00115
response to ketone	199	6	0.99	6.09	+	0.000538	0.0463
negative regulation of endopeptidase activity	251	7	1.24	5.63	+	0.000292	0.0305
negative regulation of peptidase activity	261	7	1.29	5.41	+	0.000367	0.035
negative regulation of cellular protein metabolic process	1039	17	5.15	3.3	+	1.53e-05	0.00385
negative regulation of protein metabolic process	1108	17	5.49	3.1	+	3.42e-05	0.00654
negative regulation of nitrogen compound metabolic process	2369	29	11.73	2.47	+	3.07e-06	0.00114
negative regulation of metabolic process	2918	34	14.45	2.35	+	1.1e-06	0.000545
negative regulation of macromolecule metabolic process	2666	31	13.21	2.35	+	4.27e-06	0.00148
negative regulation of cellular metabolic process	2567	31	12.72	2.44	+	2.76e-06	0.00105
negative regulation of cellular process	4754	49	23.55	2.08	+	4.93e-08	4.36e-05
negative regulation of cell motility	275	7	1.36	5.14	+	0.000498	0.044
regulation of cellular component movement	1009	15	5	3	+	0.000146	0.0181
negative regulation of locomotion	322	8	1.59	5.02	+	0.00023	0.0251
regulation of locomotion	998	16	4.94	3.24	+	3.57e-05	0.00667
regulation of cell motility	926	15	4.59	3.27	+	5.72e-05	0.0091
response to antibiotic	316	8	1.57	5.11	+	0.000203	0.0233
angiogenesis	319	8	1.58	5.06	+	0.000217	0.0243
blood vessel morphogenesis	411	11	2.04	5.4	+	7.57e-06	0.00236
blood vessel development	494	12	2.45	4.9	+	7.43e-06	0.00236
vasculature development	516	12	2.56	4.69	+	1.14e-05	0.00318
cardiovascular system development	526	12	2.61	4.61	+	1.37e-05	0.00364
circulatory system development	872	14	4.32	3.24	+	0.000113	0.015
tube morphogenesis	659	12	3.26	3.68	+	0.000116	0.0152
tube development	855	13	4.24	3.07	+	0.00034	0.0334
anatomical structure formation involved in morphogenesis	884	16	4.38	3.65	+	8.26e-06	0.00239
extracellular matrix organization	342	8	1.69	4.72	+	0.000342	0.0332
extracellular structure organization	343	8	1.7	4.71	+	0.000349	0.0334
response to acid chemical	353	8	1.75	4.58	+	0.00042	0.0386
response to decreased oxygen levels	354	8	1.75	4.56	+	0.000428	0.0391
response to abiotic stimulus	1162	17	5.76	2.95	+	6.13e-05	0.00955
positive regulation of cell adhesion	406	9	2.01	4.48	+	0.000214	0.0241
regulation of cell adhesion	684	13	3.39	3.84	+	3.85e-05	0.00704
cellular response to growth factor stimulus	502	11	2.49	4.42	+	4.58e-05	0.00784
response to growth factor	532	11	2.64	4.17	+	7.62e-05	0.0109
positive regulation of response to external stimulus	596	11	2.95	3.73	+	0.000202	0.0233
regulation of response to external stimulus	1091	15	5.4	2.78	+	0.000336	0.0332
positive regulation of cell death	712	13	3.53	3.69	+	5.76e-05	0.00906
negative regulation of apoptotic process	902	15	4.47	3.36	+	4.27e-05	0.00746
negative regulation of programmed cell death	917	15	4.54	3.3	+	5.13e-05	0.00841
negative regulation of cell death	1006	16	4.98	3.21	+	3.92e-05	0.00708
regulation of cell migration	861	14	4.26	3.28	+	9.94e-05	0.0136
immune effector process	1079	17	5.34	3.18	+	2.45e-05	0.00535
negative regulation of developmental process	954	15	4.73	3.17	+	7.95e-05	0.0113
regulation of developmental process	2592	32	12.84	2.49	+	6.41e-07	0.000377
positive regulation of cell differentiation	978	15	4.84	3.1	+	0.000104	0.0142
positive regulation of developmental process	1373	19	6.8	2.79	+	4.5e-05	0.00778
regulation of cell differentiation	1824	25	9.03	2.77	+	2.54e-06	0.000986
symbiotic process	783	12	3.88	3.09	+	0.000544	0.0465
positive regulation of cell population proliferation	922	14	4.57	3.07	+	0.000201	0.0233
regulation of cell population proliferation	1629	22	8.07	2.73	+	1.46e-05	0.00376
cell activation	1063	15	5.27	2.85	+	0.000256	0.0271
secretion by cell	1002	14	4.96	2.82	+	0.00046	0.0416
secretion	1119	16	5.54	2.89	+	0.000134	0.0171
regulation of anatomical structure morphogenesis	1077	15	5.33	2.81	+	0.000293	0.0305
cellular response to endogenous stimulus	1221	17	6.05	2.81	+	0.000111	0.0149
epithelium development	1103	15	5.46	2.75	+	0.000376	0.035
negative regulation of signal transduction	1268	16	6.28	2.55	+	0.000534	0.0462
regulation of cell communication	3540	35	17.53	2	+	3.25e-05	0.00645
negative regulation of response to stimulus	1640	21	8.12	2.59	+	5.16e-05	0.00837
regulation of signal transduction	3154	33	15.62	2.11	+	2.24e-05	0.00509
regulation of signaling	3581	35	17.74	1.97	+	3.83e-05	0.00707
regulation of multicellular organismal development	2047	24	10.14	2.37	+	7.6e-05	0.011
regulation of intracellular signal transduction	1834	21	9.08	2.31	+	0.000313	0.0313
positive regulation of gene expression	2011	22	9.96	2.21	+	0.000346	0.0333
regulation of biological quality	4073	37	20.17	1.83	+	0.00015	0.0183

## Sheet: SFRP4
	Homo sapiens (REF)	upload_1 ( Hierarchy NEW! Tips)
GO biological process complete	#	#	expected	Fold Enrichment	+/-	raw P value	FDR
retinoic acid biosynthetic process	9	3	0.02	> 100	+	1.61e-06	0.0256
diterpenoid biosynthetic process	10	3	0.02	> 100	+	2.09e-06	0.0166
terpenoid biosynthetic process	16	3	0.03	93.73	+	7.01e-06	0.0279
developmental process	5862	26	11.73	2.22	+	5.59e-06	0.0296

## Sheet: DCN
	Homo sapiens (REF)	upload_1 ( Hierarchy NEW! Tips)
GO biological process complete	#	#	expected	Fold Enrichment	+/-	raw P value	FDR
renin-angiotensin regulation of aldosterone production	4	2	0.02	> 100	+	0.000279	0.0214
system process	1967	21	8.62	2.44	+	0.000105	0.00974
multicellular organismal process	6973	67	30.55	2.19	+	1.34e-14	1.06e-10
regulation of biological quality	4073	36	17.85	2.02	+	1.44e-05	0.00201
biological regulation	12387	79	54.28	1.46	+	4.61e-08	1.53e-05
regulation of aldosterone secretion	6	2	0.03	76.07	+	0.000518	0.0335
regulation of mineralocorticoid secretion	6	2	0.03	76.07	+	0.000518	0.0334
regulation of multicellular organismal process	3147	40	13.79	2.9	+	6.4e-11	6.78e-08
regulation of biological process	11688	78	51.21	1.52	+	4.6e-09	2.09e-06
regulation of cellular process	10981	71	48.12	1.48	+	1.54e-06	0.000366
regulation of localization	2790	30	12.23	2.45	+	1.67e-06	0.000391
regulation of signaling	3581	40	15.69	2.55	+	3.18e-09	1.63e-06
regulation of cell communication	3540	40	15.51	2.58	+	2.26e-09	1.33e-06
negative regulation of neurotrophin TRK receptor signaling pathway	4	2	0.02	> 100	+	0.000279	0.0213
regulation of signal transduction	3154	38	13.82	2.75	+	1.2e-09	7.97e-07
regulation of response to stimulus	4331	50	18.98	2.63	+	1.38e-12	2.43e-09
regulation of cellular response to growth factor stimulus	284	10	1.24	8.04	+	6.27e-07	0.000161
negative regulation of signal transduction	1268	17	5.56	3.06	+	3.59e-05	0.00396
negative regulation of cell communication	1367	17	5.99	2.84	+	9.03e-05	0.00865
negative regulation of cellular process	4754	46	20.83	2.21	+	1.11e-08	4.54e-06
negative regulation of biological process	5333	53	23.37	2.27	+	1.16e-10	1.09e-07
negative regulation of response to stimulus	1640	24	7.19	3.34	+	1.22e-07	3.66e-05
negative regulation of signaling	1371	17	6.01	2.83	+	9.35e-05	0.0088
negative regulation of cellular response to growth factor stimulus	161	7	0.71	9.92	+	8.91e-06	0.00142
salivary gland cavitation	5	2	0.02	91.29	+	0.00039	0.0273
gland morphogenesis	102	5	0.45	11.19	+	0.000106	0.00975
animal organ morphogenesis	972	23	4.26	5.4	+	3.07e-11	3.75e-08
animal organ development	3197	43	14.01	3.07	+	1.08e-12	2.14e-09
anatomical structure development	5422	58	23.76	2.44	+	7.95e-14	3.16e-10
developmental process	5862	62	25.69	2.41	+	5.14e-15	8.17e-11
system development	4424	49	19.39	2.53	+	1.38e-11	2.19e-08
multicellular organism development	5026	55	22.02	2.5	+	2.94e-13	6.68e-10
anatomical structure morphogenesis	2153	30	9.43	3.18	+	5.6e-09	2.41e-06
gland development	417	11	1.83	6.02	+	2.6e-06	0.000583
tube lumen cavitation	5	2	0.02	91.29	+	0.00039	0.0272
anatomical structure formation involved in morphogenesis	884	13	3.87	3.36	+	0.000136	0.0119
tube morphogenesis	659	11	2.89	3.81	+	0.00016	0.0134
tube development	855	14	3.75	3.74	+	2.33e-05	0.00284
intramembranous ossification	6	2	0.03	76.07	+	0.000518	0.0332
direct ossification	6	2	0.03	76.07	+	0.000518	0.0327
ossification	260	11	1.14	9.66	+	2.76e-08	9.76e-06
negative regulation of neurotransmitter uptake	6	2	0.03	76.07	+	0.000518	0.0331
negative regulation of trophoblast cell migration	6	2	0.03	76.07	+	0.000518	0.033
negative regulation of cell migration	260	13	1.14	11.41	+	1.94e-10	1.62e-07
negative regulation of cell motility	275	13	1.2	10.79	+	3.74e-10	2.83e-07
negative regulation of cellular component movement	308	13	1.35	9.63	+	1.4e-09	8.93e-07
regulation of cellular component movement	1009	21	4.42	4.75	+	2.5e-09	1.37e-06
negative regulation of locomotion	322	13	1.41	9.21	+	2.35e-09	1.34e-06
regulation of locomotion	998	22	4.37	5.03	+	3.35e-10	2.66e-07
regulation of cell motility	926	21	4.06	5.18	+	5.54e-10	4e-07
regulation of cell migration	861	21	3.77	5.57	+	1.52e-10	1.34e-07
regulation of multicellular organismal development	2047	30	8.97	3.34	+	1.73e-09	1.06e-06
regulation of developmental process	2592	36	11.36	3.17	+	8.41e-11	8.36e-08
negative regulation of developmental process	954	20	4.18	4.78	+	5.7e-09	2.38e-06
negative regulation of multicellular organismal process	1207	21	5.29	3.97	+	5.32e-08	1.73e-05
regulation of metalloendopeptidase activity	6	2	0.03	76.07	+	0.000518	0.0328
regulation of hydrolase activity	1290	19	5.65	3.36	+	3.02e-06	0.000641
regulation of molecular function	3022	29	13.24	2.19	+	3.38e-05	0.00387
regulation of metallopeptidase activity	16	3	0.07	42.79	+	7.4e-05	0.00727
peptide cross-linking via chondroitin 4-sulfate glycosaminoglycan	6	2	0.03	76.07	+	0.000518	0.0326
peptide cross-linking	34	4	0.15	26.85	+	2.24e-05	0.0028
cellular process	14575	85	63.86	1.33	+	1.55e-07	4.47e-05
mucopolysaccharide metabolic process	108	5	0.47	10.57	+	0.000137	0.0119
glycosaminoglycan metabolic process	153	5	0.67	7.46	+	0.000645	0.0383
aminoglycan metabolic process	163	5	0.71	7	+	0.00085	0.0452
negative regulation of metallopeptidase activity	7	2	0.03	65.2	+	0.000664	0.039
negative regulation of hydrolase activity	458	9	2.01	4.48	+	0.000203	0.0165
negative regulation of catalytic activity	808	11	3.54	3.11	+	0.000868	0.0457
negative regulation of molecular function	1166	17	5.11	3.33	+	1.25e-05	0.00183
negative regulation of complement activation	11	3	0.05	62.24	+	2.82e-05	0.0034
regulation of immune system process	1667	20	7.3	2.74	+	3.19e-05	0.00371
negative regulation of humoral immune response	15	3	0.07	45.64	+	6.25e-05	0.00633
negative regulation of immune system process	458	10	2.01	4.98	+	3.74e-05	0.00407
keratan sulfate catabolic process	12	3	0.05	57.05	+	3.52e-05	0.00394
keratan sulfate metabolic process	34	3	0.15	20.14	+	0.000561	0.0346
glycosaminoglycan catabolic process	61	5	0.27	18.71	+	1.03e-05	0.0016
aminoglycan catabolic process	65	5	0.28	17.56	+	1.37e-05	0.00193
sulfur compound catabolic process	56	5	0.25	20.38	+	6.95e-06	0.0012
bone trabecula formation	8	2	0.04	57.05	+	0.000828	0.0454
skeletal system morphogenesis	242	6	1.06	5.66	+	0.000764	0.0431
skeletal system development	504	14	2.21	6.34	+	5.33e-08	1.69e-05
negative regulation of mesenchymal cell proliferation	8	2	0.04	57.05	+	0.000828	0.0453
regulation of cell population proliferation	1629	26	7.14	3.64	+	5.32e-09	2.35e-06
negative regulation of cell population proliferation	686	20	3.01	6.65	+	2.08e-11	2.76e-08
regulation of natural killer cell chemotaxis	8	2	0.04	57.05	+	0.000828	0.0451
regulation of lymphocyte migration	63	4	0.28	14.49	+	0.000211	0.0171
regulation of leukocyte migration	201	7	0.88	7.95	+	3.54e-05	0.00394
regulation of response to external stimulus	1091	14	4.78	2.93	+	0.000298	0.0222
negative regulation of membrane protein ectodomain proteolysis	8	2	0.04	57.05	+	0.000828	0.0449
regulation of complement-dependent cytotoxicity	8	2	0.04	57.05	+	0.000828	0.0448
negative regulation of phospholipase activity	8	2	0.04	57.05	+	0.000828	0.0446
cellular response to vitamin D	15	3	0.07	45.64	+	6.25e-05	0.00637
cellular response to oxygen-containing compound	1072	17	4.7	3.62	+	4.19e-06	0.000844
response to oxygen-containing compound	1599	26	7.01	3.71	+	3.63e-09	1.75e-06
response to chemical	4485	39	19.65	1.98	+	5.54e-06	0.00104
response to stimulus	8495	67	37.22	1.8	+	6.28e-10	4.34e-07
cellular response to chemical stimulus	2926	31	12.82	2.42	+	2.31e-06	0.000526
cellular response to stimulus	6703	50	29.37	1.7	+	9.5e-06	0.0015
cellular response to vitamin	24	4	0.11	38.04	+	6.41e-06	0.00113
response to vitamin	88	6	0.39	15.56	+	3.5e-06	0.000722
response to nutrient	221	6	0.97	6.2	+	0.00048	0.0314
response to external stimulus	2443	26	10.7	2.43	+	1.28e-05	0.00184
cellular response to nutrient	66	4	0.29	13.83	+	0.00025	0.0197
cell communication	5500	42	24.1	1.74	+	6.8e-05	0.00676
response to vitamin D	29	3	0.13	23.61	+	0.000364	0.0262
response to lipid	867	15	3.8	3.95	+	6.02e-06	0.0011
response to organic substance	3019	31	13.23	2.34	+	3.33e-06	0.000696
response to organic cyclic compound	923	16	4.04	3.96	+	2.76e-06	0.000601
cellular response to organic cyclic compound	546	11	2.39	4.6	+	3.08e-05	0.0036
cellular response to organic substance	2391	27	10.48	2.58	+	2.71e-06	0.000598
cellular response to lipid	529	10	2.32	4.31	+	0.000121	0.0109
glomerulus vasculature development	19	3	0.08	36.03	+	0.000117	0.0106
kidney development	269	9	1.18	7.64	+	3.53e-06	0.00072
renal system development	284	9	1.24	7.23	+	5.41e-06	0.00102
urogenital system development	319	10	1.4	7.15	+	1.73e-06	0.000399
kidney vasculature development	21	3	0.09	32.6	+	0.000152	0.0129
renal system vasculature development	21	3	0.09	32.6	+	0.000152	0.0129
vasculature development	516	9	2.26	3.98	+	0.000477	0.0315
cardiovascular system development	526	9	2.3	3.9	+	0.000547	0.0341
circulatory system development	872	16	3.82	4.19	+	1.34e-06	0.000338
blood vessel development	494	9	2.16	4.16	+	0.00035	0.0256
negative regulation of amine transport	24	3	0.11	28.53	+	0.000218	0.0176
regulation of amine transport	93	4	0.41	9.82	+	0.000862	0.0457
collagen fibril organization	48	6	0.21	28.53	+	1.28e-07	3.76e-05
extracellular matrix organization	342	17	1.5	11.34	+	2.57e-13	8.17e-10
extracellular structure organization	343	17	1.5	11.31	+	2.69e-13	7.12e-10
cellular component organization	5642	45	24.72	1.82	+	8.48e-06	0.00136
cellular component organization or biogenesis	5830	45	25.55	1.76	+	1.95e-05	0.00252
supramolecular fiber organization	453	14	1.98	7.05	+	1.46e-08	5.54e-06
positive regulation of focal adhesion assembly	25	3	0.11	27.39	+	0.000243	0.0194
regulation of focal adhesion assembly	61	4	0.27	14.97	+	0.000187	0.0154
regulation of cell-substrate junction assembly	61	4	0.27	14.97	+	0.000187	0.0154
regulation of cell junction assembly	93	4	0.41	9.82	+	0.000862	0.0456
regulation of cellular component organization	2491	24	10.92	2.2	+	0.000156	0.0131
regulation of cell-substrate adhesion	206	8	0.9	8.86	+	4.42e-06	0.000868
regulation of cell adhesion	684	20	3	6.67	+	1.98e-11	2.86e-08
regulation of adherens junction organization	68	4	0.3	13.42	+	0.000278	0.0215
positive regulation of adherens junction organization	31	3	0.14	22.09	+	0.000436	0.0296
positive regulation of cellular component organization	1226	15	5.37	2.79	+	0.000294	0.0223
positive regulation of cellular process	5465	42	23.95	1.75	+	6.41e-05	0.00646
positive regulation of biological process	6214	49	27.23	1.8	+	2.87e-06	0.000617
positive regulation of cell-substrate adhesion	119	6	0.52	11.51	+	1.81e-05	0.00238
positive regulation of cell adhesion	406	13	1.78	7.31	+	3.37e-08	1.16e-05
positive regulation of cell junction assembly	36	3	0.16	19.02	+	0.000655	0.0387
keratan sulfate biosynthetic process	29	3	0.13	23.61	+	0.000364	0.026
glycosaminoglycan biosynthetic process	102	5	0.45	11.19	+	0.000106	0.0098
aminoglycan biosynthetic process	107	5	0.47	10.66	+	0.000132	0.0117
regulation of fibroblast growth factor receptor signaling pathway	30	3	0.13	22.82	+	0.000399	0.0276
face morphogenesis	31	3	0.14	22.09	+	0.000436	0.0299
head development	784	11	3.44	3.2	+	0.00068	0.0396
head morphogenesis	37	3	0.16	18.5	+	0.000706	0.0404
blood vessel remodeling	31	3	0.14	22.09	+	0.000436	0.0298
tissue remodeling	100	8	0.44	18.26	+	2.37e-08	8.57e-06
sodium ion homeostasis	33	3	0.14	20.75	+	0.000517	0.0336
negative regulation of smooth muscle cell proliferation	46	4	0.2	19.84	+	6.7e-05	0.0067
regulation of smooth muscle cell proliferation	136	5	0.6	8.39	+	0.000384	0.027
epithelial to mesenchymal transition	68	4	0.3	13.42	+	0.000278	0.0217
mesenchymal cell differentiation	151	7	0.66	10.58	+	5.96e-06	0.0011
cell differentiation	3710	36	16.26	2.21	+	1.4e-06	0.000344
cellular developmental process	3806	38	16.68	2.28	+	2.22e-07	6.29e-05
mesenchyme development	216	8	0.95	8.45	+	6.19e-06	0.00112
tissue development	1762	34	7.72	4.4	+	4.21e-14	2.23e-10
tissue regeneration	68	4	0.3	13.42	+	0.000278	0.0216
wound healing	485	15	2.13	7.06	+	4.19e-09	1.96e-06
response to wounding	578	15	2.53	5.92	+	4.05e-08	1.37e-05
response to stress	3580	34	15.69	2.17	+	4.82e-06	0.000936
regeneration	161	6	0.71	8.5	+	9.16e-05	0.00867
developmental growth	396	10	1.74	5.76	+	1.11e-05	0.00171
growth	402	10	1.76	5.68	+	1.26e-05	0.00184
chemokine-mediated signaling pathway	80	4	0.35	11.41	+	0.000501	0.0327
cellular response to cytokine stimulus	1027	13	4.5	2.89	+	0.000567	0.0348
response to cytokine	1118	16	4.9	3.27	+	2.91e-05	0.00346
signal transduction	5061	41	22.18	1.85	+	2.24e-05	0.00276
signaling	5393	42	23.63	1.78	+	3.71e-05	0.00406
cellular response to chemokine	90	4	0.39	10.14	+	0.000767	0.0429
response to chemokine	90	4	0.39	10.14	+	0.000767	0.0428
response to cAMP	101	5	0.44	11.3	+	0.000101	0.00949
response to organophosphorus	141	5	0.62	8.09	+	0.00045	0.0305
response to purine-containing compound	158	5	0.69	7.22	+	0.000742	0.0422
response to organonitrogen compound	1005	16	4.4	3.63	+	7.98e-06	0.00129
response to nitrogen compound	1089	17	4.77	3.56	+	5.15e-06	0.000987
killing of cells of other organism	83	4	0.36	11	+	0.000573	0.0349
disruption of cells of other organism	83	4	0.36	11	+	0.000573	0.035
multi-organism process	2832	28	12.41	2.26	+	2.24e-05	0.00278
ureteric bud development	84	4	0.37	10.87	+	0.000598	0.0363
mesonephric tubule development	85	4	0.37	10.74	+	0.000624	0.0376
mesonephric epithelium development	85	4	0.37	10.74	+	0.000624	0.0374
epithelium development	1103	14	4.83	2.9	+	0.000332	0.0246
mesonephros development	89	5	0.39	12.82	+	5.72e-05	0.00591
metanephros development	85	4	0.37	10.74	+	0.000624	0.0373
negative regulation of angiogenesis	107	5	0.47	10.66	+	0.000132	0.0116
negative regulation of blood vessel morphogenesis	110	5	0.48	10.37	+	0.000149	0.0128
regulation of anatomical structure morphogenesis	1077	24	4.72	5.09	+	3.51e-11	3.99e-08
negative regulation of vasculature development	121	5	0.53	9.43	+	0.000228	0.0183
regulation of vasculature development	324	11	1.42	7.75	+	2.36e-07	6.58e-05
regulation of angiogenesis	293	11	1.28	8.57	+	8.89e-08	2.72e-05
cartilage development	175	8	0.77	10.43	+	1.38e-06	0.000343
connective tissue development	227	10	0.99	10.05	+	8.56e-08	2.67e-05
granulocyte chemotaxis	90	4	0.39	10.14	+	0.000767	0.0431
leukocyte migration	380	8	1.67	4.8	+	0.000296	0.0222
cell migration	949	12	4.16	2.89	+	0.000946	0.0491
immune system process	2806	28	12.3	2.28	+	1.93e-05	0.00251
leukocyte chemotaxis	147	6	0.64	9.31	+	5.64e-05	0.00586
cell chemotaxis	212	7	0.93	7.54	+	4.91e-05	0.00517
chemotaxis	556	9	2.44	3.69	+	0.000806	0.0445
taxis	558	9	2.45	3.68	+	0.000826	0.0455
response to estradiol	139	6	0.61	9.85	+	4.18e-05	0.00452
response to hormone	915	15	4.01	3.74	+	1.13e-05	0.0017
response to endogenous stimulus	1503	20	6.59	3.04	+	7.18e-06	0.0012
biomineral tissue development	94	4	0.41	9.71	+	0.000896	0.0467
biomineralization	94	4	0.41	9.71	+	0.000896	0.0469
lung development	172	7	0.75	9.29	+	1.35e-05	0.00191
respiratory system development	198	7	0.87	8.07	+	3.23e-05	0.00372
respiratory tube development	176	7	0.77	9.08	+	1.55e-05	0.0021
osteoblast differentiation	125	5	0.55	9.13	+	0.000264	0.0207
negative regulation of epithelial cell proliferation	128	5	0.56	8.91	+	0.000293	0.0223
regulation of epithelial cell proliferation	336	8	1.47	5.43	+	0.000131	0.0117
regulation of endothelial cell migration	157	6	0.69	8.72	+	8.01e-05	0.00777
regulation of epithelial cell migration	219	6	0.96	6.25	+	0.000458	0.0308
aging	282	10	1.24	8.09	+	5.89e-07	0.000154
antimicrobial humoral response	142	5	0.62	8.04	+	0.000465	0.0308
response to other organism	1327	23	5.81	3.96	+	1.14e-08	4.53e-06
response to external biotic stimulus	1329	23	5.82	3.95	+	1.17e-08	4.54e-06
response to biotic stimulus	1353	23	5.93	3.88	+	1.63e-08	6.01e-06
humoral immune response	372	8	1.63	4.91	+	0.000257	0.0203
immune response	1868	19	8.19	2.32	+	0.000615	0.0372
cellular response to transforming growth factor beta stimulus	148	5	0.65	7.71	+	0.000557	0.0345
cellular response to endogenous stimulus	1221	16	5.35	2.99	+	8.22e-05	0.00792
cellular response to growth factor stimulus	502	11	2.2	5	+	1.44e-05	0.00199
response to growth factor	532	12	2.33	5.15	+	4.28e-06	0.00085
response to transforming growth factor beta	155	5	0.68	7.36	+	0.000683	0.0396
stem cell differentiation	154	5	0.67	7.41	+	0.000664	0.0391
morphogenesis of a branching epithelium	158	5	0.69	7.22	+	0.000742	0.042
morphogenesis of an epithelium	434	8	1.9	4.21	+	0.0007	0.0403
tissue morphogenesis	560	12	2.45	4.89	+	7.12e-06	0.0012
regulation of cell shape	160	5	0.7	7.13	+	0.000784	0.0435
regulation of cell morphogenesis	499	10	2.19	4.57	+	7.54e-05	0.00735
regulation of animal organ morphogenesis	256	8	1.12	7.13	+	2.04e-05	0.00259
response to reactive oxygen species	194	6	0.85	7.06	+	0.000245	0.0194
response to oxidative stress	390	8	1.71	4.68	+	0.000351	0.0255
response to corticosteroid	164	5	0.72	6.96	+	0.000873	0.0458
response to steroid hormone	330	7	1.45	4.84	+	0.000685	0.0396
response to interleukin-1	201	6	0.88	6.81	+	0.000294	0.0222
negative regulation of cell adhesion	277	8	1.21	6.59	+	3.52e-05	0.00397
response to lipopolysaccharide	325	9	1.42	6.32	+	1.54e-05	0.0021
response to molecule of bacterial origin	341	9	1.49	6.02	+	2.23e-05	0.00282
response to bacterium	701	15	3.07	4.88	+	4.59e-07	0.000122
muscle system process	294	8	1.29	6.21	+	5.3e-05	0.00554
gliogenesis	221	6	0.97	6.2	+	0.00048	0.0316
cellular response to oxidative stress	238	6	1.04	5.75	+	0.000702	0.0403
response to alcohol	246	6	1.08	5.57	+	0.00083	0.0446
negative regulation of growth	246	6	1.08	5.57	+	0.00083	0.0444
regulation of growth	680	10	2.98	3.36	+	0.000849	0.0453
blood coagulation	292	7	1.28	5.47	+	0.000336	0.0248
coagulation	294	7	1.29	5.43	+	0.00035	0.0255
hemostasis	297	7	1.3	5.38	+	0.000372	0.0265
muscle organ development	295	7	1.29	5.42	+	0.000357	0.0258
muscle structure development	480	12	2.1	5.71	+	1.52e-06	0.000366
response to antibiotic	316	7	1.38	5.06	+	0.000533	0.0334
positive regulation of cell migration	511	11	2.24	4.91	+	1.69e-05	0.00225
positive regulation of cell motility	537	11	2.35	4.67	+	2.65e-05	0.00322
positive regulation of cellular component movement	553	11	2.42	4.54	+	3.45e-05	0.00391
positive regulation of locomotion	568	11	2.49	4.42	+	4.37e-05	0.00466
regulation of cell growth	420	9	1.84	4.89	+	0.000107	0.00981
response to toxic substance	520	11	2.28	4.83	+	1.98e-05	0.00254
positive regulation of apoptotic process	656	13	2.87	4.52	+	6.55e-06	0.00114
regulation of apoptotic process	1567	18	6.87	2.62	+	0.000147	0.0127
regulation of programmed cell death	1587	18	6.95	2.59	+	0.000172	0.0143
regulation of cell death	1711	18	7.5	2.4	+	0.000428	0.0295
positive regulation of programmed cell death	661	13	2.9	4.49	+	7.1e-06	0.00121
positive regulation of cell death	712	13	3.12	4.17	+	1.54e-05	0.00211
regulation of cell-cell adhesion	406	8	1.78	4.5	+	0.000456	0.0307
cellular response to drug	407	8	1.78	4.49	+	0.000463	0.0309
response to drug	1019	18	4.47	4.03	+	4.55e-07	0.000123
reproductive structure development	427	8	1.87	4.28	+	0.000631	0.0376
reproductive system development	431	8	1.89	4.24	+	0.00067	0.0391
regulated exocytosis	696	13	3.05	4.26	+	1.22e-05	0.00181
exocytosis	786	13	3.44	3.77	+	4.24e-05	0.00455
secretion by cell	1002	16	4.39	3.64	+	7.69e-06	0.00126
export from cell	1043	16	4.57	3.5	+	1.26e-05	0.00182
secretion	1119	16	4.9	3.26	+	2.94e-05	0.00347
response to radiation	435	8	1.91	4.2	+	0.00071	0.0405
inflammatory response	500	9	2.19	4.11	+	0.000381	0.027
defense response	1342	17	5.88	2.89	+	7.22e-05	0.00713
cell-cell adhesion	502	9	2.2	4.09	+	0.000392	0.0273
cell adhesion	920	20	4.03	4.96	+	3.12e-09	1.65e-06
biological adhesion	926	20	4.06	4.93	+	3.47e-09	1.73e-06
myeloid leukocyte mediated immunity	514	9	2.25	4	+	0.000464	0.0309
positive regulation of hydrolase activity	771	12	3.38	3.55	+	0.00015	0.0128
negative regulation of cell differentiation	710	11	3.11	3.54	+	0.0003	0.0223
cell activation	1063	16	4.66	3.44	+	1.59e-05	0.00212
positive regulation of developmental process	1373	19	6.02	3.16	+	7.36e-06	0.00122
positive regulation of multicellular organismal process	1762	22	7.72	2.85	+	6.23e-06	0.00111
regulation of response to stress	1508	18	6.61	2.72	+	9.12e-05	0.00868
positive regulation of signal transduction	1691	18	7.41	2.43	+	0.000372	0.0264
positive regulation of response to stimulus	2461	29	10.78	2.69	+	4.12e-07	0.000113
positive regulation of cell communication	1842	20	8.07	2.48	+	0.000127	0.0114
positive regulation of signaling	1851	20	8.11	2.47	+	0.000135	0.0119
regulation of intracellular signal transduction	1834	19	8.04	2.36	+	0.000557	0.0346
Unclassified	3156	1	13.83	0.07	-	1.13e-05	0.00171
RNA metabolic process	1685	0	7.38	< 0.01	-	0.000776	0.0432
nucleic acid metabolic process	2289	0	10.03	< 0.01	-	5.8e-05	0.00595
nucleobase-containing compound metabolic process	2804	1	12.29	0.08	-	4.37e-05	0.00463
cellular nitrogen compound metabolic process	3454	3	15.13	0.2	-	0.000174	0.0144
heterocycle metabolic process	2983	1	13.07	0.08	-	2.87e-05	0.00343

## Sheet: INFLAMMATORY
	Homo sapiens (REF)	upload_1 ( Hierarchy NEW! Tips)
GO biological process complete	#	#	expected	Fold Enrichment	+/-	raw P value	FDR
regulation of interleukin-1-mediated signaling pathway	7	2	0.02	98.34	+	0.000293	0.0234
regulation of signal transduction	3154	26	9.16	2.84	+	2.19e-07	0.00012
regulation of cell communication	3540	27	10.28	2.63	+	5.49e-07	0.000236
regulation of cellular process	10981	49	31.9	1.54	+	7.84e-06	0.00164
regulation of biological process	11688	55	33.96	1.62	+	6.66e-09	1.06e-05
biological regulation	12387	56	35.99	1.56	+	2.16e-08	2.46e-05
regulation of signaling	3581	27	10.4	2.6	+	6.93e-07	0.000269
regulation of response to stimulus	4331	32	12.58	2.54	+	4.24e-08	3.74e-05
regulation of entry of bacterium into host cell	7	2	0.02	98.34	+	0.000293	0.0233
cellular response to erythropoietin	7	2	0.02	98.34	+	0.000293	0.0232
response to erythropoietin	8	2	0.02	86.05	+	0.000366	0.0275
response to cytokine	1118	21	3.25	6.47	+	3.18e-12	2.52e-08
response to organic substance	3019	33	8.77	3.76	+	5.19e-13	8.25e-09
response to chemical	4485	35	13.03	2.69	+	1.08e-09	3.43e-06
response to stimulus	8495	45	24.68	1.82	+	2.48e-07	0.000132
cellular response to cytokine stimulus	1027	20	2.98	6.7	+	6.37e-12	3.38e-08
cellular response to organic substance	2391	25	6.95	3.6	+	3.84e-09	6.78e-06
cellular response to chemical stimulus	2926	27	8.5	3.18	+	9.97e-09	1.44e-05
cellular response to stimulus	6703	38	19.47	1.95	+	1.35e-06	0.000438
cellular process	14575	55	42.34	1.3	+	0.000221	0.0185
positive regulation of apoptotic cell clearance	8	2	0.02	86.05	+	0.000366	0.0276
regulation of transport	1877	15	5.45	2.75	+	0.000251	0.0204
regulation of localization	2790	21	8.11	2.59	+	2.27e-05	0.00325
positive regulation of biological process	6214	41	18.05	2.27	+	1.99e-09	4.52e-06
regulation of apoptotic cell clearance	10	2	0.03	68.84	+	0.000535	0.0371
T cell extravasation	8	2	0.02	86.05	+	0.000366	0.0273
immune system process	2806	20	8.15	2.45	+	8.4e-05	0.0085
regulation of toll-like receptor 3 signaling pathway	9	2	0.03	76.49	+	0.000446	0.0324
regulation of immune response	1139	13	3.31	3.93	+	2.07e-05	0.0031
regulation of immune system process	1667	18	4.84	3.72	+	7.74e-07	0.000286
regulation of response to external stimulus	1091	12	3.17	3.79	+	6.46e-05	0.00694
regulation of defense response	769	10	2.23	4.48	+	7.4e-05	0.00779
regulation of response to stress	1508	16	4.38	3.65	+	4.69e-06	0.0011
positive regulation of Wnt signaling pathway, planar cell polarity pathway	9	2	0.03	76.49	+	0.000446	0.0323
regulation of anatomical structure morphogenesis	1077	12	3.13	3.84	+	5.71e-05	0.00654
regulation of developmental process	2592	22	7.53	2.92	+	1.84e-06	0.000561
regulation of multicellular organismal development	2047	16	5.95	2.69	+	0.000191	0.0168
regulation of multicellular organismal process	3147	24	9.14	2.62	+	3.39e-06	0.000899
regulation of Wnt signaling pathway	373	6	1.08	5.54	+	0.000788	0.0499
positive regulation of Wnt signaling pathway	182	5	0.53	9.46	+	0.000208	0.0179
positive regulation of signal transduction	1691	16	4.91	3.26	+	1.96e-05	0.00303
positive regulation of response to stimulus	2461	21	7.15	2.94	+	3.21e-06	0.000865
positive regulation of cell communication	1842	17	5.35	3.18	+	1.39e-05	0.00232
positive regulation of cellular process	5465	38	15.88	2.39	+	3e-09	5.96e-06
positive regulation of signaling	1851	17	5.38	3.16	+	1.48e-05	0.00242
gas homeostasis	10	2	0.03	68.84	+	0.000535	0.0373
chemical homeostasis	1125	11	3.27	3.37	+	0.000373	0.0276
homeostatic process	1658	16	4.82	3.32	+	1.54e-05	0.0025
regulation of biological quality	4073	28	11.83	2.37	+	4.32e-06	0.00107
regulation of glial cell apoptotic process	10	2	0.03	68.84	+	0.000535	0.037
regulation of apoptotic process	1567	18	4.55	3.95	+	3.14e-07	0.000156
regulation of programmed cell death	1587	18	4.61	3.9	+	3.79e-07	0.000167
regulation of cell death	1711	20	4.97	4.02	+	4.15e-08	3.88e-05
detoxification of copper ion	16	3	0.05	64.54	+	2.17e-05	0.00319
detoxification of inorganic compound	18	3	0.05	57.37	+	2.96e-05	0.00396
detoxification	131	4	0.38	10.51	+	0.000635	0.0426
response to toxic substance	520	11	1.51	7.28	+	3.16e-07	0.000152
stress response to copper ion	16	3	0.05	64.54	+	2.17e-05	0.00316
stress response to metal ion	18	3	0.05	57.37	+	2.96e-05	0.00393
response to stress	3580	27	10.4	2.6	+	6.89e-07	0.000274
response to metal ion	375	7	1.09	6.43	+	0.000115	0.0111
response to inorganic substance	540	12	1.57	7.65	+	5.06e-08	4.02e-05
response to copper ion	45	4	0.13	30.6	+	1.22e-05	0.00229
synapse pruning	11	2	0.03	62.58	+	0.000631	0.0425
negative regulation of monooxygenase activity	12	2	0.03	57.37	+	0.000735	0.0479
regulation of metabolic process	6690	34	19.44	1.75	+	0.00015	0.0138
negative regulation of biological process	5333	36	15.49	2.32	+	4.51e-08	3.78e-05
PERK-mediated unfolded protein response	12	2	0.03	57.37	+	0.000735	0.0477
signal transduction	5061	30	14.7	2.04	+	2.9e-05	0.0039
signaling	5393	31	15.67	1.98	+	2.69e-05	0.00375
cell communication	5500	32	15.98	2	+	1.38e-05	0.00234
cellular response to stress	1729	14	5.02	2.79	+	0.00037	0.0275
branching involved in labyrinthine layer morphogenesis	12	2	0.03	57.37	+	0.000735	0.0475
developmental process	5862	30	17.03	1.76	+	0.000487	0.0343
reproductive structure development	427	8	1.24	6.45	+	3.51e-05	0.0045
anatomical structure development	5422	28	15.75	1.78	+	0.000679	0.0448
reproductive system development	431	8	1.25	6.39	+	3.75e-05	0.00473
system development	4424	27	12.85	2.1	+	5.06e-05	0.00609
multicellular organism development	5026	27	14.6	1.85	+	0.000472	0.0336
animal organ development	3197	22	9.29	2.37	+	5.39e-05	0.00635
negative regulation of necroptotic process	12	2	0.03	57.37	+	0.000735	0.0473
regulation of necrotic cell death	27	3	0.08	38.24	+	8.88e-05	0.00894
negative regulation of cell death	1006	14	2.92	4.79	+	9.56e-07	0.000338
negative regulation of cellular process	4754	30	13.81	2.17	+	8.01e-06	0.00161
negative regulation of programmed cell death	917	13	2.66	4.88	+	2.05e-06	0.000615
positive regulation of lipid storage	22	3	0.06	46.94	+	5.08e-05	0.00608
regulation of lipid storage	45	5	0.13	38.24	+	3.31e-07	0.000155
regulation of lipid localization	140	6	0.41	14.75	+	4.07e-06	0.00103
positive regulation of lipid localization	82	5	0.24	20.99	+	5.32e-06	0.00119
cellular response to zinc ion	24	3	0.07	43.02	+	6.44e-05	0.00697
response to zinc ion	55	3	0.16	18.77	+	0.000637	0.0426
cellular zinc ion homeostasis	33	4	0.1	41.72	+	3.92e-06	0.001
cellular divalent inorganic cation homeostasis	478	8	1.39	5.76	+	7.65e-05	0.00795
cellular cation homeostasis	642	9	1.87	4.83	+	0.000101	0.00995
cellular ion homeostasis	656	9	1.91	4.72	+	0.000118	0.0113
cellular chemical homeostasis	757	10	2.2	4.55	+	6.5e-05	0.00694
cellular homeostasis	895	13	2.6	5	+	1.57e-06	0.0005
ion homeostasis	796	9	2.31	3.89	+	0.000486	0.0344
cation homeostasis	712	9	2.07	4.35	+	0.000217	0.0183
divalent inorganic cation homeostasis	499	8	1.45	5.52	+	0.000103	0.01
inorganic ion homeostasis	724	9	2.1	4.28	+	0.000245	0.0201
zinc ion homeostasis	36	4	0.1	38.24	+	5.39e-06	0.00119
transition metal ion homeostasis	131	5	0.38	13.14	+	4.65e-05	0.00564
metal ion homeostasis	632	9	1.84	4.9	+	8.95e-05	0.00895
cellular transition metal ion homeostasis	107	5	0.31	16.08	+	1.83e-05	0.00287
cellular metal ion homeostasis	566	9	1.64	5.47	+	3.88e-05	0.00486
cellular response to cadmium ion	38	4	0.11	36.23	+	6.57e-06	0.00141
response to cadmium ion	64	4	0.19	21.51	+	4.52e-05	0.00553
regulation of macrophage derived foam cell differentiation	29	3	0.08	35.61	+	0.000108	0.0105
cellular response to copper ion	30	3	0.09	34.42	+	0.000119	0.0113
regulation of hormone metabolic process	40	4	0.12	34.42	+	7.93e-06	0.00162
cellular response to interleukin-6	35	3	0.1	29.5	+	0.000182	0.0161
response to interleukin-6	39	3	0.11	26.48	+	0.000245	0.0202
response to cold	49	4	0.14	28.1	+	1.68e-05	0.00267
response to temperature stimulus	184	5	0.53	9.35	+	0.000219	0.0184
response to abiotic stimulus	1162	14	3.38	4.15	+	5.06e-06	0.00115
negative regulation of extrinsic apoptotic signaling pathway via death domain receptors	37	3	0.11	27.91	+	0.000212	0.0181
regulation of extrinsic apoptotic signaling pathway via death domain receptors	56	3	0.16	18.44	+	0.00067	0.0444
negative regulation of apoptotic signaling pathway	229	5	0.67	7.52	+	0.000582	0.0399
negative regulation of signal transduction	1268	14	3.68	3.8	+	1.35e-05	0.00234
negative regulation of cell communication	1367	14	3.97	3.53	+	3.11e-05	0.00405
negative regulation of response to stimulus	1640	18	4.76	3.78	+	6.11e-07	0.000256
negative regulation of signaling	1371	14	3.98	3.51	+	3.21e-05	0.00415
negative regulation of apoptotic process	902	13	2.62	4.96	+	1.71e-06	0.000533
negative regulation of epithelial cell apoptotic process	42	3	0.12	24.59	+	0.000301	0.0237
regulation of epithelial cell apoptotic process	79	5	0.23	21.78	+	4.47e-06	0.00109
negative regulation of leukocyte migration	44	3	0.13	23.47	+	0.000343	0.0263
regulation of leukocyte migration	201	7	0.58	11.99	+	2.3e-06	0.000654
regulation of cell migration	861	11	2.5	4.4	+	3.62e-05	0.0046
regulation of cell motility	926	12	2.69	4.46	+	1.32e-05	0.00236
regulation of cellular component movement	1009	12	2.93	4.09	+	3.05e-05	0.00401
regulation of locomotion	998	12	2.9	4.14	+	2.74e-05	0.00376
negative regulation of immune system process	458	8	1.33	6.01	+	5.71e-05	0.00658
negative regulation of lipid localization	45	3	0.13	22.95	+	0.000365	0.0276
negative regulation of smooth muscle cell proliferation	46	3	0.13	22.45	+	0.000388	0.0285
negative regulation of cell population proliferation	686	12	1.99	6.02	+	6.29e-07	0.000257
regulation of cell population proliferation	1629	16	4.73	3.38	+	1.24e-05	0.00229
regulation of smooth muscle cell proliferation	136	5	0.4	12.65	+	5.52e-05	0.0064
regulation of endothelial cell apoptotic process	49	3	0.14	21.07	+	0.000462	0.0332
response to dsRNA	53	3	0.15	19.48	+	0.000575	0.0396
response to organic cyclic compound	923	13	2.68	4.85	+	2.2e-06	0.000648
response to nitrogen compound	1089	11	3.16	3.48	+	0.000283	0.0228
response to estrogen	77	4	0.22	17.88	+	8.97e-05	0.00892
positive regulation of blood vessel diameter	58	3	0.17	17.8	+	0.000739	0.0474
regulation of blood vessel diameter	138	5	0.4	12.47	+	5.9e-05	0.0067
vascular process in circulatory system	169	6	0.49	12.22	+	1.15e-05	0.00218
regulation of tube diameter	138	5	0.4	12.47	+	5.9e-05	0.00665
regulation of tube size	139	5	0.4	12.38	+	6.1e-05	0.00674
regulation of vasoconstriction	59	3	0.17	17.5	+	0.000775	0.0493
positive regulation of inflammatory response	138	6	0.4	14.97	+	3.75e-06	0.000979
positive regulation of defense response	463	9	1.35	6.69	+	8.16e-06	0.00162
regulation of inflammatory response	341	9	0.99	9.08	+	7.08e-07	0.000268
positive regulation of response to external stimulus	596	10	1.73	5.78	+	8.7e-06	0.00171
response to hydrogen peroxide	118	5	0.34	14.58	+	2.87e-05	0.0039
response to reactive oxygen species	194	6	0.56	10.65	+	2.45e-05	0.00348
response to oxygen-containing compound	1599	20	4.65	4.31	+	1.35e-08	1.65e-05
response to oxidative stress	390	7	1.13	6.18	+	0.000146	0.0135
response to drug	1019	14	2.96	4.73	+	1.11e-06	0.000368
response to antibiotic	316	6	0.92	6.54	+	0.000334	0.0259
cellular response to lipopolysaccharide	194	8	0.56	14.19	+	1.19e-07	8.22e-05
cellular response to oxygen-containing compound	1072	12	3.11	3.85	+	5.47e-05	0.00639
response to lipopolysaccharide	325	10	0.94	10.59	+	3.99e-08	3.97e-05
response to lipid	867	18	2.52	7.15	+	3.36e-11	1.34e-07
response to molecule of bacterial origin	341	10	0.99	10.09	+	6.18e-08	4.68e-05
response to bacterium	701	15	2.04	7.37	+	1.34e-09	3.55e-06
response to other organism	1327	17	3.86	4.41	+	1.6e-07	0.000106
response to external biotic stimulus	1329	17	3.86	4.4	+	1.64e-07	0.000104
response to external stimulus	2443	19	7.1	2.68	+	4.16e-05	0.00516
response to biotic stimulus	1353	17	3.93	4.32	+	2.1e-07	0.00012
multi-organism process	2832	22	8.23	2.67	+	7.91e-06	0.00163
cellular response to lipid	529	10	1.54	6.51	+	3.1e-06	0.00085
cellular response to molecule of bacterial origin	203	8	0.59	13.56	+	1.66e-07	0.000102
cellular response to biotic stimulus	227	8	0.66	12.13	+	3.78e-07	0.000172
response to glucocorticoid	148	6	0.43	13.95	+	5.53e-06	0.0012
response to corticosteroid	164	6	0.48	12.59	+	9.74e-06	0.00187
response to steroid hormone	330	7	0.96	7.3	+	5.25e-05	0.00623
response to hormone	915	11	2.66	4.14	+	6.23e-05	0.00684
response to endogenous stimulus	1503	13	4.37	2.98	+	0.000334	0.0258
cellular response to interleukin-1	176	7	0.51	13.69	+	9.8e-07	0.000339
response to interleukin-1	201	7	0.58	11.99	+	2.3e-06	0.000666
regulation of cytokine biosynthetic process	107	4	0.31	12.87	+	0.000303	0.0237
regulation of biosynthetic process	4264	26	12.39	2.1	+	8.05e-05	0.00831
regulation of cellular biosynthetic process	4185	25	12.16	2.06	+	0.00016	0.0146
regulation of cellular metabolic process	6216	31	18.06	1.72	+	0.000612	0.0414
regulation of cytokine production	711	9	2.07	4.36	+	0.000215	0.0183
regulation of primary metabolic process	6023	31	17.5	1.77	+	0.00031	0.0242
regulation of adaptive immune response based on somatic recombination of immune receptors built from immunoglobulin superfamily domains	148	5	0.43	11.63	+	8.13e-05	0.00829
regulation of adaptive immune response	163	5	0.47	10.56	+	0.000126	0.0118
myeloid leukocyte migration	129	4	0.37	10.67	+	0.000601	0.0408
positive regulation of leukocyte migration	135	4	0.39	10.2	+	0.000709	0.0464
positive regulation of immune system process	1150	14	3.34	4.19	+	4.5e-06	0.00108
positive regulation of cell migration	511	8	1.48	5.39	+	0.000121	0.0114
positive regulation of cell motility	537	8	1.56	5.13	+	0.000169	0.0152
positive regulation of cellular component movement	553	8	1.61	4.98	+	0.000205	0.0177
positive regulation of locomotion	568	8	1.65	4.85	+	0.000245	0.02
positive regulation of small molecule metabolic process	138	4	0.4	9.98	+	0.000768	0.049
positive regulation of metabolic process	3650	27	10.6	2.55	+	1.02e-06	0.000345
cellular response to tumor necrosis factor	242	7	0.7	9.96	+	7.53e-06	0.0016
response to tumor necrosis factor	269	7	0.78	8.96	+	1.47e-05	0.00243
positive regulation of vasculature development	188	5	0.55	9.15	+	0.000241	0.02
positive regulation of multicellular organismal process	1762	20	5.12	3.91	+	6.73e-08	4.86e-05
positive regulation of developmental process	1373	17	3.99	4.26	+	2.59e-07	0.000133
regulation of vasculature development	324	8	0.94	8.5	+	5e-06	0.00115
positive regulation of DNA-binding transcription factor activity	265	7	0.77	9.09	+	1.34e-05	0.00233
regulation of DNA-binding transcription factor activity	430	9	1.25	7.2	+	4.55e-06	0.00108
inflammatory response	500	12	1.45	8.26	+	2.22e-08	2.35e-05
defense response	1342	17	3.9	4.36	+	1.88e-07	0.000111
regulation of angiogenesis	293	7	0.85	8.22	+	2.51e-05	0.00353
gonad development	212	5	0.62	8.12	+	0.000413	0.0303
development of primary sexual characteristics	218	5	0.63	7.89	+	0.000468	0.0335
cellular response to toxic substance	215	5	0.62	8	+	0.00044	0.0321
positive regulation of leukocyte cell-cell adhesion	219	5	0.64	7.86	+	0.000477	0.0339
regulation of leukocyte cell-cell adhesion	302	6	0.88	6.84	+	0.000263	0.0213
regulation of cell adhesion	684	9	1.99	4.53	+	0.000161	0.0147
regulation of leukocyte proliferation	229	5	0.67	7.52	+	0.000582	0.0397
humoral immune response	372	8	1.08	7.4	+	1.34e-05	0.00236
aging	282	6	0.82	7.32	+	0.000184	0.0162
response to hypoxia	343	7	1	7.02	+	6.66e-05	0.00706
response to decreased oxygen levels	354	7	1.03	6.81	+	8.09e-05	0.0083
response to oxygen levels	378	7	1.1	6.37	+	0.000121	0.0114
cytokine-mediated signaling pathway	692	14	2.01	6.96	+	1.04e-08	1.38e-05
cell surface receptor signaling pathway	2417	20	7.02	2.85	+	9.61e-06	0.00186
angiogenesis	319	6	0.93	6.47	+	0.000351	0.0268
blood vessel morphogenesis	411	8	1.19	6.7	+	2.69e-05	0.00372
blood vessel development	494	9	1.44	6.27	+	1.36e-05	0.00232
vasculature development	516	9	1.5	6	+	1.9e-05	0.00297
cardiovascular system development	526	9	1.53	5.89	+	2.21e-05	0.00319
circulatory system development	872	10	2.53	3.95	+	0.000205	0.0178
tube morphogenesis	659	10	1.91	5.22	+	2.05e-05	0.0031
tube development	855	10	2.48	4.03	+	0.000175	0.0156
anatomical structure formation involved in morphogenesis	884	10	2.57	3.89	+	0.000228	0.019
positive regulation of cytokine production	462	8	1.34	5.96	+	6.06e-05	0.00674
regulation of lipid metabolic process	410	7	1.19	5.88	+	0.000197	0.0172
response to peptide	478	8	1.39	5.76	+	7.65e-05	0.00801
response to organonitrogen compound	1005	11	2.92	3.77	+	0.000142	0.0132
positive regulation of apoptotic process	656	10	1.91	5.25	+	1.97e-05	0.00301
positive regulation of programmed cell death	661	10	1.92	5.21	+	2.1e-05	0.00312
positive regulation of cell death	712	12	2.07	5.8	+	9.25e-07	0.000334
regulation of leukocyte activation	603	9	1.75	5.14	+	6.28e-05	0.00684
regulation of cell activation	643	9	1.87	4.82	+	0.000102	0.01
positive regulation of intracellular signal transduction	1026	11	2.98	3.69	+	0.00017	0.0153
regulation of intracellular signal transduction	1834	17	5.33	3.19	+	1.31e-05	0.00239
positive regulation of cell differentiation	978	10	2.84	3.52	+	0.000504	0.0353
positive regulation of cellular biosynthetic process	2007	17	5.83	2.92	+	4.17e-05	0.00514
positive regulation of biosynthetic process	2039	18	5.92	3.04	+	1.31e-05	0.00237
positive regulation of cellular metabolic process	3344	25	9.72	2.57	+	2.71e-06	0.000757
positive regulation of cellular protein metabolic process	1616	13	4.69	2.77	+	0.000664	0.0442
positive regulation of protein metabolic process	1722	14	5	2.8	+	0.000355	0.027
positive regulation of nitrogen compound metabolic process	3203	23	9.31	2.47	+	1.66e-05	0.00266
positive regulation of macromolecule metabolic process	3375	23	9.81	2.35	+	6.03e-05	0.00676
regulation of transcription by RNA polymerase II	2294	16	6.66	2.4	+	0.000685	0.045
