# Supplementary material for: SFRP4+ stromal cell subpopulation with IGF1 signaling in human endometrial regeneration
Source: Cell Discov. 2022 Sep 27;8:95. doi: 10.1038/s41421-022-00438-7 (PMC9512788; doi:10.1038/s41421-022-00438-7)
Supplement: Supplementary file 8 — Supplementary Table S8 [file 41421_2022_438_MOESM8_ESM.xlsx]

## Sheet: INFLAMMATORY
	p_val	avg_logFC	pct.1	pct.2	p_val_adj
RPS17	2.42e-223	2.50096	0.996	0.538	4.84e-220
ICAM1	1.64e-108	1.23221	0.935	0.586	3.29e-105
STC1	8.99e-45	1.20436	0.666	0.307	1.8e-41
INSIG1	1.85e-95	1.05904	0.908	0.628	3.69e-92
CCL2	1.65e-51	1.04838	0.95	0.765	3.3e-48
NFKBIA	2.58e-79	0.982881	0.997	0.99	5.16e-76
CSF3	1.56e-54	0.935261	0.651	0.303	3.12e-51
TM4SF1	7.22e-56	0.901353	0.997	1	1.44e-52
SELE	2.71e-27	0.88731	0.784	0.579	5.41e-24
SOD2	7.59e-50	0.875033	0.961	0.904	1.52e-46
ADAMTS4	2.71e-86	0.854569	0.796	0.339	5.43e-83
RND1	3.81e-69	0.849532	0.877	0.501	7.62e-66
IGFBP5	8.3e-31	0.827254	0.899	0.772	1.66e-27
PNP	2.34e-77	0.822776	0.858	0.595	4.68e-74
IER3	7.37e-61	0.720832	0.981	0.905	1.47e-57
HMOX1	3.5e-22	0.669448	0.524	0.316	6.99e-19
VCAM1	2.59e-23	0.642343	0.729	0.563	5.19e-20
ARID5B	1.17e-47	0.636813	0.848	0.649	2.34e-44
CYTOR	1.89e-27	0.630281	0.78	0.62	3.78e-24
TAGLN	1.98e-07	0.610177	0.996	0.989	0.000395459
CCDC80	5.49e-56	0.604738	0.724	0.343	1.1e-52
CLEC2B	4.09e-40	0.595256	0.962	0.866	8.18e-37
HES1	1.09e-18	0.577524	0.994	0.99	2.18e-15
RALGDS	6.84e-62	0.568337	0.856	0.543	1.37e-58
RGS16	4.73e-27	0.564899	0.796	0.529	9.47e-24
CDKN1A	3.52e-49	0.564585	0.986	0.922	7.03e-46
PLAUR	1.12e-46	0.562435	0.802	0.54	2.25e-43
GADD45A	7.32e-52	0.557706	0.955	0.812	1.46e-48
GJA1	5.58e-35	0.552423	0.886	0.752	1.12e-31
HMGA1	1.16e-52	0.53951	0.695	0.362	2.33e-49
UPP1	3.38e-32	0.537163	0.746	0.543	6.76e-29
SPP1	3.26e-29	0.52969	0.407	0.129	6.53e-26
FOSL1	4.11e-54	0.529292	0.631	0.266	8.23e-51
RCAN1	1.07e-18	0.519064	0.804	0.677	2.15e-15
ADAMTS9	5.61e-31	0.511632	0.827	0.659	1.12e-27
C11orf96	5.62e-23	0.498247	0.991	0.959	1.12e-19
EMP1	8.44e-25	0.495341	0.98	0.976	1.69e-21
SFRP4	9.2e-09	0.494666	0.964	0.936	1.84e-05
MYH11	2.48e-25	0.49075	0.779	0.577	4.95e-22
GEM	5.89e-31	0.490105	0.735	0.491	1.18e-27
TGM2	2.84e-46	0.489662	0.935	0.768	5.68e-43
SOX7	6.54e-38	0.482716	0.808	0.53	1.31e-34
DCN	4.49e-07	0.476337	0.805	0.718	0.00089742
PDLIM1	3.74e-35	0.465437	0.966	0.948	7.48e-32
TNFAIP3	3.01e-35	0.461612	0.928	0.829	6.01e-32
FLT1	2.62e-33	0.451053	0.887	0.723	5.25e-30
IL6	0.00172783	0.448327	0.452	0.385	1
TMEM70	3.25e-26	0.43558	0.862	0.718	6.49e-23
SOX4	7.41e-22	0.431938	0.956	0.896	1.48e-18
COL1A1	0.000409804	0.427687	0.959	0.936	0.819608
TPM1	1.92e-10	0.415683	0.936	0.873	3.84e-07
NCOA7	1.12e-27	0.412422	0.964	0.879	2.25e-24
HSPA1A	5.85e-08	0.411729	0.997	0.997	0.000116997
DES	3.61e-09	0.400868	0.824	0.728	7.22e-06
TIMP1	1.24e-15	0.393324	0.994	0.972	2.47e-12
MYLK	2.19e-08	0.388174	0.832	0.739	4.38e-05
THBD	1.33e-16	0.382467	0.878	0.793	2.66e-13
TPM2	2.4e-07	0.382021	0.985	0.956	0.000479868
CNN1	1.41e-07	0.372091	0.857	0.794	0.000281945
GADD45G	5.88e-17	0.36913	0.788	0.633	1.18e-13
DSTN	4.1e-39	0.362804	0.995	0.992	8.21e-36
MAP2K3	1e-32	0.360297	0.721	0.457	2e-29
PTPRE	1.51e-11	0.35739	0.594	0.478	3.02e-08
TNFRSF12A	9.84e-24	0.353899	0.73	0.556	1.97e-20
HIF1A	2.65e-16	0.351922	0.912	0.884	5.31e-13
MYL9	1.22e-05	0.350975	0.989	0.972	0.0244713
ZNF385D	1.13e-15	0.343322	0.68	0.566	2.26e-12
CCL21	7.83e-08	0.340632	0.504	0.568	0.000156618
G0S2	8.29e-36	0.340506	0.59	0.352	1.66e-32
AKAP12	1.58e-22	0.339781	0.666	0.457	3.15e-19
SFRP1	2.53e-40	0.33858	0.638	0.374	5.05e-37
MEDAG	2.09e-23	0.336735	0.518	0.3	4.17e-20
NFATC2	7.05e-25	0.331134	0.716	0.514	1.41e-21
CXCL3	0.000164384	0.329951	0.624	0.529	0.328769
NDRG1	5.2e-18	0.328772	0.861	0.773	1.04e-14
BIRC3	1.57e-09	0.324064	0.731	0.675	3.14e-06
ABL2	1.06e-16	0.314695	0.736	0.605	2.12e-13
CD55	1.88e-14	0.306867	0.856	0.754	3.75e-11
ADGRG1	9.39e-19	0.298866	0.632	0.442	1.88e-15
ADIRF	1.4e-10	0.298451	0.98	0.958	2.81e-07
CRYAB	1.46e-12	0.29486	0.812	0.697	2.92e-09
KIAA0040	9.82e-22	0.285699	0.642	0.47	1.96e-18
OGN	4.45e-18	0.285543	0.624	0.467	8.91e-15
HBEGF	1.93e-15	0.27983	0.791	0.607	3.86e-12
CALD1	4.23e-08	0.278987	0.985	0.969	8.46e-05
CD59	6.11e-15	0.270268	0.994	0.99	1.22e-11
MAST4	2.19e-13	0.2636	0.829	0.732	4.39e-10
DLC1	3.08e-17	0.262212	0.92	0.812	6.16e-14
MGP	7.12e-08	0.261187	0.994	0.977	0.000142486
MSX1	8.98e-09	0.259684	0.751	0.68	1.8e-05
SLC2A3	1.32e-13	0.257264	0.976	0.891	2.63e-10
SVIL	1.01e-17	0.257194	0.721	0.555	2.01e-14
CD200	1.63e-11	0.253487	0.874	0.808	3.25e-08
S100A10	1.5e-06	0.253332	0.992	0.987	0.00300349
PCAT19	8.99e-16	0.251405	0.984	0.966	1.8e-12
NFKB1	1.32e-22	0.250287	0.798	0.638	2.64e-19
CLDN4	6.43e-19	-0.251518	0.867	0.91	1.29e-15
SMS	1.96e-18	-0.252188	0.672	0.812	3.93e-15
NNMT	4.97e-11	-0.255254	0.97	0.977	9.93e-08
HBA1	2.76e-78	-0.255771	0.286	0.633	5.53e-75
SEC14L1	2.49e-22	-0.256925	0.755	0.873	4.97e-19
HMGB3	7.41e-42	-0.256996	0.536	0.721	1.48e-38
TIE1	2.83e-20	-0.257189	0.755	0.829	5.67e-17
HLA-DQA1	1.57e-12	-0.260007	0.613	0.666	3.14e-09
APOE	1.05e-49	-0.260306	0.76	0.917	2.1e-46
NEDD9	2.94e-16	-0.267138	0.896	0.93	5.87e-13
FTH1	4.38e-69	-0.267244	1	1	8.75e-66
VWA1	1.51e-14	-0.267497	0.795	0.85	3.02e-11
NR5A2	3.76e-22	-0.272411	0.602	0.741	7.51e-19
PART1	3.35e-38	-0.275185	0.481	0.732	6.71e-35
PAPSS1	2.13e-36	-0.275715	0.577	0.763	4.26e-33
ALPL	6.94e-75	-0.277025	0.234	0.635	1.39e-71
GIMAP4	2.4e-18	-0.278179	0.814	0.868	4.8e-15
OCIAD2	1.49e-15	-0.279918	0.809	0.853	2.99e-12
SGK1	8.7e-14	-0.281541	0.735	0.843	1.74e-10
C1orf122	2.05e-29	-0.282503	0.712	0.83	4.11e-26
CD53	1.37e-25	-0.282725	0.541	0.669	2.74e-22
ISG15	1.11e-24	-0.283425	0.864	0.946	2.21e-21
TAP2	8.32e-55	-0.283719	0.371	0.731	1.66e-51
NOSTRIN	9.63e-19	-0.284508	0.724	0.817	1.93e-15
ZFP36	2.28e-21	-0.292252	0.999	1	4.56e-18
ROBO4	2.01e-19	-0.292695	0.652	0.757	4.02e-16
SORBS2	5.23e-18	-0.295158	0.71	0.796	1.05e-14
HIST1H2AC	2.52e-34	-0.295383	0.549	0.716	5.05e-31
SMAD1	4.19e-21	-0.297001	0.803	0.865	8.39e-18
TSTD1	4.67e-73	-0.297113	0.387	0.701	9.35e-70
PLLP	8.19e-29	-0.297289	0.548	0.705	1.64e-25
GNG11	1.66e-40	-0.297302	0.994	1	3.33e-37
ATP6V1G1	5.9e-35	-0.297673	0.951	0.979	1.18e-31
LIPA	6.08e-28	-0.299597	0.58	0.75	1.22e-24
ENG	5.22e-22	-0.300474	0.861	0.925	1.04e-18
ATOH8	2.31e-45	-0.300532	0.279	0.587	4.62e-42
SPRY1	8.75e-15	-0.301862	0.91	0.967	1.75e-11
LAPTM4B	2.83e-25	-0.303827	0.776	0.878	5.67e-22
APLNR	7.53e-10	-0.304492	0.552	0.628	1.51e-06
SYNGR2	4.54e-27	-0.307099	0.774	0.866	9.08e-24
HLA-B	2.45e-59	-0.307638	1	1	4.91e-56
CRACR2B	9.92e-35	-0.308539	0.5	0.723	1.98e-31
SPINT2	2.26e-62	-0.314693	0.471	0.768	4.52e-59
IFI6	9.44e-18	-0.317857	0.864	0.92	1.89e-14
NPDC1	1.49e-35	-0.318803	0.96	0.987	2.98e-32
APOPT1	5.3e-41	-0.321821	0.606	0.829	1.06e-37
RNF144B	9.86e-32	-0.322041	0.497	0.656	1.97e-28
C1orf115	2.38e-26	-0.324151	0.649	0.752	4.75e-23
TMEM88	2.11e-18	-0.326451	0.785	0.835	4.23e-15
CTSD	7.69e-34	-0.328699	0.717	0.868	1.54e-30
CLDN3	1.23e-39	-0.329504	0.665	0.814	2.45e-36
ACSL5	2.66e-48	-0.330376	0.476	0.765	5.33e-45
INSR	1.62e-08	-0.336252	0.681	0.77	3.23e-05
HPGD	4.69e-67	-0.337558	0.378	0.675	9.38e-64
ABCG2	1.86e-18	-0.338925	0.621	0.741	3.72e-15
EHD4	7.75e-29	-0.340767	0.697	0.848	1.55e-25
BST2	2.56e-35	-0.341353	0.955	0.982	5.13e-32
TPD52L1	1.11e-30	-0.341501	0.707	0.869	2.22e-27
GNLY	3.23e-81	-0.341768	0.356	0.724	6.47e-78
TMED3	5e-46	-0.342151	0.624	0.817	1e-42
PTGDS	1.36e-53	-0.343889	0.769	0.945	2.72e-50
ICAM2	2.1e-23	-0.344495	0.858	0.915	4.2e-20
ADCY4	2.15e-32	-0.353257	0.712	0.845	4.29e-29
RASIP1	1.83e-41	-0.353523	0.668	0.838	3.67e-38
PLVAP	4.42e-18	-0.354671	0.785	0.866	8.84e-15
VWF	1.16e-26	-0.356306	0.827	0.925	2.31e-23
MMRN2	1.03e-30	-0.35889	0.753	0.845	2.06e-27
RAMP2	2.78e-34	-0.359181	0.994	1	5.57e-31
TMCC3	2.77e-43	-0.360441	0.433	0.713	5.55e-40
ASRGL1	8.24e-51	-0.362581	0.577	0.819	1.65e-47
STX18	1.38e-73	-0.365985	0.397	0.767	2.75e-70
RCN2	2.31e-42	-0.368786	0.672	0.889	4.62e-39
EGR2	1.12e-56	-0.370614	0.305	0.666	2.24e-53
MPZL2	6.41e-34	-0.372899	0.624	0.816	1.28e-30
KANK3	5.92e-38	-0.374858	0.666	0.835	1.18e-34
TIAM1	2.17e-29	-0.38055	0.533	0.711	4.34e-26
EGFL7	1.61e-41	-0.381438	0.926	0.974	3.23e-38
GIMAP7	1.55e-29	-0.390013	0.749	0.874	3.09e-26
SOCS3	1.66e-24	-0.390046	0.972	0.99	3.31e-21
KCTD12	1.63e-09	-0.390795	0.678	0.763	3.26e-06
PSMB9	6.69e-46	-0.395237	0.871	0.946	1.34e-42
TSPAN13	8.06e-33	-0.397708	0.773	0.896	1.61e-29
GPR146	4.18e-25	-0.400636	0.523	0.675	8.36e-22
IFI27	6.94e-43	-0.401884	0.996	1	1.39e-39
PLK2	2.29e-26	-0.407418	0.745	0.856	4.58e-23
MGST2	2.91e-47	-0.410515	0.935	0.971	5.82e-44
NUAK1	8.87e-37	-0.414236	0.704	0.819	1.77e-33
TIMP3	1.21e-16	-0.414958	0.935	0.962	2.41e-13
HLA-DPB1	1e-33	-0.417189	0.859	0.936	2e-30
HERPUD1	8.4e-48	-0.424006	0.822	0.94	1.68e-44
ITM2A	1.3e-25	-0.427868	0.893	0.905	2.6e-22
SLPI	1.55e-82	-0.43236	0.504	0.809	3.1e-79
CKB	5.96e-71	-0.439123	0.807	0.961	1.19e-67
CYYR1	3.58e-48	-0.444485	0.851	0.931	7.16e-45
HLA-DMA	6.99e-42	-0.445802	0.729	0.873	1.4e-38
CD320	8.91e-33	-0.448678	0.832	0.915	1.78e-29
CLU	2.64e-06	-0.44883	0.858	0.865	0.00527279
PIK3R3	9.69e-50	-0.451092	0.384	0.732	1.94e-46
TMEM141	7.17e-60	-0.452238	0.692	0.869	1.43e-56
CLEC3B	2.63e-37	-0.458177	0.618	0.788	5.26e-34
CEBPD	2.69e-30	-0.459209	0.981	1	5.38e-27
LRRC26	1.69e-133	-0.460786	0.258	0.772	3.38e-130
LEPR	8.46e-52	-0.463291	0.882	0.966	1.69e-48
ADAM15	1.67e-45	-0.464912	0.663	0.85	3.34e-42
HLA-A	4.72e-87	-0.473265	1	1	9.44e-84
ELF3	3.17e-76	-0.47707	0.593	0.858	6.33e-73
TLE1	1.52e-55	-0.478568	0.629	0.866	3.05e-52
CNDP2	7.12e-70	-0.47904	0.636	0.878	1.42e-66
ENTPD1	6.43e-48	-0.479956	0.779	0.881	1.29e-44
TMEM101	4.09e-82	-0.482011	0.528	0.863	8.18e-79
SMIM22	3.42e-110	-0.487552	0.415	0.804	6.84e-107
APOLD1	4.52e-28	-0.488631	0.523	0.755	9.04e-25
CYB5A	2.18e-67	-0.493242	0.798	0.931	4.36e-64
C10orf10	7.27e-21	-0.495412	0.72	0.809	1.45e-17
BCAM	3.61e-74	-0.497279	0.946	0.989	7.21e-71
NDUFC2	9.05e-75	-0.505604	0.883	0.974	1.81e-71
CITED4	7.65e-53	-0.506865	0.746	0.904	1.53e-49
HLA-DRB1	3.01e-43	-0.507419	0.912	0.967	6.01e-40
PDK4	3.69e-36	-0.510955	0.501	0.767	7.37e-33
SLC9A3R2	2.48e-28	-0.512471	0.926	0.969	4.95e-25
STMN1	2.13e-57	-0.513492	0.77	0.946	4.25e-54
CD74	1.55e-52	-0.516499	0.996	1	3.11e-49
FAM107A	5.35e-40	-0.522105	0.692	0.84	1.07e-36
KRT18	7.08e-75	-0.522809	0.631	0.917	1.42e-71
CST1	1.88e-140	-0.523533	0.269	0.796	3.76e-137
IDH1	4.5e-99	-0.523744	0.521	0.866	9e-96
MT1M	4.33e-32	-0.526108	0.538	0.759	8.65e-29
HBB	5.92e-146	-0.531581	0.196	0.806	1.18e-142
CYBA	1.02e-70	-0.537968	0.78	0.941	2.05e-67
AQP1	2.88e-27	-0.53832	0.878	0.933	5.76e-24
KRT19	6.67e-95	-0.543223	0.564	0.917	1.33e-91
MUC1	9.08e-123	-0.54755	0.392	0.832	1.82e-119
HLA-DQA2	1.69e-100	-0.551853	0.205	0.664	3.37e-97
CYR61	2.84e-37	-0.554477	0.849	0.953	5.69e-34
HBA2	1.05e-152	-0.564528	0.227	0.817	2.1e-149
HYAL2	5.41e-49	-0.56485	0.686	0.886	1.08e-45
LIFR	2.29e-44	-0.566637	0.849	0.922	4.58e-41
SOX18	1.21e-61	-0.573059	0.697	0.861	2.42e-58
SIK1	6.57e-115	-0.577831	0.349	0.856	1.31e-111
RCN1	1.03e-84	-0.578925	0.819	0.964	2.06e-81
DDIT4	4.3e-34	-0.581509	0.737	0.868	8.6e-31
IGFBP2	1.17e-85	-0.59993	0.913	0.993	2.35e-82
RGCC	2.3e-05	-0.602573	0.878	0.853	0.0459836
NOTCH4	2.56e-72	-0.60323	0.472	0.842	5.13e-69
HLA-DRA	6.16e-57	-0.620258	0.93	0.989	1.23e-53
LPAR6	9.87e-78	-0.644681	0.741	0.933	1.97e-74
GSN	3.07e-69	-0.666167	0.972	0.99	6.14e-66
CD81	5.2e-100	-0.697225	0.93	0.987	1.04e-96
APCDD1	2.37e-81	-0.700767	0.602	0.865	4.74e-78
EDN1	2.26e-44	-0.705763	0.692	0.842	4.53e-41
GIMAP5	1.38e-136	-0.71968	0.319	0.853	2.77e-133
CLEC14A	1.85e-94	-0.729283	0.751	0.964	3.71e-91
KRT8	9.15e-130	-0.735388	0.666	0.946	1.83e-126
TSC22D3	2.53e-87	-0.776131	0.618	0.909	5.07e-84
COX6A1P2	3.82e-172	-0.819896	0.459	0.918	7.63e-169
CLDN5	4.44e-54	-0.824537	0.778	0.945	8.88e-51
KLF2	9.29e-101	-0.863056	0.936	0.993	1.86e-97
WDR74	6.46e-96	-0.887497	0.505	0.85	1.29e-92
MT1X	1.06e-45	-1.07349	0.775	0.9	2.12e-42
SCGB2A1	4.87e-183	-1.09925	0.696	0.99	9.74e-180
SDPR	1.01e-120	-1.10471	0.737	0.976	2.02e-117
HLA-C	5.84e-171	-1.18777	0.954	1	1.17e-167
SCGB1D2	7.3e-189	-1.28624	0.688	0.993	1.46e-185
WFDC2	1.01e-195	-1.29056	0.758	0.995	2.01e-192
SCGB1D4	7.28e-215	-1.29255	0.509	0.993	1.46e-211
CTGF	1.79e-79	-1.31818	0.863	0.976	3.58e-76

## Sheet: SECRETORY
	p_val	avg_logFC	pct.1	pct.2	p_val_adj
CTGF	1.79e-79	1.31818	0.976	0.863	3.58e-76
SCGB1D4	7.28e-215	1.29255	0.993	0.509	1.46e-211
WFDC2	1.01e-195	1.29056	0.995	0.758	2.01e-192
SCGB1D2	7.3e-189	1.28624	0.993	0.688	1.46e-185
HLA-C	5.84e-171	1.18777	1	0.954	1.17e-167
SDPR	1.01e-120	1.10471	0.976	0.737	2.02e-117
SCGB2A1	4.87e-183	1.09925	0.99	0.696	9.74e-180
MT1X	1.06e-45	1.07349	0.9	0.775	2.12e-42
WDR74	6.46e-96	0.887497	0.85	0.505	1.29e-92
KLF2	9.29e-101	0.863056	0.993	0.936	1.86e-97
CLDN5	4.44e-54	0.824537	0.945	0.778	8.88e-51
COX6A1P2	3.82e-172	0.819896	0.918	0.459	7.63e-169
TSC22D3	2.53e-87	0.776131	0.909	0.618	5.07e-84
KRT8	9.15e-130	0.735388	0.946	0.666	1.83e-126
CLEC14A	1.85e-94	0.729283	0.964	0.751	3.71e-91
GIMAP5	1.38e-136	0.71968	0.853	0.319	2.77e-133
EDN1	2.26e-44	0.705763	0.842	0.692	4.53e-41
APCDD1	2.37e-81	0.700767	0.865	0.602	4.74e-78
CD81	5.2e-100	0.697225	0.987	0.93	1.04e-96
GSN	3.07e-69	0.666167	0.99	0.972	6.14e-66
LPAR6	9.87e-78	0.644681	0.933	0.741	1.97e-74
HLA-DRA	6.16e-57	0.620258	0.989	0.93	1.23e-53
NOTCH4	2.56e-72	0.60323	0.842	0.472	5.13e-69
RGCC	2.3e-05	0.602573	0.853	0.878	0.0459836
IGFBP2	1.17e-85	0.59993	0.993	0.913	2.35e-82
DDIT4	4.3e-34	0.581509	0.868	0.737	8.6e-31
RCN1	1.03e-84	0.578925	0.964	0.819	2.06e-81
SIK1	6.57e-115	0.577831	0.856	0.349	1.31e-111
SOX18	1.21e-61	0.573059	0.861	0.697	2.42e-58
LIFR	2.29e-44	0.566637	0.922	0.849	4.58e-41
HYAL2	5.41e-49	0.56485	0.886	0.686	1.08e-45
HBA2	1.05e-152	0.564528	0.817	0.227	2.1e-149
CYR61	2.84e-37	0.554477	0.953	0.849	5.69e-34
HLA-DQA2	1.69e-100	0.551853	0.664	0.205	3.37e-97
MUC1	9.08e-123	0.54755	0.832	0.392	1.82e-119
KRT19	6.67e-95	0.543223	0.917	0.564	1.33e-91
AQP1	2.88e-27	0.53832	0.933	0.878	5.76e-24
CYBA	1.02e-70	0.537968	0.941	0.78	2.05e-67
HBB	5.92e-146	0.531581	0.806	0.196	1.18e-142
MT1M	4.33e-32	0.526108	0.759	0.538	8.65e-29
IDH1	4.5e-99	0.523744	0.866	0.521	9e-96
CST1	1.88e-140	0.523533	0.796	0.269	3.76e-137
KRT18	7.08e-75	0.522809	0.917	0.631	1.42e-71
FAM107A	5.35e-40	0.522105	0.84	0.692	1.07e-36
CD74	1.55e-52	0.516499	1	0.996	3.11e-49
STMN1	2.13e-57	0.513492	0.946	0.77	4.25e-54
SLC9A3R2	2.48e-28	0.512471	0.969	0.926	4.95e-25
PDK4	3.69e-36	0.510955	0.767	0.501	7.37e-33
HLA-DRB1	3.01e-43	0.507419	0.967	0.912	6.01e-40
CITED4	7.65e-53	0.506865	0.904	0.746	1.53e-49
NDUFC2	9.05e-75	0.505604	0.974	0.883	1.81e-71
BCAM	3.61e-74	0.497279	0.989	0.946	7.21e-71
C10orf10	7.27e-21	0.495412	0.809	0.72	1.45e-17
CYB5A	2.18e-67	0.493242	0.931	0.798	4.36e-64
APOLD1	4.52e-28	0.488631	0.755	0.523	9.04e-25
SMIM22	3.42e-110	0.487552	0.804	0.415	6.84e-107
TMEM101	4.09e-82	0.482011	0.863	0.528	8.18e-79
ENTPD1	6.43e-48	0.479956	0.881	0.779	1.29e-44
CNDP2	7.12e-70	0.47904	0.878	0.636	1.42e-66
TLE1	1.52e-55	0.478568	0.866	0.629	3.05e-52
ELF3	3.17e-76	0.47707	0.858	0.593	6.33e-73
HLA-A	4.72e-87	0.473265	1	1	9.44e-84
ADAM15	1.67e-45	0.464912	0.85	0.663	3.34e-42
LEPR	8.46e-52	0.463291	0.966	0.882	1.69e-48
LRRC26	1.69e-133	0.460786	0.772	0.258	3.38e-130
CEBPD	2.69e-30	0.459209	1	0.981	5.38e-27
CLEC3B	2.63e-37	0.458177	0.788	0.618	5.26e-34
TMEM141	7.17e-60	0.452238	0.869	0.692	1.43e-56
PIK3R3	9.69e-50	0.451092	0.732	0.384	1.94e-46
CLU	2.64e-06	0.44883	0.865	0.858	0.00527279
CD320	8.91e-33	0.448678	0.915	0.832	1.78e-29
HLA-DMA	6.99e-42	0.445802	0.873	0.729	1.4e-38
CYYR1	3.58e-48	0.444485	0.931	0.851	7.16e-45
CKB	5.96e-71	0.439123	0.961	0.807	1.19e-67
SLPI	1.55e-82	0.43236	0.809	0.504	3.1e-79
ITM2A	1.3e-25	0.427868	0.905	0.893	2.6e-22
HERPUD1	8.4e-48	0.424006	0.94	0.822	1.68e-44
HLA-DPB1	1e-33	0.417189	0.936	0.859	2e-30
TIMP3	1.21e-16	0.414958	0.962	0.935	2.41e-13
NUAK1	8.87e-37	0.414236	0.819	0.704	1.77e-33
MGST2	2.91e-47	0.410515	0.971	0.935	5.82e-44
PLK2	2.29e-26	0.407418	0.856	0.745	4.58e-23
IFI27	6.94e-43	0.401884	1	0.996	1.39e-39
GPR146	4.18e-25	0.400636	0.675	0.523	8.36e-22
TSPAN13	8.06e-33	0.397708	0.896	0.773	1.61e-29
PSMB9	6.69e-46	0.395237	0.946	0.871	1.34e-42
KCTD12	1.63e-09	0.390795	0.763	0.678	3.26e-06
SOCS3	1.66e-24	0.390046	0.99	0.972	3.31e-21
GIMAP7	1.55e-29	0.390013	0.874	0.749	3.09e-26
EGFL7	1.61e-41	0.381438	0.974	0.926	3.23e-38
TIAM1	2.17e-29	0.38055	0.711	0.533	4.34e-26
KANK3	5.92e-38	0.374858	0.835	0.666	1.18e-34
MPZL2	6.41e-34	0.372899	0.816	0.624	1.28e-30
EGR2	1.12e-56	0.370614	0.666	0.305	2.24e-53
RCN2	2.31e-42	0.368786	0.889	0.672	4.62e-39
STX18	1.38e-73	0.365985	0.767	0.397	2.75e-70
ASRGL1	8.24e-51	0.362581	0.819	0.577	1.65e-47
TMCC3	2.77e-43	0.360441	0.713	0.433	5.55e-40
RAMP2	2.78e-34	0.359181	1	0.994	5.57e-31
MMRN2	1.03e-30	0.35889	0.845	0.753	2.06e-27
VWF	1.16e-26	0.356306	0.925	0.827	2.31e-23
PLVAP	4.42e-18	0.354671	0.866	0.785	8.84e-15
RASIP1	1.83e-41	0.353523	0.838	0.668	3.67e-38
ADCY4	2.15e-32	0.353257	0.845	0.712	4.29e-29
ICAM2	2.1e-23	0.344495	0.915	0.858	4.2e-20
PTGDS	1.36e-53	0.343889	0.945	0.769	2.72e-50
TMED3	5e-46	0.342151	0.817	0.624	1e-42
GNLY	3.23e-81	0.341768	0.724	0.356	6.47e-78
TPD52L1	1.11e-30	0.341501	0.869	0.707	2.22e-27
BST2	2.56e-35	0.341353	0.982	0.955	5.13e-32
EHD4	7.75e-29	0.340767	0.848	0.697	1.55e-25
ABCG2	1.86e-18	0.338925	0.741	0.621	3.72e-15
HPGD	4.69e-67	0.337558	0.675	0.378	9.38e-64
INSR	1.62e-08	0.336252	0.77	0.681	3.23e-05
ACSL5	2.66e-48	0.330376	0.765	0.476	5.33e-45
CLDN3	1.23e-39	0.329504	0.814	0.665	2.45e-36
CTSD	7.69e-34	0.328699	0.868	0.717	1.54e-30
TMEM88	2.11e-18	0.326451	0.835	0.785	4.23e-15
C1orf115	2.38e-26	0.324151	0.752	0.649	4.75e-23
RNF144B	9.86e-32	0.322041	0.656	0.497	1.97e-28
APOPT1	5.3e-41	0.321821	0.829	0.606	1.06e-37
NPDC1	1.49e-35	0.318803	0.987	0.96	2.98e-32
IFI6	9.44e-18	0.317857	0.92	0.864	1.89e-14
SPINT2	2.26e-62	0.314693	0.768	0.471	4.52e-59
CRACR2B	9.92e-35	0.308539	0.723	0.5	1.98e-31
HLA-B	2.45e-59	0.307638	1	1	4.91e-56
SYNGR2	4.54e-27	0.307099	0.866	0.774	9.08e-24
APLNR	7.53e-10	0.304492	0.628	0.552	1.51e-06
LAPTM4B	2.83e-25	0.303827	0.878	0.776	5.67e-22
SPRY1	8.75e-15	0.301862	0.967	0.91	1.75e-11
ATOH8	2.31e-45	0.300532	0.587	0.279	4.62e-42
ENG	5.22e-22	0.300474	0.925	0.861	1.04e-18
LIPA	6.08e-28	0.299597	0.75	0.58	1.22e-24
ATP6V1G1	5.9e-35	0.297673	0.979	0.951	1.18e-31
GNG11	1.66e-40	0.297302	1	0.994	3.33e-37
PLLP	8.19e-29	0.297289	0.705	0.548	1.64e-25
TSTD1	4.67e-73	0.297113	0.701	0.387	9.35e-70
SMAD1	4.19e-21	0.297001	0.865	0.803	8.39e-18
HIST1H2AC	2.52e-34	0.295383	0.716	0.549	5.05e-31
SORBS2	5.23e-18	0.295158	0.796	0.71	1.05e-14
ROBO4	2.01e-19	0.292695	0.757	0.652	4.02e-16
ZFP36	2.28e-21	0.292252	1	0.999	4.56e-18
NOSTRIN	9.63e-19	0.284508	0.817	0.724	1.93e-15
TAP2	8.32e-55	0.283719	0.731	0.371	1.66e-51
ISG15	1.11e-24	0.283425	0.946	0.864	2.21e-21
CD53	1.37e-25	0.282725	0.669	0.541	2.74e-22
C1orf122	2.05e-29	0.282503	0.83	0.712	4.11e-26
SGK1	8.7e-14	0.281541	0.843	0.735	1.74e-10
OCIAD2	1.49e-15	0.279918	0.853	0.809	2.99e-12
GIMAP4	2.4e-18	0.278179	0.868	0.814	4.8e-15
ALPL	6.94e-75	0.277025	0.635	0.234	1.39e-71
PAPSS1	2.13e-36	0.275715	0.763	0.577	4.26e-33
PART1	3.35e-38	0.275185	0.732	0.481	6.71e-35
NR5A2	3.76e-22	0.272411	0.741	0.602	7.51e-19
VWA1	1.51e-14	0.267497	0.85	0.795	3.02e-11
FTH1	4.38e-69	0.267244	1	1	8.75e-66
NEDD9	2.94e-16	0.267138	0.93	0.896	5.87e-13
APOE	1.05e-49	0.260306	0.917	0.76	2.1e-46
HLA-DQA1	1.57e-12	0.260007	0.666	0.613	3.14e-09
TIE1	2.83e-20	0.257189	0.829	0.755	5.67e-17
HMGB3	7.41e-42	0.256996	0.721	0.536	1.48e-38
SEC14L1	2.49e-22	0.256925	0.873	0.755	4.97e-19
HBA1	2.76e-78	0.255771	0.633	0.286	5.53e-75
NNMT	4.97e-11	0.255254	0.977	0.97	9.93e-08
SMS	1.96e-18	0.252188	0.812	0.672	3.93e-15
CLDN4	6.43e-19	0.251518	0.91	0.867	1.29e-15
NFKB1	1.32e-22	-0.250287	0.638	0.798	2.64e-19
PCAT19	8.99e-16	-0.251405	0.966	0.984	1.8e-12
S100A10	1.5e-06	-0.253332	0.987	0.992	0.00300349
CD200	1.63e-11	-0.253487	0.808	0.874	3.25e-08
SVIL	1.01e-17	-0.257194	0.555	0.721	2.01e-14
SLC2A3	1.32e-13	-0.257264	0.891	0.976	2.63e-10
MSX1	8.98e-09	-0.259684	0.68	0.751	1.8e-05
MGP	7.12e-08	-0.261187	0.977	0.994	0.000142486
DLC1	3.08e-17	-0.262212	0.812	0.92	6.16e-14
MAST4	2.19e-13	-0.2636	0.732	0.829	4.39e-10
CD59	6.11e-15	-0.270268	0.99	0.994	1.22e-11
CALD1	4.23e-08	-0.278987	0.969	0.985	8.46e-05
HBEGF	1.93e-15	-0.27983	0.607	0.791	3.86e-12
OGN	4.45e-18	-0.285543	0.467	0.624	8.91e-15
KIAA0040	9.82e-22	-0.285699	0.47	0.642	1.96e-18
CRYAB	1.46e-12	-0.29486	0.697	0.812	2.92e-09
ADIRF	1.4e-10	-0.298451	0.958	0.98	2.81e-07
ADGRG1	9.39e-19	-0.298866	0.442	0.632	1.88e-15
CD55	1.88e-14	-0.306867	0.754	0.856	3.75e-11
ABL2	1.06e-16	-0.314695	0.605	0.736	2.12e-13
BIRC3	1.57e-09	-0.324064	0.675	0.731	3.14e-06
NDRG1	5.2e-18	-0.328772	0.773	0.861	1.04e-14
CXCL3	0.000164384	-0.329951	0.529	0.624	0.328769
NFATC2	7.05e-25	-0.331134	0.514	0.716	1.41e-21
MEDAG	2.09e-23	-0.336735	0.3	0.518	4.17e-20
SFRP1	2.53e-40	-0.33858	0.374	0.638	5.05e-37
AKAP12	1.58e-22	-0.339781	0.457	0.666	3.15e-19
G0S2	8.29e-36	-0.340506	0.352	0.59	1.66e-32
CCL21	7.83e-08	-0.340632	0.568	0.504	0.000156618
ZNF385D	1.13e-15	-0.343322	0.566	0.68	2.26e-12
MYL9	1.22e-05	-0.350975	0.972	0.989	0.0244713
HIF1A	2.65e-16	-0.351922	0.884	0.912	5.31e-13
TNFRSF12A	9.84e-24	-0.353899	0.556	0.73	1.97e-20
PTPRE	1.51e-11	-0.35739	0.478	0.594	3.02e-08
MAP2K3	1e-32	-0.360297	0.457	0.721	2e-29
DSTN	4.1e-39	-0.362804	0.992	0.995	8.21e-36
GADD45G	5.88e-17	-0.36913	0.633	0.788	1.18e-13
CNN1	1.41e-07	-0.372091	0.794	0.857	0.000281945
TPM2	2.4e-07	-0.382021	0.956	0.985	0.000479868
THBD	1.33e-16	-0.382467	0.793	0.878	2.66e-13
MYLK	2.19e-08	-0.388174	0.739	0.832	4.38e-05
TIMP1	1.24e-15	-0.393324	0.972	0.994	2.47e-12
DES	3.61e-09	-0.400868	0.728	0.824	7.22e-06
HSPA1A	5.85e-08	-0.411729	0.997	0.997	0.000116997
NCOA7	1.12e-27	-0.412422	0.879	0.964	2.25e-24
TPM1	1.92e-10	-0.415683	0.873	0.936	3.84e-07
COL1A1	0.000409804	-0.427687	0.936	0.959	0.819608
SOX4	7.41e-22	-0.431938	0.896	0.956	1.48e-18
TMEM70	3.25e-26	-0.43558	0.718	0.862	6.49e-23
IL6	0.00172783	-0.448327	0.385	0.452	1
FLT1	2.62e-33	-0.451053	0.723	0.887	5.25e-30
TNFAIP3	3.01e-35	-0.461612	0.829	0.928	6.01e-32
PDLIM1	3.74e-35	-0.465437	0.948	0.966	7.48e-32
DCN	4.49e-07	-0.476337	0.718	0.805	0.00089742
SOX7	6.54e-38	-0.482716	0.53	0.808	1.31e-34
TGM2	2.84e-46	-0.489662	0.768	0.935	5.68e-43
GEM	5.89e-31	-0.490105	0.491	0.735	1.18e-27
MYH11	2.48e-25	-0.49075	0.577	0.779	4.95e-22
SFRP4	9.2e-09	-0.494666	0.936	0.964	1.84e-05
EMP1	8.44e-25	-0.495341	0.976	0.98	1.69e-21
C11orf96	5.62e-23	-0.498247	0.959	0.991	1.12e-19
ADAMTS9	5.61e-31	-0.511632	0.659	0.827	1.12e-27
RCAN1	1.07e-18	-0.519064	0.677	0.804	2.15e-15
FOSL1	4.11e-54	-0.529292	0.266	0.631	8.23e-51
SPP1	3.26e-29	-0.52969	0.129	0.407	6.53e-26
UPP1	3.38e-32	-0.537163	0.543	0.746	6.76e-29
HMGA1	1.16e-52	-0.53951	0.362	0.695	2.33e-49
GJA1	5.58e-35	-0.552423	0.752	0.886	1.12e-31
GADD45A	7.32e-52	-0.557706	0.812	0.955	1.46e-48
PLAUR	1.12e-46	-0.562435	0.54	0.802	2.25e-43
CDKN1A	3.52e-49	-0.564585	0.922	0.986	7.03e-46
RGS16	4.73e-27	-0.564899	0.529	0.796	9.47e-24
RALGDS	6.84e-62	-0.568337	0.543	0.856	1.37e-58
HES1	1.09e-18	-0.577524	0.99	0.994	2.18e-15
CLEC2B	4.09e-40	-0.595256	0.866	0.962	8.18e-37
CCDC80	5.49e-56	-0.604738	0.343	0.724	1.1e-52
TAGLN	1.98e-07	-0.610177	0.989	0.996	0.000395459
CYTOR	1.89e-27	-0.630281	0.62	0.78	3.78e-24
ARID5B	1.17e-47	-0.636813	0.649	0.848	2.34e-44
VCAM1	2.59e-23	-0.642343	0.563	0.729	5.19e-20
HMOX1	3.5e-22	-0.669448	0.316	0.524	6.99e-19
IER3	7.37e-61	-0.720832	0.905	0.981	1.47e-57
PNP	2.34e-77	-0.822776	0.595	0.858	4.68e-74
IGFBP5	8.3e-31	-0.827254	0.772	0.899	1.66e-27
RND1	3.81e-69	-0.849532	0.501	0.877	7.62e-66
ADAMTS4	2.71e-86	-0.854569	0.339	0.796	5.43e-83
SOD2	7.59e-50	-0.875033	0.904	0.961	1.52e-46
SELE	2.71e-27	-0.88731	0.579	0.784	5.41e-24
TM4SF1	7.22e-56	-0.901353	1	0.997	1.44e-52
CSF3	1.56e-54	-0.935261	0.303	0.651	3.12e-51
NFKBIA	2.58e-79	-0.982881	0.99	0.997	5.16e-76
CCL2	1.65e-51	-1.04838	0.765	0.95	3.3e-48
INSIG1	1.85e-95	-1.05904	0.628	0.908	3.69e-92
STC1	8.99e-45	-1.20436	0.307	0.666	1.8e-41
ICAM1	1.64e-108	-1.23221	0.586	0.935	3.29e-105
RPS17	2.42e-223	-2.50096	0.538	0.996	4.84e-220
