# Supplementary material for: SFRP4+ stromal cell subpopulation with IGF1 signaling in human endometrial regeneration
Source: Cell Discov. 2022 Sep 27;8:95. doi: 10.1038/s41421-022-00438-7 (PMC9512788; doi:10.1038/s41421-022-00438-7)
Supplement: Supplementary file 9 — Supplementary Table S9 [file 41421_2022_438_MOESM9_ESM.xlsx]

## Sheet: INFLAMMATORY
	Homo sapiens (REF)	upload_1 ( Hierarchy NEW! Tips)
GO biological process complete	#	#	expected	Fold Enrichment	+/-	raw P value	FDR
B-1 B cell homeostasis	3	2	0.01	> 100	+	0.000207	0.0108
immune system process	2806	32	12.96	2.47	+	6.54e-07	8.59e-05
homeostatic process	1658	19	7.66	2.48	+	0.0002	0.0104
regulation of biological quality	4073	41	18.82	2.18	+	2.46e-07	3.91e-05
biological regulation	12387	85	57.23	1.49	+	1.11e-09	3.54e-07
vascular endothelial growth factor production	3	2	0.01	> 100	+	0.000207	0.0108
cytokine production	158	5	0.73	6.85	+	0.000942	0.0365
multicellular organismal process	6973	63	32.21	1.96	+	3.2e-10	1.27e-07
negative regulation of vascular endothelial cell proliferation	4	2	0.02	> 100	+	0.00031	0.0153
negative regulation of endothelial cell proliferation	39	3	0.18	16.65	+	0.00095	0.0367
regulation of endothelial cell proliferation	127	5	0.59	8.52	+	0.000362	0.0174
regulation of epithelial cell proliferation	336	8	1.55	5.15	+	0.000189	0.00999
regulation of cell population proliferation	1629	35	7.53	4.65	+	4.16e-15	2.2e-11
regulation of cellular process	10981	79	50.73	1.56	+	4.09e-09	1.08e-06
regulation of biological process	11688	84	54	1.56	+	9.56e-11	4.6e-08
negative regulation of cell population proliferation	686	25	3.17	7.89	+	1.06e-15	8.42e-12
negative regulation of cellular process	4754	54	21.96	2.46	+	2.42e-12	2.75e-09
negative regulation of biological process	5333	58	24.64	2.35	+	1.32e-12	1.75e-09
ascending aorta morphogenesis	4	2	0.02	> 100	+	0.00031	0.0153
aorta morphogenesis	28	4	0.13	30.92	+	1.37e-05	0.00106
artery morphogenesis	62	4	0.29	13.96	+	0.000243	0.0124
artery development	87	4	0.4	9.95	+	0.000827	0.0331
blood vessel development	494	12	2.28	5.26	+	3.58e-06	0.000353
anatomical structure development	5422	52	25.05	2.08	+	7.41e-09	1.84e-06
developmental process	5862	56	27.08	2.07	+	9.74e-10	3.16e-07
vasculature development	516	12	2.38	5.03	+	5.52e-06	0.000504
system development	4424	45	20.44	2.2	+	2.83e-08	5.62e-06
multicellular organism development	5026	48	23.22	2.07	+	6e-08	1.11e-05
cardiovascular system development	526	12	2.43	4.94	+	6.67e-06	0.00058
circulatory system development	872	20	4.03	4.96	+	3.38e-09	9.26e-07
blood vessel morphogenesis	411	10	1.9	5.27	+	2.42e-05	0.00175
tube morphogenesis	659	13	3.04	4.27	+	1.24e-05	0.000979
tube development	855	16	3.95	4.05	+	2.15e-06	0.000236
anatomical structure morphogenesis	2153	30	9.95	3.02	+	2.22e-08	4.57e-06
aorta development	52	4	0.24	16.65	+	0.000128	0.00717
ascending aorta development	5	2	0.02	86.58	+	0.000433	0.0201
intestinal epithelial cell maturation	4	2	0.02	> 100	+	0.00031	0.0152
epithelium development	1103	14	5.1	2.75	+	0.000576	0.0255
tissue development	1762	28	8.14	3.44	+	4.66e-09	1.22e-06
cell differentiation	3710	34	17.14	1.98	+	4.36e-05	0.00296
cellular developmental process	3806	35	17.58	1.99	+	2.87e-05	0.00205
cellular process	14575	88	67.34	1.31	+	7.23e-07	9.35e-05
columnar/cuboidal epithelial cell maturation	7	2	0.03	61.84	+	0.000738	0.0305
cell maturation	155	5	0.72	6.98	+	0.000867	0.0344
connective tissue replacement involved in inflammatory response wound healing	5	2	0.02	86.58	+	0.000433	0.0201
connective tissue replacement	5	2	0.02	86.58	+	0.000433	0.02
tissue remodeling	100	5	0.46	10.82	+	0.000124	0.00699
wound healing involved in inflammatory response	6	3	0.03	> 100	+	7.76e-06	0.000653
inflammatory response to wounding	7	3	0.03	92.77	+	1.11e-05	0.000888
inflammatory response	500	15	2.31	6.49	+	1.31e-08	2.86e-06
defense response	1342	17	6.2	2.74	+	0.000142	0.0078
response to stress	3580	42	16.54	2.54	+	1.51e-09	4.62e-07
response to stimulus	8495	72	39.25	1.83	+	2.3e-11	1.74e-08
response to wounding	578	13	2.67	4.87	+	3.11e-06	0.000319
wound healing	485	13	2.24	5.8	+	4.64e-07	6.65e-05
membrane to membrane docking	5	2	0.02	86.58	+	0.000433	0.02
negative regulation of non-canonical Wnt signaling pathway	6	2	0.03	72.15	+	0.000576	0.0254
regulation of signal transduction	3154	43	14.57	2.95	+	6.21e-12	5.48e-09
regulation of cell communication	3540	44	16.35	2.69	+	6.84e-11	3.51e-08
regulation of signaling	3581	44	16.54	2.66	+	1e-10	4.69e-08
regulation of response to stimulus	4331	57	20.01	2.85	+	3.53e-16	5.61e-12
negative regulation of signal transduction	1268	20	5.86	3.41	+	1.34e-06	0.000162
negative regulation of cell communication	1367	21	6.32	3.33	+	1.05e-06	0.00013
negative regulation of response to stimulus	1640	30	7.58	3.96	+	3.75e-11	2.13e-08
negative regulation of signaling	1371	21	6.33	3.32	+	1.1e-06	0.000135
regulation of nucleotide-binding oligomerization domain containing 2 signaling pathway	6	2	0.03	72.15	+	0.000576	0.0254
regulation of nucleotide-binding oligomerization domain containing signaling pathway	10	3	0.05	64.94	+	2.61e-05	0.00188
regulation of immune response	1139	15	5.26	2.85	+	0.000244	0.0124
regulation of immune system process	1667	24	7.7	3.12	+	4.75e-07	6.74e-05
regulation of response to external stimulus	1091	17	5.04	3.37	+	1.1e-05	0.000888
regulation of response to stress	1508	29	6.97	4.16	+	2.72e-11	1.8e-08
regulation of intracellular signal transduction	1834	30	8.47	3.54	+	5.47e-10	1.93e-07
negative regulation of trophoblast cell migration	6	2	0.03	72.15	+	0.000576	0.0253
negative regulation of cell migration	260	14	1.2	11.66	+	2.99e-11	1.83e-08
negative regulation of cell motility	275	14	1.27	11.02	+	6.07e-11	3.33e-08
negative regulation of cellular component movement	308	14	1.42	9.84	+	2.52e-10	1.03e-07
regulation of cellular component movement	1009	26	4.66	5.58	+	6.66e-13	9.62e-10
regulation of localization	2790	37	12.89	2.87	+	8.92e-10	3.02e-07
negative regulation of locomotion	322	14	1.49	9.41	+	4.39e-10	1.7e-07
regulation of locomotion	998	26	4.61	5.64	+	5.22e-13	8.29e-10
regulation of cell motility	926	26	4.28	6.08	+	9.76e-14	3.1e-10
regulation of cell migration	861	25	3.98	6.28	+	1.56e-13	4.13e-10
regulation of multicellular organismal development	2047	27	9.46	2.86	+	4.21e-07	6.2e-05
regulation of multicellular organismal process	3147	43	14.54	2.96	+	5.76e-12	5.39e-09
regulation of developmental process	2592	41	11.97	3.42	+	2.12e-13	4.81e-10
negative regulation of developmental process	954	17	4.41	3.86	+	1.91e-06	0.000215
negative regulation of multicellular organismal process	1207	20	5.58	3.59	+	6.27e-07	8.31e-05
cellular response to cisplatin	6	2	0.03	72.15	+	0.000576	0.0252
cellular response to toxic substance	215	7	0.99	7.05	+	7.49e-05	0.00462
response to toxic substance	520	14	2.4	5.83	+	1.53e-07	2.64e-05
response to chemical	4485	46	20.72	2.22	+	1.38e-08	2.92e-06
cellular response to chemical stimulus	2926	36	13.52	2.66	+	1.25e-08	2.77e-06
cellular response to stimulus	6703	61	30.97	1.97	+	5.04e-10	1.87e-07
response to cisplatin	9	2	0.04	48.1	+	0.00112	0.0415
response to drug	1019	19	4.71	4.04	+	2.17e-07	3.53e-05
cellular response to drug	407	8	1.88	4.25	+	0.000659	0.028
oxygen homeostasis	7	2	0.03	61.84	+	0.000738	0.0304
gas homeostasis	10	2	0.05	43.29	+	0.00134	0.048
chemical homeostasis	1125	15	5.2	2.89	+	0.000214	0.011
negative regulation of vascular smooth muscle cell proliferation	18	5	0.08	60.13	+	5.84e-08	1.09e-05
regulation of vascular smooth muscle cell proliferation	51	6	0.24	25.47	+	2.43e-07	3.9e-05
regulation of smooth muscle cell proliferation	136	11	0.63	17.51	+	7.69e-11	3.82e-08
negative regulation of smooth muscle cell proliferation	46	8	0.21	37.64	+	1.3e-10	5.92e-08
bone trabecula formation	8	2	0.04	54.11	+	0.00092	0.0361
skeletal system morphogenesis	242	8	1.12	7.16	+	2.03e-05	0.00151
animal organ morphogenesis	972	18	4.49	4.01	+	5.26e-07	7.15e-05
animal organ development	3197	38	14.77	2.57	+	1.02e-08	2.32e-06
skeletal system development	504	13	2.33	5.58	+	7.07e-07	9.21e-05
anatomical structure formation involved in morphogenesis	884	16	4.08	3.92	+	3.27e-06	0.000334
regulation of complement-dependent cytotoxicity	8	2	0.04	54.11	+	0.00092	0.036
T cell extravasation	8	2	0.04	54.11	+	0.00092	0.0359
cellular extravasation	42	4	0.19	20.61	+	5.91e-05	0.00384
leukocyte migration	380	10	1.76	5.7	+	1.25e-05	0.000986
cell migration	949	18	4.38	4.11	+	3.73e-07	5.71e-05
cell motility	1061	18	4.9	3.67	+	1.81e-06	0.000208
locomotion	1304	21	6.02	3.49	+	4.93e-07	6.81e-05
movement of cell or subcellular component	1535	23	7.09	3.24	+	4.39e-07	6.41e-05
localization of cell	1061	18	4.9	3.67	+	1.81e-06	0.00021
localization	5765	42	26.63	1.58	+	0.00086	0.0344
cellular response to nicotine	9	2	0.04	48.1	+	0.00112	0.0416
response to nicotine	51	4	0.24	16.98	+	0.00012	0.00678
bleb assembly	10	2	0.05	43.29	+	0.00134	0.0479
cellular component organization	5642	48	26.07	1.84	+	2.69e-06	0.000286
cellular component organization or biogenesis	5830	49	26.93	1.82	+	3.42e-06	0.000347
regulation of glial cell apoptotic process	10	2	0.05	43.29	+	0.00134	0.0478
regulation of apoptotic process	1567	32	7.24	4.42	+	3.63e-13	7.22e-10
regulation of programmed cell death	1587	32	7.33	4.36	+	5.09e-13	9e-10
regulation of cell death	1711	35	7.9	4.43	+	1.77e-14	7.02e-11
negative regulation of bone remodeling	16	3	0.07	40.59	+	8.66e-05	0.0052
negative regulation of tissue remodeling	21	3	0.1	30.92	+	0.000178	0.00949
regulation of tissue remodeling	77	4	0.36	11.24	+	0.000533	0.0238
regulation of bone remodeling	50	4	0.23	17.32	+	0.000111	0.0064
decidualization	26	3	0.12	24.98	+	0.000316	0.0154
maternal placenta development	37	3	0.17	17.55	+	0.000823	0.0332
placenta development	156	7	0.72	9.71	+	1.04e-05	0.00085
reproductive structure development	427	11	1.97	5.58	+	5.46e-06	0.000505
reproductive system development	431	11	1.99	5.52	+	5.96e-06	0.000523
female pregnancy	185	6	0.85	7.02	+	0.000254	0.0128
multi-multicellular organism process	217	6	1	5.98	+	0.000579	0.0253
multi-organism process	2832	27	13.08	2.06	+	0.000251	0.0127
response to vitamin D	29	3	0.13	22.39	+	0.000424	0.0198
response to oxygen-containing compound	1599	30	7.39	4.06	+	2.03e-11	1.61e-08
response to vitamin	88	4	0.41	9.84	+	0.000862	0.0343
response to nutrient	221	6	1.02	5.88	+	0.000636	0.0273
response to nutrient levels	525	9	2.43	3.71	+	0.000792	0.0321
response to extracellular stimulus	558	10	2.58	3.88	+	0.000285	0.0142
response to external stimulus	2443	32	11.29	2.84	+	2.71e-08	5.46e-06
response to lipid	867	24	4.01	5.99	+	1.42e-12	1.73e-09
response to organic substance	3019	38	13.95	2.72	+	2.06e-09	6.07e-07
response to organic cyclic compound	923	16	4.26	3.75	+	5.61e-06	0.000504
response to X-ray	30	3	0.14	21.65	+	0.000465	0.0213
response to ionizing radiation	144	7	0.67	10.52	+	6.28e-06	0.000549
response to radiation	435	9	2.01	4.48	+	0.000208	0.0108
response to abiotic stimulus	1162	23	5.37	4.28	+	2.9e-09	8.23e-07
face morphogenesis	31	3	0.14	20.95	+	0.000509	0.023
head morphogenesis	37	3	0.17	17.55	+	0.000823	0.0333
body morphogenesis	45	3	0.21	14.43	+	0.0014	0.0498
regulation of smooth muscle cell differentiation	31	3	0.14	20.95	+	0.000509	0.023
regulation of cell differentiation	1824	28	8.43	3.32	+	9.85e-09	2.3e-06
monocyte chemotaxis	42	4	0.19	20.61	+	5.91e-05	0.00385
mononuclear cell migration	48	4	0.22	18.04	+	9.61e-05	0.00568
leukocyte chemotaxis	147	5	0.68	7.36	+	0.000688	0.0288
cell chemotaxis	212	7	0.98	7.15	+	6.88e-05	0.00434
chemotaxis	556	9	2.57	3.5	+	0.00118	0.043
taxis	558	9	2.58	3.49	+	0.00121	0.044
myeloid leukocyte migration	129	5	0.6	8.39	+	0.000388	0.0184
positive regulation of epithelial cell apoptotic process	33	3	0.15	19.68	+	0.000603	0.0261
regulation of epithelial cell apoptotic process	79	6	0.36	16.44	+	2.64e-06	0.000284
positive regulation of apoptotic process	656	18	3.03	5.94	+	1.53e-09	4.6e-07
positive regulation of programmed cell death	661	19	3.05	6.22	+	2.36e-10	9.88e-08
positive regulation of cell death	712	19	3.29	5.78	+	7.9e-10	2.73e-07
positive regulation of cellular process	5465	58	25.25	2.3	+	3.07e-12	3.25e-09
positive regulation of biological process	6214	62	28.71	2.16	+	4.41e-12	4.38e-09
negative regulation of leukocyte migration	44	4	0.2	19.68	+	7e-05	0.00435
regulation of leukocyte migration	201	6	0.93	6.46	+	0.000391	0.0185
negative regulation of immune system process	458	10	2.12	4.73	+	5.89e-05	0.00386
cellular response to interleukin-6	35	3	0.16	18.55	+	0.000708	0.0294
response to interleukin-6	39	3	0.18	16.65	+	0.00095	0.0366
response to cytokine	1118	22	5.17	4.26	+	7.63e-09	1.87e-06
cellular response to cytokine stimulus	1027	20	4.74	4.22	+	4.91e-08	9.3e-06
cellular response to organic substance	2391	32	11.05	2.9	+	1.63e-08	3.41e-06
negative regulation of extrinsic apoptotic signaling pathway via death domain receptors	37	3	0.17	17.55	+	0.000823	0.0331
regulation of extrinsic apoptotic signaling pathway via death domain receptors	56	4	0.26	15.46	+	0.000168	0.0091
regulation of extrinsic apoptotic signaling pathway	157	7	0.73	9.65	+	1.08e-05	0.000875
regulation of apoptotic signaling pathway	407	11	1.88	5.85	+	3.5e-06	0.000352
negative regulation of apoptotic signaling pathway	229	7	1.06	6.62	+	0.00011	0.00632
negative regulation of apoptotic process	902	19	4.17	4.56	+	3.36e-08	6.6e-06
negative regulation of programmed cell death	917	19	4.24	4.48	+	4.34e-08	8.42e-06
negative regulation of cell death	1006	23	4.65	4.95	+	1.89e-10	8.12e-08
cellular response to amyloid-beta	37	3	0.17	17.55	+	0.000823	0.0331
response to organonitrogen compound	1005	15	4.64	3.23	+	6.26e-05	0.00401
response to nitrogen compound	1089	15	5.03	2.98	+	0.000151	0.00824
response to endogenous stimulus	1503	18	6.94	2.59	+	0.000177	0.00946
response to peptide	478	9	2.21	4.08	+	0.00041	0.0193
cellular response to oxygen-containing compound	1072	20	4.95	4.04	+	9.76e-08	1.76e-05
muscle filament sliding	38	3	0.18	17.09	+	0.000885	0.0349
actin-myosin filament sliding	38	3	0.18	17.09	+	0.000885	0.035
actin-mediated cell contraction	88	4	0.41	9.84	+	0.000862	0.0343
actin filament-based process	573	11	2.65	4.16	+	7.7e-05	0.00473
muscle contraction	246	10	1.14	8.8	+	2.9e-07	4.56e-05
muscle system process	294	11	1.36	8.1	+	1.59e-07	2.72e-05
system process	1967	20	9.09	2.2	+	0.000689	0.0288
negative regulation of epithelial cell apoptotic process	42	3	0.19	15.46	+	0.00116	0.0427
regulation of bone resorption	43	3	0.2	15.1	+	0.00124	0.045
cellular response to vascular endothelial growth factor stimulus	43	3	0.2	15.1	+	0.00124	0.0449
positive regulation of phospholipase C activity	43	3	0.2	15.1	+	0.00124	0.0448
positive regulation of hydrolase activity	771	15	3.56	4.21	+	2.92e-06	0.000304
positive regulation of catalytic activity	1440	20	6.65	3.01	+	8.88e-06	0.00074
regulation of catalytic activity	2342	29	10.82	2.68	+	5.06e-07	6.94e-05
regulation of molecular function	3022	40	13.96	2.87	+	1.31e-10	5.77e-08
positive regulation of molecular function	1797	28	8.3	3.37	+	7.14e-09	1.8e-06
regulation of hydrolase activity	1290	21	5.96	3.52	+	4.14e-07	6.15e-05
regulation of phospholipase C activity	45	3	0.21	14.43	+	0.0014	0.0495
negative regulation of lipid localization	45	3	0.21	14.43	+	0.0014	0.0497
autonomic nervous system development	45	3	0.21	14.43	+	0.0014	0.0496
regulation of lipid storage	45	3	0.21	14.43	+	0.0014	0.0494
cellular response to ionizing radiation	68	4	0.31	12.73	+	0.00034	0.0164
cellular response to radiation	171	5	0.79	6.33	+	0.00133	0.0476
cellular response to abiotic stimulus	310	9	1.43	6.28	+	1.65e-05	0.00125
cellular response to environmental stimulus	310	9	1.43	6.28	+	1.65e-05	0.00125
positive regulation of smooth muscle cell proliferation	88	5	0.41	12.3	+	7e-05	0.00436
positive regulation of cell population proliferation	922	21	4.26	4.93	+	1.44e-09	4.5e-07
negative regulation of wound healing	72	4	0.33	12.03	+	0.000418	0.0196
regulation of wound healing	143	8	0.66	12.11	+	4.83e-07	6.8e-05
regulation of response to wounding	173	9	0.8	11.26	+	1.62e-07	2.74e-05
negative regulation of response to wounding	86	5	0.4	12.58	+	6.31e-05	0.00403
negative regulation of response to external stimulus	369	9	1.7	5.28	+	6.18e-05	0.00398
positive regulation of T cell proliferation	98	5	0.45	11.04	+	0.000114	0.00648
positive regulation of T cell activation	205	7	0.95	7.39	+	5.61e-05	0.00368
regulation of T cell activation	321	8	1.48	5.39	+	0.000139	0.00767
regulation of lymphocyte activation	521	11	2.41	4.57	+	3.33e-05	0.00232
regulation of leukocyte activation	603	13	2.79	4.67	+	4.87e-06	0.000461
regulation of cell activation	643	14	2.97	4.71	+	1.82e-06	0.000208
positive regulation of lymphocyte activation	364	9	1.68	5.35	+	5.58e-05	0.00368
positive regulation of leukocyte activation	406	9	1.88	4.8	+	0.000126	0.00704
positive regulation of immune system process	1150	18	5.31	3.39	+	5.48e-06	0.000504
positive regulation of cell activation	420	9	1.94	4.64	+	0.000161	0.00878
positive regulation of leukocyte cell-cell adhesion	219	8	1.01	7.91	+	1.01e-05	0.000832
regulation of leukocyte cell-cell adhesion	302	8	1.4	5.73	+	9.25e-05	0.00551
regulation of cell-cell adhesion	406	8	1.88	4.27	+	0.000649	0.0277
regulation of cell adhesion	684	18	3.16	5.7	+	2.9e-09	8.1e-07
positive regulation of cell-cell adhesion	260	8	1.2	6.66	+	3.33e-05	0.00231
positive regulation of cell adhesion	406	14	1.88	7.46	+	7.73e-09	1.86e-06
regulation of T cell proliferation	164	5	0.76	6.6	+	0.00111	0.0412
regulation of lymphocyte proliferation	217	7	1	6.98	+	7.93e-05	0.00483
regulation of mononuclear cell proliferation	218	7	1.01	6.95	+	8.15e-05	0.00495
regulation of leukocyte proliferation	229	8	1.06	7.56	+	1.38e-05	0.00107
positive regulation of lymphocyte proliferation	135	7	0.62	11.22	+	4.19e-06	0.000409
positive regulation of mononuclear cell proliferation	136	7	0.63	11.14	+	4.39e-06	0.00042
positive regulation of leukocyte proliferation	142	7	0.66	10.67	+	5.75e-06	0.000511
response to hydrogen peroxide	118	6	0.55	11.01	+	2.33e-05	0.0017
response to inorganic substance	540	11	2.49	4.41	+	4.57e-05	0.00307
response to reactive oxygen species	194	8	0.9	8.93	+	4.29e-06	0.000414
response to oxidative stress	390	12	1.8	6.66	+	3.23e-07	5.04e-05
response to antibiotic	316	9	1.46	6.16	+	1.91e-05	0.00143
cellular response to mechanical stimulus	80	4	0.37	10.82	+	0.000612	0.0264
response to mechanical stimulus	218	8	1.01	7.94	+	9.78e-06	0.00081
cellular response to external stimulus	361	11	1.67	6.6	+	1.14e-06	0.000139
DNA damage response, signal transduction by p53 class mediator	80	4	0.37	10.82	+	0.000612	0.0264
intracellular signal transduction	1680	23	7.76	2.96	+	2.05e-06	0.000228
signal transduction	5061	54	23.38	2.31	+	3.33e-11	1.96e-08
signaling	5393	54	24.92	2.17	+	5.44e-10	1.97e-07
cell communication	5500	56	25.41	2.2	+	6.7e-11	3.55e-08
cellular response to stress	1729	24	7.99	3	+	9.08e-07	0.000115
response to cAMP	101	5	0.47	10.72	+	0.00013	0.00724
response to organophosphorus	141	5	0.65	7.68	+	0.000573	0.0255
response to purine-containing compound	158	5	0.73	6.85	+	0.000942	0.0365
regulation of fat cell differentiation	123	6	0.57	10.56	+	2.92e-05	0.00205
regulation of stress fiber assembly	83	4	0.38	10.43	+	0.000698	0.0291
regulation of actomyosin structure organization	92	4	0.43	9.41	+	0.00101	0.0385
regulation of actin cytoskeleton organization	346	10	1.6	6.26	+	5.66e-06	0.000505
regulation of cytoskeleton organization	547	11	2.53	4.35	+	5.13e-05	0.00341
regulation of organelle organization	1298	17	6	2.83	+	9.55e-05	0.00566
regulation of cellular component organization	2491	29	11.51	2.52	+	1.79e-06	0.000209
regulation of actin filament-based process	389	11	1.8	6.12	+	2.3e-06	0.00025
regulation of actin filament bundle assembly	95	4	0.44	9.11	+	0.00113	0.0418
regulation of actin filament organization	263	8	1.22	6.58	+	3.61e-05	0.00247
regulation of supramolecular fiber organization	357	10	1.65	6.06	+	7.38e-06	0.000628
regulation of cytokine biosynthetic process	107	5	0.49	10.11	+	0.000169	0.00909
regulation of macromolecule biosynthetic process	4046	38	18.69	2.03	+	6.71e-06	0.00058
regulation of macromolecule metabolic process	6160	47	28.46	1.65	+	7.78e-05	0.00476
regulation of metabolic process	6690	50	30.91	1.62	+	6.88e-05	0.00436
regulation of biosynthetic process	4264	38	19.7	1.93	+	2.1e-05	0.00156
regulation of cellular biosynthetic process	4185	37	19.33	1.91	+	3.41e-05	0.00236
regulation of cellular metabolic process	6216	48	28.72	1.67	+	4.7e-05	0.00314
regulation of protein metabolic process	2804	30	12.95	2.32	+	7.04e-06	0.000602
regulation of primary metabolic process	6023	46	27.83	1.65	+	0.000108	0.00622
regulation of nitrogen compound metabolic process	5839	45	26.98	1.67	+	9.81e-05	0.00578
cellular response to tumor necrosis factor	242	11	1.12	9.84	+	2.38e-08	4.86e-06
response to tumor necrosis factor	269	12	1.24	9.66	+	6.44e-09	1.65e-06
cellular response to interleukin-1	176	8	0.81	9.84	+	2.15e-06	0.000237
response to interleukin-1	201	9	0.93	9.69	+	5.43e-07	7.31e-05
bone morphogenesis	115	5	0.53	9.41	+	0.000233	0.0119
bone development	204	6	0.94	6.37	+	0.000422	0.0197
regulation of cell junction assembly	93	4	0.43	9.31	+	0.00105	0.0397
negative regulation of intrinsic apoptotic signaling pathway	97	4	0.45	8.93	+	0.00122	0.0444
negative regulation of intracellular signal transduction	501	9	2.31	3.89	+	0.000571	0.0255
regulation of intrinsic apoptotic signaling pathway	163	5	0.75	6.64	+	0.00108	0.0404
cellular response to lipopolysaccharide	194	8	0.9	8.93	+	4.29e-06	0.000416
response to lipopolysaccharide	325	14	1.5	9.32	+	4.93e-10	1.87e-07
response to molecule of bacterial origin	341	14	1.58	8.89	+	8.98e-10	2.97e-07
response to bacterium	701	16	3.24	4.94	+	1.64e-07	2.75e-05
response to other organism	1327	20	6.13	3.26	+	2.65e-06	0.000283
response to external biotic stimulus	1329	20	6.14	3.26	+	2.71e-06	0.000284
response to biotic stimulus	1353	20	6.25	3.2	+	3.55e-06	0.000352
cellular response to lipid	529	14	2.44	5.73	+	1.87e-07	3.1e-05
cellular response to molecule of bacterial origin	203	8	0.94	8.53	+	5.92e-06	0.000523
cellular response to biotic stimulus	227	8	1.05	7.63	+	1.3e-05	0.00101
positive regulation of supramolecular fiber organization	199	8	0.92	8.7	+	5.14e-06	0.000481
positive regulation of cellular component organization	1226	18	5.66	3.18	+	1.3e-05	0.00102
endocrine system development	126	5	0.58	8.59	+	0.000349	0.0168
regulation of BMP signaling pathway	101	4	0.47	8.57	+	0.00141	0.0494
regulation of transcription by RNA polymerase II	2294	24	10.6	2.26	+	0.000113	0.00644
regulation of transcription, DNA-templated	3467	32	16.02	2	+	8.65e-05	0.00521
regulation of cellular macromolecule biosynthetic process	3908	36	18.05	1.99	+	1.92e-05	0.00143
regulation of gene expression	4463	35	20.62	1.7	+	0.00106	0.04
regulation of nucleic acid-templated transcription	3534	32	16.33	1.96	+	0.000104	0.00609
regulation of RNA biosynthetic process	3539	32	16.35	1.96	+	0.000106	0.00617
regulation of RNA metabolic process	3785	32	17.49	1.83	+	0.000468	0.0213
regulation of nucleobase-containing compound metabolic process	4040	33	18.66	1.77	+	0.000663	0.0281
regulation of cellular response to growth factor stimulus	284	8	1.31	6.1	+	6.1e-05	0.00394
regulation of DNA binding	128	5	0.59	8.46	+	0.000374	0.0179
regulation of endothelial cell migration	157	6	0.73	8.27	+	0.000107	0.00623
regulation of epithelial cell migration	219	7	1.01	6.92	+	8.38e-05	0.00507
negative regulation of cell growth	184	7	0.85	8.23	+	2.89e-05	0.00205
regulation of cell growth	420	10	1.94	5.15	+	2.89e-05	0.00204
regulation of growth	680	11	3.14	3.5	+	0.000332	0.0161
negative regulation of growth	246	9	1.14	7.92	+	2.71e-06	0.000286
positive regulation of cytoskeleton organization	222	8	1.03	7.8	+	1.11e-05	0.000888
positive regulation of organelle organization	628	12	2.9	4.14	+	3.72e-05	0.00254
cartilage development	175	6	0.81	7.42	+	0.00019	0.00999
connective tissue development	227	7	1.05	6.67	+	0.000104	0.00611
positive regulation of canonical Wnt signaling pathway	146	5	0.67	7.41	+	0.000668	0.0282
positive regulation of Wnt signaling pathway	182	6	0.84	7.14	+	0.000234	0.0119
positive regulation of signal transduction	1691	31	7.81	3.97	+	1.5e-11	1.25e-08
positive regulation of response to stimulus	2461	37	11.37	3.25	+	2.49e-11	1.8e-08
positive regulation of cell communication	1842	32	8.51	3.76	+	2.51e-11	1.74e-08
positive regulation of signaling	1851	32	8.55	3.74	+	2.85e-11	1.81e-08
muscle cell development	146	5	0.67	7.41	+	0.000668	0.0281
muscle cell differentiation	245	6	1.13	5.3	+	0.00107	0.0403
muscle structure development	480	15	2.22	6.76	+	7.74e-09	1.84e-06
positive regulation of DNA-binding transcription factor activity	265	9	1.22	7.35	+	4.87e-06	0.000464
regulation of DNA-binding transcription factor activity	430	12	1.99	6.04	+	8.81e-07	0.000112
muscle organ development	295	10	1.36	7.34	+	1.43e-06	0.00017
response to glucocorticoid	148	5	0.68	7.31	+	0.000709	0.0294
response to corticosteroid	164	6	0.76	7.92	+	0.000135	0.00749
response to steroid hormone	330	7	1.52	4.59	+	0.000938	0.0365
response to hormone	915	15	4.23	3.55	+	2.17e-05	0.0016
tube formation	150	5	0.69	7.22	+	0.000752	0.0309
negative regulation of neuron death	214	7	0.99	7.08	+	7.28e-05	0.00451
regulation of neuron death	320	7	1.48	4.73	+	0.000787	0.0321
aging	282	9	1.3	6.91	+	7.91e-06	0.000662
cellular response to hypoxia	191	6	0.88	6.8	+	0.0003	0.0149
cellular response to decreased oxygen levels	201	6	0.93	6.46	+	0.000391	0.0185
cellular response to oxygen levels	218	6	1.01	5.96	+	0.000593	0.0258
response to oxygen levels	378	11	1.75	6.3	+	1.75e-06	0.000207
response to decreased oxygen levels	354	9	1.64	5.5	+	4.52e-05	0.00305
response to hypoxia	343	9	1.58	5.68	+	3.56e-05	0.00245
regulation of cell shape	160	5	0.74	6.76	+	0.000995	0.0381
regulation of anatomical structure morphogenesis	1077	20	4.98	4.02	+	1.05e-07	1.88e-05
regulation of angiogenesis	293	9	1.35	6.65	+	1.06e-05	0.000868
regulation of vasculature development	324	11	1.5	7.35	+	4.06e-07	6.09e-05
neural tube development	163	5	0.75	6.64	+	0.00108	0.0404
regulation of cytokine-mediated signaling pathway	164	5	0.76	6.6	+	0.00111	0.0413
response to ketone	199	6	0.92	6.53	+	0.000371	0.0178
negative regulation of DNA-binding transcription factor activity	166	5	0.77	6.52	+	0.00117	0.0428
negative regulation of molecular function	1166	15	5.39	2.78	+	0.000312	0.0153
vascular process in circulatory system	169	5	0.78	6.4	+	0.00126	0.0454
circulatory system process	401	8	1.85	4.32	+	0.0006	0.0261
cellular response to oxidative stress	238	7	1.1	6.37	+	0.000138	0.00764
extracellular matrix organization	342	10	1.58	6.33	+	5.12e-06	0.000482
extracellular structure organization	343	10	1.58	6.31	+	5.25e-06	0.000488
regulation of cell-substrate adhesion	206	6	0.95	6.3	+	0.000444	0.0204
response to alcohol	246	7	1.14	6.16	+	0.000169	0.00906
negative regulation of transport	493	13	2.28	5.71	+	5.55e-07	7.42e-05
regulation of transport	1877	24	8.67	2.77	+	3.79e-06	0.000372
regulation of myeloid cell differentiation	229	6	1.06	5.67	+	0.000762	0.0312
regulation of hemopoiesis	455	9	2.1	4.28	+	0.000288	0.0143
positive regulation of cell migration	511	13	2.36	5.51	+	8.22e-07	0.000105
positive regulation of cell motility	537	13	2.48	5.24	+	1.41e-06	0.000168
positive regulation of cellular component movement	553	13	2.55	5.09	+	1.93e-06	0.000217
positive regulation of locomotion	568	13	2.62	4.95	+	2.58e-06	0.000279
regulation of I-kappaB kinase/NF-kappaB signaling	237	6	1.09	5.48	+	0.000907	0.0357
heart morphogenesis	249	6	1.15	5.22	+	0.00116	0.0428
heart development	528	12	2.44	4.92	+	6.93e-06	0.000595
regulation of peptidyl-tyrosine phosphorylation	254	6	1.17	5.11	+	0.00128	0.0462
regulation of protein phosphorylation	1448	16	6.69	2.39	+	0.001	0.0383
regulation of protein modification process	1851	22	8.55	2.57	+	3.26e-05	0.00228
regulation of cellular protein metabolic process	2633	28	12.16	2.3	+	1.81e-05	0.00136
regulation of phosphorylation	1600	18	7.39	2.44	+	0.000377	0.0179
regulation of phosphate metabolic process	1793	20	8.28	2.41	+	0.000188	0.00999
regulation of phosphorus metabolic process	1794	20	8.29	2.41	+	0.00019	0.00999
muscle tissue development	298	7	1.38	5.08	+	0.000522	0.0234
regulation of inflammatory response	341	8	1.58	5.08	+	0.000208	0.0108
cellular response to nutrient levels	257	6	1.19	5.05	+	0.00136	0.0484
cellular response to extracellular stimulus	289	8	1.34	5.99	+	6.87e-05	0.00437
cytokine-mediated signaling pathway	692	16	3.2	5	+	1.38e-07	2.42e-05
cell surface receptor signaling pathway	2417	31	11.17	2.78	+	7.9e-08	1.44e-05
blood circulation	392	8	1.81	4.42	+	0.000518	0.0233
apoptotic process	909	18	4.2	4.29	+	2.01e-07	3.29e-05
programmed cell death	1040	18	4.8	3.75	+	1.37e-06	0.000165
cell death	1075	19	4.97	3.83	+	4.85e-07	6.77e-05
positive regulation of cell differentiation	978	19	4.52	4.21	+	1.17e-07	2.06e-05
positive regulation of developmental process	1373	24	6.34	3.78	+	1.33e-08	2.85e-06
gland development	417	8	1.93	4.15	+	0.00077	0.0315
regulation of cellular response to stress	730	14	3.37	4.15	+	7.6e-06	0.000643
morphogenesis of an epithelium	434	8	2.01	3.99	+	0.000991	0.0381
tissue morphogenesis	560	12	2.59	4.64	+	1.23e-05	0.000981
neutrophil mediated immunity	494	9	2.28	3.94	+	0.000518	0.0233
myeloid leukocyte mediated immunity	514	9	2.37	3.79	+	0.000684	0.0287
regulation of anatomical structure size	511	9	2.36	3.81	+	0.000656	0.028
positive regulation of MAPK cascade	544	9	2.51	3.58	+	0.00101	0.0385
positive regulation of protein phosphorylation	1013	14	4.68	2.99	+	0.000248	0.0125
positive regulation of protein modification process	1240	17	5.73	2.97	+	5.48e-05	0.00363
positive regulation of cellular protein metabolic process	1616	21	7.47	2.81	+	1.38e-05	0.00106
positive regulation of cellular metabolic process	3344	39	15.45	2.52	+	9.94e-09	2.29e-06
positive regulation of metabolic process	3650	42	16.86	2.49	+	2.74e-09	7.93e-07
positive regulation of protein metabolic process	1722	23	7.96	2.89	+	3.1e-06	0.00032
positive regulation of nitrogen compound metabolic process	3203	38	14.8	2.57	+	1.08e-08	2.41e-06
positive regulation of macromolecule metabolic process	3375	40	15.59	2.57	+	3.56e-09	9.59e-07
positive regulation of phosphorylation	1066	15	4.92	3.05	+	0.00012	0.0068
positive regulation of phosphate metabolic process	1137	16	5.25	3.05	+	6.91e-05	0.00433
positive regulation of phosphorus metabolic process	1137	16	5.25	3.05	+	6.91e-05	0.00434
positive regulation of intracellular signal transduction	1026	20	4.74	4.22	+	4.84e-08	9.27e-06
cellular response to organic cyclic compound	546	9	2.52	3.57	+	0.00104	0.0394
cell adhesion	920	15	4.25	3.53	+	2.31e-05	0.00169
biological adhesion	926	15	4.28	3.51	+	2.49e-05	0.0018
leukocyte activation involved in immune response	619	10	2.86	3.5	+	0.000633	0.0272
leukocyte activation	916	14	4.23	3.31	+	8.81e-05	0.00527
cell activation	1063	18	4.91	3.67	+	1.86e-06	0.000211
cell activation involved in immune response	623	10	2.88	3.47	+	0.000665	0.0281
negative regulation of cell differentiation	710	11	3.28	3.35	+	0.000475	0.0216
cytoskeleton organization	1095	16	5.06	3.16	+	4.45e-05	0.00301
positive regulation of multicellular organismal process	1762	25	8.14	3.07	+	3.36e-07	5.19e-05
cellular homeostasis	895	12	4.13	2.9	+	0.00092	0.0358
positive regulation of transport	1007	13	4.65	2.79	+	0.000787	0.032
negative regulation of cellular protein metabolic process	1039	13	4.8	2.71	+	0.00104	0.0396
negative regulation of protein metabolic process	1108	15	5.12	2.93	+	0.000182	0.00966
negative regulation of metabolic process	2918	27	13.48	2	+	0.000321	0.0156
negative regulation of macromolecule metabolic process	2666	24	12.32	1.95	+	0.00113	0.0418
negative regulation of cellular metabolic process	2567	26	11.86	2.19	+	0.000124	0.00696
positive regulation of transcription by RNA polymerase II	1212	15	5.6	2.68	+	0.000468	0.0214
positive regulation of transcription, DNA-templated	1553	20	7.17	2.79	+	2.63e-05	0.00188
positive regulation of gene expression	2011	22	9.29	2.37	+	0.000164	0.00888
positive regulation of nucleic acid-templated transcription	1651	22	7.63	2.88	+	5.55e-06	0.000504
positive regulation of RNA biosynthetic process	1652	22	7.63	2.88	+	5.6e-06	0.000506
positive regulation of cellular biosynthetic process	2007	26	9.27	2.8	+	1.03e-06	0.00013
positive regulation of biosynthetic process	2039	27	9.42	2.87	+	3.9e-07	5.9e-05
positive regulation of RNA metabolic process	1736	23	8.02	2.87	+	3.54e-06	0.000354
positive regulation of nucleobase-containing compound metabolic process	1897	23	8.76	2.62	+	1.5e-05	0.00115
positive regulation of macromolecule biosynthetic process	1919	26	8.87	2.93	+	4.43e-07	6.41e-05
Unclassified	3156	3	14.58	0.21	-	0.000274	0.0138

## Sheet: SECRETORY
	Homo sapiens (REF)	upload_1 ( Hierarchy NEW! Tips)
GO biological process complete	#	#	expected	Fold Enrichment	+/-	raw P value	FDR
nitric oxide transport	3	3	0.02	> 100	+	9.83e-06	0.00165
transport	4550	56	36.62	1.53	+	0.000684	0.0384
establishment of localization	4681	57	37.68	1.51	+	0.000778	0.0425
localization	5765	69	46.4	1.49	+	0.000186	0.0157
response to drug	1019	21	8.2	2.56	+	8.73e-05	0.00862
response to chemical	4485	79	36.1	2.19	+	2.89e-13	9.2e-10
response to stimulus	8495	119	68.38	1.74	+	6.82e-15	5.42e-11
negative regulation of polynucleotide adenylyltransferase activity	2	2	0.02	> 100	+	0.000376	0.0248
negative regulation of catalytic activity	808	18	6.5	2.77	+	0.000113	0.0108
negative regulation of molecular function	1166	21	9.39	2.24	+	0.000578	0.0345
regulation of molecular function	3022	49	24.32	2.01	+	1.41e-06	0.000351
biological regulation	12387	132	99.7	1.32	+	2.33e-07	7.42e-05
regulation of catalytic activity	2342	43	18.85	2.28	+	2.33e-07	7.71e-05
regulation of transferase activity	987	20	7.94	2.52	+	0.000162	0.0142
regulation of polynucleotide adenylyltransferase activity	3	2	0.02	82.82	+	0.000624	0.0356
positive regulation of neurofibrillary tangle assembly	2	2	0.02	> 100	+	0.000376	0.0247
positive regulation of biological process	6214	85	50.02	1.7	+	2.34e-08	1.24e-05
regulation of biological process	11688	128	94.08	1.36	+	8.6e-08	3.51e-05
positive regulation of cellular process	5465	72	43.99	1.64	+	3.72e-06	0.000739
regulation of cellular process	10981	119	88.39	1.35	+	1.99e-06	0.000465
regulation of neurofibrillary tangle assembly	3	2	0.02	82.82	+	0.000624	0.0354
peptide antigen assembly with MHC class II protein complex	4	3	0.03	93.18	+	1.71e-05	0.00254
peptide antigen assembly with MHC protein complex	6	3	0.05	62.12	+	4.06e-05	0.00489
MHC protein complex assembly	7	3	0.06	53.24	+	5.76e-05	0.0064
cellular process	14575	143	117.32	1.22	+	7.25e-06	0.0013
antigen processing and presentation of peptide antigen	194	15	1.56	9.61	+	1.39e-10	3.68e-07
antigen processing and presentation	222	15	1.79	8.39	+	8.04e-10	9.13e-07
immune system process	2806	45	22.59	1.99	+	6.65e-06	0.00121
antigen processing and presentation of peptide antigen via MHC class II	99	8	0.8	10.04	+	2.33e-06	0.000508
antigen processing and presentation of peptide or polysaccharide antigen via MHC class II	101	8	0.81	9.84	+	2.68e-06	0.000568
MHC class II protein complex assembly	4	3	0.03	93.18	+	1.71e-05	0.00252
transformation of host cell by virus	3	2	0.02	82.82	+	0.000624	0.0358
modification of morphology or physiology of other organism	185	7	1.49	4.7	+	0.000908	0.0478
interspecies interaction between organisms	855	19	6.88	2.76	+	7.44e-05	0.00778
multi-organism process	2832	45	22.8	1.97	+	7.24e-06	0.00131
symbiotic process	783	17	6.3	2.7	+	0.000237	0.0177
viral process	702	16	5.65	2.83	+	0.000214	0.0168
spermine biosynthetic process	3	2	0.02	82.82	+	0.000624	0.0357
immune response to tumor cell	4	2	0.03	62.12	+	0.000931	0.0489
immune response	1868	33	15.04	2.19	+	1.8e-05	0.00258
response to biotic stimulus	1353	32	10.89	2.94	+	4.61e-08	2.04e-05
positive regulation of amyloid fibril formation	4	2	0.03	62.12	+	0.000931	0.0487
positive regulation of protein metabolic process	1722	31	13.86	2.24	+	2.82e-05	0.00364
positive regulation of nitrogen compound metabolic process	3203	45	25.78	1.75	+	0.000148	0.0134
regulation of nitrogen compound metabolic process	5839	68	47	1.45	+	0.000536	0.0336
regulation of metabolic process	6690	76	53.85	1.41	+	0.000465	0.0298
positive regulation of metabolic process	3650	50	29.38	1.7	+	9.59e-05	0.00941
positive regulation of macromolecule metabolic process	3375	47	27.17	1.73	+	0.000131	0.0121
regulation of protein metabolic process	2804	51	22.57	2.26	+	2.02e-08	1.11e-05
regulation of primary metabolic process	6023	69	48.48	1.42	+	0.000823	0.0447
extracellular matrix constituent secretion	4	2	0.03	62.12	+	0.000931	0.0485
secretion by cell	1002	22	8.07	2.73	+	2.31e-05	0.00312
export from cell	1043	23	8.4	2.74	+	1.38e-05	0.00212
secretion	1119	23	9.01	2.55	+	4.07e-05	0.00487
extracellular matrix organization	342	10	2.75	3.63	+	0.000551	0.0339
extracellular structure organization	343	10	2.76	3.62	+	0.000563	0.0339
renal absorption	14	5	0.11	44.37	+	3.25e-07	9.57e-05
renal system process	113	9	0.91	9.89	+	6.01e-07	0.000171
multicellular organismal process	6973	84	56.13	1.5	+	1.18e-05	0.00191
antigen processing and presentation of exogenous peptide antigen via MHC class I, TAP-independent	9	3	0.07	41.41	+	0.000104	0.0101
antigen processing and presentation of exogenous peptide antigen via MHC class I	80	6	0.64	9.32	+	6.58e-05	0.00711
antigen processing and presentation of exogenous peptide antigen	176	14	1.42	9.88	+	4.14e-10	5.99e-07
antigen processing and presentation of exogenous antigen	183	14	1.47	9.5	+	6.67e-10	8.16e-07
antigen processing and presentation of peptide antigen via MHC class I	103	7	0.83	8.44	+	2.92e-05	0.00374
antigen processing and presentation of endogenous peptide antigen via MHC class Ib	13	4	0.1	38.23	+	8.61e-06	0.00149
antigen processing and presentation of endogenous peptide antigen	21	5	0.17	29.58	+	1.76e-06	0.00043
antigen processing and presentation of endogenous antigen	28	6	0.23	26.62	+	2.65e-07	7.95e-05
antigen processing and presentation of peptide antigen via MHC class Ib	13	4	0.1	38.23	+	8.61e-06	0.00147
antigen processing and presentation via MHC class Ib	20	4	0.16	24.85	+	3.68e-05	0.00457
hepatocyte apoptotic process	11	3	0.09	33.88	+	0.000171	0.0148
antigen processing and presentation of endogenous peptide antigen via MHC class I via ER pathway, TAP-independent	12	3	0.1	31.06	+	0.000212	0.0168
antigen processing and presentation of endogenous peptide antigen via MHC class I via ER pathway	12	3	0.1	31.06	+	0.000212	0.0167
antigen processing and presentation of endogenous peptide antigen via MHC class I	21	5	0.17	29.58	+	1.76e-06	0.000423
miRNA mediated inhibition of translation	14	3	0.11	26.62	+	0.000313	0.0217
gene silencing by miRNA	47	4	0.38	10.57	+	0.000732	0.0404
negative regulation of metabolic process	2918	40	23.49	1.7	+	0.000726	0.0405
negative regulation of biological process	5333	76	42.93	1.77	+	4.09e-08	1.86e-05
negative regulation of translation, ncRNA-mediated	14	3	0.11	26.62	+	0.000313	0.0217
negative regulation of cellular metabolic process	2567	36	20.66	1.74	+	0.000879	0.0472
negative regulation of cellular process	4754	69	38.27	1.8	+	1.56e-07	5.75e-05
regulation of cellular metabolic process	6216	73	50.03	1.46	+	0.000187	0.0157
regulation of cellular protein metabolic process	2633	48	21.19	2.26	+	3.92e-08	1.83e-05
negative regulation of cellular protein metabolic process	1039	22	8.36	2.63	+	3.95e-05	0.00487
negative regulation of protein metabolic process	1108	24	8.92	2.69	+	1.18e-05	0.0019
regulation of translation, ncRNA-mediated	14	3	0.11	26.62	+	0.000313	0.0216
detoxification of copper ion	16	3	0.13	23.29	+	0.000441	0.0286
detoxification of inorganic compound	18	3	0.14	20.71	+	0.000598	0.0352
detoxification	131	8	1.05	7.59	+	1.62e-05	0.00246
response to toxic substance	520	15	4.19	3.58	+	2.69e-05	0.0035
stress response to copper ion	16	3	0.13	23.29	+	0.000441	0.0285
stress response to metal ion	18	3	0.14	20.71	+	0.000598	0.0351
response to stress	3580	62	28.82	2.15	+	1.08e-09	1.07e-06
response to copper ion	45	4	0.36	11.04	+	0.000628	0.0355
regulation of metallopeptidase activity	16	3	0.13	23.29	+	0.000441	0.0284
regulation of peptidase activity	452	17	3.64	4.67	+	2.33e-07	7.57e-05
regulation of hydrolase activity	1290	23	10.38	2.22	+	0.00034	0.0229
regulation of proteolysis	737	22	5.93	3.71	+	1.8e-07	6.36e-05
prostaglandin biosynthetic process	18	3	0.14	20.71	+	0.000598	0.0354
prostaglandin metabolic process	34	4	0.27	14.62	+	0.000234	0.0178
prostanoid metabolic process	34	4	0.27	14.62	+	0.000234	0.0177
prostanoid biosynthetic process	18	3	0.14	20.71	+	0.000598	0.035
unsaturated fatty acid biosynthetic process	42	4	0.34	11.83	+	0.000493	0.0314
icosanoid biosynthetic process	45	5	0.36	13.8	+	4.85e-05	0.00563
fatty acid derivative biosynthetic process	90	6	0.72	8.28	+	0.000121	0.0116
gas transport	19	3	0.15	19.62	+	0.000689	0.0386
cell differentiation involved in embryonic placenta development	27	4	0.22	18.41	+	0.000104	0.0101
embryonic placenta development	88	5	0.71	7.06	+	0.000902	0.0477
anatomical structure development	5422	70	43.64	1.6	+	1.27e-05	0.00197
developmental process	5862	73	47.18	1.55	+	2.22e-05	0.00302
system development	4424	64	35.61	1.8	+	6.35e-07	0.000177
multicellular organism development	5026	69	40.46	1.71	+	1.28e-06	0.00034
animal organ development	3197	46	25.73	1.79	+	6.09e-05	0.00668
in utero embryonic development	383	12	3.08	3.89	+	8.27e-05	0.00838
cell differentiation	3710	48	29.86	1.61	+	0.000553	0.0338
cellular developmental process	3806	49	30.64	1.6	+	0.000601	0.035
cell migration involved in sprouting angiogenesis	21	3	0.17	17.75	+	0.000895	0.0477
angiogenesis	319	18	2.57	7.01	+	2.41e-10	4.8e-07
blood vessel morphogenesis	411	20	3.31	6.05	+	2.76e-10	4.88e-07
blood vessel development	494	21	3.98	5.28	+	1e-09	1.06e-06
vasculature development	516	21	4.15	5.06	+	2.11e-09	1.97e-06
cardiovascular system development	526	21	4.23	4.96	+	2.92e-09	2.21e-06
circulatory system development	872	26	7.02	3.7	+	1.24e-08	7.28e-06
tube morphogenesis	659	23	5.3	4.34	+	5.72e-09	3.79e-06
tube development	855	25	6.88	3.63	+	3.53e-08	1.7e-05
anatomical structure morphogenesis	2153	47	17.33	2.71	+	1.79e-10	4.06e-07
anatomical structure formation involved in morphogenesis	884	25	7.12	3.51	+	6.59e-08	2.76e-05
blood vessel endothelial cell migration	30	4	0.24	16.56	+	0.000151	0.0135
calcium-independent cell-cell adhesion via plasma membrane cell-adhesion molecules	21	3	0.17	17.75	+	0.000895	0.0476
cell adhesion	920	19	7.41	2.57	+	0.000188	0.0157
biological adhesion	926	20	7.45	2.68	+	6.98e-05	0.0074
labyrinthine layer morphogenesis	21	3	0.17	17.75	+	0.000895	0.0474
cellular response to copper ion	30	4	0.24	16.56	+	0.000151	0.0136
cellular response to chemical stimulus	2926	64	23.55	2.72	+	1.41e-14	7.45e-11
cellular response to stimulus	6703	92	53.95	1.71	+	2.16e-09	1.91e-06
protein heterotetramerization	32	4	0.26	15.53	+	0.000189	0.0157
regulation of endothelial cell differentiation	33	4	0.27	15.06	+	0.000211	0.0168
regulation of developmental process	2592	37	20.86	1.77	+	0.000579	0.0344
regulation of multicellular organismal process	3147	44	25.33	1.74	+	0.000205	0.0164
positive regulation of nitric oxide biosynthetic process	43	5	0.35	14.45	+	3.97e-05	0.00485
positive regulation of reactive oxygen species biosynthetic process	53	6	0.43	14.06	+	7.53e-06	0.00133
positive regulation of reactive oxygen species metabolic process	99	6	0.8	7.53	+	0.000199	0.016
positive regulation of cellular metabolic process	3344	46	26.92	1.71	+	0.000197	0.0161
regulation of reactive oxygen species metabolic process	184	7	1.48	4.73	+	0.00088	0.0471
regulation of reactive oxygen species biosynthetic process	90	7	0.72	9.66	+	1.28e-05	0.00198
regulation of nitric oxide biosynthetic process	60	5	0.48	10.35	+	0.000172	0.0148
regulation of biological quality	4073	53	32.78	1.62	+	0.000269	0.0194
positive regulation of nitric oxide metabolic process	44	5	0.35	14.12	+	4.39e-05	0.00521
interferon-gamma-mediated signaling pathway	72	8	0.58	13.8	+	2.49e-07	7.61e-05
cytokine-mediated signaling pathway	692	22	5.57	3.95	+	6.25e-08	2.69e-05
cellular response to cytokine stimulus	1027	31	8.27	3.75	+	2.95e-10	4.68e-07
response to cytokine	1118	32	9	3.56	+	5.29e-10	7e-07
response to organic substance	3019	67	24.3	2.76	+	1.14e-15	1.81e-11
cellular response to organic substance	2391	57	19.25	2.96	+	2.16e-14	8.6e-11
cell surface receptor signaling pathway	2417	48	19.45	2.47	+	3.19e-09	2.3e-06
signal transduction	5061	75	40.74	1.84	+	1.17e-08	7.14e-06
signaling	5393	75	43.41	1.73	+	1.97e-07	6.8e-05
cell communication	5500	76	44.27	1.72	+	1.6e-07	5.77e-05
cellular response to interferon-gamma	164	10	1.32	7.58	+	1.41e-06	0.000362
response to interferon-gamma	186	11	1.5	7.35	+	5.52e-07	0.00016
innate immune response	766	20	6.17	3.24	+	4.95e-06	0.000948
defense response to other organism	952	23	7.66	3	+	3.24e-06	0.000669
defense response	1342	26	10.8	2.41	+	4.47e-05	0.00523
response to other organism	1327	32	10.68	3	+	2.97e-08	1.52e-05
response to external biotic stimulus	1329	32	10.7	2.99	+	3.07e-08	1.53e-05
response to external stimulus	2443	44	19.66	2.24	+	2.47e-07	7.7e-05
cellular response to cadmium ion	38	4	0.31	13.08	+	0.000347	0.0232
response to cadmium ion	64	5	0.52	9.71	+	0.000228	0.0175
type I interferon signaling pathway	67	7	0.54	12.98	+	2.1e-06	0.000483
cellular response to type I interferon	67	7	0.54	12.98	+	2.1e-06	0.000476
response to type I interferon	72	7	0.58	12.08	+	3.27e-06	0.000666
negative regulation of endothelial cell proliferation	39	4	0.31	12.74	+	0.00038	0.0249
regulation of endothelial cell proliferation	127	7	1.02	6.85	+	0.000102	0.01
regulation of cell population proliferation	1629	35	13.11	2.67	+	9.82e-08	3.9e-05
vasculogenesis	71	7	0.57	12.25	+	3e-06	0.000627
cellular response to glucocorticoid stimulus	57	5	0.46	10.9	+	0.000137	0.0125
response to glucocorticoid	148	7	1.19	5.88	+	0.000252	0.0185
response to corticosteroid	164	10	1.32	7.58	+	1.41e-06	0.000356
response to steroid hormone	330	16	2.66	6.02	+	1.95e-08	1.11e-05
response to lipid	867	23	6.98	3.3	+	6.92e-07	0.000187
response to organic cyclic compound	923	20	7.43	2.69	+	6.69e-05	0.00718
response to hormone	915	25	7.36	3.39	+	1.25e-07	4.85e-05
response to endogenous stimulus	1503	33	12.1	2.73	+	1.51e-07	5.72e-05
cellular response to corticosteroid stimulus	60	5	0.48	10.35	+	0.000172	0.0147
cellular response to steroid hormone stimulus	187	7	1.51	4.65	+	0.000964	0.0496
cellular response to hormone stimulus	610	17	4.91	3.46	+	1.18e-05	0.00188
cellular response to endogenous stimulus	1221	27	9.83	2.75	+	2.14e-06	0.00048
endothelial cell development	49	4	0.39	10.14	+	0.000847	0.0457
tissue development	1762	30	14.18	2.12	+	0.000123	0.0116
antigen processing and presentation of exogenous peptide antigen via MHC class II	98	8	0.79	10.14	+	2.17e-06	0.00048
antigen processing and presentation of exogenous peptide antigen via MHC class I, TAP-dependent	76	6	0.61	9.81	+	5.03e-05	0.00579
reactive oxygen species metabolic process	114	9	0.92	9.81	+	6.44e-07	0.000176
regulation of sprouting angiogenesis	67	5	0.54	9.27	+	0.000278	0.0198
regulation of angiogenesis	293	11	2.36	4.66	+	3.47e-05	0.00437
regulation of anatomical structure morphogenesis	1077	20	8.67	2.31	+	0.00061	0.0354
regulation of vasculature development	324	11	2.61	4.22	+	8.3e-05	0.00835
multicellular organismal water homeostasis	70	5	0.56	8.87	+	0.000336	0.0228
regulation of body fluid levels	497	12	4	3	+	0.000825	0.0446
water homeostasis	77	5	0.62	8.07	+	0.000508	0.0321
chemical homeostasis	1125	23	9.06	2.54	+	4.42e-05	0.0052
regulation of oxidoreductase activity	103	6	0.83	7.24	+	0.000244	0.0182
negative regulation of angiogenesis	107	6	0.86	6.97	+	0.000296	0.0207
negative regulation of blood vessel morphogenesis	110	6	0.89	6.78	+	0.000341	0.0229
negative regulation of vasculature development	121	6	0.97	6.16	+	0.000553	0.0339
cellular transition metal ion homeostasis	107	6	0.86	6.97	+	0.000296	0.0206
transition metal ion homeostasis	131	7	1.05	6.64	+	0.000123	0.0117
regulation of viral life cycle	146	8	1.18	6.81	+	3.4e-05	0.00432
regulation of viral process	207	10	1.67	6	+	1.01e-05	0.00167
regulation of symbiosis, encompassing mutualism through parasitism	225	10	1.81	5.52	+	2.01e-05	0.00278
regulation of multi-organism process	779	19	6.27	3.03	+	2.19e-05	0.003
cellular response to transforming growth factor beta stimulus	148	7	1.19	5.88	+	0.000252	0.0186
cellular response to growth factor stimulus	502	16	4.04	3.96	+	4.28e-06	0.00083
response to growth factor	532	16	4.28	3.74	+	8.68e-06	0.00147
response to transforming growth factor beta	155	7	1.25	5.61	+	0.00033	0.0225
positive regulation of lymphocyte proliferation	135	6	1.09	5.52	+	0.000956	0.0495
regulation of immune system process	1667	31	13.42	2.31	+	1.2e-05	0.00189
positive regulation of immune system process	1150	22	9.26	2.38	+	0.000231	0.0177
regulation of leukocyte proliferation	229	8	1.84	4.34	+	0.000654	0.0369
positive regulation of leukocyte proliferation	142	7	1.14	6.12	+	0.000198	0.0161
positive regulation of cell population proliferation	922	18	7.42	2.43	+	0.000539	0.0336
morphogenesis of a branching epithelium	158	7	1.27	5.5	+	0.000369	0.0244
morphogenesis of a branching structure	169	7	1.36	5.15	+	0.000543	0.0336
positive regulation of angiogenesis	169	7	1.36	5.15	+	0.000543	0.0337
positive regulation of developmental process	1373	26	11.05	2.35	+	5.69e-05	0.00637
cellular response to tumor necrosis factor	242	10	1.95	5.13	+	3.65e-05	0.00457
response to tumor necrosis factor	269	10	2.17	4.62	+	8.56e-05	0.00856
response to reactive oxygen species	194	8	1.56	5.12	+	0.000225	0.0175
response to oxygen-containing compound	1599	34	12.87	2.64	+	1.98e-07	6.7e-05
response to ketone	199	8	1.6	4.99	+	0.000266	0.0192
T cell receptor signaling pathway	178	7	1.43	4.89	+	0.00073	0.0404
regulation of immune response	1139	22	9.17	2.4	+	0.000216	0.0169
regulation of response to stimulus	4331	61	34.86	1.75	+	3.67e-06	0.00074
positive regulation of immune response	847	17	6.82	2.49	+	0.00057	0.0342
positive regulation of response to stimulus	2461	40	19.81	2.02	+	1.88e-05	0.00267
negative regulation of cell migration	260	10	2.09	4.78	+	6.52e-05	0.0071
negative regulation of cell motility	275	11	2.21	4.97	+	1.98e-05	0.00276
negative regulation of cellular component movement	308	11	2.48	4.44	+	5.36e-05	0.00604
regulation of cellular component movement	1009	29	8.12	3.57	+	3.54e-09	2.45e-06
regulation of localization	2790	46	22.46	2.05	+	1.94e-06	0.000461
negative regulation of locomotion	322	11	2.59	4.24	+	7.87e-05	0.00807
regulation of locomotion	998	28	8.03	3.49	+	1.14e-08	7.24e-06
regulation of cell motility	926	28	7.45	3.76	+	2.33e-09	1.86e-06
regulation of cell migration	861	27	6.93	3.9	+	2.21e-09	1.85e-06
regulation of cysteine-type endopeptidase activity involved in apoptotic process	221	8	1.78	4.5	+	0.000522	0.0328
regulation of apoptotic process	1567	31	12.61	2.46	+	4.97e-06	0.000941
regulation of programmed cell death	1587	31	12.77	2.43	+	5.68e-06	0.00106
regulation of cell death	1711	34	13.77	2.47	+	1.37e-06	0.000358
regulation of cysteine-type endopeptidase activity	244	9	1.96	4.58	+	0.000205	0.0165
regulation of endopeptidase activity	423	15	3.4	4.41	+	2.49e-06	0.000536
negative regulation of endopeptidase activity	251	9	2.02	4.45	+	0.000251	0.0186
negative regulation of peptidase activity	261	9	2.1	4.28	+	0.000331	0.0225
positive regulation of proteolysis	363	13	2.92	4.45	+	1.08e-05	0.00177
positive regulation of cellular protein metabolic process	1616	30	13.01	2.31	+	1.77e-05	0.00256
negative regulation of multi-organism process	227	8	1.83	4.38	+	0.000618	0.0356
response to antibiotic	316	11	2.54	4.32	+	6.69e-05	0.00714
response to hypoxia	343	11	2.76	3.98	+	0.000135	0.0124
response to decreased oxygen levels	354	12	2.85	4.21	+	3.99e-05	0.00484
response to oxygen levels	378	13	3.04	4.27	+	1.63e-05	0.00245
response to acid chemical	353	11	2.84	3.87	+	0.000172	0.0147
negative regulation of intracellular signal transduction	501	14	4.03	3.47	+	6.99e-05	0.00736
negative regulation of signal transduction	1268	25	10.21	2.45	+	5.84e-05	0.00645
negative regulation of cell communication	1367	27	11	2.45	+	2.57e-05	0.00341
regulation of cell communication	3540	48	28.49	1.68	+	0.000185	0.0156
negative regulation of response to stimulus	1640	32	13.2	2.42	+	3.85e-06	0.000756
regulation of signal transduction	3154	46	25.39	1.81	+	5.14e-05	0.00588
regulation of signaling	3581	48	28.82	1.67	+	0.000288	0.0203
negative regulation of signaling	1371	27	11.04	2.45	+	2.63e-05	0.00345
regulation of intracellular signal transduction	1834	28	14.76	1.9	+	0.000961	0.0496
positive regulation of cell migration	511	14	4.11	3.4	+	8.57e-05	0.00852
positive regulation of cell motility	537	14	4.32	3.24	+	0.000142	0.0129
positive regulation of cellular component movement	553	15	4.45	3.37	+	5.31e-05	0.00603
positive regulation of locomotion	568	14	4.57	3.06	+	0.000249	0.0185
regulation of apoptotic signaling pathway	407	11	3.28	3.36	+	0.000555	0.0338
neutrophil degranulation	483	13	3.89	3.34	+	0.000182	0.0155
neutrophil mediated immunity	494	13	3.98	3.27	+	0.000226	0.0174
myeloid leukocyte mediated immunity	514	13	4.14	3.14	+	0.000327	0.0224
leukocyte mediated immunity	760	17	6.12	2.78	+	0.000168	0.0147
immune effector process	1079	24	8.69	2.76	+	7.67e-06	0.00134
leukocyte degranulation	504	13	4.06	3.2	+	0.000273	0.0195
regulated exocytosis	696	18	5.6	3.21	+	1.72e-05	0.00251
exocytosis	786	18	6.33	2.85	+	8.03e-05	0.00818
vesicle-mediated transport	1954	32	15.73	2.03	+	0.000152	0.0135
neutrophil activation involved in immune response	487	13	3.92	3.32	+	0.000197	0.0161
myeloid cell activation involved in immune response	518	13	4.17	3.12	+	0.000352	0.0234
leukocyte activation involved in immune response	619	14	4.98	2.81	+	0.000576	0.0345
leukocyte activation	916	21	7.37	2.85	+	1.94e-05	0.00273
cell activation	1063	24	8.56	2.8	+	6e-06	0.00111
cell activation involved in immune response	623	14	5.01	2.79	+	0.000613	0.0355
myeloid leukocyte activation	581	16	4.68	3.42	+	2.48e-05	0.00332
neutrophil activation	496	13	3.99	3.26	+	0.000235	0.0177
granulocyte activation	500	13	4.02	3.23	+	0.000253	0.0185
regulation of cytokine production	711	17	5.72	2.97	+	7.69e-05	0.00799
positive regulation of cell death	712	17	5.73	2.97	+	7.82e-05	0.00807
regulation of cell adhesion	684	16	5.51	2.91	+	0.000161	0.0142
response to wounding	578	13	4.65	2.79	+	0.000952	0.0495
enzyme linked receptor protein signaling pathway	721	16	5.8	2.76	+	0.000286	0.0202
regulation of growth	680	15	5.47	2.74	+	0.000473	0.0302
regulation of cellular catabolic process	836	17	6.73	2.53	+	0.000494	0.0313
regulation of protein kinase activity	791	16	6.37	2.51	+	0.000766	0.0422
regulation of kinase activity	873	18	7.03	2.56	+	0.000286	0.0203
regulation of protein phosphorylation	1448	24	11.66	2.06	+	0.000729	0.0405
regulation of protein modification process	1851	29	14.9	1.95	+	0.000558	0.0337
positive regulation of cell differentiation	978	19	7.87	2.41	+	0.000399	0.026
response to organonitrogen compound	1005	19	8.09	2.35	+	0.000774	0.0424
positive regulation of protein phosphorylation	1013	19	8.15	2.33	+	0.000814	0.0443
regulation of response to stress	1508	26	12.14	2.14	+	0.000253	0.0184
intracellular signal transduction	1680	27	13.52	2	+	0.000556	0.0337
positive regulation of gene expression	2011	32	16.19	1.98	+	0.000196	0.0161
Unclassified	3156	9	25.4	0.35	-	0.000127	0.0119
