# Supplementary material for: SFRP4+ stromal cell subpopulation with IGF1 signaling in human endometrial regeneration
Source: Cell Discov. 2022 Sep 27;8:95. doi: 10.1038/s41421-022-00438-7 (PMC9512788; doi:10.1038/s41421-022-00438-7)
Supplement: Supplementary file 10 — Supplementary Table S10 [file 41421_2022_438_MOESM10_ESM.xlsx]

## Sheet: ADIRF
	p_val	avg_logFC	pct.1	pct.2	p_val_adj
ADIRF	8.94e-200	1.44942	1	0.992	1.79e-196
SNCG	1.2e-140	1.3364	0.978	0.669	2.39e-137
SORBS2	1.67e-145	1.22577	0.96	0.552	3.33e-142
GADD45B	9.15e-108	1.06916	0.999	0.992	1.83e-104
MYH11	1.73e-145	0.994351	1	0.896	3.46e-142
DSTN	3.64e-165	0.947109	1	0.993	7.29e-162
PHLDA2	2.36e-89	0.936864	0.986	0.759	4.72e-86
S100A4	7.39e-88	0.840484	0.996	0.941	1.48e-84
RERGL	8.24e-85	0.830237	0.885	0.409	1.65e-81
C12orf75	1.13e-55	0.820895	0.837	0.583	2.25e-52
PTN	5.31e-86	0.813741	0.997	0.797	1.06e-82
MYL9	5.85e-132	0.810169	1	1	1.17e-128
CDKN1A	1.76e-75	0.789821	0.977	0.879	3.52e-72
FLNA	4.39e-110	0.778394	0.999	0.911	8.78e-107
MCAM	5.6e-100	0.730736	0.968	0.719	1.12e-96
CRIP1	8.9e-88	0.707239	1	0.959	1.78e-84
C11orf96	7.42e-61	0.698733	1	0.996	1.48e-57
TAGLN	2.09e-105	0.694971	1	0.999	4.18e-102
CSRP1	6.51e-80	0.688789	0.977	0.846	1.3e-76
TPM1	6.94e-93	0.667711	1	0.988	1.39e-89
HIST1H4C	3.05e-77	0.663664	0.996	0.873	6.09e-74
PLAC9	5.54e-80	0.66361	0.999	0.902	1.11e-76
TPM2	9.61e-115	0.644304	1	1	1.92e-111
C2orf40	2.4e-58	0.637356	0.89	0.54	4.8e-55
NTRK2	5.22e-92	0.632047	0.952	0.563	1.04e-88
MAP3K7CL	7.8e-80	0.630072	0.939	0.537	1.56e-76
SOD3	5.47e-83	0.622863	1	0.904	1.09e-79
PPP1R14A	4.59e-62	0.592735	0.997	0.969	9.18e-59
NEXN	2.8e-68	0.581301	0.918	0.563	5.6e-65
NOV	4.12e-50	0.577737	0.726	0.366	8.23e-47
CRYAB	1.97e-71	0.569687	0.993	0.87	3.93e-68
IER3	1.44e-29	0.558148	0.994	0.908	2.88e-26
ZNF331	1.16e-05	0.552782	0.605	0.46	0.0231591
CLU	6.4e-36	0.551993	0.899	0.727	1.28e-32
CNN1	8.35e-68	0.547611	0.981	0.855	1.67e-64
CCND1	1.66e-53	0.527342	0.968	0.754	3.32e-50
CALD1	6.97e-85	0.52696	1	1	1.39e-81
KLF2	1.12e-37	0.523514	0.963	0.815	2.23e-34
ACTA2	4.9e-56	0.520969	1	0.996	9.8e-53
RPS17	6.57e-40	0.517665	1	0.628	1.31e-36
CRIP2	1.58e-66	0.514009	0.999	0.932	3.15e-63
MT-ND4	7.26e-108	0.482693	1	1	1.45e-104
CSRP2	6.99e-39	0.469604	0.87	0.637	1.4e-35
CCDC3	1.83e-72	0.461109	0.973	0.603	3.66e-69
INHBA	6.35e-08	0.446497	0.527	0.285	0.000126963
TUBB2B	2.76e-39	0.443389	0.755	0.357	5.52e-36
RRAD	4.39e-27	0.438526	0.914	0.661	8.79e-24
CREM	1.2e-10	0.424378	0.814	0.622	2.4e-07
BCAM	7.71e-50	0.423888	0.99	0.857	1.54e-46
HES4	2.68e-23	0.423078	0.973	0.863	5.35e-20
HSPB6	5.82e-31	0.422766	0.965	0.765	1.16e-27
LPP	1.41e-46	0.415082	0.954	0.778	2.82e-43
C1QTNF1	2.56e-43	0.408825	0.86	0.563	5.12e-40
FOXC2	1.24e-90	0.405574	0.769	0.288	2.48e-87
FOXC1	2.6e-53	0.398747	0.731	0.351	5.2e-50
MFAP4	4.49e-30	0.394902	0.879	0.631	8.97e-27
PDLIM3	1.25e-38	0.394194	0.856	0.508	2.51e-35
NR4A2	6.8e-16	0.390133	0.739	0.555	1.36e-12
CH25H	5.17e-20	0.386981	0.252	0.289	1.03e-16
MT-CO2	1.89e-76	0.378998	1	1	3.77e-73
HRH2	2.61e-75	0.3755	0.902	0.477	5.22e-72
RCAN2	6.44e-33	0.360319	0.804	0.525	1.29e-29
RP11-527N22.1	1.94e-45	0.360152	0.643	0.291	3.89e-42
NFIB	1.01e-43	0.357394	0.932	0.66	2.02e-40
FRZB	2.54e-31	0.356474	0.916	0.718	5.07e-28
PTP4A3	4.04e-28	0.350805	0.932	0.651	8.08e-25
HSPB8	1.08e-27	0.350139	0.731	0.395	2.16e-24
FHL5	5.59e-34	0.347778	0.787	0.478	1.12e-30
YBX3	2.34e-31	0.346704	0.988	0.915	4.68e-28
FBXO32	3.26e-14	0.337866	0.679	0.449	6.52e-11
CCL2	1.7e-05	0.335765	0.867	0.735	0.0339204
MAT2A	0.00125723	0.335519	0.695	0.599	1
LMOD1	1.35e-22	0.333186	0.857	0.648	2.7e-19
LBH	1.96e-27	0.330016	0.929	0.707	3.91e-24
P2RX1	1.14e-71	0.328908	0.767	0.292	2.29e-68
NRGN	4.13e-61	0.328891	0.826	0.378	8.27e-58
BGN	1.11e-34	0.326862	0.991	0.915	2.23e-31
SLIT3	4.62e-29	0.31911	0.945	0.714	9.24e-26
PPP1R12B	4.71e-28	0.311667	0.912	0.658	9.43e-25
AVPR1A	2.44e-05	0.309183	0.633	0.437	0.0487478
KIAA0040	1.86e-15	0.304683	0.869	0.639	3.72e-12
MT-CO1	2.23e-58	0.303367	1	1	4.46e-55
MUSTN1	5.79e-73	0.300888	0.888	0.471	1.16e-69
SLMAP	3.65e-49	0.300444	0.86	0.502	7.3e-46
SYNE2	4.46e-32	0.284661	0.867	0.571	8.91e-29
TUBA1B	3.99e-26	0.283897	0.996	0.98	7.97e-23
NR4A3	8.14e-15	0.282578	0.718	0.454	1.63e-11
HAS1	3.17e-08	0.280323	0.468	0.233	6.34e-05
IL6	1.23e-05	0.278855	0.372	0.31	0.0246689
CADM1	4.29e-79	0.272433	0.808	0.355	8.57e-76
LAPTM4B	3.39e-13	-0.252677	0.793	0.676	6.79e-10
UGCG	5.56e-07	-0.254533	0.785	0.69	0.00111132
HLA-DRA	4.17e-08	-0.25523	0.624	0.563	8.33e-05
CITED2	2.29e-17	-0.255574	0.5	0.617	4.58e-14
PMAIP1	2.2e-06	-0.256518	0.68	0.574	0.00440132
SIK1	1.61e-14	-0.258584	0.558	0.583	3.22e-11
NPDC1	7.91e-13	-0.259724	0.784	0.758	1.58e-09
LAMA4	1.9e-06	-0.260854	0.722	0.603	0.0038037
FABP5	1.63e-06	-0.261357	0.647	0.531	0.00325439
ADGRF5	0.00227343	-0.261397	0.612	0.444	1
GBP1	1.72e-15	-0.262004	0.55	0.55	3.45e-12
EDNRB	3.6e-15	-0.26601	0.399	0.384	7.2e-12
KLF6	4.44e-11	-0.269628	0.961	0.964	8.87e-08
ID1	3.53e-16	-0.270507	0.651	0.73	7.05e-13
TAP1	1.8e-24	-0.275621	0.428	0.527	3.6e-21
FTL	5.13e-25	-0.278379	1	1	1.03e-21
TLE1	1.74e-25	-0.278403	0.448	0.569	3.48e-22
PSMB9	2.42e-14	-0.279607	0.761	0.672	4.85e-11
SOX17	1.07e-29	-0.27977	0.473	0.57	2.13e-26
TMEM141	1.03e-14	-0.280037	0.738	0.709	2.05e-11
RCN2	1.5e-16	-0.280471	0.608	0.687	2.99e-13
LRRC26	4.73e-15	-0.281865	0.553	0.513	9.46e-12
TMEM101	4.76e-16	-0.282041	0.588	0.615	9.51e-13
CTSK	0.0125846	-0.282232	0.781	0.616	1
C4orf48	2.61e-10	-0.282726	0.709	0.586	5.22e-07
PROCR	0.00502202	-0.284357	0.607	0.455	1
RGCC	3.63e-19	-0.289261	0.419	0.498	7.26e-16
BST2	3.27e-07	-0.291305	0.807	0.773	0.000654689
IDH1	3.83e-05	-0.294151	0.638	0.549	0.0765138
CNDP2	2.26e-22	-0.295675	0.509	0.571	4.52e-19
HLA-E	1.14e-23	-0.298704	0.916	0.969	2.28e-20
WDR74	1.66e-24	-0.299148	0.317	0.441	3.32e-21
SLC2A3	2.31e-13	-0.301653	0.781	0.766	4.62e-10
ATP1A1	4.66e-19	-0.301789	0.654	0.743	9.31e-16
SLPI	1.15e-13	-0.302348	0.674	0.581	2.3e-10
RAMP2	1.46e-18	-0.30461	0.671	0.64	2.92e-15
SMIM22	5.82e-15	-0.306721	0.598	0.552	1.16e-11
FAM213A	3.15e-10	-0.310531	0.719	0.64	6.29e-07
CCL8	0.032602	-0.310789	0.532	0.327	1
ELF3	1.54e-19	-0.311503	0.683	0.685	3.08e-16
GNG11	1.66e-22	-0.312944	0.823	0.868	3.31e-19
ECM1	1.95e-11	-0.314088	0.491	0.495	3.9e-08
SOCS3	1.26e-08	-0.31512	0.919	0.935	2.52e-05
ISG15	2.03e-13	-0.315779	0.793	0.76	4.05e-10
FAM46A	1.01e-06	-0.317551	0.473	0.442	0.00201755
TFPI	1.51e-15	-0.319222	0.622	0.579	3.02e-12
HERPUD1	4.68e-22	-0.32252	0.725	0.839	9.36e-19
CXCL3	2.49e-09	-0.324088	0.566	0.504	4.97e-06
HLA-B	1.88e-23	-0.327042	0.997	0.994	3.75e-20
PI15	0.000330794	-0.327863	0.597	0.478	0.661588
TNFAIP3	7.82e-12	-0.32924	0.867	0.754	1.56e-08
HBA2	1.31e-14	-0.337997	0.565	0.531	2.62e-11
BTG3	8.26e-29	-0.338471	0.64	0.749	1.65e-25
ANGPT2	4.1e-43	-0.339783	0.367	0.55	8.19e-40
IL32	3e-12	-0.343074	0.725	0.643	5.99e-09
SGK1	2.73e-12	-0.345288	0.661	0.624	5.46e-09
SOD2	0.000314857	-0.347392	0.976	0.858	0.629713
CST1	5.79e-08	-0.349035	0.634	0.545	0.000115868
HBB	6.24e-59	-0.355595	0.184	0.431	1.25e-55
B2M	5.85e-49	-0.362672	1	1	1.17e-45
ARID5B	2.15e-28	-0.369325	0.852	0.911	4.3e-25
TSHZ2	1.83e-19	-0.378317	0.49	0.487	3.66e-16
IGFBP3	1.46e-11	-0.380674	0.38	0.403	2.92e-08
MUC1	3.99e-35	-0.381541	0.526	0.609	7.99e-32
SLC9A3R2	1.08e-26	-0.381606	0.818	0.785	2.16e-23
SPRY1	5.03e-47	-0.381785	0.31	0.504	1.01e-43
CD81	2.6e-33	-0.382089	0.95	0.965	5.21e-30
CXCL8	4.14e-12	-0.396311	0.928	0.834	8.29e-09
SFRP1	3.14e-06	-0.402492	0.764	0.455	0.00628651
FRMD4B	9.52e-07	-0.408452	0.69	0.556	0.00190376
SERPINE1	0.000608637	-0.411836	0.644	0.543	1
EMP1	1.94e-26	-0.417127	0.687	0.778	3.88e-23
ARHGDIB	4.34e-10	-0.424543	0.746	0.617	8.69e-07
KRT19	1.83e-26	-0.45468	0.782	0.759	3.65e-23
KRT18	1.33e-38	-0.461462	0.486	0.658	2.66e-35
FGF7	1.17e-26	-0.477247	0.308	0.394	2.35e-23
CD74	1.28e-38	-0.479185	0.768	0.813	2.56e-35
PRSS23	1.55e-24	-0.481787	0.687	0.653	3.1e-21
STEAP4	3.48e-42	-0.487792	0.372	0.484	6.97e-39
HIGD1B	7.93e-19	-0.488716	0.854	0.789	1.59e-15
CCDC80	1.06e-11	-0.490252	0.893	0.771	2.13e-08
SAT1	4.43e-68	-0.493106	0.997	1	8.87e-65
PLAT	5.21e-27	-0.493943	0.654	0.63	1.04e-23
VCAN	6.36e-12	-0.499177	0.598	0.535	1.27e-08
IGFBP2	1.77e-11	-0.510496	0.951	0.91	3.54e-08
IGFBP6	5.08e-12	-0.523606	0.893	0.844	1.02e-08
MEG3	3.82e-23	-0.52453	0.592	0.605	7.64e-20
HLA-A	2.79e-50	-0.529107	0.999	1	5.59e-47
CYP1B1	1.37e-44	-0.534393	0.379	0.529	2.75e-41
STMN1	1.1e-50	-0.534491	0.549	0.753	2.2e-47
RCN1	1.24e-54	-0.547899	0.709	0.848	2.48e-51
GUCY1A2	2.34e-36	-0.565419	0.834	0.764	4.67e-33
KRT8	1.01e-64	-0.566502	0.514	0.749	2.02e-61
ENSG00000143248	6.2e-09	-0.568822	0.896	0.819	1.24e-05
ID3	3.32e-36	-0.570921	0.813	0.898	6.64e-33
CYBA	3.15e-68	-0.573665	0.804	0.855	6.3e-65
RBP1	8.86e-28	-0.585384	0.762	0.707	1.77e-24
ID4	2.74e-30	-0.590675	0.824	0.885	5.48e-27
COX6A1P2	1.27e-35	-0.642264	0.713	0.731	2.54e-32
NFKBIA	7.43e-42	-0.647556	0.968	0.984	1.49e-38
CXCL2	8.68e-35	-0.658708	0.801	0.802	1.74e-31
SPON2	3.98e-46	-0.666096	0.703	0.713	7.95e-43
CYR61	2.27e-22	-0.666938	0.886	0.93	4.55e-19
GEM	1.1e-45	-0.67285	0.752	0.857	2.2e-42
CTSC	8.82e-37	-0.690392	0.738	0.709	1.76e-33
HLA-C	2.09e-34	-0.692163	0.939	0.94	4.18e-31
DCN	9.18e-48	-0.739326	0.633	0.785	1.84e-44
SFRP4	1.52e-14	-0.741376	0.963	0.909	3.03e-11
IGF1	2.91e-13	-0.770427	0.79	0.66	5.82e-10
COL4A1	2.16e-45	-0.771256	0.879	0.866	4.31e-42
SCGB2A1	2.97e-72	-0.77937	0.705	0.868	5.94e-69
CTGF	6.29e-38	-0.809704	0.638	0.782	1.26e-34
PHLDA1	8.51e-55	-0.815985	0.749	0.879	1.7e-51
CFD	8.29e-05	-0.827248	0.742	0.589	0.165802
IFI27	2.21e-75	-0.837341	0.847	0.909	4.41e-72
MMP11	3.53e-08	-0.857062	0.686	0.571	7.07e-05
SCGB1D2	1.42e-67	-0.885301	0.772	0.874	2.84e-64
WFDC2	1.67e-59	-0.886148	0.756	0.867	3.33e-56
SOX4	5.95e-65	-0.896728	0.834	0.86	1.19e-61
SCGB1D4	2.85e-72	-0.920438	0.661	0.786	5.69e-69
TMSB10	1.45e-155	-0.933175	1	1	2.9e-152
THY1	1.12e-72	-1.03571	0.765	0.773	2.25e-69
SPARC	1.85e-111	-1.11294	0.99	0.986	3.7e-108
LUM	1.68e-38	-1.1148	0.867	0.801	3.36e-35
C8orf4	1.82e-79	-1.13057	0.562	0.822	3.65e-76
PTGDS	1.64e-66	-1.32958	0.715	0.849	3.28e-63
COL1A2	1.57e-121	-1.49747	0.954	0.976	3.13e-118
COL3A1	9.39e-122	-1.54187	0.973	0.984	1.88e-118
COL1A1	2.01e-112	-1.61038	0.983	0.98	4.03e-109
APOE	1.2e-131	-1.69261	0.846	0.922	2.41e-128

## Sheet: SECRETORY
	p_val	avg_logFC	pct.1	pct.2	p_val_adj
SCGB1D2	6.37e-173	1.32558	0.984	0.765	1.27e-169
WFDC2	3.87e-172	1.32484	0.991	0.747	7.75e-169
SCGB1D4	1.11e-178	1.32434	0.966	0.635	2.22e-175
HLA-C	3.57e-143	1.15112	0.998	0.916	7.13e-140
SCGB2A1	8.87e-157	1.14059	0.975	0.721	1.77e-153
IFI27	2.42e-151	1.09406	0.995	0.835	4.85e-148
C8orf4	9.63e-48	1.03275	0.806	0.663	1.93e-44
COX6A1P2	1.29e-135	1.0118	0.893	0.655	2.58e-132
CTGF	9.57e-51	0.972872	0.858	0.659	1.91e-47
COL1A2	1.66e-58	0.915709	0.973	0.963	3.31e-55
COL3A1	7.15e-55	0.903648	0.977	0.98	1.43e-51
CYR61	1.07e-46	0.894308	0.957	0.892	2.14e-43
TMSB10	9.07e-153	0.876103	1	1	1.81e-149
KRT8	7.2e-103	0.837314	0.856	0.556	1.44e-99
PHLDA1	5.05e-43	0.832878	0.868	0.801	1.01e-39
IGFBP2	6.79e-64	0.806635	0.957	0.917	1.36e-60
HLA-A	8.95e-106	0.750727	1	0.999	1.79e-102
HOPX	5.07e-19	0.746137	0.808	0.903	1.01e-15
KRT18	3.59e-82	0.72681	0.799	0.491	7.17e-79
SPARC	5.71e-54	0.712018	0.982	0.99	1.14e-50
MMP11	8.5e-12	0.678367	0.575	0.643	1.7e-08
APOE	1.61e-39	0.671964	0.9	0.882	3.21e-36
TSC22D3	3.25e-44	0.668953	0.893	0.815	6.49e-41
RCN1	1.58e-67	0.66573	0.877	0.747	3.16e-64
COL1A1	9.5e-34	0.653514	0.975	0.983	1.9e-30
STMN1	1.38e-59	0.649503	0.813	0.599	2.75e-56
MUC1	5.55e-55	0.621233	0.678	0.528	1.11e-51
CD81	4.38e-80	0.609603	0.989	0.946	8.77e-77
ID4	2.78e-30	0.603086	0.886	0.846	5.56e-27
HLA-B	6.48e-78	0.596311	1	0.994	1.3e-74
TSC22D1	3.58e-26	0.585326	0.982	0.975	7.15e-23
CST1	3.77e-37	0.579844	0.619	0.572	7.53e-34
HBB	2.06e-101	0.578443	0.626	0.196	4.13e-98
CD74	1.29e-56	0.567077	0.856	0.767	2.58e-53
HBA2	1.79e-51	0.56525	0.642	0.508	3.58e-48
IDH1	7.3e-47	0.540626	0.685	0.551	1.46e-43
CYBA	1.12e-51	0.539541	0.852	0.824	2.24e-48
B2M	6.91e-102	0.517831	1	1	1.38e-98
ENSG00000143248	1.5e-08	0.512004	0.772	0.887	3.01e-05
SOCS3	4.4e-19	0.507955	0.927	0.928	8.8e-16
CDH6	2.29e-21	0.504282	0.628	0.622	4.58e-18
ELF3	1.79e-41	0.49937	0.719	0.67	3.58e-38
HERPUD1	1.94e-43	0.499065	0.87	0.754	3.88e-40
WFDC1	0.000286978	0.498856	0.635	0.796	0.573956
SMIM22	4.54e-31	0.497607	0.598	0.563	9.08e-28
LUM	0.00300594	0.497379	0.726	0.873	1
THY1	1.39e-07	0.495523	0.653	0.816	0.000278848
WDR74	1.23e-40	0.494617	0.514	0.332	2.46e-37
GNG11	1.63e-42	0.482308	0.877	0.836	3.26e-39
IGFBP6	4.61e-11	0.479473	0.838	0.878	9.23e-08
TMEM101	1.27e-39	0.479207	0.678	0.572	2.55e-36
CNDP2	5.73e-37	0.47538	0.614	0.514	1.15e-33
RCN2	1.68e-46	0.469513	0.767	0.604	3.36e-43
LRRC26	4.25e-25	0.463982	0.546	0.525	8.49e-22
TMEM141	3.13e-28	0.458963	0.712	0.726	6.26e-25
SLPI	4.19e-22	0.452752	0.596	0.635	8.37e-19
SAT1	2.07e-69	0.4494	1	0.998	4.14e-66
CTSC	4.33e-07	0.446376	0.621	0.763	0.000865841
SLC9A3R2	9.45e-25	0.443454	0.76	0.816	1.89e-21
COL4A1	1.68e-14	0.440862	0.804	0.899	3.36e-11
BST2	1.34e-17	0.437173	0.776	0.793	2.68e-14
ATP1A1	7.12e-34	0.436806	0.772	0.675	1.42e-30
KRT19	1.62e-35	0.435709	0.788	0.762	3.24e-32
ASRGL1	1.76e-21	0.433976	0.532	0.515	3.52e-18
SPRY1	1.41e-22	0.43316	0.461	0.398	2.81e-19
SIK1	3.38e-26	0.432007	0.612	0.556	6.77e-23
SOX17	2.02e-30	0.431056	0.591	0.5	4.04e-27
PSMB9	1.42e-23	0.425708	0.676	0.727	2.84e-20
PLAT	4.88e-05	0.421579	0.53	0.686	0.0976625
FRMD4B	3.8e-08	0.411011	0.543	0.646	7.61e-05
ACSL5	2.96e-11	0.400386	0.534	0.613	5.93e-08
SGK1	6.3e-08	0.400102	0.566	0.671	0.000125992
HLA-E	1.55e-37	0.398104	0.977	0.932	3.11e-34
HLA-DRA	3.43e-28	0.395478	0.623	0.578	6.87e-25
CLDN3	7.03e-25	0.394661	0.676	0.677	1.41e-21
HIGD1B	1.82e-09	0.389559	0.731	0.854	3.64e-06
NPDC1	5.41e-24	0.378259	0.76	0.773	1.08e-20
TAP1	4.02e-32	0.377827	0.573	0.445	8.04e-29
PTGDS	8.46e-33	0.373811	0.877	0.752	1.69e-29
CYB5A	5.43e-20	0.366694	0.776	0.824	1.09e-16
STX18	1.81e-21	0.358329	0.594	0.557	3.61e-18
ANGPT2	1.21e-12	0.355307	0.454	0.472	2.42e-09
FAM213A	4.62e-06	0.353311	0.573	0.717	0.00924145
PAPSS1	2.6e-21	0.342139	0.605	0.577	5.19e-18
APCDD1	1.03e-10	0.340714	0.477	0.52	2.07e-07
STEAP4	0.000152772	0.337805	0.363	0.461	0.305544
CITED2	3.48e-18	0.337804	0.628	0.538	6.96e-15
S100A10	2e-16	0.334381	0.785	0.809	4e-13
SOX4	0.000135446	0.334271	0.763	0.882	0.270891
RASD1	4.47e-13	0.327807	0.573	0.567	8.93e-10
SPINT2	1.01e-16	0.327719	0.564	0.565	2.02e-13
ISG15	1.18e-14	0.32197	0.735	0.791	2.36e-11
TMED3	2.61e-16	0.319981	0.721	0.774	5.22e-13
TLE1	1.95e-22	0.319949	0.573	0.49	3.91e-19
HMGB3	2.8e-07	0.319681	0.47	0.569	0.000560152
RAMP2	4.05e-11	0.319059	0.594	0.679	8.11e-08
CPE	2.57e-14	0.318531	0.916	0.974	5.13e-11
CLDN4	2.94e-23	0.315415	0.822	0.874	5.89e-20
CXCR4	0.00142782	0.29637	0.432	0.557	1
ABRACL	5.01e-06	0.294741	0.459	0.578	0.0100254
MAGED1	3e-05	0.293396	0.596	0.724	0.0600344
PART1	2.99e-16	0.290946	0.425	0.433	5.98e-13
SPON2	0.0123454	0.290878	0.584	0.758	1
EGR2	2.32e-28	0.290759	0.372	0.276	4.65e-25
OCIAD2	0.00780854	0.288133	0.45	0.602	1
APOPT1	1.1e-09	0.283707	0.63	0.708	2.21e-06
PMAIP1	0.00148466	0.278286	0.507	0.669	1
PI15	0.0298771	0.278154	0.356	0.602	1
HPGD	0.000112467	0.277466	0.443	0.565	0.224933
DLX5	7.45e-06	0.275915	0.413	0.498	0.0148941
GNLY	2.23e-12	0.272665	0.4	0.441	4.45e-09
LGI4	5.11e-06	0.271076	0.76	0.911	0.0102204
ATP6V1G1	1.83e-21	0.268622	0.959	0.963	3.66e-18
VAMP8	3.22e-10	0.267684	0.427	0.489	6.44e-07
CAPS	5.46e-08	0.267502	0.475	0.548	0.000109173
ID1	6.27e-18	0.265173	0.737	0.677	1.25e-14
TP53I3	7.93e-05	0.262434	0.438	0.546	0.158538
TPD52L1	3.31e-10	0.2594	0.445	0.497	6.63e-07
EZR	2.48e-15	0.256763	0.626	0.587	4.97e-12
SEC14L1	2.81e-09	0.256291	0.445	0.489	5.61e-06
ARRDC3	5.12e-09	0.25359	0.562	0.582	1.02e-05
FTH1	2.68e-61	0.252312	1	1	5.36e-58
AQP1	1.44e-15	0.251034	0.495	0.478	2.89e-12
PGF	0.000153789	0.250417	0.632	0.754	0.307579
ACTA2	3.7e-10	-0.250045	0.998	0.998	7.4e-07
PLAC9	3.23e-09	-0.258399	0.877	0.973	6.45e-06
RP11-527N22.1	1.13e-38	-0.262605	0.13	0.579	2.27e-35
MT-CO1	8.58e-33	-0.266237	1	1	1.72e-29
MT1G	2.86e-17	-0.266425	0.438	0.834	5.72e-14
NOTCH3	5.88e-17	-0.268369	0.792	0.979	1.18e-13
MGP	5.08e-09	-0.268496	0.991	0.997	1.02e-05
HAS1	1.14e-06	-0.27127	0.13	0.424	0.00228827
CSRP2	3.74e-11	-0.272338	0.582	0.808	7.48e-08
CEBPD	0.00045904	-0.280768	0.993	0.97	0.91808
FBXO32	4.4e-17	-0.281555	0.306	0.653	8.81e-14
HSPB8	5.82e-18	-0.284409	0.274	0.657	1.16e-14
TNFRSF12A	1.07e-15	-0.284768	0.479	0.781	2.14e-12
CH25H	5.61e-06	-0.284788	0.189	0.306	0.0112181
CLU	1.07e-12	-0.285082	0.667	0.861	2.15e-09
INSIG1	3.39e-11	-0.288855	0.231	0.582	6.78e-08
LMOD1	3.8e-14	-0.300971	0.55	0.821	7.6e-11
FOXC2	2.8e-65	-0.312455	0.114	0.665	5.6e-62
FOXC1	2.4e-46	-0.316066	0.187	0.658	4.81e-43
SVIL	1.19e-29	-0.323136	0.445	0.82	2.37e-26
RERGL	9.61e-19	-0.323174	0.377	0.725	1.92e-15
AKAP12	4.2e-13	-0.33704	0.6	0.85	8.39e-10
INHBA	0.00131037	-0.341454	0.215	0.467	1
IGFBP5	9.72e-14	-0.344785	0.954	0.999	1.94e-10
CCDC80	7.4e-12	-0.353102	0.623	0.908	1.48e-08
TNC	6.16e-71	-0.35438	0.217	0.782	1.23e-67
NR4A2	5.42e-14	-0.354932	0.427	0.724	1.08e-10
ICAM1	2.75e-40	-0.356182	0.292	0.79	5.5e-37
OGN	9.69e-58	-0.357681	0.263	0.777	1.94e-54
HSPA1A	3.9e-17	-0.366685	0.977	0.996	7.8e-14
MYLK	5.56e-20	-0.366781	0.945	0.994	1.11e-16
HES1	2.2e-15	-0.371577	0.897	0.99	4.39e-12
PTN	5.45e-13	-0.372967	0.79	0.927	1.09e-09
AVPR1A	1.74e-27	-0.376902	0.194	0.659	3.49e-24
ELL2	1.58e-16	-0.381011	0.105	0.515	3.15e-13
HES4	8.05e-14	-0.386102	0.783	0.965	1.61e-10
MCAM	7.9e-19	-0.396809	0.694	0.888	1.58e-15
SLMAP	7.75e-45	-0.397555	0.345	0.793	1.55e-41
PPP1R14A	1.31e-20	-0.411781	0.952	0.994	2.62e-17
C12orf75	2.18e-13	-0.421645	0.555	0.757	4.35e-10
YBX3	1.1e-34	-0.430169	0.863	0.983	2.19e-31
CALD1	8.17e-42	-0.430555	1	1	1.63e-38
TGM2	2.46e-28	-0.432746	0.546	0.888	4.93e-25
LMCD1	7.43e-08	-0.434834	0.276	0.58	0.000148528
CRYAB	4.93e-24	-0.438	0.84	0.961	9.86e-21
MT1E	3.73e-06	-0.450503	0.808	0.909	0.007457
THBD	9.34e-09	-0.46109	0.137	0.475	1.87e-05
SPARCL1	3.64e-39	-0.465151	0.973	0.999	7.28e-36
KIAA0040	1.94e-34	-0.473414	0.452	0.86	3.88e-31
LPP	7.05e-37	-0.494488	0.683	0.928	1.41e-33
S100A4	1.38e-23	-0.496702	0.927	0.982	2.76e-20
PHLDA2	3.41e-13	-0.499802	0.767	0.9	6.83e-10
MYL9	1.12e-33	-0.504348	1	1	2.23e-30
NEXN	7.12e-46	-0.511456	0.427	0.844	1.42e-42
TUBB2B	4.4e-43	-0.51783	0.171	0.685	8.79e-40
PDLIM3	6.24e-37	-0.524643	0.352	0.792	1.25e-33
SOD2	4.27e-24	-0.528652	0.742	0.98	8.53e-21
SFRP4	1.31e-08	-0.536674	0.852	0.966	2.62e-05
TAGLN	9.98e-42	-0.55329	0.998	1	2e-38
MT-CO2	7.34e-110	-0.553617	1	1	1.47e-106
TPM2	1.55e-55	-0.577014	1	1	3.11e-52
NR4A3	1.79e-41	-0.585281	0.226	0.713	3.57e-38
HIST1H4C	1e-43	-0.588809	0.811	0.976	2e-40
MT2A	4.86e-11	-0.593663	0.995	0.998	9.73e-08
HSPB6	1.76e-46	-0.599266	0.623	0.949	3.53e-43
MT1A	2.25e-17	-0.610866	0.418	0.703	4.5e-14
GJA4	5.76e-28	-0.636107	0.589	0.927	1.15e-24
GADD45A	1.57e-46	-0.639828	0.557	0.904	3.15e-43
IL6	1.34e-09	-0.645895	0.075	0.444	2.68e-06
MT-ND4	6.05e-130	-0.661709	1	1	1.21e-126
FLNA	3.36e-53	-0.667442	0.879	0.98	6.71e-50
C2orf40	2.46e-51	-0.667443	0.361	0.836	4.92e-48
ADAMTS4	9.27e-32	-0.668667	0.457	0.856	1.85e-28
DSTN	1.57e-57	-0.694762	0.991	0.998	3.14e-54
CREM	1.58e-29	-0.702429	0.438	0.818	3.16e-26
TPM1	1.78e-55	-0.709564	0.979	0.999	3.57e-52
ZNF331	6.38e-16	-0.729216	0.288	0.622	1.28e-12
SORBS2	1.23e-47	-0.753728	0.47	0.845	2.47e-44
MYH11	1.55e-50	-0.757819	0.858	0.977	3.1e-47
ACTG2	3.77e-26	-0.785169	0.836	0.968	7.54e-23
DES	5.82e-31	-0.797895	0.61	0.924	1.16e-27
SNCG	5.63e-42	-0.835085	0.587	0.899	1.13e-38
CDKN1A	1.9e-58	-0.837296	0.817	0.966	3.81e-55
CSRP1	3.02e-70	-0.871805	0.753	0.967	6.04e-67
CNN1	2.49e-65	-0.892027	0.776	0.967	4.99e-62
ADIRF	1.28e-54	-0.948419	0.986	0.999	2.57e-51
GADD45B	7.45e-64	-1.0195	0.986	0.998	1.49e-60
C11orf96	2.97e-103	-1.10525	0.993	1	5.94e-100
IER3	8.37e-79	-1.28257	0.838	0.991	1.67e-75
CCL2	3.33e-39	-1.34593	0.564	0.888	6.66e-36
RPS17	7.78e-206	-2.57513	0.292	1	1.56e-202

## Sheet: INFLAMMATORY
	p_val	avg_logFC	pct.1	pct.2	p_val_adj
SFRP4	1.35e-34	1.10095	0.967	0.923	2.69e-31
DCN	7.76e-56	0.93899	0.911	0.66	1.55e-52
NFKBIA	7.88e-64	0.936432	1	0.971	1.58e-60
CXCL2	1.37e-33	0.932403	0.905	0.772	2.73e-30
APOE	1.62e-49	0.876617	0.95	0.87	3.23e-46
ICAM1	2.44e-33	0.835117	0.778	0.61	4.89e-30
SOD2	1.51e-43	0.82569	0.988	0.89	3.02e-40
COL1A1	1.96e-35	0.821741	0.982	0.981	3.92e-32
CCDC80	4.81e-38	0.785371	0.926	0.798	9.62e-35
PTGDS	9.47e-09	0.781607	0.805	0.783	1.89e-05
MT2A	3.73e-18	0.699189	1	0.997	7.46e-15
GEM	7.84e-47	0.694672	0.979	0.761	1.57e-43
LUM	1.49e-30	0.679141	0.876	0.818	2.98e-27
CFD	7.16e-09	0.660836	0.678	0.653	1.43e-05
GJA4	2.64e-20	0.617553	0.914	0.807	5.28e-17
IGFBP5	1.57e-24	0.613141	1	0.982	3.14e-21
CCL2	1.29e-18	0.611209	0.926	0.758	2.57e-15
CXCL8	1.14e-05	0.611095	0.914	0.866	0.0228778
ADAMTS4	1.96e-25	0.588724	0.858	0.708	3.92e-22
RPS17	2.82e-58	0.587006	1	0.739	5.63e-55
IGF1	2.35e-19	0.576975	0.802	0.696	4.7e-16
SFRP1	6.32e-11	0.569715	0.666	0.575	1.26e-07
SOX4	2.61e-44	0.567442	0.967	0.814	5.23e-41
CYP1B1	3.05e-42	0.559896	0.734	0.384	6.1e-39
THY1	2.37e-43	0.559298	0.905	0.731	4.74e-40
TNFAIP3	6.41e-25	0.553548	0.888	0.782	1.28e-21
EMP1	1.22e-26	0.5309	0.879	0.696	2.44e-23
COL3A1	4.89e-24	0.515546	0.994	0.975	9.78e-21
CYTOR	3.34e-12	0.514984	0.757	0.668	6.67e-09
CXCL3	3.51e-28	0.502375	0.698	0.485	7.03e-25
COL1A2	1.2e-22	0.486608	0.976	0.963	2.39e-19
TNFAIP2	5.88e-36	0.477976	0.722	0.533	1.18e-32
MT1G	4.6e-14	0.473914	0.799	0.698	9.2e-11
VCAN	7.43e-24	0.473327	0.707	0.523	1.49e-20
MT1A	0.00095406	0.465846	0.672	0.607	1
SSTR2	3.63e-35	0.460797	0.612	0.347	7.26e-32
COL4A1	1.07e-17	0.443448	0.929	0.855	2.14e-14
ID3	1.04e-16	0.433633	0.908	0.845	2.07e-13
TIMP1	2.48e-32	0.425612	0.997	0.977	4.96e-29
CCL8	1.82e-12	0.418847	0.527	0.389	3.63e-09
MEG3	2.56e-17	0.412134	0.716	0.566	5.12e-14
SPON2	4.37e-31	0.406014	0.843	0.67	8.73e-28
GUCY1A2	1.67e-27	0.402325	0.891	0.769	3.33e-24
SPARC	2.55e-19	0.399101	0.988	0.987	5.1e-16
FTL	2.73e-40	0.391238	1	1	5.46e-37
OGN	5.85e-06	0.390563	0.71	0.606	0.0117088
TGFBI	2e-25	0.386911	0.79	0.561	3.99e-22
RBP1	1.07e-20	0.372519	0.837	0.702	2.14e-17
FGF7	6.8e-10	0.367229	0.491	0.316	1.36e-06
ARID5B	1.37e-19	0.363757	0.962	0.862	2.73e-16
CTSC	2.34e-25	0.362407	0.834	0.69	4.68e-22
RGS16	8.02e-16	0.357944	0.867	0.677	1.6e-12
TSHZ2	4.05e-14	0.351416	0.598	0.458	8.11e-11
UGCG	2.72e-18	0.345383	0.849	0.701	5.43e-15
EDNRB	3.06e-24	0.344884	0.562	0.342	6.12e-21
CLEC2B	6.11e-18	0.338639	0.731	0.595	1.22e-14
APOD	5.86e-06	0.327032	0.58	0.461	0.0117287
HSPA1A	2.43e-07	0.321075	0.994	0.99	0.000485559
PRSS23	3.9e-20	0.320933	0.787	0.635	7.81e-17
BTG3	1.59e-18	0.318599	0.858	0.654	3.17e-15
PROCR	1.4e-23	0.317719	0.675	0.481	2.8e-20
RPS2	7.07e-44	0.314947	1	1	1.41e-40
FAM46A	1.77e-09	0.301348	0.577	0.421	3.53e-06
NNMT	2.84e-08	0.298671	0.784	0.61	5.67e-05
MT1E	0.0391283	0.298029	0.941	0.863	1
IL6	3.72e-27	0.291297	0.574	0.271	7.45e-24
ADGRF5	2.86e-35	0.289131	0.68	0.475	5.72e-32
LAMA4	1.88e-18	0.288397	0.778	0.622	3.76e-15
CRABP2	0.000775769	0.282856	0.772	0.722	1
PIM3	1.2e-16	0.280631	0.769	0.579	2.4e-13
TNFAIP6	2.81e-16	0.279731	0.536	0.429	5.62e-13
ADAMTS9	3e-12	0.276966	0.716	0.559	5.99e-09
IL32	5.36e-16	0.275299	0.76	0.658	1.07e-12
CEBPD	4.84e-09	0.273144	0.985	0.974	9.68e-06
IER3	7.76e-10	0.271069	0.982	0.937	1.55e-06
CTSK	4.28e-07	0.267931	0.743	0.676	0.000855718
TWIST2	5.46e-23	0.265655	0.568	0.311	1.09e-19
NFKB1	1.13e-27	0.261987	0.74	0.496	2.25e-24
STEAP4	1.9e-26	0.251606	0.612	0.382	3.81e-23
CD55	1.67e-14	0.250836	0.757	0.552	3.33e-11
CST1	3.71e-08	-0.250502	0.47	0.618	7.42e-05
CDKN1A	0.000975544	-0.253569	0.941	0.918	1
FILIP1L	3.72e-05	-0.253861	0.766	0.817	0.0744358
HRH2	2.19e-14	-0.253915	0.601	0.69	4.39e-11
SYNE2	1.46e-06	-0.254258	0.678	0.714	0.00292021
SLIT3	1.75e-10	-0.258069	0.805	0.823	3.5e-07
IDH1	2.08e-19	-0.262772	0.396	0.644	4.16e-16
SYNGR2	2.86e-08	-0.264263	0.66	0.688	5.72e-05
HLA-B	5.61e-10	-0.268631	0.988	0.997	1.12e-06
STC2	6.01e-31	-0.269177	0.402	0.601	1.2e-27
ADRA2A	3.31e-09	-0.275499	0.506	0.614	6.63e-06
ASPN	1.21e-17	-0.276518	0.322	0.553	2.43e-14
TCEA3	6.43e-26	-0.279927	0.494	0.683	1.29e-22
CD81	4.28e-10	-0.280254	0.935	0.965	8.57e-07
LMOD1	1.18e-09	-0.281629	0.719	0.75	2.36e-06
C1QTNF1	8.52e-10	-0.282229	0.669	0.706	1.7e-06
HSPB8	1.45e-09	-0.288855	0.464	0.571	2.9e-06
PDGFA	0.000103748	-0.292535	0.707	0.696	0.207497
BGN	2.75e-17	-0.293873	0.911	0.96	5.49e-14
ESAM	1.74e-14	-0.297409	0.746	0.815	3.49e-11
KRT18	6.3e-06	-0.298027	0.491	0.605	0.0125916
JAG1	1.21e-10	-0.304536	0.76	0.779	2.41e-07
NDUFC2	9.98e-21	-0.308217	0.864	0.951	2e-17
FHL5	1.08e-07	-0.312008	0.586	0.627	0.000215861
MEF2C	6.59e-13	-0.312843	0.908	0.929	1.32e-09
CTGF	0.0063435	-0.316141	0.666	0.731	1
SLMAP	2.14e-10	-0.32193	0.63	0.675	4.29e-07
HIST1H4C	7.68e-10	-0.321973	0.938	0.926	1.54e-06
NRGN	1.84e-29	-0.329209	0.379	0.639	3.68e-26
CDH6	1.13e-05	-0.329239	0.589	0.633	0.0226157
KRT8	0.0199616	-0.334342	0.639	0.643	1
LPP	2.29e-13	-0.348796	0.864	0.856	4.58e-10
CSRP2	7.76e-13	-0.350738	0.692	0.758	1.55e-09
CALD1	1.91e-23	-0.352482	1	1	3.82e-20
IFI27	5.64e-08	-0.357617	0.805	0.902	0.000112876
MGST2	5.54e-22	-0.359805	0.568	0.733	1.11e-18
MYLK	2.31e-19	-0.362509	0.988	0.978	4.61e-16
CYR61	4.06e-07	-0.371389	0.891	0.916	0.000812199
HOPX	4.65e-11	-0.384925	0.864	0.879	9.3e-08
CPE	3.56e-21	-0.392121	0.944	0.961	7.13e-18
NFIB	7.99e-18	-0.399403	0.74	0.796	1.6e-14
CKB	2.69e-24	-0.402454	0.982	0.994	5.38e-21
RCAN2	1.55e-19	-0.40438	0.55	0.68	3.09e-16
PTP4A3	1.85e-16	-0.406138	0.675	0.808	3.71e-13
PGF	3.11e-26	-0.411893	0.562	0.764	6.22e-23
SERPINI1	1.44e-30	-0.418556	0.423	0.693	2.88e-27
PPP1R14A	1.52e-19	-0.42111	0.988	0.98	3.03e-16
P2RX1	1.4e-27	-0.435834	0.287	0.57	2.8e-24
MUSTN1	7.2e-27	-0.441741	0.544	0.693	1.44e-23
DES	1.78e-05	-0.443721	0.864	0.825	0.0356521
PPP1R12B	5.13e-25	-0.446064	0.672	0.802	1.03e-21
IGFBP2	2.46e-29	-0.447559	0.846	0.952	4.91e-26
NEXN	8.41e-17	-0.456451	0.666	0.741	1.68e-13
MFAP4	2.46e-09	-0.461018	0.704	0.755	4.92e-06
CSRP1	6.2e-14	-0.464386	0.941	0.896	1.24e-10
TSC22D1	3.47e-20	-0.47509	0.967	0.98	6.95e-17
CRYAB	2.51e-30	-0.480264	0.891	0.936	5.03e-27
CNN1	1.03e-13	-0.481095	0.932	0.907	2.05e-10
WFDC1	1.08e-19	-0.487111	0.648	0.779	2.16e-16
COX6A1P2	8.72e-24	-0.506133	0.544	0.774	1.74e-20
SCGB2A1	3.71e-11	-0.53	0.737	0.81	7.42e-08
GADD45B	3.92e-14	-0.554604	0.997	0.994	7.84e-11
TPM2	2.76e-43	-0.561254	1	1	5.52e-40
TIMP3	4.13e-47	-0.577112	0.985	0.996	8.26e-44
ACTG2	1.75e-15	-0.579316	0.941	0.927	3.49e-12
NOV	2.32e-28	-0.589514	0.355	0.579	4.65e-25
TPM1	8.25e-32	-0.597368	0.997	0.992	1.65e-28
CCND1	2.36e-40	-0.613703	0.757	0.878	4.71e-37
FLNA	2.83e-36	-0.624873	0.938	0.955	5.66e-33
RRAD	1.61e-30	-0.630843	0.624	0.819	3.22e-27
TSC22D3	4.64e-39	-0.642876	0.669	0.886	9.28e-36
CLU	2.74e-20	-0.644343	0.763	0.817	5.48e-17
CRIP2	3.2e-53	-0.646526	0.944	0.967	6.4e-50
SCGB1D4	8.53e-14	-0.65084	0.589	0.77	1.71e-10
S100A4	8.43e-25	-0.652957	0.956	0.969	1.69e-21
ACTA2	2.07e-44	-0.656938	0.994	0.999	4.13e-41
MCAM	3.92e-46	-0.664833	0.731	0.861	7.84e-43
PLAC9	1.35e-41	-0.678579	0.92	0.953	2.69e-38
NTRK2	3.6e-42	-0.680244	0.586	0.784	7.2e-39
HLA-C	7.59e-28	-0.681512	0.864	0.961	1.52e-24
CD9	9.27e-57	-0.682766	0.743	0.936	1.85e-53
SCGB1D2	4.85e-15	-0.700219	0.76	0.847	9.7e-12
FRZB	1.63e-44	-0.701391	0.654	0.852	3.25e-41
TAGLN	3.28e-51	-0.715293	1	0.999	6.55e-48
WFDC2	7.46e-22	-0.72836	0.722	0.844	1.49e-18
LBH	7.39e-54	-0.794817	0.595	0.869	1.48e-50
PTN	2.52e-41	-0.797062	0.802	0.913	5.04e-38
C12orf75	3.21e-25	-0.801216	0.58	0.733	6.42e-22
MYL9	4.36e-67	-0.820548	1	1	8.72e-64
DSTN	1.43e-61	-0.849457	0.994	0.997	2.86e-58
CCDC3	6.99e-64	-0.850825	0.541	0.836	1.4e-60
PLN	1.38e-57	-0.855348	0.574	0.845	2.75e-54
KLF2	3.49e-52	-0.863742	0.749	0.92	6.98e-49
PHLDA2	2.35e-43	-0.873523	0.728	0.9	4.7e-40
SOD3	2.87e-62	-0.884464	0.914	0.957	5.73e-59
MAP3K7CL	1.74e-55	-0.928428	0.497	0.783	3.48e-52
RERGL	7.82e-36	-0.994086	0.429	0.681	1.56e-32
MYH11	2.17e-68	-1.05718	0.926	0.948	4.34e-65
BCAM	1.79e-83	-1.06528	0.805	0.95	3.59e-80
SORBS2	9.65e-41	-1.12136	0.633	0.767	1.93e-37
CRIP1	1.38e-77	-1.14131	0.979	0.977	2.75e-74
SNCG	1.11e-38	-1.18566	0.757	0.824	2.22e-35
ADIRF	1.04e-59	-1.26757	0.997	0.995	2.08e-56

## Sheet: DES
	p_val	avg_logFC	pct.1	pct.2	p_val_adj
DES	5.01e-33	1.88517	1	0.827	1e-29
ACTG2	7.35e-31	1.85378	1	0.927	1.47e-27
CNN1	1.13e-29	1.24593	1	0.909	2.25e-26
MYLK	1.76e-32	1.24535	1	0.98	3.51e-29
SMOC2	2.7e-26	1.10434	0.93	0.552	5.4e-23
MFAP5	2.55e-25	1.09277	0.877	0.47	5.11e-22
RSPO3	2.77e-26	1.02794	0.895	0.378	5.54e-23
SPARCL1	3.74e-25	0.954416	1	0.991	7.47e-22
SLMAP	2.87e-18	0.89876	0.947	0.654	5.75e-15
COL12A1	1.51e-23	0.891799	0.947	0.637	3.01e-20
IGF1	7.51e-16	0.858189	0.93	0.711	1.5e-12
CDC42EP3	1.88e-22	0.841464	0.86	0.316	3.77e-19
LMCD1	3.47e-08	0.834022	0.807	0.481	6.95e-05
PAGE4	6.69e-09	0.826817	0.754	0.527	1.34e-05
TPM1	3.69e-21	0.815973	1	0.993	7.37e-18
CSRP1	2.55e-19	0.814518	1	0.902	5.11e-16
ATP1B1	3.73e-23	0.811314	0.912	0.385	7.46e-20
SVIL	5.38e-24	0.787664	0.982	0.702	1.08e-20
LPP	3.92e-18	0.781422	1	0.852	7.84e-15
GADD45G	8.79e-12	0.773943	0.912	0.747	1.76e-08
KCNMA1	1.11e-20	0.754053	0.912	0.452	2.21e-17
ZCCHC12	0.0007842	0.676612	0.526	0.37	1
PDLIM3	4.16e-15	0.663066	0.965	0.654	8.31e-12
FILIP1L	1.79e-11	0.660308	0.982	0.799	3.59e-08
SFRP1	9.41e-15	0.637597	0.877	0.584	1.88e-11
PTGDS	2.42e-05	0.621739	0.895	0.784	0.048473
NRP2	1.65e-23	0.616771	0.86	0.291	3.31e-20
KCNG1	3.05e-22	0.616372	0.842	0.484	6.11e-19
GADD45A	2.01e-09	0.609359	0.982	0.798	4.02e-06
TAGLN	1.44e-15	0.579376	1	0.999	2.87e-12
SFRP4	5.78e-12	0.577032	1	0.931	1.16e-08
TES	2.18e-20	0.571971	0.912	0.364	4.36e-17
FABP5	6.85e-12	0.567148	0.842	0.573	1.37e-08
TGM2	3.67e-09	0.566517	1	0.782	7.34e-06
BAG2	1.33e-11	0.564456	0.912	0.656	2.67e-08
SORBS1	3.35e-15	0.548411	0.86	0.425	6.71e-12
TPM2	3.78e-15	0.546637	1	1	7.56e-12
PTGER3	1.53e-23	0.544299	0.842	0.308	3.06e-20
CXCL12	4.01e-15	0.541856	0.965	0.626	8.01e-12
FHL2	9.13e-12	0.541543	0.965	0.656	1.83e-08
KCNK6	1.08e-12	0.494168	0.86	0.593	2.15e-09
MYH11	9.24e-11	0.48078	1	0.941	1.85e-07
CCDC80	2.56e-09	0.458612	0.982	0.82	5.12e-06
MEG3	3.79e-07	0.439397	0.842	0.59	0.000758131
LMOD1	1.31e-08	0.43295	0.982	0.734	2.62e-05
DUSP5	9.24e-12	0.419636	0.86	0.579	1.85e-08
NEXN	3.21e-10	0.400256	1	0.714	6.41e-07
PPP1R12B	1.8e-08	0.395993	0.982	0.765	3.6e-05
CHRDL2	1.76e-13	0.381452	0.702	0.455	3.53e-10
CKB	0.0387374	0.375767	1	0.991	1
TNFRSF12A	1.49e-06	0.371764	0.947	0.685	0.00297308
SYNPO2	1.31e-07	0.370668	0.982	0.891	0.000262555
LAMA4	7.51e-10	0.367494	0.912	0.647	1.5e-06
TNFAIP3	3.47e-08	0.366574	0.982	0.799	6.95e-05
FILIP1	2.86e-10	0.363525	0.912	0.618	5.71e-07
NEAT1	4.66e-08	0.36227	1	0.98	9.33e-05
SOX4	5.24e-07	0.360535	0.965	0.844	0.00104769
GEM	3.65e-07	0.360508	1	0.802	0.000729699
CITED2	0.000644376	0.354625	0.754	0.556	1
MGP	0.000518593	0.352606	1	0.995	1
FLNA	1.89e-08	0.350362	1	0.949	3.78e-05
ARID5B	1.9e-06	0.344111	0.982	0.88	0.00379765
SPON2	1.14e-09	0.33527	0.93	0.7	2.28e-06
POSTN	0.0297339	0.323598	0.526	0.449	1
FRMD6-AS2	1.11e-09	0.323461	0.632	0.357	2.23e-06
HSPB8	1.91e-07	0.311985	0.912	0.533	0.000382463
LDLR	1.86e-05	0.311835	0.825	0.584	0.0371532
SAT1	0.00436222	0.309191	1	0.999	1
BTG3	9.13e-06	0.303008	0.93	0.69	0.0182514
CHRDL1	1.16e-10	0.291902	0.649	0.347	2.32e-07
TCEAL2	1.7e-05	0.289567	0.526	0.257	0.0340335
CENPW	1.09e-10	0.289391	0.737	0.349	2.18e-07
ACTA2	3.46e-05	0.289301	1	0.998	0.0691215
LEFTY2	1.25e-05	0.286409	0.526	0.203	0.0249623
RPS17	0.0021522	0.283632	1	0.789	1
CRYAB	0.0247652	0.279672	0.982	0.924	1
NFKBIA	0.0013085	0.265145	1	0.976	1
KLF6	0.000338804	0.255703	1	0.961	0.677608
KCTD12	7.26e-09	0.253657	0.754	0.469	1.45e-05
ATP1A1	0.045739	-0.252711	0.754	0.701	1
TMEM141	0.0240132	-0.254538	0.684	0.724	1
IDH1	0.000174013	-0.257613	0.404	0.597	0.348026
RPS2	2.63e-06	-0.260997	1	1	0.00525418
CKS2	0.00208537	-0.265008	0.614	0.682	1
PGF	0.0131927	-0.267141	0.632	0.722	1
FOXC1	0.0238045	-0.272063	0.509	0.524	1
HIST1H4C	0.0211433	-0.272385	0.965	0.927	1
TMED3	0.00225421	-0.272999	0.684	0.762	1
COL1A1	0.00202352	-0.276057	1	0.98	1
ADRA2A	8.96e-05	-0.284051	0.439	0.596	0.179244
MGST2	0.0201595	-0.290355	0.684	0.697	1
SLIT3	0.00669972	-0.294055	0.877	0.817	1
COL3A1	0.0235188	-0.297964	0.982	0.979	1
C1QTNF1	0.00319127	-0.300148	0.702	0.698	1
CAV1	2.24e-05	-0.305276	1	0.993	0.0447017
SRGN	0.0343964	-0.309071	0.667	0.664	1
FOXS1	0.0115483	-0.311452	0.667	0.678	1
B2M	3.71e-06	-0.313488	1	1	0.00742062
CSRP2	0.00534001	-0.317579	0.737	0.744	1
ESAM	0.000569297	-0.319375	0.772	0.801	1
SYNGR2	7.85e-07	-0.323397	0.456	0.69	0.00157099
RCN1	0.0282645	-0.325583	0.842	0.782	1
EPAS1	0.000378029	-0.333476	0.754	0.799	0.756058
NRGN	0.0309817	-0.334496	0.596	0.581	1
DDIT4	0.00334494	-0.340784	0.684	0.772	1
BST2	0.000921394	-0.343939	0.719	0.791	1
SOCS3	0.0424514	-0.345393	0.982	0.926	1
ANXA2	9.57e-05	-0.355197	0.982	0.961	0.191305
CD9	0.00289628	-0.359724	0.947	0.891	1
IL6	0.0208275	-0.363537	0.544	0.33	1
IGFBP5	0.0117844	-0.373179	1	0.986	1
CDH6	9.01e-06	-0.376511	0.404	0.632	0.0180229
NOTCH3	2.01e-05	-0.376796	0.965	0.924	0.0401109
APOLD1	0.00156613	-0.377877	0.281	0.47	1
P2RX1	0.000155316	-0.379028	0.404	0.512	0.310631
MCAM	0.000725385	-0.379913	0.842	0.832	1
MEF2C	0.00813721	-0.384704	0.982	0.922	1
PDK4	0.0168143	-0.394697	0.351	0.467	1
HLA-A	9.37e-05	-0.404447	1	0.999	0.187434
TPPP3	0.000166558	-0.417878	0.982	0.959	0.333115
HIGD1B	0.0203174	-0.419349	0.825	0.818	1
LBH	0.00168875	-0.427231	0.754	0.81	1
ANXA1	8.44e-06	-0.428578	0.842	0.885	0.016881
MUSTN1	9.21e-10	-0.439532	0.404	0.67	1.84e-06
HLA-B	1.67e-06	-0.447784	0.982	0.996	0.00334825
IGFBP7	6.1e-12	-0.45109	1	1	1.22e-08
COX6A1P2	1.12e-05	-0.466894	0.596	0.728	0.0224677
CDKN1A	0.0090283	-0.469889	0.982	0.921	1
CCND1	6.26e-05	-0.472221	0.86	0.851	0.125143
WFDC1	0.00346041	-0.472336	0.702	0.752	1
SOD3	0.000222563	-0.473281	0.965	0.947	0.445126
CRIP2	1.07e-06	-0.477139	0.965	0.962	0.00213532
IFI27	0.0177557	-0.480023	0.86	0.882	1
NTRK2	1.75e-05	-0.497401	0.632	0.744	0.0350307
PTP4A3	9.81e-07	-0.505837	0.561	0.787	0.00196167
RERGL	0.00510105	-0.50611	0.544	0.629	1
TSC22D3	7.34e-05	-0.50719	0.807	0.839	0.146814
LGI4	9.45e-07	-0.511438	0.825	0.869	0.0018903
HES4	4.37e-05	-0.539441	0.965	0.911	0.0873741
TIMP3	5.72e-09	-0.555553	1	0.993	1.14e-05
WFDC2	0.00306804	-0.561661	0.772	0.818	1
NDUFA4L2	0.0398388	-0.568914	0.86	0.796	1
CPE	4.85e-09	-0.573203	0.93	0.959	9.7e-06
TSC22D1	6.63e-06	-0.593351	0.947	0.978	0.0132562
FRZB	1.3e-06	-0.599881	0.772	0.81	0.00260207
PHLDA1	0.0490704	-0.607177	0.86	0.818	1
HLA-C	2.6e-06	-0.630979	0.947	0.939	0.00519062
ID4	5.42e-05	-0.636485	0.807	0.859	0.108456
MAP3K7CL	3.03e-05	-0.648634	0.649	0.722	0.0605496
SCGB1D4	9.17e-06	-0.654484	0.579	0.735	0.018332
KLF2	1.2e-05	-0.663688	0.825	0.884	0.0239165
RRAD	1.65e-06	-0.680104	0.649	0.781	0.00330578
PLAC9	1.63e-09	-0.696303	0.982	0.944	3.27e-06
HOPX	9.93e-08	-0.707733	0.667	0.884	0.000198523
SCGB1D2	3.91e-05	-0.733662	0.702	0.833	0.0781886
BGN	8.59e-14	-0.737777	0.86	0.953	1.72e-10
CCDC3	3.79e-10	-0.753321	0.561	0.779	7.57e-07
PHLDA2	4.5e-07	-0.768816	0.877	0.861	0.000900422
PTN	8.41e-07	-0.821099	0.825	0.89	0.00168275
SORBS2	0.000311412	-0.831533	0.702	0.739	0.622825
S100A4	7.06e-09	-0.889334	0.965	0.966	1.41e-05
BCAM	4.93e-14	-0.991968	0.754	0.924	9.86e-11
CRIP1	9.42e-15	-1.15586	0.947	0.979	1.88e-11
SNCG	5.28e-08	-1.22117	0.772	0.811	0.000105676
ADIRF	1.72e-10	-1.25765	1	0.995	3.43e-07
