# Supplementary material for: SFRP4+ stromal cell subpopulation with IGF1 signaling in human endometrial regeneration
Source: Cell Discov. 2022 Sep 27;8:95. doi: 10.1038/s41421-022-00438-7 (PMC9512788; doi:10.1038/s41421-022-00438-7)
Supplement: Supplementary file 11 — Supplementary Table S11 [file 41421_2022_438_MOESM11_ESM.xlsx]

## Sheet: ADIRF
	Homo sapiens (REF)	upload_1 ( Hierarchy NEW! Tips)
GO biological process complete	#	#	expected	Fold Enrichment	+/-	raw P value	FDR
negative regulation of apoptotic process involved in outflow tract morphogenesis	2	2	0.01	> 100	+	0.00011	0.0194
regulation of apoptotic process involved in outflow tract morphogenesis	3	2	0.01	> 100	+	0.000183	0.0277
regulation of developmental process	2592	27	11.23	2.4	+	1.53e-05	0.00609
regulation of biological process	11688	69	50.66	1.36	+	7.97e-05	0.016
biological regulation	12387	71	53.69	1.32	+	0.000162	0.0258
regulation of multicellular organismal development	2047	21	8.87	2.37	+	0.000237	0.0345
regulation of multicellular organismal process	3147	34	13.64	2.49	+	1.54e-07	0.000205
regulation of apoptotic process	1567	19	6.79	2.8	+	3.88e-05	0.00979
regulation of programmed cell death	1587	19	6.88	2.76	+	4.6e-05	0.0108
regulation of cell death	1711	21	7.42	2.83	+	1.15e-05	0.00524
regulation of cellular process	10981	66	47.59	1.39	+	0.000126	0.0211
negative regulation of developmental process	954	15	4.13	3.63	+	1.6e-05	0.00608
negative regulation of biological process	5333	39	23.11	1.69	+	0.000388	0.0454
negative regulation of apoptotic process	902	14	3.91	3.58	+	3.66e-05	0.01
negative regulation of programmed cell death	917	14	3.97	3.52	+	4.36e-05	0.0107
negative regulation of cell death	1006	15	4.36	3.44	+	2.95e-05	0.00853
negative regulation of cellular process	4754	37	20.6	1.8	+	0.000131	0.0215
electron transport coupled proton transport	4	2	0.02	> 100	+	0.000273	0.0371
energy coupled proton transmembrane transport, against electrochemical gradient	4	2	0.02	> 100	+	0.000273	0.0368
glomerular mesangial cell development	5	2	0.02	92.29	+	0.000381	0.0459
system development	4424	46	19.17	2.4	+	9.27e-10	2.46e-06
anatomical structure development	5422	53	23.5	2.26	+	1.13e-10	8.96e-07
developmental process	5862	54	25.41	2.13	+	4.76e-10	1.51e-06
multicellular organism development	5026	50	21.78	2.3	+	2.51e-10	1.33e-06
multicellular organismal process	6973	60	30.22	1.99	+	3.43e-10	1.37e-06
animal organ development	3197	41	13.86	2.96	+	1.54e-11	2.45e-07
cell differentiation	3710	40	16.08	2.49	+	6.12e-09	1.22e-05
cellular developmental process	3806	41	16.5	2.49	+	3.52e-09	7.99e-06
cell development	1633	23	7.08	3.25	+	3.78e-07	0.000463
epithelium development	1103	15	4.78	3.14	+	8.28e-05	0.0165
tissue development	1762	25	7.64	3.27	+	8.81e-08	0.000127
connective tissue development	227	7	0.98	7.11	+	6.95e-05	0.0149
circulatory system development	872	15	3.78	3.97	+	5.61e-06	0.00372
cellular response to corticotropin-releasing hormone stimulus	5	2	0.02	92.29	+	0.000381	0.0456
cellular response to endogenous stimulus	1221	15	5.29	2.83	+	0.000249	0.036
response to endogenous stimulus	1503	19	6.51	2.92	+	2.2e-05	0.00699
response to stimulus	8495	57	36.82	1.55	+	2.37e-05	0.00726
cellular response to organic substance	2391	23	10.36	2.22	+	0.000197	0.0293
response to organic substance	3019	28	13.08	2.14	+	6.45e-05	0.0142
response to chemical	4485	38	19.44	1.95	+	1.47e-05	0.00601
cellular response to chemical stimulus	2926	30	12.68	2.37	+	4.51e-06	0.00326
cellular response to stimulus	6703	46	29.05	1.58	+	0.000267	0.0375
response to oxygen-containing compound	1599	21	6.93	3.03	+	4.1e-06	0.0031
cellular response to oxygen-containing compound	1072	15	4.65	3.23	+	6.03e-05	0.0135
response to corticotropin-releasing hormone	5	2	0.02	92.29	+	0.000381	0.0453
type I pneumocyte differentiation	5	2	0.02	92.29	+	0.000381	0.0449
tube development	855	12	3.71	3.24	+	0.000345	0.0431
cellular response to UV-B	8	3	0.03	86.52	+	1.25e-05	0.00538
response to UV-B	18	3	0.08	38.45	+	9.77e-05	0.0179
response to UV	142	5	0.62	8.12	+	0.000442	0.0495
response to abiotic stimulus	1162	15	5.04	2.98	+	0.000146	0.0235
cellular response to radiation	171	6	0.74	8.1	+	0.000119	0.0203
cellular response to abiotic stimulus	310	8	1.34	5.95	+	7.03e-05	0.0149
cellular response to environmental stimulus	310	8	1.34	5.95	+	7.03e-05	0.0147
muscle cell proliferation	17	3	0.07	40.72	+	8.4e-05	0.0165
negative regulation of vascular smooth muscle cell proliferation	18	3	0.08	38.45	+	9.77e-05	0.0177
regulation of vascular smooth muscle cell proliferation	51	4	0.22	18.1	+	9.35e-05	0.0177
regulation of smooth muscle cell proliferation	136	5	0.59	8.48	+	0.000365	0.045
regulation of cell population proliferation	1629	21	7.06	2.97	+	5.46e-06	0.00378
negative regulation of cell population proliferation	686	12	2.97	4.04	+	4.54e-05	0.0108
response to corticosterone	20	3	0.09	34.61	+	0.000129	0.0214
response to alcohol	246	7	1.07	6.57	+	0.000113	0.0196
response to glucocorticoid	148	6	0.64	9.35	+	5.5e-05	0.0125
response to corticosteroid	164	6	0.71	8.44	+	9.51e-05	0.0178
response to steroid hormone	330	9	1.43	6.29	+	1.59e-05	0.00616
response to lipid	867	12	3.76	3.19	+	0.00039	0.0453
response to organic cyclic compound	923	16	4	4	+	2.38e-06	0.00199
response to ketone	199	7	0.86	8.12	+	3.1e-05	0.00865
response to mineralocorticoid	31	3	0.13	22.33	+	0.000422	0.048
cardiac muscle tissue growth	26	3	0.11	26.62	+	0.000262	0.0372
heart growth	27	3	0.12	25.64	+	0.00029	0.0381
developmental growth	396	10	1.72	5.83	+	1.01e-05	0.00499
growth	402	10	1.74	5.74	+	1.14e-05	0.00534
heart development	528	10	2.29	4.37	+	0.000108	0.0194
extracellular matrix assembly	29	3	0.13	23.87	+	0.000352	0.0438
blood vessel remodeling	31	3	0.13	22.33	+	0.000422	0.0483
myofibril assembly	61	4	0.26	15.13	+	0.00018	0.0275
actomyosin structure organization	109	5	0.47	10.58	+	0.000136	0.022
actin cytoskeleton organization	496	11	2.15	5.12	+	1.16e-05	0.00514
cytoskeleton organization	1095	16	4.75	3.37	+	1.97e-05	0.00697
actin filament-based process	573	12	2.48	4.83	+	7.96e-06	0.00506
anatomical structure morphogenesis	2153	28	9.33	3	+	7.21e-08	0.000115
cellular component morphogenesis	826	15	3.58	4.19	+	2.94e-06	0.00234
supramolecular fiber organization	453	12	1.96	6.11	+	7.49e-07	0.00085
striated muscle cell development	133	5	0.58	8.67	+	0.000331	0.0421
striated muscle cell differentiation	202	6	0.88	6.85	+	0.000285	0.0377
muscle structure development	480	11	2.08	5.29	+	8.62e-06	0.00527
ovulation cycle	67	4	0.29	13.77	+	0.000253	0.0362
mesoderm formation	68	4	0.29	13.57	+	0.000267	0.0372
mesoderm morphogenesis	70	4	0.3	13.18	+	0.000296	0.0386
tissue regeneration	68	4	0.29	13.57	+	0.000267	0.0369
wound healing	485	11	2.1	5.23	+	9.48e-06	0.00486
response to wounding	578	12	2.51	4.79	+	8.67e-06	0.00511
regeneration	161	6	0.7	8.6	+	8.62e-05	0.0167
regulation of blood vessel diameter	138	6	0.6	10.03	+	3.78e-05	0.01
vascular process in circulatory system	169	7	0.73	9.56	+	1.12e-05	0.00541
circulatory system process	401	8	1.74	4.6	+	0.000391	0.045
system process	1967	23	8.53	2.7	+	8.75e-06	0.00497
blood circulation	392	8	1.7	4.71	+	0.000337	0.0425
regulation of tube diameter	138	6	0.6	10.03	+	3.78e-05	0.00985
regulation of tube size	139	6	0.6	9.96	+	3.93e-05	0.00976
regulation of biological quality	4073	36	17.65	2.04	+	1.27e-05	0.00533
regulation of muscle contraction	163	7	0.71	9.91	+	8.96e-06	0.00491
regulation of muscle system process	236	9	1.02	8.8	+	1.14e-06	0.00113
regulation of system process	590	15	2.56	5.87	+	4.53e-08	8e-05
hindbrain development	153	6	0.66	9.05	+	6.57e-05	0.0143
brain development	739	13	3.2	4.06	+	2.01e-05	0.00679
head development	784	13	3.4	3.83	+	3.67e-05	0.0099
central nervous system development	975	15	4.23	3.55	+	2.06e-05	0.00683
muscle contraction	246	9	1.07	8.44	+	1.59e-06	0.00148
muscle system process	294	10	1.27	7.85	+	7.67e-07	0.000813
platelet activation	137	5	0.59	8.42	+	0.000377	0.0458
negative regulation of cell growth	184	6	0.8	7.52	+	0.000175	0.027
regulation of growth	680	11	2.95	3.73	+	0.000189	0.0284
response to reactive oxygen species	194	6	0.84	7.14	+	0.00023	0.0339
response to oxidative stress	390	8	1.69	4.73	+	0.000326	0.0418
telencephalon development	260	8	1.13	7.1	+	2.1e-05	0.0068
forebrain development	393	10	1.7	5.87	+	9.42e-06	0.005
actin filament organization	232	7	1.01	6.96	+	7.93e-05	0.0162
gonad development	212	6	0.92	6.53	+	0.000366	0.0447
reproductive structure development	427	9	1.85	4.86	+	0.000111	0.0195
reproductive system development	431	9	1.87	4.82	+	0.000119	0.0202
development of primary sexual characteristics	218	6	0.94	6.35	+	0.000422	0.0476
gland development	417	9	1.81	4.98	+	9.35e-05	0.0179
response to toxic substance	520	10	2.25	4.44	+	9.59e-05	0.0177
chemotaxis	556	10	2.41	4.15	+	0.000164	0.0258
taxis	558	10	2.42	4.13	+	0.000169	0.0263
locomotion	1304	17	5.65	3.01	+	4.39e-05	0.0106
response to drug	1019	17	4.42	3.85	+	1.83e-06	0.00162
regulation of cell migration	861	14	3.73	3.75	+	2.21e-05	0.0069
regulation of cell motility	926	14	4.01	3.49	+	4.84e-05	0.0112
regulation of cellular component movement	1009	15	4.37	3.43	+	3.05e-05	0.00866
regulation of localization	2790	27	12.09	2.23	+	3.88e-05	0.00995
regulation of locomotion	998	15	4.33	3.47	+	2.69e-05	0.00808
positive regulation of cell death	712	11	3.09	3.56	+	0.000279	0.0373
positive regulation of cellular process	5465	43	23.69	1.82	+	1.9e-05	0.00688
positive regulation of biological process	6214	45	26.93	1.67	+	7.54e-05	0.0156
animal organ morphogenesis	972	15	4.21	3.56	+	1.99e-05	0.00688
cell morphogenesis	724	11	3.14	3.51	+	0.000321	0.0415
movement of cell or subcellular component	1535	19	6.65	2.86	+	2.93e-05	0.00864
positive regulation of multicellular organismal process	1762	21	7.64	2.75	+	1.79e-05	0.00662
positive regulation of developmental process	1373	16	5.95	2.69	+	0.000273	0.0374

## Sheet: SECRETORY
	Homo sapiens (REF)	upload_1 ( Hierarchy NEW! Tips)
GO biological process complete	#	#	expected	Fold Enrichment	+/-	raw P value	FDR
positive regulation of macrophage migration inhibitory factor signaling pathway	2	2	0.01	> 100	+	0.000207	0.0163
regulation of macrophage migration inhibitory factor signaling pathway	3	2	0.02	> 100	+	0.000343	0.0235
regulation of signal transduction	3154	40	18.78	2.13	+	1.93e-06	0.000438
regulation of cell communication	3540	43	21.08	2.04	+	1.95e-06	0.000431
regulation of cellular process	10981	101	65.38	1.54	+	5.38e-11	1.71e-07
regulation of biological process	11688	105	69.58	1.51	+	2.34e-11	1.86e-07
biological regulation	12387	107	73.75	1.45	+	1.81e-10	3.6e-07
regulation of signaling	3581	44	21.32	2.06	+	1.06e-06	0.000287
regulation of response to stimulus	4331	57	25.78	2.21	+	5.1e-10	9.02e-07
positive regulation of response to stimulus	2461	38	14.65	2.59	+	2.24e-08	1.15e-05
positive regulation of biological process	6214	66	37	1.78	+	6.77e-08	2.91e-05
positive regulation of signal transduction	1691	23	10.07	2.28	+	0.00019	0.0153
positive regulation of cell communication	1842	24	10.97	2.19	+	0.000343	0.0237
positive regulation of cellular process	5465	56	32.54	1.72	+	8.07e-06	0.00132
positive regulation of signaling	1851	24	11.02	2.18	+	0.000353	0.0236
nitric oxide transport	3	2	0.02	> 100	+	0.000343	0.0234
transport	4550	46	27.09	1.7	+	0.000119	0.0108
establishment of localization	4681	47	27.87	1.69	+	0.000135	0.0115
localization	5765	59	34.32	1.72	+	2.82e-06	0.000561
response to drug	1019	18	6.07	2.97	+	3.94e-05	0.00467
response to chemical	4485	60	26.7	2.25	+	4.68e-11	2.48e-07
response to stimulus	8495	85	50.58	1.68	+	6.75e-10	1.07e-06
antigen processing and presentation of exogenous peptide antigen via MHC class I, TAP-independent	9	5	0.05	93.32	+	1.29e-08	8.88e-06
antigen processing and presentation of exogenous peptide antigen via MHC class I	80	9	0.48	18.9	+	2.84e-09	3.01e-06
antigen processing and presentation of exogenous peptide antigen	176	11	1.05	10.5	+	1.51e-08	9.21e-06
antigen processing and presentation of exogenous antigen	183	11	1.09	10.1	+	2.2e-08	1.21e-05
antigen processing and presentation	222	11	1.32	8.32	+	1.43e-07	5.17e-05
immune system process	2806	34	16.71	2.04	+	5.34e-05	0.0059
antigen processing and presentation of peptide antigen	194	11	1.15	9.52	+	3.89e-08	1.82e-05
antigen processing and presentation of peptide antigen via MHC class I	103	9	0.61	14.68	+	2.19e-08	1.24e-05
positive regulation of CD8-positive, alpha-beta T cell proliferation	4	2	0.02	83.98	+	0.000513	0.0315
positive regulation of alpha-beta T cell proliferation	21	3	0.13	24	+	0.000374	0.0243
regulation of immune system process	1667	31	9.92	3.12	+	1.07e-08	8.13e-06
positive regulation of immune system process	1150	19	6.85	2.78	+	5.72e-05	0.00615
regulation of cell adhesion	684	14	4.07	3.44	+	6.76e-05	0.00698
positive regulation of cell adhesion	406	9	2.42	3.72	+	0.000823	0.0452
regulation of cell population proliferation	1629	30	9.7	3.09	+	2.45e-08	1.22e-05
positive regulation of leukocyte proliferation	142	6	0.85	7.1	+	0.000253	0.0187
positive regulation of cell population proliferation	922	16	5.49	2.91	+	0.000134	0.0115
protection from natural killer cell mediated cytotoxicity	6	3	0.04	83.98	+	1.66e-05	0.00235
negative regulation of natural killer cell mediated cytotoxicity	16	3	0.1	31.49	+	0.000183	0.0148
negative regulation of natural killer cell mediated immunity	17	3	0.1	29.64	+	0.000214	0.0166
negative regulation of multi-organism process	227	7	1.35	5.18	+	0.000494	0.0305
regulation of multi-organism process	779	16	4.64	3.45	+	1.89e-05	0.00264
negative regulation of biological process	5333	63	31.75	1.98	+	2.88e-09	2.86e-06
regulation of innate immune response	453	10	2.7	3.71	+	0.000437	0.0274
regulation of immune response	1139	24	6.78	3.54	+	7.29e-08	2.97e-05
regulation of response to external stimulus	1091	19	6.5	2.93	+	2.84e-05	0.00364
regulation of defense response	769	14	4.58	3.06	+	0.000224	0.0169
regulation of response to stress	1508	26	8.98	2.9	+	8.86e-07	0.000256
negative regulation of defense response	214	7	1.27	5.49	+	0.00035	0.0237
negative regulation of response to stimulus	1640	27	9.76	2.77	+	1.26e-06	0.000334
negative regulation of immune system process	458	11	2.73	4.03	+	0.00011	0.0102
negative regulation of response to external stimulus	369	9	2.2	4.1	+	0.000423	0.0267
regulation of lymphocyte mediated immunity	152	6	0.9	6.63	+	0.000359	0.0238
regulation of leukocyte mediated immunity	204	8	1.21	6.59	+	3.89e-05	0.00465
regulation of immune effector process	467	11	2.78	3.96	+	0.00013	0.0114
negative regulation of leukocyte mediated immunity	52	4	0.31	12.92	+	0.000338	0.0235
negative regulation of leukocyte mediated cytotoxicity	20	3	0.12	25.2	+	0.000329	0.023
negative regulation of cell killing	24	3	0.14	21	+	0.000534	0.0321
antigen processing and presentation of endogenous peptide antigen via MHC class I via ER pathway, TAP-independent	12	4	0.07	55.99	+	2.01e-06	0.000439
antigen processing and presentation of endogenous peptide antigen via MHC class I via ER pathway	12	4	0.07	55.99	+	2.01e-06	0.000433
antigen processing and presentation of endogenous peptide antigen via MHC class I	21	6	0.13	47.99	+	1.02e-08	8.09e-06
antigen processing and presentation of endogenous peptide antigen	21	6	0.13	47.99	+	1.02e-08	8.52e-06
antigen processing and presentation of endogenous antigen	28	7	0.17	41.99	+	1.26e-09	1.82e-06
antigen processing and presentation of endogenous peptide antigen via MHC class Ib	13	4	0.08	51.68	+	2.62e-06	0.000541
antigen processing and presentation of peptide antigen via MHC class Ib	13	4	0.08	51.68	+	2.62e-06	0.000534
antigen processing and presentation via MHC class Ib	20	4	0.12	33.59	+	1.13e-05	0.00175
renal absorption	14	3	0.08	35.99	+	0.00013	0.0114
renal system process	113	5	0.67	7.43	+	0.000688	0.0392
multicellular organismal process	6973	65	41.51	1.57	+	2.22e-05	0.00294
gas transport	19	3	0.11	26.52	+	0.000287	0.0207
basement membrane organization	26	4	0.15	25.84	+	2.84e-05	0.00362
extracellular matrix organization	342	12	2.04	5.89	+	1.32e-06	0.000343
extracellular structure organization	343	12	2.04	5.88	+	1.36e-06	0.000342
cellular component organization	5642	52	33.59	1.55	+	0.000372	0.0242
cellular process	14575	104	86.77	1.2	+	0.000596	0.0355
cellular component organization or biogenesis	5830	53	34.71	1.53	+	0.000595	0.0356
positive regulation of T cell cytokine production	20	3	0.12	25.2	+	0.000329	0.0229
positive regulation of T cell mediated immunity	53	6	0.32	19.02	+	1.33e-06	0.000341
positive regulation of lymphocyte mediated immunity	106	6	0.63	9.51	+	5.46e-05	0.00599
positive regulation of leukocyte mediated immunity	135	7	0.8	8.71	+	2.2e-05	0.00295
positive regulation of immune effector process	218	9	1.3	6.93	+	8.48e-06	0.00135
positive regulation of adaptive immune response based on somatic recombination of immune receptors built from immunoglobulin superfamily domains	102	6	0.61	9.88	+	4.45e-05	0.00517
positive regulation of adaptive immune response	107	6	0.64	9.42	+	5.74e-05	0.00613
positive regulation of immune response	847	15	5.04	2.97	+	0.000178	0.0144
regulation of adaptive immune response	163	6	0.97	6.18	+	0.000514	0.0314
regulation of adaptive immune response based on somatic recombination of immune receptors built from immunoglobulin superfamily domains	148	6	0.88	6.81	+	0.000313	0.0221
regulation of T cell mediated immunity	74	6	0.44	13.62	+	8e-06	0.00133
positive regulation of cytokine production involved in immune response	59	6	0.35	17.08	+	2.36e-06	0.000495
positive regulation of production of molecular mediator of immune response	101	6	0.6	9.98	+	4.23e-05	0.00494
regulation of production of molecular mediator of immune response	146	7	0.87	8.05	+	3.56e-05	0.00432
regulation of cytokine production involved in immune response	89	7	0.53	13.21	+	1.65e-06	0.000393
regulation of cytokine production	711	13	4.23	3.07	+	0.000365	0.024
regulation of multicellular organismal process	3147	44	18.74	2.35	+	2.23e-08	1.18e-05
positive regulation of multicellular organismal process	1762	25	10.49	2.38	+	5.69e-05	0.00615
cell differentiation involved in embryonic placenta development	27	4	0.16	24.88	+	3.25e-05	0.00407
embryonic placenta development	88	6	0.52	11.45	+	2.03e-05	0.00278
placenta development	156	6	0.93	6.46	+	0.00041	0.0261
anatomical structure development	5422	54	32.28	1.67	+	3.28e-05	0.00407
developmental process	5862	58	34.9	1.66	+	1.33e-05	0.00197
system development	4424	48	26.34	1.82	+	1.29e-05	0.00195
multicellular organism development	5026	53	29.92	1.77	+	7.21e-06	0.00125
animal organ development	3197	39	19.03	2.05	+	7.86e-06	0.00133
in utero embryonic development	383	10	2.28	4.39	+	0.000118	0.0108
chordate embryonic development	640	12	3.81	3.15	+	0.000497	0.0307
embryo development ending in birth or egg hatching	657	12	3.91	3.07	+	0.000624	0.0362
labyrinthine layer morphogenesis	21	3	0.13	24	+	0.000374	0.0242
embryonic placenta morphogenesis	26	3	0.15	19.38	+	0.000661	0.0381
anatomical structure morphogenesis	2153	39	12.82	3.04	+	1.47e-10	3.33e-07
positive regulation of T cell mediated cytotoxicity	30	4	0.18	22.4	+	4.73e-05	0.00545
regulation of T cell mediated cytotoxicity	37	4	0.22	18.16	+	9.99e-05	0.00963
positive regulation of leukocyte mediated cytotoxicity	55	4	0.33	12.22	+	0.000414	0.0262
positive regulation of cell killing	68	4	0.4	9.88	+	0.000881	0.0478
antigen processing and presentation of exogenous peptide antigen via MHC class I, TAP-dependent	76	9	0.45	19.89	+	1.88e-09	2.3e-06
type I interferon signaling pathway	67	7	0.4	17.55	+	2.78e-07	9.61e-05
cytokine-mediated signaling pathway	692	17	4.12	4.13	+	9.8e-07	0.000269
cellular response to cytokine stimulus	1027	20	6.11	3.27	+	3.38e-06	0.00064
response to cytokine	1118	22	6.66	3.31	+	8.61e-07	0.000258
response to organic substance	3019	51	17.97	2.84	+	6.78e-13	1.08e-08
cellular response to organic substance	2391	42	14.23	2.95	+	5.59e-11	1.48e-07
cellular response to chemical stimulus	2926	47	17.42	2.7	+	5.1e-11	2.03e-07
cellular response to stimulus	6703	66	39.91	1.65	+	1.72e-06	0.000402
cell surface receptor signaling pathway	2417	38	14.39	2.64	+	1.38e-08	9.15e-06
signal transduction	5061	55	30.13	1.83	+	1.52e-06	0.000377
signaling	5393	57	32.11	1.78	+	1.65e-06	0.000398
cell communication	5500	57	32.74	1.74	+	3.28e-06	0.000628
cellular response to type I interferon	67	7	0.4	17.55	+	2.78e-07	9.41e-05
response to type I interferon	72	7	0.43	16.33	+	4.37e-07	0.000142
innate immune response	766	14	4.56	3.07	+	0.000216	0.0167
defense response to other organism	952	16	5.67	2.82	+	0.000192	0.0154
defense response	1342	20	7.99	2.5	+	0.000144	0.0122
response to stress	3580	48	21.31	2.25	+	1.44e-08	9.17e-06
response to other organism	1327	22	7.9	2.78	+	1.3e-05	0.00195
response to external biotic stimulus	1329	22	7.91	2.78	+	1.33e-05	0.00196
response to external stimulus	2443	37	14.54	2.54	+	6.06e-08	2.75e-05
response to biotic stimulus	1353	22	8.06	2.73	+	1.75e-05	0.00246
multi-organism process	2832	39	16.86	2.31	+	2.97e-07	9.86e-05
immune response	1868	25	11.12	2.25	+	0.000113	0.0104
collagen fibril organization	48	5	0.29	17.5	+	1.53e-05	0.00221
supramolecular fiber organization	453	11	2.7	4.08	+	0.0001	0.00958
blastocyst formation	40	4	0.24	16.8	+	0.000132	0.0114
anatomical structure formation involved in morphogenesis	884	21	5.26	3.99	+	7.74e-08	3.08e-05
blastocyst development	104	5	0.62	8.08	+	0.000479	0.0297
bicarbonate transport	41	4	0.24	16.39	+	0.000144	0.0122
antibacterial humoral response	45	4	0.27	14.93	+	0.000202	0.0159
interferon-gamma-mediated signaling pathway	72	6	0.43	14	+	6.91e-06	0.00121
cellular response to interferon-gamma	164	6	0.98	6.15	+	0.00053	0.0323
response to interferon-gamma	186	7	1.11	6.32	+	0.000153	0.0128
artery morphogenesis	62	5	0.37	13.55	+	4.82e-05	0.00548
artery development	87	5	0.52	9.65	+	0.000218	0.0167
blood vessel development	494	18	2.94	6.12	+	1.36e-09	1.8e-06
vasculature development	516	18	3.07	5.86	+	2.63e-09	2.99e-06
cardiovascular system development	526	18	3.13	5.75	+	3.52e-09	3.29e-06
circulatory system development	872	22	5.19	4.24	+	1.27e-08	9.21e-06
blood vessel morphogenesis	411	15	2.45	6.13	+	3.49e-08	1.68e-05
tube morphogenesis	659	18	3.92	4.59	+	9.95e-08	3.77e-05
tube development	855	19	5.09	3.73	+	9.27e-07	0.000259
cellular response to amino acid stimulus	70	5	0.42	12	+	8.3e-05	0.0082
response to oxygen-containing compound	1599	29	9.52	3.05	+	6.15e-08	2.71e-05
response to acid chemical	353	10	2.1	4.76	+	6.12e-05	0.0064
response to amino acid	119	6	0.71	8.47	+	0.000101	0.00958
response to organonitrogen compound	1005	16	5.98	2.67	+	0.000349	0.0237
response to nitrogen compound	1089	17	6.48	2.62	+	0.000282	0.0205
cellular response to endogenous stimulus	1221	19	7.27	2.61	+	0.000124	0.0112
response to endogenous stimulus	1503	25	8.95	2.79	+	2.83e-06	0.000555
collagen metabolic process	65	4	0.39	10.34	+	0.000751	0.0415
endothelial cell differentiation	82	5	0.49	10.24	+	0.000168	0.0138
epithelial cell differentiation	674	13	4.01	3.24	+	0.000221	0.0167
epithelium development	1103	20	6.57	3.05	+	9.58e-06	0.00151
tissue development	1762	29	10.49	2.76	+	4.64e-07	0.000148
endothelium development	95	5	0.57	8.84	+	0.000322	0.0227
protein heterooligomerization	93	5	0.55	9.03	+	0.000293	0.0209
reactive oxygen species metabolic process	114	6	0.68	8.84	+	8.02e-05	0.00802
transforming growth factor beta receptor signaling pathway	97	5	0.58	8.66	+	0.000353	0.0237
enzyme linked receptor protein signaling pathway	721	15	4.29	3.49	+	3.05e-05	0.00384
cellular response to transforming growth factor beta stimulus	148	6	0.88	6.81	+	0.000313	0.0222
cellular response to growth factor stimulus	502	13	2.99	4.35	+	1.18e-05	0.0018
response to growth factor	532	14	3.17	4.42	+	4.46e-06	0.000824
response to transforming growth factor beta	155	6	0.92	6.5	+	0.000397	0.0254
female pregnancy	185	8	1.1	7.26	+	1.99e-05	0.00275
multi-multicellular organism process	217	8	1.29	6.19	+	5.92e-05	0.00623
response to estradiol	139	6	0.83	7.25	+	0.000226	0.017
response to hormone	915	16	5.45	2.94	+	0.000123	0.0111
response to organic cyclic compound	923	19	5.5	3.46	+	2.8e-06	0.000563
response to lipid	867	16	5.16	3.1	+	6.66e-05	0.00692
regulation of wound healing	143	6	0.85	7.05	+	0.000262	0.0193
regulation of response to wounding	173	6	1.03	5.83	+	0.000695	0.0395
response to mechanical stimulus	218	9	1.3	6.93	+	8.48e-06	0.00136
response to abiotic stimulus	1162	22	6.92	3.18	+	1.61e-06	0.000394
response to corticosteroid	164	6	0.98	6.15	+	0.00053	0.0322
response to steroid hormone	330	11	1.96	5.6	+	5.96e-06	0.00105
regulation of viral process	207	7	1.23	5.68	+	0.000289	0.0207
regulation of symbiosis, encompassing mutualism through parasitism	225	7	1.34	5.23	+	0.000469	0.0294
negative regulation of Wnt signaling pathway	218	7	1.3	5.39	+	0.00039	0.025
regulation of Wnt signaling pathway	373	10	2.22	4.5	+	9.54e-05	0.00925
negative regulation of signal transduction	1268	19	7.55	2.52	+	0.000201	0.016
negative regulation of cell communication	1367	19	8.14	2.33	+	0.000709	0.04
negative regulation of cellular process	4754	58	28.3	2.05	+	5.52e-09	4.88e-06
negative regulation of signaling	1371	19	8.16	2.33	+	0.000722	0.0404
response to hypoxia	343	11	2.04	5.39	+	8.48e-06	0.00138
response to decreased oxygen levels	354	12	2.11	5.69	+	1.86e-06	0.000429
response to oxygen levels	378	14	2.25	6.22	+	8.65e-08	3.36e-05
negative regulation of endopeptidase activity	251	8	1.49	5.35	+	0.000157	0.0131
negative regulation of peptidase activity	261	9	1.55	5.79	+	3.35e-05	0.00413
negative regulation of hydrolase activity	458	10	2.73	3.67	+	0.000475	0.0296
negative regulation of molecular function	1166	18	6.94	2.59	+	0.00021	0.0165
regulation of molecular function	3022	37	17.99	2.06	+	1.6e-05	0.00229
regulation of catalytic activity	2342	31	13.94	2.22	+	2.11e-05	0.00286
regulation of hydrolase activity	1290	20	7.68	2.6	+	8.5e-05	0.00835
regulation of peptidase activity	452	16	2.69	5.95	+	1.78e-08	1.05e-05
regulation of proteolysis	737	19	4.39	4.33	+	1.02e-07	3.77e-05
regulation of protein metabolic process	2804	36	16.69	2.16	+	7.89e-06	0.00132
regulation of primary metabolic process	6023	54	35.86	1.51	+	0.000677	0.0389
regulation of metabolic process	6690	58	39.83	1.46	+	0.00072	0.0404
regulation of nitrogen compound metabolic process	5839	53	34.76	1.52	+	0.000599	0.0355
negative regulation of proteolysis	358	10	2.13	4.69	+	6.86e-05	0.00703
negative regulation of cellular protein metabolic process	1039	17	6.19	2.75	+	0.000164	0.0135
regulation of cellular protein metabolic process	2633	34	15.68	2.17	+	9.81e-06	0.00153
regulation of cellular metabolic process	6216	57	37.01	1.54	+	0.00017	0.0139
negative regulation of protein metabolic process	1108	17	6.6	2.58	+	0.000343	0.0236
negative regulation of metabolic process	2918	32	17.37	1.84	+	0.000624	0.0363
negative regulation of cellular metabolic process	2567	29	15.28	1.9	+	0.000846	0.046
regulation of endopeptidase activity	423	13	2.52	5.16	+	1.95e-06	0.000436
angiogenesis	319	10	1.9	5.27	+	2.67e-05	0.00348
regulation of canonical Wnt signaling pathway	291	9	1.73	5.19	+	7.56e-05	0.00761
receptor-mediated endocytosis	240	7	1.43	4.9	+	0.00068	0.0389
vesicle-mediated transport	1954	25	11.63	2.15	+	0.000273	0.02
negative regulation of cell motility	275	8	1.64	4.89	+	0.000286	0.0207
negative regulation of cellular component movement	308	8	1.83	4.36	+	0.000594	0.0357
regulation of cellular component movement	1009	21	6.01	3.5	+	6.56e-07	0.000201
regulation of localization	2790	36	16.61	2.17	+	7.6e-06	0.0013
negative regulation of locomotion	322	9	1.92	4.69	+	0.000159	0.0132
regulation of locomotion	998	20	5.94	3.37	+	2.21e-06	0.000469
regulation of cell motility	926	19	5.51	3.45	+	2.93e-06	0.000568
regulation of cysteine-type endopeptidase activity	244	7	1.45	4.82	+	0.000747	0.0414
regulation of epithelial cell proliferation	336	9	2	4.5	+	0.000217	0.0166
skin development	379	10	2.26	4.43	+	0.000108	0.0101
epithelial tube morphogenesis	310	8	1.85	4.33	+	0.00062	0.0364
morphogenesis of an epithelium	434	11	2.58	4.26	+	6.9e-05	0.00704
tissue morphogenesis	560	12	3.33	3.6	+	0.000152	0.0128
response to antibiotic	316	8	1.88	4.25	+	0.0007	0.0396
urogenital system development	319	8	1.9	4.21	+	0.000743	0.0413
neutrophil degranulation	483	12	2.88	4.17	+	3.85e-05	0.00464
neutrophil mediated immunity	494	12	2.94	4.08	+	4.76e-05	0.00545
myeloid leukocyte mediated immunity	514	13	3.06	4.25	+	1.5e-05	0.00219
leukocyte mediated immunity	760	15	4.52	3.32	+	5.48e-05	0.00597
immune effector process	1079	19	6.42	2.96	+	2.45e-05	0.00322
leukocyte degranulation	504	12	3	4	+	5.75e-05	0.00609
regulated exocytosis	696	14	4.14	3.38	+	8.1e-05	0.00805
exocytosis	786	14	4.68	2.99	+	0.000279	0.0204
secretion by cell	1002	17	5.97	2.85	+	0.000107	0.00998
export from cell	1043	18	6.21	2.9	+	5.29e-05	0.00593
secretion	1119	18	6.66	2.7	+	0.000127	0.0113
neutrophil activation involved in immune response	487	12	2.9	4.14	+	4.17e-05	0.00491
myeloid cell activation involved in immune response	518	12	3.08	3.89	+	7.42e-05	0.00751
leukocyte activation involved in immune response	619	12	3.69	3.26	+	0.000371	0.0243
leukocyte activation	916	16	5.45	2.93	+	0.000125	0.0111
cell activation	1063	20	6.33	3.16	+	5.61e-06	0.001
cell activation involved in immune response	623	13	3.71	3.5	+	0.000103	0.00972
myeloid leukocyte activation	581	12	3.46	3.47	+	0.000211	0.0165
neutrophil activation	496	12	2.95	4.06	+	4.95e-05	0.00558
granulocyte activation	500	12	2.98	4.03	+	5.33e-05	0.00593
positive regulation of proteolysis	363	9	2.16	4.16	+	0.000376	0.0242
positive regulation of cellular protein metabolic process	1616	21	9.62	2.18	+	0.000642	0.0371
positive regulation of protein metabolic process	1722	22	10.25	2.15	+	0.0008	0.044
regulation of actin filament-based process	389	9	2.32	3.89	+	0.000612	0.0361
viral process	702	16	4.18	3.83	+	5.34e-06	0.000965
symbiotic process	783	17	4.66	3.65	+	4.98e-06	0.00091
interspecies interaction between organisms	855	19	5.09	3.73	+	9.27e-07	0.000263
regulation of body fluid levels	497	11	2.96	3.72	+	0.00022	0.0167
regulation of biological quality	4073	43	24.25	1.77	+	9.21e-05	0.00899
regulation of apoptotic signaling pathway	407	9	2.42	3.71	+	0.000837	0.0458
regulation of apoptotic process	1567	27	9.33	2.89	+	5.28e-07	0.000165
regulation of programmed cell death	1587	28	9.45	2.96	+	1.92e-07	6.78e-05
regulation of cell death	1711	30	10.19	2.95	+	7.18e-08	3e-05
skeletal system development	504	11	3	3.67	+	0.000247	0.0185
regulation of cell migration	861	18	5.13	3.51	+	4.27e-06	0.000799
heart development	528	11	3.14	3.5	+	0.000364	0.024
positive regulation of cellular component movement	553	11	3.29	3.34	+	0.000532	0.0322
positive regulation of cell death	712	14	4.24	3.3	+	0.000103	0.0097
animal organ morphogenesis	972	18	5.79	3.11	+	2.14e-05	0.00288
negative regulation of multicellular organismal process	1207	20	7.19	2.78	+	3.42e-05	0.00419
negative regulation of cell death	1006	16	5.99	2.67	+	0.000352	0.0237
positive regulation of transport	1007	16	6	2.67	+	0.000356	0.0237
regulation of anatomical structure morphogenesis	1077	17	6.41	2.65	+	0.000248	0.0184
regulation of developmental process	2592	36	15.43	2.33	+	8.64e-07	0.000254
negative regulation of developmental process	954	15	5.68	2.64	+	0.000612	0.0362
positive regulation of developmental process	1373	19	8.17	2.32	+	0.000729	0.0407
regulation of multicellular organismal development	2047	28	12.19	2.3	+	2.74e-05	0.00354
regulation of cell differentiation	1824	23	10.86	2.12	+	0.000621	0.0363
Unclassified	3156	5	18.79	0.27	-	0.000132	0.0114

## Sheet: INFLAMMATORY
	Homo sapiens (REF)	upload_1 ( Hierarchy NEW! Tips)
GO biological process complete	#	#	expected	Fold Enrichment	+/-	raw P value	FDR
establishment of Sertoli cell barrier	5	2	0.02	> 100	+	0.000303	0.0189
developmental process	5862	48	22.61	2.12	+	5.36e-09	2.03e-06
anatomical structure development	5422	45	20.92	2.15	+	2.54e-08	6.97e-06
system development	4424	41	17.07	2.4	+	4.46e-09	1.82e-06
multicellular organism development	5026	43	19.39	2.22	+	2.18e-08	6.2e-06
multicellular organismal process	6973	49	26.9	1.82	+	6.53e-07	0.000124
animal organ development	3197	33	12.33	2.68	+	2.98e-08	7.89e-06
tissue development	1762	25	6.8	3.68	+	6.71e-09	2.43e-06
cell differentiation	3710	29	14.31	2.03	+	0.000102	0.0076
cellular developmental process	3806	29	14.68	1.98	+	0.000221	0.0148
cellular process	14575	76	56.23	1.35	+	1.51e-07	3.42e-05
intramembranous ossification	6	2	0.02	86.4	+	0.000402	0.0241
direct ossification	6	2	0.02	86.4	+	0.000402	0.0238
ossification	260	8	1	7.98	+	8.88e-06	0.00105
retinoic acid biosynthetic process	9	3	0.03	86.4	+	1.17e-05	0.00136
diterpenoid biosynthetic process	10	3	0.04	77.76	+	1.52e-05	0.00168
diterpenoid metabolic process	110	5	0.42	11.78	+	8.16e-05	0.00633
terpenoid metabolic process	120	5	0.46	10.8	+	0.000121	0.00871
isoprenoid metabolic process	139	5	0.54	9.32	+	0.000234	0.0153
metabolic process	8428	50	32.51	1.54	+	9.79e-05	0.00735
terpenoid biosynthetic process	16	3	0.06	48.6	+	5.07e-05	0.00422
isoprenoid biosynthetic process	30	3	0.12	25.92	+	0.000275	0.0175
monocarboxylic acid biosynthetic process	183	6	0.71	8.5	+	8.92e-05	0.00682
monocarboxylic acid metabolic process	521	8	2.01	3.98	+	0.000964	0.0476
retinoic acid metabolic process	32	3	0.12	24.3	+	0.000327	0.0202
retinoid metabolic process	104	5	0.4	12.46	+	6.32e-05	0.00508
regulation of hormone levels	536	9	2.07	4.35	+	0.000242	0.0155
regulation of biological quality	4073	41	15.71	2.61	+	3.43e-10	2.27e-07
biological regulation	12387	73	47.79	1.53	+	9.07e-10	4.81e-07
negative regulation of non-canonical Wnt signaling pathway	6	2	0.02	86.4	+	0.000402	0.024
regulation of Wnt signaling pathway	373	7	1.44	4.86	+	0.000648	0.0352
regulation of signal transduction	3154	32	12.17	2.63	+	8.19e-08	1.97e-05
regulation of cell communication	3540	33	13.66	2.42	+	3.47e-07	7.17e-05
regulation of cellular process	10981	61	42.36	1.44	+	2.84e-05	0.00261
regulation of biological process	11688	70	45.09	1.55	+	6.22e-09	2.3e-06
regulation of signaling	3581	33	13.82	2.39	+	6.89e-07	0.000129
regulation of response to stimulus	4331	40	16.71	2.39	+	1.54e-08	4.55e-06
negative regulation of signal transduction	1268	16	4.89	3.27	+	2.56e-05	0.00238
negative regulation of cell communication	1367	17	5.27	3.22	+	1.64e-05	0.00175
negative regulation of cellular process	4754	39	18.34	2.13	+	6.91e-07	0.000128
negative regulation of biological process	5333	52	20.57	2.53	+	2.6e-13	1.03e-09
negative regulation of response to stimulus	1640	22	6.33	3.48	+	1.86e-07	4.1e-05
negative regulation of signaling	1371	17	5.29	3.21	+	1.71e-05	0.00178
regulation of nucleotide-binding oligomerization domain containing 2 signaling pathway	6	2	0.02	86.4	+	0.000402	0.0239
regulation of nucleotide-binding oligomerization domain containing signaling pathway	10	2	0.04	51.84	+	0.000939	0.0468
regulation of immune response	1139	16	4.39	3.64	+	6.87e-06	0.000847
regulation of immune system process	1667	24	6.43	3.73	+	1.12e-08	3.72e-06
regulation of response to external stimulus	1091	15	4.21	3.56	+	1.79e-05	0.00184
regulation of multi-organism process	779	12	3.01	3.99	+	4.71e-05	0.004
regulation of defense response	769	12	2.97	4.04	+	4.16e-05	0.00358
regulation of response to stress	1508	16	5.82	2.75	+	0.000194	0.0134
regulation of intracellular signal transduction	1834	18	7.08	2.54	+	0.00019	0.0132
retinal blood vessel morphogenesis	6	2	0.02	86.4	+	0.000402	0.0237
vasculature development	516	17	1.99	8.54	+	1.58e-11	1.8e-08
cardiovascular system development	526	17	2.03	8.38	+	2.12e-11	2.24e-08
circulatory system development	872	19	3.36	5.65	+	8.25e-10	4.53e-07
anatomical structure morphogenesis	2153	24	8.31	2.89	+	1.27e-06	0.000213
blood vessel morphogenesis	411	13	1.59	8.2	+	7.99e-09	2.76e-06
blood vessel development	494	17	1.91	8.92	+	8.15e-12	1.08e-08
tube morphogenesis	659	14	2.54	5.51	+	2.53e-07	5.51e-05
tube development	855	18	3.3	5.46	+	4.22e-09	1.77e-06
detoxification of copper ion	16	4	0.06	64.8	+	9.36e-07	0.000167
detoxification of inorganic compound	18	4	0.07	57.6	+	1.4e-06	0.000226
detoxification	131	7	0.51	13.85	+	1.03e-06	0.000178
response to toxic substance	520	14	2.01	6.98	+	1.46e-08	4.37e-06
response to chemical	4485	46	17.3	2.66	+	4.65e-12	7.4e-09
response to stimulus	8495	64	32.77	1.95	+	1.98e-12	3.93e-09
stress response to copper ion	16	4	0.06	64.8	+	9.36e-07	0.000165
stress response to metal ion	18	4	0.07	57.6	+	1.4e-06	0.000223
response to stress	3580	39	13.81	2.82	+	1.22e-10	9.24e-08
response to inorganic substance	540	11	2.08	5.28	+	8.18e-06	0.000985
response to copper ion	45	5	0.17	28.8	+	1.37e-06	0.000222
bone trabecula formation	8	2	0.03	64.8	+	0.000643	0.0352
animal organ morphogenesis	972	13	3.75	3.47	+	9.18e-05	0.00699
skeletal system development	504	14	1.94	7.2	+	9.94e-09	3.36e-06
anatomical structure formation involved in morphogenesis	884	11	3.41	3.23	+	0.00061	0.0337
T cell extravasation	8	2	0.03	64.8	+	0.000643	0.035
leukocyte migration	380	10	1.47	6.82	+	2.45e-06	0.000351
cell migration	949	14	3.66	3.82	+	1.65e-05	0.00174
cell motility	1061	14	4.09	3.42	+	5.5e-05	0.00447
locomotion	1304	16	5.03	3.18	+	3.58e-05	0.00314
localization of cell	1061	14	4.09	3.42	+	5.5e-05	0.00449
localization	5765	40	22.24	1.8	+	2.92e-05	0.00267
immune system process	2806	32	10.83	2.96	+	4.89e-09	1.95e-06
vitamin A metabolic process	9	2	0.03	57.6	+	0.000784	0.041
skin morphogenesis	9	2	0.03	57.6	+	0.000784	0.0409
regulation of vascular associated smooth muscle cell apoptotic process	9	2	0.03	57.6	+	0.000784	0.0408
regulation of apoptotic process	1567	21	6.05	3.47	+	3.86e-07	7.78e-05
regulation of programmed cell death	1587	21	6.12	3.43	+	4.75e-07	9.21e-05
regulation of cell death	1711	21	6.6	3.18	+	1.59e-06	0.000246
negative regulation of bone remodeling	16	3	0.06	48.6	+	5.07e-05	0.00424
negative regulation of tissue remodeling	21	3	0.08	37.03	+	0.000104	0.00776
negative regulation of multicellular organismal process	1207	22	4.66	4.72	+	7.9e-10	4.49e-07
regulation of multicellular organismal process	3147	37	12.14	3.05	+	5.62e-11	4.71e-08
cellular response to zinc ion	24	4	0.09	43.2	+	3.86e-06	0.00053
response to zinc ion	55	4	0.21	18.85	+	7.84e-05	0.00614
cellular response to chemical stimulus	2926	38	11.29	3.37	+	1.22e-12	3.23e-09
cellular response to stimulus	6703	51	25.86	1.97	+	1.26e-08	3.92e-06
cellular response to copper ion	30	4	0.12	34.56	+	8.6e-06	0.00103
cellular zinc ion homeostasis	33	4	0.13	31.42	+	1.21e-05	0.00139
cellular divalent inorganic cation homeostasis	478	10	1.84	5.42	+	1.74e-05	0.0018
cellular cation homeostasis	642	11	2.48	4.44	+	3.93e-05	0.00339
cellular ion homeostasis	656	11	2.53	4.35	+	4.76e-05	0.00402
cellular chemical homeostasis	757	13	2.92	4.45	+	7.07e-06	0.000865
cellular homeostasis	895	15	3.45	4.34	+	1.7e-06	0.000258
homeostatic process	1658	27	6.4	4.22	+	6.39e-11	5.08e-08
chemical homeostasis	1125	21	4.34	4.84	+	1.38e-09	6.47e-07
ion homeostasis	796	14	3.07	4.56	+	2.29e-06	0.00033
cation homeostasis	712	12	2.75	4.37	+	1.99e-05	0.00196
divalent inorganic cation homeostasis	499	10	1.93	5.19	+	2.5e-05	0.00234
inorganic ion homeostasis	724	13	2.79	4.65	+	4.41e-06	0.000584
zinc ion homeostasis	36	4	0.14	28.8	+	1.66e-05	0.00175
transition metal ion homeostasis	131	6	0.51	11.87	+	1.47e-05	0.00163
metal ion homeostasis	632	12	2.44	4.92	+	6.16e-06	0.000784
cellular transition metal ion homeostasis	107	5	0.41	12.11	+	7.19e-05	0.00572
cellular metal ion homeostasis	566	11	2.18	5.04	+	1.26e-05	0.00142
negative regulation of smooth muscle cell proliferation	46	5	0.18	28.17	+	1.51e-06	0.000236
negative regulation of cell population proliferation	686	17	2.65	6.42	+	1.13e-09	5.62e-07
regulation of cell population proliferation	1629	23	6.28	3.66	+	3.55e-08	9.11e-06
regulation of smooth muscle cell proliferation	136	7	0.52	13.34	+	1.31e-06	0.000216
aorta morphogenesis	28	3	0.11	27.77	+	0.000227	0.0151
artery morphogenesis	62	5	0.24	20.9	+	5.93e-06	0.00076
artery development	87	5	0.34	14.9	+	2.8e-05	0.00259
cellular response to cadmium ion	38	4	0.15	27.29	+	2.03e-05	0.00199
response to cadmium ion	64	5	0.25	20.25	+	6.86e-06	0.000852
collagen fibril organization	48	5	0.19	27	+	1.84e-06	0.000276
extracellular matrix organization	342	17	1.32	12.88	+	2.8e-14	2.22e-10
extracellular structure organization	343	17	1.32	12.85	+	2.93e-14	1.55e-10
vasodilation	31	3	0.12	25.08	+	0.0003	0.0189
regulation of neuroinflammatory response	32	3	0.12	24.3	+	0.000327	0.0201
regulation of inflammatory response	341	10	1.32	7.6	+	9.5e-07	0.000166
negative regulation of osteoblast differentiation	43	4	0.17	24.11	+	3.18e-05	0.00289
negative regulation of cell differentiation	710	11	2.74	4.02	+	9.54e-05	0.00723
negative regulation of developmental process	954	17	3.68	4.62	+	1.31e-07	3.02e-05
regulation of developmental process	2592	33	10	3.3	+	1.42e-10	1.02e-07
regulation of cell differentiation	1824	22	7.04	3.13	+	1.12e-06	0.000191
regulation of osteoblast differentiation	111	7	0.43	16.35	+	3.56e-07	7.25e-05
regulation of ossification	189	7	0.73	9.6	+	1.05e-05	0.00124
negative regulation of ossification	74	4	0.29	14.01	+	0.000233	0.0153
positive regulation of epithelial cell apoptotic process	33	3	0.13	23.56	+	0.000356	0.0215
regulation of epithelial cell apoptotic process	79	5	0.3	16.41	+	1.8e-05	0.00184
positive regulation of apoptotic process	656	9	2.53	3.56	+	0.00101	0.0495
positive regulation of cell death	712	10	2.75	3.64	+	0.000438	0.0253
positive regulation of cellular process	5465	39	21.08	1.85	+	2.04e-05	0.00199
positive regulation of biological process	6214	43	23.97	1.79	+	1.3e-05	0.00145
negative regulation of lipid localization	45	4	0.17	23.04	+	3.76e-05	0.00327
regulation of localization	2790	31	10.76	2.88	+	1.79e-08	5.17e-06
cellular response to interleukin-6	35	3	0.14	22.22	+	0.000419	0.0245
response to interleukin-6	39	3	0.15	19.94	+	0.000563	0.0314
response to cytokine	1118	23	4.31	5.33	+	2.78e-11	2.6e-08
response to organic substance	3019	41	11.65	3.52	+	1.76e-14	2.81e-10
cellular response to cytokine stimulus	1027	21	3.96	5.3	+	2.75e-10	1.9e-07
cellular response to organic substance	2391	35	9.22	3.79	+	5.2e-13	1.65e-09
T cell mediated immunity	37	3	0.14	21.02	+	0.000488	0.0281
leukocyte mediated immunity	760	10	2.93	3.41	+	0.000721	0.0381
immune response	1868	18	7.21	2.5	+	0.000238	0.0154
negative regulation of endothelial cell proliferation	39	3	0.15	19.94	+	0.000563	0.0315
regulation of epithelial cell proliferation	336	8	1.3	6.17	+	5.3e-05	0.00437
monocyte chemotaxis	42	3	0.16	18.51	+	0.000691	0.0371
mononuclear cell migration	48	3	0.19	16.2	+	0.000997	0.0489
leukocyte chemotaxis	147	7	0.57	12.34	+	2.14e-06	0.000316
cell chemotaxis	212	7	0.82	8.56	+	2.15e-05	0.00206
chemotaxis	556	9	2.14	4.2	+	0.000315	0.0196
taxis	558	9	2.15	4.18	+	0.000323	0.02
response to external stimulus	2443	28	9.42	2.97	+	6.27e-08	1.53e-05
myeloid leukocyte migration	129	7	0.5	14.07	+	9.32e-07	0.000168
sulfur compound catabolic process	56	4	0.22	18.51	+	8.38e-05	0.00647
regulation of lipid storage	45	3	0.17	17.28	+	0.000835	0.0426
glycosaminoglycan catabolic process	61	4	0.24	17	+	0.000115	0.00836
aminoglycan catabolic process	65	4	0.25	15.95	+	0.000145	0.0104
carbohydrate derivative catabolic process	189	5	0.73	6.86	+	0.000913	0.0459
macromolecule catabolic process	1066	12	4.11	2.92	+	0.000815	0.0418
regulation of cholesterol transport	46	3	0.18	16.9	+	0.000887	0.0449
regulation of sterol transport	47	3	0.18	16.55	+	0.000941	0.0468
chemokine-mediated signaling pathway	80	5	0.31	16.2	+	1.91e-05	0.00192
cytokine-mediated signaling pathway	692	17	2.67	6.37	+	1.29e-09	6.2e-07
cell surface receptor signaling pathway	2417	29	9.32	3.11	+	1.18e-08	3.83e-06
signal transduction	5061	43	19.52	2.2	+	2.5e-08	6.97e-06
signaling	5393	45	20.81	2.16	+	1.28e-08	3.92e-06
cell communication	5500	45	21.22	2.12	+	3.04e-08	7.93e-06
cellular response to chemokine	90	5	0.35	14.4	+	3.27e-05	0.00294
response to chemokine	90	5	0.35	14.4	+	3.27e-05	0.00292
neutrophil chemotaxis	83	5	0.32	15.62	+	2.26e-05	0.00215
granulocyte chemotaxis	90	5	0.35	14.4	+	3.27e-05	0.00295
granulocyte migration	101	5	0.39	12.83	+	5.53e-05	0.00447
neutrophil migration	91	5	0.35	14.24	+	3.44e-05	0.00304
cellular response to amino acid stimulus	70	4	0.27	14.81	+	0.00019	0.0132
cellular response to oxygen-containing compound	1072	23	4.14	5.56	+	1.21e-11	1.49e-08
response to oxygen-containing compound	1599	28	6.17	4.54	+	4.53e-12	8e-09
cellular response to acid chemical	211	6	0.81	7.37	+	0.00019	0.0133
response to acid chemical	353	8	1.36	5.87	+	7.42e-05	0.00587
response to amino acid	119	5	0.46	10.89	+	0.000116	0.00842
response to organonitrogen compound	1005	16	3.88	4.13	+	1.41e-06	0.000222
response to nitrogen compound	1089	16	4.2	3.81	+	3.92e-06	0.000532
cellular response to organonitrogen compound	599	9	2.31	3.89	+	0.000536	0.0304
cellular response to endogenous stimulus	1221	14	4.71	2.97	+	0.000238	0.0154
response to endogenous stimulus	1503	19	5.8	3.28	+	3.69e-06	0.000511
cellular response to nitrogen compound	657	9	2.53	3.55	+	0.00102	0.0497
cellular response to lipopolysaccharide	194	11	0.75	14.7	+	3.77e-10	2.4e-07
response to lipopolysaccharide	325	13	1.25	10.37	+	5.19e-10	3.18e-07
response to lipid	867	18	3.34	5.38	+	5.22e-09	2.03e-06
response to molecule of bacterial origin	341	13	1.32	9.88	+	9.12e-10	4.68e-07
response to bacterium	701	17	2.7	6.29	+	1.56e-09	7.07e-07
response to other organism	1327	20	5.12	3.91	+	1.23e-07	2.93e-05
response to external biotic stimulus	1329	20	5.13	3.9	+	1.26e-07	2.96e-05
response to biotic stimulus	1353	20	5.22	3.83	+	1.68e-07	3.77e-05
multi-organism process	2832	28	10.93	2.56	+	1.32e-06	0.000217
cellular response to lipid	529	15	2.04	7.35	+	2.11e-09	9.05e-07
cellular response to molecule of bacterial origin	203	11	0.78	14.05	+	5.95e-10	3.5e-07
cellular response to biotic stimulus	227	11	0.88	12.56	+	1.83e-09	8.07e-07
killing of cells of other organism	83	4	0.32	12.49	+	0.000354	0.0214
cell killing	117	5	0.45	11.08	+	0.000108	0.00798
disruption of cells of other organism	83	4	0.32	12.49	+	0.000354	0.0215
modification of morphology or physiology of other organism	185	5	0.71	7.01	+	0.000831	0.0425
interspecies interaction between organisms	855	12	3.3	3.64	+	0.000113	0.00827
fat cell differentiation	105	5	0.41	12.34	+	6.6e-05	0.00528
response to vitamin	88	4	0.34	11.78	+	0.000437	0.0254
cellular response to fibroblast growth factor stimulus	110	5	0.42	11.78	+	8.16e-05	0.00636
cellular response to growth factor stimulus	502	9	1.94	4.65	+	0.00015	0.0106
response to growth factor	532	10	2.05	4.87	+	4.25e-05	0.00363
response to fibroblast growth factor	117	5	0.45	11.08	+	0.000108	0.00794
negative regulation of inflammatory response	140	6	0.54	11.11	+	2.11e-05	0.00203
negative regulation of response to external stimulus	369	7	1.42	4.92	+	0.000609	0.0337
negative regulation of defense response	214	6	0.83	7.27	+	0.000204	0.0139
negative regulation of cell migration	260	11	1	10.97	+	7.09e-09	2.51e-06
negative regulation of cell motility	275	11	1.06	10.37	+	1.24e-08	3.94e-06
negative regulation of cellular component movement	308	11	1.19	9.26	+	3.8e-08	9.58e-06
regulation of cellular component movement	1009	22	3.89	5.65	+	2.78e-11	2.46e-08
negative regulation of locomotion	322	11	1.24	8.85	+	5.88e-08	1.46e-05
regulation of locomotion	998	22	3.85	5.71	+	2.26e-11	2.25e-08
regulation of cell motility	926	22	3.57	6.16	+	5.43e-12	7.85e-09
regulation of cell migration	861	22	3.32	6.62	+	1.34e-12	3.04e-09
cellular response to interleukin-1	176	7	0.68	10.31	+	6.71e-06	0.00084
response to interleukin-1	201	7	0.78	9.03	+	1.54e-05	0.00168
glycosaminoglycan biosynthetic process	102	4	0.39	10.17	+	0.000747	0.0392
aminoglycan biosynthetic process	107	4	0.41	9.69	+	0.000887	0.0448
negative regulation of extrinsic apoptotic signaling pathway	104	4	0.4	9.97	+	0.000801	0.0414
regulation of extrinsic apoptotic signaling pathway	157	5	0.61	8.26	+	0.000403	0.0237
negative regulation of apoptotic process	902	16	3.48	4.6	+	3.46e-07	7.24e-05
negative regulation of programmed cell death	917	16	3.54	4.52	+	4.3e-07	8.44e-05
negative regulation of cell death	1006	17	3.88	4.38	+	2.74e-07	5.9e-05
antimicrobial humoral immune response mediated by antimicrobial peptide	104	4	0.4	9.97	+	0.000801	0.0412
antimicrobial humoral response	142	5	0.55	9.13	+	0.000258	0.0165
humoral immune response	372	9	1.44	6.27	+	1.55e-05	0.00168
mucopolysaccharide metabolic process	108	4	0.42	9.6	+	0.000918	0.046
response to reactive oxygen species	194	7	0.75	9.35	+	1.24e-05	0.00141
response to oxidative stress	390	8	1.5	5.32	+	0.000146	0.0104
myeloid cell homeostasis	111	4	0.43	9.34	+	0.00101	0.0494
positive regulation of canonical Wnt signaling pathway	146	5	0.56	8.88	+	0.000292	0.0184
positive regulation of Wnt signaling pathway	182	6	0.7	8.55	+	8.66e-05	0.00666
positive regulation of signal transduction	1691	20	6.52	3.07	+	5.24e-06	0.000689
positive regulation of response to stimulus	2461	27	9.49	2.84	+	2.88e-07	6.11e-05
positive regulation of cell communication	1842	20	7.11	2.81	+	1.84e-05	0.00186
positive regulation of signaling	1851	20	7.14	2.8	+	1.97e-05	0.00196
regulation of canonical Wnt signaling pathway	291	6	1.12	5.34	+	0.000997	0.0491
cellular response to tumor necrosis factor	242	8	0.93	8.57	+	5.34e-06	0.00069
response to tumor necrosis factor	269	8	1.04	7.71	+	1.13e-05	0.00132
response to corticosteroid	164	5	0.63	7.9	+	0.000489	0.0281
response to organic cyclic compound	923	14	3.56	3.93	+	1.21e-05	0.0014
response to hormone	915	12	3.53	3.4	+	0.00021	0.0142
negative regulation of DNA-binding transcription factor activity	166	5	0.64	7.81	+	0.000516	0.0294
regulation of DNA-binding transcription factor activity	430	10	1.66	6.03	+	7.1e-06	0.000862
regulation of leukocyte migration	201	6	0.78	7.74	+	0.000147	0.0104
negative regulation of growth	246	7	0.95	7.38	+	5.4e-05	0.00442
regulation of growth	680	10	2.62	3.81	+	0.000306	0.0191
aging	282	8	1.09	7.35	+	1.57e-05	0.00169
negative regulation of protein transport	179	5	0.69	7.24	+	0.00072	0.0381
negative regulation of transport	493	10	1.9	5.26	+	2.26e-05	0.00214
negative regulation of establishment of protein localization	183	5	0.71	7.08	+	0.000793	0.0411
cellular response to toxic substance	215	6	0.83	7.23	+	0.000209	0.0142
positive regulation of leukocyte cell-cell adhesion	219	6	0.84	7.1	+	0.000231	0.0152
regulation of cell adhesion	684	14	2.64	5.31	+	3.93e-07	7.81e-05
positive regulation of cell-cell adhesion	260	6	1	5.98	+	0.000562	0.0316
positive regulation of cell adhesion	406	8	1.57	5.11	+	0.000191	0.0132
regulation of angiogenesis	293	8	1.13	7.08	+	2.05e-05	0.00199
regulation of anatomical structure morphogenesis	1077	15	4.15	3.61	+	1.54e-05	0.00169
regulation of vasculature development	324	9	1.25	7.2	+	5.29e-06	0.000689
regulation of multicellular organismal development	2047	26	7.9	3.29	+	2.91e-08	7.85e-06
angiogenesis	319	8	1.23	6.5	+	3.71e-05	0.00324
regulation of peptidyl-tyrosine phosphorylation	254	6	0.98	6.12	+	0.000498	0.0285
positive regulation of cell migration	511	12	1.97	6.09	+	7.17e-07	0.000131
positive regulation of cell motility	537	12	2.07	5.79	+	1.19e-06	0.000202
positive regulation of cellular component movement	553	12	2.13	5.62	+	1.61e-06	0.000246
positive regulation of locomotion	568	12	2.19	5.48	+	2.11e-06	0.000314
positive regulation of DNA-binding transcription factor activity	265	6	1.02	5.87	+	0.000619	0.0341
response to antibiotic	316	7	1.22	5.74	+	0.000245	0.0157
inflammatory response	500	11	1.93	5.7	+	4.01e-06	0.00054
defense response	1342	16	5.18	3.09	+	5.04e-05	0.00424
renal system development	284	6	1.1	5.48	+	0.000881	0.0448
negative regulation of neurogenesis	289	6	1.11	5.38	+	0.000963	0.0477
negative regulation of cell development	332	7	1.28	5.47	+	0.000328	0.02
negative regulation of nervous system development	309	7	1.19	5.87	+	0.000214	0.0144
wound healing	485	10	1.87	5.34	+	1.97e-05	0.00197
response to wounding	578	12	2.23	5.38	+	2.52e-06	0.000357
negative regulation of immune system process	458	9	1.77	5.09	+	7.57e-05	0.00596
positive regulation of cellular catabolic process	372	7	1.44	4.88	+	0.000638	0.035
response to peptide hormone	397	7	1.53	4.57	+	0.000928	0.0464
response to peptide	478	10	1.84	5.42	+	1.74e-05	0.00181
cellular response to organic cyclic compound	546	9	2.11	4.27	+	0.000276	0.0175
neutrophil mediated immunity	494	8	1.91	4.2	+	0.000687	0.037
myeloid leukocyte mediated immunity	514	9	1.98	4.54	+	0.000178	0.0125
neutrophil activation	496	8	1.91	4.18	+	0.000705	0.0378
granulocyte activation	500	8	1.93	4.15	+	0.000742	0.0391
myeloid leukocyte activation	581	9	2.24	4.02	+	0.000431	0.0251
leukocyte activation	916	12	3.53	3.4	+	0.000212	0.0143
cell activation	1063	17	4.1	4.15	+	5.86e-07	0.000112
regulation of body fluid levels	497	8	1.92	4.17	+	0.000714	0.038
regulation of leukocyte activation	603	9	2.33	3.87	+	0.000562	0.0317
regulation of cell activation	643	10	2.48	4.03	+	0.000197	0.0135
leukocyte activation involved in immune response	619	9	2.39	3.77	+	0.000675	0.0365
cell activation involved in immune response	623	9	2.4	3.74	+	0.000706	0.0377
regulated exocytosis	696	10	2.69	3.72	+	0.000367	0.022
exocytosis	786	12	3.03	3.96	+	5.13e-05	0.00425
secretion by cell	1002	15	3.87	3.88	+	6.6e-06	0.000833
export from cell	1043	16	4.02	3.98	+	2.27e-06	0.000331
secretion	1119	15	4.32	3.47	+	2.4e-05	0.00225
positive regulation of cell differentiation	978	13	3.77	3.45	+	9.76e-05	0.00735
positive regulation of developmental process	1373	18	5.3	3.4	+	4.27e-06	0.000571
cell adhesion	920	12	3.55	3.38	+	0.000221	0.0147
biological adhesion	926	12	3.57	3.36	+	0.000234	0.0153
positive regulation of immune system process	1150	15	4.44	3.38	+	3.28e-05	0.00291
response to drug	1019	12	3.93	3.05	+	0.00055	0.0311
negative regulation of protein metabolic process	1108	13	4.27	3.04	+	0.000328	0.02
positive regulation of intracellular signal transduction	1026	12	3.96	3.03	+	0.000584	0.0325
positive regulation of multicellular organismal process	1762	18	6.8	2.65	+	0.000115	0.00838
Unclassified	3156	0	12.18	< 0.01	-	2.78e-06	0.000391

## Sheet: DES
	Homo sapiens (REF)	upload_1 ( Hierarchy NEW! Tips)
GO biological process complete	#	#	expected	Fold Enrichment	+/-	raw P value	FDR
regulation of non-canonical Wnt signaling pathway	23	3	0.09	34.23	+	0.000129	0.031
regulation of biological process	11688	62	44.53	1.39	+	6.37e-05	0.0199
biological regulation	12387	66	47.2	1.4	+	1.03e-05	0.00529
regulation of response to stimulus	4331	31	16.5	1.88	+	0.000241	0.0492
smooth muscle contraction	51	5	0.19	25.73	+	2.28e-06	0.00242
muscle contraction	246	14	0.94	14.94	+	9.73e-13	7.74e-09
muscle system process	294	15	1.12	13.39	+	6.24e-13	9.92e-09
system process	1967	19	7.49	2.54	+	0.000125	0.0306
multicellular organismal process	6973	50	26.57	1.88	+	1.28e-07	0.00034
myofibril assembly	61	4	0.23	17.21	+	0.000109	0.0295
actomyosin structure organization	109	6	0.42	14.45	+	5.01e-06	0.00346
actin cytoskeleton organization	496	9	1.89	4.76	+	0.000124	0.0309
cytoskeleton organization	1095	15	4.17	3.6	+	1.6e-05	0.00748
cellular component organization	5642	37	21.5	1.72	+	0.00021	0.0445
cellular component organization or biogenesis	5830	38	22.21	1.71	+	0.000228	0.0477
actin filament-based process	573	10	2.18	4.58	+	7.02e-05	0.0207
anatomical structure formation involved in morphogenesis	884	15	3.37	4.45	+	1.24e-06	0.00198
anatomical structure morphogenesis	2153	27	8.2	3.29	+	1.37e-08	5.45e-05
anatomical structure development	5422	42	20.66	2.03	+	4.93e-07	0.00112
developmental process	5862	42	22.34	1.88	+	4.19e-06	0.00317
cellular developmental process	3806	29	14.5	2	+	0.000116	0.0303
supramolecular fiber organization	453	11	1.73	6.37	+	1.4e-06	0.00202
striated muscle cell development	133	6	0.51	11.84	+	1.49e-05	0.00716
striated muscle cell differentiation	202	6	0.77	7.8	+	0.000141	0.0324
muscle structure development	480	14	1.83	7.65	+	4.61e-09	2.44e-05
cell differentiation	3710	29	14.14	2.05	+	8.79e-05	0.025
muscle cell development	146	6	0.56	10.79	+	2.47e-05	0.00981
cell development	1633	18	6.22	2.89	+	3.66e-05	0.0132
artery morphogenesis	62	4	0.24	16.93	+	0.000116	0.0307
blood vessel development	494	11	1.88	5.84	+	3.16e-06	0.00265
vasculature development	516	11	1.97	5.59	+	4.75e-06	0.00343
system development	4424	37	16.86	2.19	+	5.88e-07	0.00117
multicellular organism development	5026	39	19.15	2.04	+	2.13e-06	0.0026
cardiovascular system development	526	11	2	5.49	+	5.67e-06	0.00361
circulatory system development	872	15	3.32	4.51	+	1.05e-06	0.00186
blood vessel morphogenesis	411	9	1.57	5.75	+	3.02e-05	0.0112
tube morphogenesis	659	11	2.51	4.38	+	4.41e-05	0.0156
positive regulation of actin filament bundle assembly	63	4	0.24	16.66	+	0.000123	0.031
positive regulation of cytoskeleton organization	222	6	0.85	7.09	+	0.000231	0.0478
positive regulation of cellular process	5465	39	20.82	1.87	+	1.63e-05	0.00741
positive regulation of biological process	6214	43	23.68	1.82	+	6.95e-06	0.00409
positive regulation of supramolecular fiber organization	199	6	0.76	7.91	+	0.00013	0.0309
regulation of supramolecular fiber organization	357	9	1.36	6.62	+	1.02e-05	0.0054
regulation of actin filament organization	263	7	1	6.99	+	7.5e-05	0.0217
cardiac chamber morphogenesis	127	5	0.48	10.33	+	0.000147	0.0335
animal organ development	3197	29	12.18	2.38	+	5.06e-06	0.00335
animal organ morphogenesis	972	14	3.7	3.78	+	1.85e-05	0.00817
regulation of muscle contraction	163	6	0.62	9.66	+	4.47e-05	0.0155
regulation of muscle system process	236	8	0.9	8.9	+	4.07e-06	0.00323
regulation of system process	590	12	2.25	5.34	+	2.71e-06	0.00239
regulation of multicellular organismal process	3147	29	11.99	2.42	+	2.48e-06	0.00246
regulation of smooth muscle cell proliferation	136	5	0.52	9.65	+	0.000201	0.0431
protein stabilization	189	6	0.72	8.33	+	9.89e-05	0.0276
regulation of biological quality	4073	33	15.52	2.13	+	6.76e-06	0.00413
muscle organ development	295	9	1.12	8.01	+	2.27e-06	0.00258
muscle tissue development	298	7	1.14	6.16	+	0.00016	0.0358
tissue development	1762	23	6.71	3.43	+	1.14e-07	0.000362
positive regulation of cell adhesion	406	9	1.55	5.82	+	2.75e-05	0.0104
regulation of cell adhesion	684	11	2.61	4.22	+	6.13e-05	0.0195
tissue morphogenesis	560	12	2.13	5.62	+	1.6e-06	0.00212
skeletal system development	504	9	1.92	4.69	+	0.00014	0.0327
regulation of transmembrane transport	573	10	2.18	4.58	+	7.02e-05	0.0211
regulation of transport	1877	20	7.15	2.8	+	1.98e-05	0.00852
regulation of localization	2790	27	10.63	2.54	+	2.57e-06	0.0024
cell adhesion	920	14	3.51	3.99	+	1.01e-05	0.00572
biological adhesion	926	14	3.53	3.97	+	1.08e-05	0.00538
regulation of cell migration	861	13	3.28	3.96	+	2.36e-05	0.00961
regulation of cell motility	926	13	3.53	3.68	+	4.95e-05	0.0164
regulation of cellular component movement	1009	13	3.84	3.38	+	0.000117	0.0299
regulation of locomotion	998	13	3.8	3.42	+	0.000105	0.0287
regulation of apoptotic process	1567	18	5.97	3.01	+	2.13e-05	0.0089
regulation of programmed cell death	1587	18	6.05	2.98	+	2.52e-05	0.00976
regulation of cell death	1711	18	6.52	2.76	+	6.7e-05	0.0205
regulation of response to stress	1508	17	5.75	2.96	+	4.77e-05	0.0162
positive regulation of signal transduction	1691	18	6.44	2.79	+	5.76e-05	0.0187
positive regulation of response to stimulus	2461	24	9.38	2.56	+	1.01e-05	0.00556
positive regulation of cell communication	1842	18	7.02	2.56	+	0.00017	0.0376
positive regulation of signaling	1851	18	7.05	2.55	+	0.000181	0.0394
