# Supplementary material for: SFRP4+ stromal cell subpopulation with IGF1 signaling in human endometrial regeneration
Source: Cell Discov. 2022 Sep 27;8:95. doi: 10.1038/s41421-022-00438-7 (PMC9512788; doi:10.1038/s41421-022-00438-7)
Supplement: Supplementary file 12 — Supplementary Table S12 [file 41421_2022_438_MOESM12_ESM.xlsx]

## Sheet: NK
	p_val	avg_logFC	pct.1	pct.2	p_val_adj
JCHAIN	0.00178573	3.40958	0.212	0.424	1
GNLY	0.00356572	1.89886	0.593	0.565	1
IL32	3.94102e-17	1.79797	0.831	0.674	7.88204e-14
NKG7	9.82931e-05	1.69123	0.585	0.457	0.196586
CD79A	2.08132e-06	1.54777	0.314	0.054	0.00416263
MZB1	0.0032632	1.52529	0.229	0.402	1
KLRB1	1.91448e-14	1.45388	0.542	0.152	3.82895e-11
GZMA	7.33125e-09	1.37175	0.661	0.467	1.46625e-05
LTB	2.75259e-05	1.27977	0.619	0.576	0.0550518
IGFBP5	1.09776e-07	1.21507	0.864	0.772	0.000219551
XCL2	0.00395298	1.2114	0.5	0.413	1
CD3D	8.82117e-13	1.20999	0.712	0.478	1.76423e-09
HIST1H4C	2.61932e-05	1.14208	0.847	0.739	0.0523863
CD69	5.61517e-12	1.11581	0.805	0.62	1.12303e-08
COL1A1	3.94358e-07	1.10493	0.932	0.935	0.000788715
CD7	7.33307e-14	1.0802	0.729	0.391	1.46661e-10
SFRP4	4.91516e-06	1.00728	0.915	0.913	0.00983033
COL3A1	8.43737e-08	0.916816	0.958	0.924	0.000168747
CTSW	0.0159268	0.902237	0.5	0.478	1
TPM2	2.15564e-07	0.862969	0.992	0.957	0.000431128
FAM177A1	4.64019e-11	0.858088	0.864	0.75	9.28038e-08
PTGDS	0.028376	0.852497	0.89	0.87	1
SPARCL1	1.56316e-07	0.844519	0.958	0.978	0.000312632
MEG3	4.57137e-06	0.836317	0.585	0.37	0.00914274
CD52	1.49496e-08	0.817885	0.822	0.598	2.98993e-05
ITM2A	1.9328e-10	0.807666	0.754	0.489	3.8656e-07
IL2RG	2.70889e-14	0.800182	0.831	0.565	5.41778e-11
CD2	1.22951e-09	0.79911	0.669	0.467	2.45902e-06
MGP	0.000247474	0.789305	0.864	0.891	0.494948
TPM1	1.23029e-06	0.761909	0.898	0.848	0.00246059
CRIP1	1.65509e-05	0.760335	0.898	0.826	0.0331017
CALD1	1.59945e-05	0.754567	0.839	0.848	0.031989
C11orf96	5.49746e-05	0.741941	0.949	0.924	0.109949
COL1A2	2.10963e-05	0.740687	0.949	0.946	0.0421927
CD3E	2.16021e-09	0.731011	0.661	0.467	4.32043e-06
TNFRSF18	0.00232612	0.725019	0.517	0.435	1
ARID5B	6.39626e-08	0.724516	0.78	0.652	0.000127925
DCN	0.01022	0.696114	0.763	0.739	1
TAGLN	0.000926497	0.66652	1	1	1
ACTG2	0.0100502	0.66559	0.924	0.957	1
MYL9	4.0801e-05	0.657209	0.949	0.967	0.0816021
MT1E	7.62402e-05	0.640661	0.856	0.793	0.15248
CITED2	0.000899206	0.630887	0.737	0.609	1
GZMK	0.0167575	0.624546	0.466	0.435	1
HMGB2	0.000582542	0.60607	0.856	0.859	1
GADD45A	7.50915e-06	0.605583	0.805	0.707	0.0150183
MYLK	0.0119441	0.595676	0.788	0.772	1
DES	0.0027797	0.591311	0.788	0.739	1
RPS17	0.000662504	0.587374	0.754	0.739	1
CD3G	1.66144e-07	0.58731	0.576	0.424	0.000332288
DSTN	2.20832e-08	0.587027	0.915	0.848	4.41664e-05
CD27	0.0202184	0.575918	0.483	0.446	1
LUM	0.00892577	0.575022	0.771	0.848	1
TIMP3	2.77523e-07	0.57487	0.89	0.783	0.000555047
CYR61	0.0100538	0.566597	0.814	0.804	1
RAC2	1.894e-06	0.561246	0.831	0.598	0.003788
BIRC3	0.0164503	0.550296	0.72	0.696	1
RHOH	8.98714e-13	0.543587	0.72	0.261	1.79743e-09
SOX4	6.5059e-06	0.5378	0.72	0.478	0.0130118
CST7	0.00159434	0.537773	0.636	0.609	1
LINC01871	0.000211075	0.53582	0.542	0.467	0.422151
CXCR4	0.00239097	0.5308	0.915	0.88	1
ETS1	7.30394e-08	0.494098	0.686	0.5	0.000146079
HIST1H1C	0.0126067	0.48604	0.61	0.598	1
C12orf75	2.23121e-05	0.476921	0.695	0.576	0.0446242
FAM30A	6.5236e-12	0.474951	0.339	0.087	1.30472e-08
IL2RB	5.54941e-05	0.471674	0.542	0.446	0.110988
ISG20	5.39228e-05	0.455851	0.678	0.467	0.107846
SPARC	0.000389537	0.454537	0.932	0.935	0.779074
IL7R	0.0406782	0.453871	0.492	0.511	1
SMOC2	0.0188186	0.452222	0.585	0.565	1
IGF1	0.00788095	0.437574	0.72	0.75	1
CAV1	0.0348073	0.435345	0.729	0.717	1
TSHZ2	1.84776e-09	0.433337	0.534	0.174	3.69551e-06
C8orf4	0.00164747	0.432968	0.763	0.685	1
SYNE2	0.000605343	0.418283	0.559	0.478	1
CREM	0.0259869	0.412765	0.898	0.826	1
DDIT4	5.11168e-05	0.392576	0.915	0.783	0.102234
SFRP1	0.035227	0.37711	0.542	0.522	1
BAG2	7.67694e-05	0.368855	0.458	0.304	0.153539
CCL19	1.56155e-07	0.365978	0.169	0.446	0.00031231
MATK	2.11201e-08	0.365238	0.356	0.076	4.22401e-05
ARPC5L	1.32298e-05	0.352512	0.686	0.478	0.0264597
SOD3	0.0291217	0.346894	0.61	0.62	1
ADIRF	0.00735301	0.32845	0.898	0.902	1
COL4A1	0.00442426	0.326837	0.593	0.576	1
CYTIP	0.000680277	0.319039	0.754	0.543	1
RCN2	0.000160273	0.316692	0.729	0.62	0.320546
LY9	4.57774e-06	0.313923	0.186	0.489	0.00915548
MT1A	0.0331577	0.313616	0.381	0.304	1
GADD45G	0.00117599	0.30971	0.763	0.63	1
SERPINE1	4.2112e-05	0.309454	0.517	0.293	0.0842241
TSC22D1	0.0132137	0.303348	0.949	0.902	1
LMOD1	1.65921e-10	0.303261	0.441	0.141	3.31841e-07
OCIAD2	0.00262384	0.301246	0.686	0.63	1
EPAS1	8.51528e-07	0.300557	0.61	0.326	0.00170306
TGM2	0.0246224	0.294606	0.703	0.696	1
OGN	0.00123575	0.293687	0.525	0.413	1
FILIP1L	0.0353622	0.292424	0.475	0.402	1
COL12A1	0.0492273	0.290868	0.314	0.522	1
ID1	0.0149281	0.289723	0.72	0.663	1
CRTAM	3.16036e-05	0.289182	0.229	0.478	0.0632072
SMC4	2.20963e-06	0.281164	0.636	0.315	0.00441927
LBH	0.0115454	0.27882	0.398	0.25	1
PLN	0.0108922	0.275574	0.407	0.554	1
RSPO3	0.00122216	0.274639	0.186	0.413	1
SIAH2	0.00374817	0.258271	0.703	0.674	1
TLE1	7.03398e-05	0.25738	0.475	0.272	0.14068
MFAP5	1.67213e-11	0.251662	0.432	0.13	3.34425e-08
SIK1	4.7342e-06	-0.253412	0.322	0.652	0.0094684
SH3BGRL3	0.00361114	-0.253831	0.949	1	1
GMFG	0.0017715	-0.255089	0.805	0.913	1
SWAP70	2.80973e-09	-0.255319	0.28	0.717	5.61946e-06
A2M	9.0057e-05	-0.255876	0.72	0.88	0.180114
WDR74	0.00106531	-0.259856	0.542	0.75	1
GADD45B	8.2184e-05	-0.260692	0.992	0.989	0.164368
LAT2	1.40312e-10	-0.261739	0.254	0.717	2.80624e-07
LYVE1	1.05893e-09	-0.270187	0.042	0.446	2.11785e-06
ANXA1	2.24203e-05	-0.270198	0.898	0.989	0.0448405
LCP1	2.76792e-05	-0.27347	0.593	0.88	0.0553585
CLEC5A	4.15849e-07	-0.274353	0	0.424	0.000831699
LPXN	9.46777e-07	-0.276282	0.441	0.804	0.00189355
PTGS1	6.74652e-09	-0.277993	0.288	0.641	1.3493e-05
CD9	0.00915011	-0.280254	0.771	0.848	1
CCR1	3.08873e-13	-0.287001	0.212	0.63	6.17747e-10
ENPP2	6.83855e-07	-0.294105	0.322	0.598	0.00136771
C4orf48	0.000926219	-0.300058	0.669	0.783	1
ALCAM	8.32891e-09	-0.300651	0.339	0.685	1.66578e-05
DNASE1L3	1.03545e-11	-0.303656	0.059	0.467	2.0709e-08
SPINT2	1.90856e-05	-0.303809	0.542	0.804	0.0381711
PDE4B	0.00131153	-0.306293	0.602	0.761	1
ARHGAP18	1.03148e-06	-0.309271	0.492	0.728	0.00206297
MGST2	0.000130835	-0.314419	0.576	0.75	0.26167
NFKBID	7.93046e-10	-0.314538	0.288	0.739	1.58609e-06
PTGER4	0.00883486	-0.31788	0.424	0.565	1
ACSL3	0.0119459	-0.319119	0.415	0.565	1
ATP1B1	3.01644e-08	-0.319531	0.347	0.739	6.03288e-05
CXorf21	8.17358e-22	-0.326066	0.025	0.652	1.63472e-18
CCL8	3.82827e-05	-0.328908	0.28	0.467	0.0765653
TPM3	1.17207e-05	-0.334553	0.864	0.957	0.0234413
AP1B1	1.05006e-10	-0.337369	0.246	0.63	2.10011e-07
LSP1	0.00628226	-0.337397	0.754	0.826	1
CD36	4.15494e-05	-0.345045	0.339	0.576	0.0830989
NCKAP1L	3.87152e-10	-0.345631	0.381	0.739	7.74305e-07
FCGR1B	2.14806e-19	-0.35052	0.068	0.62	4.29611e-16
PTAFR	4.21032e-12	-0.369194	0.28	0.63	8.42064e-09
CLEC4E	6.23391e-18	-0.369264	0.051	0.565	1.24678e-14
FGD2	1.47995e-16	-0.369651	0.008	0.554	2.95991e-13
LTC4S	8.88545e-12	-0.377746	0.144	0.63	1.77709e-08
KYNU	4.26855e-18	-0.380443	0.119	0.674	8.53711e-15
EVI2B	0.000113753	-0.382423	0.636	0.859	0.227507
STXBP2	2.07414e-06	-0.391597	0.424	0.696	0.00414828
ENTPD1	1.72259e-11	-0.393652	0.212	0.663	3.44519e-08
ETS2	0.000284381	-0.3951	0.627	0.783	0.568761
SLC16A3	5.0444e-11	-0.395739	0.322	0.761	1.00888e-07
GLIPR1	1.11633e-06	-0.39988	0.551	0.815	0.00223267
CYBA	1.44358e-09	-0.401421	0.975	1	2.88717e-06
CD300A	3.88857e-05	-0.404827	0.161	0.554	0.0777713
C3	1.2524e-09	-0.404934	0.212	0.587	2.5048e-06
ITGAX	0.000537417	-0.4074	0.119	0.446	1
RAP2B	1.41431e-13	-0.408938	0.288	0.75	2.82862e-10
FPR3	7.16365e-19	-0.411033	0.068	0.609	1.43273e-15
IDH1	8.05847e-07	-0.416775	0.449	0.728	0.00161169
NPL	2.35847e-14	-0.418431	0.136	0.576	4.71693e-11
TMSB10	1.21527e-11	-0.420179	1	1	2.43054e-08
MEF2C	2.45379e-09	-0.420412	0.424	0.815	4.90759e-06
IRF8	5.63588e-05	-0.425545	0.186	0.554	0.112718
FYB	3.29012e-05	-0.431052	0.576	0.815	0.0658025
IL4I1	9.21344e-09	-0.445955	0.356	0.63	1.84269e-05
IL18	0.0202685	-0.449807	0.186	0.457	1
HMOX1	0.000418182	-0.454029	0.237	0.543	0.836364
PFKFB3	6.04427e-07	-0.458497	0.593	0.804	0.00120885
PLD4	0.00404912	-0.459126	0.169	0.446	1
TIMP1	0.00737697	-0.469153	0.932	0.935	1
NCF2	1.12753e-05	-0.484069	0.068	0.522	0.0225506
RASSF4	1.92694e-10	-0.48567	0.39	0.685	3.85388e-07
ARL4C	7.52452e-07	-0.491946	0.525	0.804	0.0015049
UCP2	4.32882e-06	-0.492986	0.593	0.804	0.00865764
CREG1	3.22005e-09	-0.499598	0.458	0.804	6.44009e-06
CTSC	1.51511e-05	-0.506359	0.822	0.891	0.0303021
TREM1	0.000118189	-0.507107	0.093	0.467	0.236379
RIPK2	3.44715e-09	-0.514847	0.288	0.663	6.8943e-06
ZFAND2A	0.00294847	-0.515433	0.458	0.696	1
SYNGR2	1.84098e-08	-0.516283	0.653	0.848	3.68196e-05
RNF144B	9.5612e-12	-0.518585	0.288	0.663	1.91224e-08
CD1E	2.1383e-16	-0.521369	0.068	0.554	4.2766e-13
NEAT1	1.09565e-07	-0.521574	0.975	1	0.00021913
CD1C	2.41e-14	-0.521803	0.008	0.511	4.82e-11
RGS1	9.16477e-05	-0.523015	0.898	0.935	0.183295
OSM	2.53541e-07	-0.526195	0.356	0.63	0.000507082
PPA1	4.38382e-06	-0.534404	0.737	0.924	0.00876763
LAIR1	0.00040883	-0.535582	0.364	0.565	0.81766
TNFAIP2	0.0194169	-0.538127	0.542	0.707	1
SERPINB1	4.14273e-06	-0.539334	0.551	0.75	0.00828546
RBM47	2.40104e-18	-0.542213	0.229	0.772	4.80208e-15
HAVCR2	3.93651e-09	-0.553938	0.051	0.565	7.87302e-06
BASP1	0.0386047	-0.55509	0.559	0.609	1
THBD	5.14695e-09	-0.557218	0.297	0.663	1.02939e-05
C3AR1	1.16818e-12	-0.561694	0.297	0.696	2.33637e-09
HIF1A	1.34555e-09	-0.568914	0.686	0.891	2.6911e-06
FNIP2	9.31808e-05	-0.569463	0.186	0.511	0.186362
LIMS1	2.43941e-05	-0.57413	0.72	0.848	0.0487882
SAMHD1	6.20016e-13	-0.575753	0.458	0.826	1.24003e-09
LPAR6	4.44079e-10	-0.582413	0.424	0.761	8.88159e-07
CAPG	1.49945e-07	-0.583855	0.551	0.815	0.00029989
STX11	3.52091e-08	-0.588856	0.271	0.663	7.04182e-05
RP11-386I14.4	1.71046e-10	-0.599529	0.441	0.793	3.42092e-07
RP11-1143G9.4	1.70105e-13	-0.625945	0.237	0.63	3.4021e-10
VMO1	0.00698696	-0.633947	0.076	0.402	1
S100A10	1.00135e-06	-0.634277	0.915	0.989	0.0020027
KCTD12	6.68086e-13	-0.644022	0.441	0.804	1.33617e-09
SERPINB9	0.00146068	-0.644349	0.61	0.674	1
GPR34	2.46911e-15	-0.64561	0.271	0.685	4.93823e-12
NR4A3	2.86791e-07	-0.646209	0.424	0.717	0.000573583
LILRB4	4.95759e-22	-0.651152	0.093	0.707	9.91519e-19
F13A1	2.55683e-21	-0.651531	0.068	0.674	5.11365e-18
PLIN2	1.16883e-05	-0.652565	0.644	0.761	0.0233766
PTGS2	0.042446	-0.654925	0.195	0.489	1
MPEG1	7.54292e-17	-0.658846	0.153	0.663	1.50858e-13
CSTA	8.14855e-17	-0.671833	0.102	0.717	1.62971e-13
CD163	3.00261e-16	-0.679298	0.254	0.685	6.00522e-13
CEBPD	1.63701e-10	-0.681821	0.932	0.967	3.27402e-07
ITGB2	2.03262e-12	-0.682351	0.534	0.913	4.06523e-09
FCGR2B	3.86632e-05	-0.682755	0.22	0.543	0.0773264
FCGR1A	3.76212e-24	-0.683728	0.085	0.728	7.52425e-21
INSIG1	5.85776e-05	-0.684891	0.593	0.75	0.117155
NR4A2	1.20267e-06	-0.68627	0.729	0.935	0.00240534
FPR1	5.02298e-23	-0.690334	0.085	0.707	1.0046e-19
MMP9	1.79062e-11	-0.693589	0.144	0.543	3.58123e-08
CD83	2.72138e-12	-0.719988	0.585	0.902	5.44276e-09
CD86	1.66701e-21	-0.732692	0.136	0.783	3.33403e-18
SRGN	7.33283e-15	-0.735357	1	1	1.46657e-11
NFKBIA	5.64834e-12	-0.737299	1	1	1.12967e-08
LAPTM5	7.27524e-14	-0.74078	0.754	0.978	1.45505e-10
LIPA	0.00135059	-0.752692	0.5	0.63	1
HSPA6	1.01421e-05	-0.757879	0.585	0.837	0.0202843
MSR1	6.30982e-13	-0.758175	0.102	0.609	1.26196e-09
MS4A4A	4.71591e-18	-0.762587	0.297	0.739	9.43182e-15
HCK	6.78743e-15	-0.76468	0.119	0.707	1.35749e-11
CMTM6	4.38947e-15	-0.773104	0.534	0.924	8.77893e-12
TREM2	6.63774e-05	-0.780111	0.076	0.478	0.132755
LY96	1.63798e-15	-0.825562	0.398	0.848	3.27597e-12
VSIG4	7.01731e-15	-0.834161	0.025	0.63	1.40346e-11
NLRP3	0.000682469	-0.835661	0.212	0.511	1
CLEC7A	8.28627e-22	-0.841923	0.051	0.815	1.65725e-18
JAML	4.16907e-21	-0.857222	0.161	0.793	8.33814e-18
FAM26F	3.31845e-20	-0.85734	0.102	0.761	6.63689e-17
FCGR3A	2.22827e-06	-0.857998	0.11	0.533	0.00445654
PTPRE	1.02586e-19	-0.869365	0.22	0.826	2.05172e-16
SAT1	4.36076e-18	-0.87706	1	1	8.72152e-15
LY86	2.85165e-26	-0.895019	0.076	0.848	5.7033e-23
SERPINA1	1.03111e-16	-0.898798	0.381	0.848	2.06222e-13
OLR1	1.43331e-10	-0.911215	0.093	0.587	2.86663e-07
HBEGF	3.62461e-16	-0.930185	0.517	0.848	7.24921e-13
BCL2A1	2.2978e-07	-0.943518	0.331	0.674	0.00045956
VAMP8	9.60145e-16	-0.953668	0.695	0.957	1.92029e-12
FOLR2	7.21186e-19	-0.963439	0.093	0.63	1.44237e-15
CSF1R	1.6851e-27	-0.969043	0.093	0.804	3.3702e-24
RGS2	3.13245e-11	-0.97378	0.712	0.924	6.2649e-08
C1orf162	2.68286e-16	-0.983253	0.39	0.815	5.36572e-13
S100A11	7.34031e-18	-0.98535	0.975	1	1.46806e-14
FTH1	8.18464e-20	-0.986165	1	1	1.63693e-16
FCN1	3.09671e-18	-0.993115	0.042	0.576	6.19341e-15
TGFBI	1.06379e-23	-1.00757	0.254	0.913	2.12758e-20
PHACTR1	9.80558e-13	-1.02998	0.28	0.739	1.96112e-09
PLEK	2.2242e-18	-1.041	0.186	0.826	4.4484e-15
LGALS2	2.39474e-24	-1.04707	0.085	0.761	4.78947e-21
SOD2	3.18099e-11	-1.05878	0.831	0.989	6.36197e-08
CPVL	1.52511e-23	-1.07065	0.11	0.804	3.05022e-20
IER3	1.00088e-17	-1.07131	0.873	1	2.00177e-14
IL1RN	5.07404e-19	-1.08248	0.229	0.717	1.01481e-15
CXCL16	5.99737e-17	-1.08365	0.212	0.761	1.19947e-13
CYBB	5.13035e-27	-1.13344	0.305	0.891	1.02607e-23
LGMN	1.2577e-18	-1.1497	0.203	0.772	2.5154e-15
CTSD	0.000200466	-1.16955	0.746	0.87	0.400932
MNDA	9.25599e-27	-1.17814	0.127	0.804	1.8512e-23
IGSF6	1.90023e-27	-1.18091	0.144	0.826	3.80045e-24
CD68	3.91426e-20	-1.18301	0.271	0.815	7.82852e-17
SPI1	1.08701e-27	-1.19922	0.22	0.891	2.17403e-24
MS4A7	3.43251e-28	-1.23775	0.025	0.837	6.86502e-25
EREG	1.54359e-06	-1.27315	0.229	0.554	0.00308719
SGK1	4.37847e-20	-1.2951	0.602	0.957	8.75694e-17
CLEC10A	8.92035e-29	-1.29679	0.136	0.837	1.78407e-25
FGL2	1.01065e-26	-1.31054	0.119	0.87	2.02131e-23
HAMP	7.01781e-11	-1.31563	0.195	0.576	1.40356e-07
SDS	3.79189e-20	-1.33579	0.076	0.674	7.58379e-17
C5AR1	3.45697e-24	-1.36297	0.169	0.826	6.91395e-21
HLA-DMB	4.98321e-30	-1.42064	0.186	0.946	9.96641e-27
FCGR2A	2.58989e-20	-1.43941	0.314	0.815	5.17979e-17
CTSB	9.50583e-22	-1.49491	0.78	1	1.90117e-18
APOE	0.0012147	-1.54171	0.831	0.891	1
IFI30	1.33909e-33	-1.55088	0.076	0.946	2.67819e-30
S100A8	1.1914e-16	-1.57946	0.051	0.554	2.38281e-13
HLA-DQA2	3.36147e-17	-1.58494	0.22	0.696	6.72295e-14
CCL20	0.0112809	-1.58628	0.508	0.62	1
PLAUR	6.89143e-21	-1.59315	0.678	0.967	1.37829e-17
FTL	1.19573e-28	-1.60218	0.992	1	2.39147e-25
HLA-DMA	9.96605e-31	-1.64287	0.475	0.989	1.99321e-27
FCER1G	1.06476e-28	-1.66757	0.288	1	2.12952e-25
CXCL2	3.57597e-16	-1.66929	0.695	0.978	7.15194e-13
LST1	1.53099e-27	-1.67723	0.381	0.957	3.06198e-24
GPR183	7.02367e-26	-1.7159	0.585	0.967	1.40473e-22
CTSS	1.62775e-30	-1.7394	0.381	1	3.25551e-27
MS4A6A	2.77985e-27	-1.78024	0.22	0.88	5.55969e-24
C15orf48	2.51956e-10	-1.79918	0.314	0.674	5.03913e-07
CXCL3	1.50666e-05	-1.8956	0.271	0.587	0.0301332
APOC1	4.23199e-10	-2.08326	0.364	0.652	8.46398e-07
S100A9	7.05856e-15	-2.14404	0.246	0.663	1.41171e-11
CD14	6.19287e-29	-2.15269	0.229	0.88	1.23857e-25
TYROBP	5.91761e-32	-2.15842	0.441	0.989	1.18352e-28
HLA-DQB1	3.67708e-29	-2.19991	0.619	0.967	7.35415e-26
CD74	9.40932e-33	-2.31833	0.941	1	1.88186e-29
G0S2	2.00326e-09	-2.46975	0.475	0.717	4.00652e-06
HLA-DRB1	1.19323e-30	-2.48913	0.712	1	2.38646e-27
AIF1	2.65452e-36	-2.58125	0.237	1	5.30904e-33
HLA-DQA1	1.43999e-32	-2.58212	0.466	0.989	2.87997e-29
C1QC	2.29432e-30	-2.62727	0.034	0.848	4.58864e-27
HLA-DPA1	6.52112e-32	-2.63458	0.576	0.978	1.30422e-28
HLA-DPB1	8.41718e-33	-2.64476	0.585	1	1.68344e-29
IL1B	3.55272e-24	-2.71465	0.22	0.837	7.10545e-21
C1QB	1.82831e-28	-2.78897	0.076	0.826	3.65663e-25
CXCL8	2.46007e-14	-2.7978	0.881	0.88	4.92014e-11
C1QA	1.24125e-30	-2.8833	0.051	0.859	2.48251e-27
HLA-DRA	1.53329e-34	-3.0329	0.695	1	3.06658e-31
LYZ	1.33276e-35	-3.15966	0.28	0.978	2.66552e-32

## Sheet: MACROPHAGE
	p_val	avg_logFC	pct.1	pct.2	p_val_adj
LYZ	1.33276e-35	3.15966	0.978	0.28	2.66552e-32
HLA-DRA	1.53329e-34	3.0329	1	0.695	3.06658e-31
C1QA	1.24125e-30	2.8833	0.859	0.051	2.48251e-27
CXCL8	2.46007e-14	2.7978	0.88	0.881	4.92014e-11
C1QB	1.82831e-28	2.78897	0.826	0.076	3.65663e-25
IL1B	3.55272e-24	2.71465	0.837	0.22	7.10545e-21
HLA-DPB1	8.41718e-33	2.64476	1	0.585	1.68344e-29
HLA-DPA1	6.52112e-32	2.63458	0.978	0.576	1.30422e-28
C1QC	2.29432e-30	2.62727	0.848	0.034	4.58864e-27
HLA-DQA1	1.43999e-32	2.58212	0.989	0.466	2.87997e-29
AIF1	2.65452e-36	2.58125	1	0.237	5.30904e-33
HLA-DRB1	1.19323e-30	2.48913	1	0.712	2.38646e-27
G0S2	2.00326e-09	2.46975	0.717	0.475	4.00652e-06
CD74	9.40932e-33	2.31833	1	0.941	1.88186e-29
HLA-DQB1	3.67708e-29	2.19991	0.967	0.619	7.35415e-26
TYROBP	5.91761e-32	2.15842	0.989	0.441	1.18352e-28
CD14	6.19287e-29	2.15269	0.88	0.229	1.23857e-25
S100A9	7.05856e-15	2.14404	0.663	0.246	1.41171e-11
APOC1	4.23199e-10	2.08326	0.652	0.364	8.46398e-07
CXCL3	1.50666e-05	1.8956	0.587	0.271	0.0301332
C15orf48	2.51956e-10	1.79918	0.674	0.314	5.03913e-07
MS4A6A	2.77985e-27	1.78024	0.88	0.22	5.55969e-24
CTSS	1.62775e-30	1.7394	1	0.381	3.25551e-27
GPR183	7.02367e-26	1.7159	0.967	0.585	1.40473e-22
LST1	1.53099e-27	1.67723	0.957	0.381	3.06198e-24
CXCL2	3.57597e-16	1.66929	0.978	0.695	7.15194e-13
FCER1G	1.06476e-28	1.66757	1	0.288	2.12952e-25
HLA-DMA	9.96605e-31	1.64287	0.989	0.475	1.99321e-27
FTL	1.19573e-28	1.60218	1	0.992	2.39147e-25
PLAUR	6.89143e-21	1.59315	0.967	0.678	1.37829e-17
CCL20	0.0112809	1.58628	0.62	0.508	1
HLA-DQA2	3.36147e-17	1.58494	0.696	0.22	6.72295e-14
S100A8	1.1914e-16	1.57946	0.554	0.051	2.38281e-13
IFI30	1.33909e-33	1.55088	0.946	0.076	2.67819e-30
APOE	0.0012147	1.54171	0.891	0.831	1
CTSB	9.50583e-22	1.49491	1	0.78	1.90117e-18
FCGR2A	2.58989e-20	1.43941	0.815	0.314	5.17979e-17
HLA-DMB	4.98321e-30	1.42064	0.946	0.186	9.96641e-27
C5AR1	3.45697e-24	1.36297	0.826	0.169	6.91395e-21
SDS	3.79189e-20	1.33579	0.674	0.076	7.58379e-17
HAMP	7.01781e-11	1.31563	0.576	0.195	1.40356e-07
FGL2	1.01065e-26	1.31054	0.87	0.119	2.02131e-23
CLEC10A	8.92035e-29	1.29679	0.837	0.136	1.78407e-25
SGK1	4.37847e-20	1.2951	0.957	0.602	8.75694e-17
EREG	1.54359e-06	1.27315	0.554	0.229	0.00308719
MS4A7	3.43251e-28	1.23775	0.837	0.025	6.86502e-25
SPI1	1.08701e-27	1.19922	0.891	0.22	2.17403e-24
CD68	3.91426e-20	1.18301	0.815	0.271	7.82852e-17
IGSF6	1.90023e-27	1.18091	0.826	0.144	3.80045e-24
MNDA	9.25599e-27	1.17814	0.804	0.127	1.8512e-23
CTSD	0.000200466	1.16955	0.87	0.746	0.400932
LGMN	1.2577e-18	1.1497	0.772	0.203	2.5154e-15
CYBB	5.13035e-27	1.13344	0.891	0.305	1.02607e-23
CXCL16	5.99737e-17	1.08365	0.761	0.212	1.19947e-13
IL1RN	5.07404e-19	1.08248	0.717	0.229	1.01481e-15
IER3	1.00088e-17	1.07131	1	0.873	2.00177e-14
CPVL	1.52511e-23	1.07065	0.804	0.11	3.05022e-20
SOD2	3.18099e-11	1.05878	0.989	0.831	6.36197e-08
LGALS2	2.39474e-24	1.04707	0.761	0.085	4.78947e-21
PLEK	2.2242e-18	1.041	0.826	0.186	4.4484e-15
PHACTR1	9.80558e-13	1.02998	0.739	0.28	1.96112e-09
TGFBI	1.06379e-23	1.00757	0.913	0.254	2.12758e-20
FCN1	3.09671e-18	0.993115	0.576	0.042	6.19341e-15
FTH1	8.18464e-20	0.986165	1	1	1.63693e-16
S100A11	7.34031e-18	0.98535	1	0.975	1.46806e-14
C1orf162	2.68286e-16	0.983253	0.815	0.39	5.36572e-13
RGS2	3.13245e-11	0.97378	0.924	0.712	6.2649e-08
CSF1R	1.6851e-27	0.969043	0.804	0.093	3.3702e-24
FOLR2	7.21186e-19	0.963439	0.63	0.093	1.44237e-15
VAMP8	9.60145e-16	0.953668	0.957	0.695	1.92029e-12
BCL2A1	2.2978e-07	0.943518	0.674	0.331	0.00045956
HBEGF	3.62461e-16	0.930185	0.848	0.517	7.24921e-13
OLR1	1.43331e-10	0.911215	0.587	0.093	2.86663e-07
SERPINA1	1.03111e-16	0.898798	0.848	0.381	2.06222e-13
LY86	2.85165e-26	0.895019	0.848	0.076	5.7033e-23
SAT1	4.36076e-18	0.87706	1	1	8.72152e-15
PTPRE	1.02586e-19	0.869365	0.826	0.22	2.05172e-16
FCGR3A	2.22827e-06	0.857998	0.533	0.11	0.00445654
FAM26F	3.31845e-20	0.85734	0.761	0.102	6.63689e-17
JAML	4.16907e-21	0.857222	0.793	0.161	8.33814e-18
CLEC7A	8.28627e-22	0.841923	0.815	0.051	1.65725e-18
NLRP3	0.000682469	0.835661	0.511	0.212	1
VSIG4	7.01731e-15	0.834161	0.63	0.025	1.40346e-11
LY96	1.63798e-15	0.825562	0.848	0.398	3.27597e-12
TREM2	6.63774e-05	0.780111	0.478	0.076	0.132755
CMTM6	4.38947e-15	0.773104	0.924	0.534	8.77893e-12
HCK	6.78743e-15	0.76468	0.707	0.119	1.35749e-11
MS4A4A	4.71591e-18	0.762587	0.739	0.297	9.43182e-15
MSR1	6.30982e-13	0.758175	0.609	0.102	1.26196e-09
HSPA6	1.01421e-05	0.757879	0.837	0.585	0.0202843
LIPA	0.00135059	0.752692	0.63	0.5	1
LAPTM5	7.27524e-14	0.74078	0.978	0.754	1.45505e-10
NFKBIA	5.64834e-12	0.737299	1	1	1.12967e-08
SRGN	7.33283e-15	0.735357	1	1	1.46657e-11
CD86	1.66701e-21	0.732692	0.783	0.136	3.33403e-18
CD83	2.72138e-12	0.719988	0.902	0.585	5.44276e-09
MMP9	1.79062e-11	0.693589	0.543	0.144	3.58123e-08
FPR1	5.02298e-23	0.690334	0.707	0.085	1.0046e-19
NR4A2	1.20267e-06	0.68627	0.935	0.729	0.00240534
INSIG1	5.85776e-05	0.684891	0.75	0.593	0.117155
FCGR1A	3.76212e-24	0.683728	0.728	0.085	7.52425e-21
FCGR2B	3.86632e-05	0.682755	0.543	0.22	0.0773264
ITGB2	2.03262e-12	0.682351	0.913	0.534	4.06523e-09
CEBPD	1.63701e-10	0.681821	0.967	0.932	3.27402e-07
CD163	3.00261e-16	0.679298	0.685	0.254	6.00522e-13
CSTA	8.14855e-17	0.671833	0.717	0.102	1.62971e-13
MPEG1	7.54292e-17	0.658846	0.663	0.153	1.50858e-13
PTGS2	0.042446	0.654925	0.489	0.195	1
PLIN2	1.16883e-05	0.652565	0.761	0.644	0.0233766
F13A1	2.55683e-21	0.651531	0.674	0.068	5.11365e-18
LILRB4	4.95759e-22	0.651152	0.707	0.093	9.91519e-19
NR4A3	2.86791e-07	0.646209	0.717	0.424	0.000573583
GPR34	2.46911e-15	0.64561	0.685	0.271	4.93823e-12
SERPINB9	0.00146068	0.644349	0.674	0.61	1
KCTD12	6.68086e-13	0.644022	0.804	0.441	1.33617e-09
S100A10	1.00135e-06	0.634277	0.989	0.915	0.0020027
VMO1	0.00698696	0.633947	0.402	0.076	1
RP11-1143G9.4	1.70105e-13	0.625945	0.63	0.237	3.4021e-10
RP11-386I14.4	1.71046e-10	0.599529	0.793	0.441	3.42092e-07
STX11	3.52091e-08	0.588856	0.663	0.271	7.04182e-05
CAPG	1.49945e-07	0.583855	0.815	0.551	0.00029989
LPAR6	4.44079e-10	0.582413	0.761	0.424	8.88159e-07
SAMHD1	6.20016e-13	0.575753	0.826	0.458	1.24003e-09
LIMS1	2.43941e-05	0.57413	0.848	0.72	0.0487882
FNIP2	9.31808e-05	0.569463	0.511	0.186	0.186362
HIF1A	1.34555e-09	0.568914	0.891	0.686	2.6911e-06
C3AR1	1.16818e-12	0.561694	0.696	0.297	2.33637e-09
THBD	5.14695e-09	0.557218	0.663	0.297	1.02939e-05
BASP1	0.0386047	0.55509	0.609	0.559	1
HAVCR2	3.93651e-09	0.553938	0.565	0.051	7.87302e-06
RBM47	2.40104e-18	0.542213	0.772	0.229	4.80208e-15
SERPINB1	4.14273e-06	0.539334	0.75	0.551	0.00828546
TNFAIP2	0.0194169	0.538127	0.707	0.542	1
LAIR1	0.00040883	0.535582	0.565	0.364	0.81766
PPA1	4.38382e-06	0.534404	0.924	0.737	0.00876763
OSM	2.53541e-07	0.526195	0.63	0.356	0.000507082
RGS1	9.16477e-05	0.523015	0.935	0.898	0.183295
CD1C	2.41e-14	0.521803	0.511	0.008	4.82e-11
NEAT1	1.09565e-07	0.521574	1	0.975	0.00021913
CD1E	2.1383e-16	0.521369	0.554	0.068	4.2766e-13
RNF144B	9.5612e-12	0.518585	0.663	0.288	1.91224e-08
SYNGR2	1.84098e-08	0.516283	0.848	0.653	3.68196e-05
ZFAND2A	0.00294847	0.515433	0.696	0.458	1
RIPK2	3.44715e-09	0.514847	0.663	0.288	6.8943e-06
TREM1	0.000118189	0.507107	0.467	0.093	0.236379
CTSC	1.51511e-05	0.506359	0.891	0.822	0.0303021
CREG1	3.22005e-09	0.499598	0.804	0.458	6.44009e-06
UCP2	4.32882e-06	0.492986	0.804	0.593	0.00865764
ARL4C	7.52452e-07	0.491946	0.804	0.525	0.0015049
RASSF4	1.92694e-10	0.48567	0.685	0.39	3.85388e-07
NCF2	1.12753e-05	0.484069	0.522	0.068	0.0225506
TIMP1	0.00737697	0.469153	0.935	0.932	1
PLD4	0.00404912	0.459126	0.446	0.169	1
PFKFB3	6.04427e-07	0.458497	0.804	0.593	0.00120885
HMOX1	0.000418182	0.454029	0.543	0.237	0.836364
IL18	0.0202685	0.449807	0.457	0.186	1
IL4I1	9.21344e-09	0.445955	0.63	0.356	1.84269e-05
FYB	3.29012e-05	0.431052	0.815	0.576	0.0658025
IRF8	5.63588e-05	0.425545	0.554	0.186	0.112718
MEF2C	2.45379e-09	0.420412	0.815	0.424	4.90759e-06
TMSB10	1.21527e-11	0.420179	1	1	2.43054e-08
NPL	2.35847e-14	0.418431	0.576	0.136	4.71693e-11
IDH1	8.05847e-07	0.416775	0.728	0.449	0.00161169
FPR3	7.16365e-19	0.411033	0.609	0.068	1.43273e-15
RAP2B	1.41431e-13	0.408938	0.75	0.288	2.82862e-10
ITGAX	0.000537417	0.4074	0.446	0.119	1
C3	1.2524e-09	0.404934	0.587	0.212	2.5048e-06
CD300A	3.88857e-05	0.404827	0.554	0.161	0.0777713
CYBA	1.44358e-09	0.401421	1	0.975	2.88717e-06
GLIPR1	1.11633e-06	0.39988	0.815	0.551	0.00223267
SLC16A3	5.0444e-11	0.395739	0.761	0.322	1.00888e-07
ETS2	0.000284381	0.3951	0.783	0.627	0.568761
ENTPD1	1.72259e-11	0.393652	0.663	0.212	3.44519e-08
STXBP2	2.07414e-06	0.391597	0.696	0.424	0.00414828
EVI2B	0.000113753	0.382423	0.859	0.636	0.227507
KYNU	4.26855e-18	0.380443	0.674	0.119	8.53711e-15
LTC4S	8.88545e-12	0.377746	0.63	0.144	1.77709e-08
FGD2	1.47995e-16	0.369651	0.554	0.008	2.95991e-13
CLEC4E	6.23391e-18	0.369264	0.565	0.051	1.24678e-14
PTAFR	4.21032e-12	0.369194	0.63	0.28	8.42064e-09
FCGR1B	2.14806e-19	0.35052	0.62	0.068	4.29611e-16
NCKAP1L	3.87152e-10	0.345631	0.739	0.381	7.74305e-07
CD36	4.15494e-05	0.345045	0.576	0.339	0.0830989
LSP1	0.00628226	0.337397	0.826	0.754	1
AP1B1	1.05006e-10	0.337369	0.63	0.246	2.10011e-07
TPM3	1.17207e-05	0.334553	0.957	0.864	0.0234413
CCL8	3.82827e-05	0.328908	0.467	0.28	0.0765653
CXorf21	8.17358e-22	0.326066	0.652	0.025	1.63472e-18
ATP1B1	3.01644e-08	0.319531	0.739	0.347	6.03288e-05
ACSL3	0.0119459	0.319119	0.565	0.415	1
PTGER4	0.00883486	0.31788	0.565	0.424	1
NFKBID	7.93046e-10	0.314538	0.739	0.288	1.58609e-06
MGST2	0.000130835	0.314419	0.75	0.576	0.26167
ARHGAP18	1.03148e-06	0.309271	0.728	0.492	0.00206297
PDE4B	0.00131153	0.306293	0.761	0.602	1
SPINT2	1.90856e-05	0.303809	0.804	0.542	0.0381711
DNASE1L3	1.03545e-11	0.303656	0.467	0.059	2.0709e-08
ALCAM	8.32891e-09	0.300651	0.685	0.339	1.66578e-05
C4orf48	0.000926219	0.300058	0.783	0.669	1
ENPP2	6.83855e-07	0.294105	0.598	0.322	0.00136771
CCR1	3.08873e-13	0.287001	0.63	0.212	6.17747e-10
CD9	0.00915011	0.280254	0.848	0.771	1
PTGS1	6.74652e-09	0.277993	0.641	0.288	1.3493e-05
LPXN	9.46777e-07	0.276282	0.804	0.441	0.00189355
CLEC5A	4.15849e-07	0.274353	0.424	0	0.000831699
LCP1	2.76792e-05	0.27347	0.88	0.593	0.0553585
ANXA1	2.24203e-05	0.270198	0.989	0.898	0.0448405
LYVE1	1.05893e-09	0.270187	0.446	0.042	2.11785e-06
LAT2	1.40312e-10	0.261739	0.717	0.254	2.80624e-07
GADD45B	8.2184e-05	0.260692	0.989	0.992	0.164368
WDR74	0.00106531	0.259856	0.75	0.542	1
A2M	9.0057e-05	0.255876	0.88	0.72	0.180114
SWAP70	2.80973e-09	0.255319	0.717	0.28	5.61946e-06
GMFG	0.0017715	0.255089	0.913	0.805	1
SH3BGRL3	0.00361114	0.253831	1	0.949	1
SIK1	4.7342e-06	0.253412	0.652	0.322	0.0094684
MFAP5	1.67213e-11	-0.251662	0.13	0.432	3.34425e-08
TLE1	7.03398e-05	-0.25738	0.272	0.475	0.14068
SIAH2	0.00374817	-0.258271	0.674	0.703	1
RSPO3	0.00122216	-0.274639	0.413	0.186	1
PLN	0.0108922	-0.275574	0.554	0.407	1
LBH	0.0115454	-0.27882	0.25	0.398	1
SMC4	2.20963e-06	-0.281164	0.315	0.636	0.00441927
CRTAM	3.16036e-05	-0.289182	0.478	0.229	0.0632072
ID1	0.0149281	-0.289723	0.663	0.72	1
COL12A1	0.0492273	-0.290868	0.522	0.314	1
FILIP1L	0.0353622	-0.292424	0.402	0.475	1
OGN	0.00123575	-0.293687	0.413	0.525	1
TGM2	0.0246224	-0.294606	0.696	0.703	1
EPAS1	8.51528e-07	-0.300557	0.326	0.61	0.00170306
OCIAD2	0.00262384	-0.301246	0.63	0.686	1
LMOD1	1.65921e-10	-0.303261	0.141	0.441	3.31841e-07
TSC22D1	0.0132137	-0.303348	0.902	0.949	1
SERPINE1	4.2112e-05	-0.309454	0.293	0.517	0.0842241
GADD45G	0.00117599	-0.30971	0.63	0.763	1
MT1A	0.0331577	-0.313616	0.304	0.381	1
LY9	4.57774e-06	-0.313923	0.489	0.186	0.00915548
RCN2	0.000160273	-0.316692	0.62	0.729	0.320546
CYTIP	0.000680277	-0.319039	0.543	0.754	1
COL4A1	0.00442426	-0.326837	0.576	0.593	1
ADIRF	0.00735301	-0.32845	0.902	0.898	1
SOD3	0.0291217	-0.346894	0.62	0.61	1
ARPC5L	1.32298e-05	-0.352512	0.478	0.686	0.0264597
MATK	2.11201e-08	-0.365238	0.076	0.356	4.22401e-05
CCL19	1.56155e-07	-0.365978	0.446	0.169	0.00031231
BAG2	7.67694e-05	-0.368855	0.304	0.458	0.153539
SFRP1	0.035227	-0.37711	0.522	0.542	1
DDIT4	5.11168e-05	-0.392576	0.783	0.915	0.102234
CREM	0.0259869	-0.412765	0.826	0.898	1
SYNE2	0.000605343	-0.418283	0.478	0.559	1
C8orf4	0.00164747	-0.432968	0.685	0.763	1
TSHZ2	1.84776e-09	-0.433337	0.174	0.534	3.69551e-06
CAV1	0.0348073	-0.435345	0.717	0.729	1
IGF1	0.00788095	-0.437574	0.75	0.72	1
SMOC2	0.0188186	-0.452222	0.565	0.585	1
IL7R	0.0406782	-0.453871	0.511	0.492	1
SPARC	0.000389537	-0.454537	0.935	0.932	0.779074
ISG20	5.39228e-05	-0.455851	0.467	0.678	0.107846
IL2RB	5.54941e-05	-0.471674	0.446	0.542	0.110988
FAM30A	6.5236e-12	-0.474951	0.087	0.339	1.30472e-08
C12orf75	2.23121e-05	-0.476921	0.576	0.695	0.0446242
HIST1H1C	0.0126067	-0.48604	0.598	0.61	1
ETS1	7.30394e-08	-0.494098	0.5	0.686	0.000146079
CXCR4	0.00239097	-0.5308	0.88	0.915	1
LINC01871	0.000211075	-0.53582	0.467	0.542	0.422151
CST7	0.00159434	-0.537773	0.609	0.636	1
SOX4	6.5059e-06	-0.5378	0.478	0.72	0.0130118
RHOH	8.98714e-13	-0.543587	0.261	0.72	1.79743e-09
BIRC3	0.0164503	-0.550296	0.696	0.72	1
RAC2	1.894e-06	-0.561246	0.598	0.831	0.003788
CYR61	0.0100538	-0.566597	0.804	0.814	1
TIMP3	2.77523e-07	-0.57487	0.783	0.89	0.000555047
LUM	0.00892577	-0.575022	0.848	0.771	1
CD27	0.0202184	-0.575918	0.446	0.483	1
DSTN	2.20832e-08	-0.587027	0.848	0.915	4.41664e-05
CD3G	1.66144e-07	-0.58731	0.424	0.576	0.000332288
RPS17	0.000662504	-0.587374	0.739	0.754	1
DES	0.0027797	-0.591311	0.739	0.788	1
MYLK	0.0119441	-0.595676	0.772	0.788	1
GADD45A	7.50915e-06	-0.605583	0.707	0.805	0.0150183
HMGB2	0.000582542	-0.60607	0.859	0.856	1
GZMK	0.0167575	-0.624546	0.435	0.466	1
CITED2	0.000899206	-0.630887	0.609	0.737	1
MT1E	7.62402e-05	-0.640661	0.793	0.856	0.15248
MYL9	4.0801e-05	-0.657209	0.967	0.949	0.0816021
ACTG2	0.0100502	-0.66559	0.957	0.924	1
TAGLN	0.000926497	-0.66652	1	1	1
DCN	0.01022	-0.696114	0.739	0.763	1
ARID5B	6.39626e-08	-0.724516	0.652	0.78	0.000127925
TNFRSF18	0.00232612	-0.725019	0.435	0.517	1
CD3E	2.16021e-09	-0.731011	0.467	0.661	4.32043e-06
COL1A2	2.10963e-05	-0.740687	0.946	0.949	0.0421927
C11orf96	5.49746e-05	-0.741941	0.924	0.949	0.109949
CALD1	1.59945e-05	-0.754567	0.848	0.839	0.031989
CRIP1	1.65509e-05	-0.760335	0.826	0.898	0.0331017
TPM1	1.23029e-06	-0.761909	0.848	0.898	0.00246059
MGP	0.000247474	-0.789305	0.891	0.864	0.494948
CD2	1.22951e-09	-0.79911	0.467	0.669	2.45902e-06
IL2RG	2.70889e-14	-0.800182	0.565	0.831	5.41778e-11
ITM2A	1.9328e-10	-0.807666	0.489	0.754	3.8656e-07
CD52	1.49496e-08	-0.817885	0.598	0.822	2.98993e-05
MEG3	4.57137e-06	-0.836317	0.37	0.585	0.00914274
SPARCL1	1.56316e-07	-0.844519	0.978	0.958	0.000312632
PTGDS	0.028376	-0.852497	0.87	0.89	1
FAM177A1	4.64019e-11	-0.858088	0.75	0.864	9.28038e-08
TPM2	2.15564e-07	-0.862969	0.957	0.992	0.000431128
CTSW	0.0159268	-0.902237	0.478	0.5	1
COL3A1	8.43737e-08	-0.916816	0.924	0.958	0.000168747
SFRP4	4.91516e-06	-1.00728	0.913	0.915	0.00983033
CD7	7.33307e-14	-1.0802	0.391	0.729	1.46661e-10
COL1A1	3.94358e-07	-1.10493	0.935	0.932	0.000788715
CD69	5.61517e-12	-1.11581	0.62	0.805	1.12303e-08
HIST1H4C	2.61932e-05	-1.14208	0.739	0.847	0.0523863
CD3D	8.82117e-13	-1.20999	0.478	0.712	1.76423e-09
XCL2	0.00395298	-1.2114	0.413	0.5	1
IGFBP5	1.09776e-07	-1.21507	0.772	0.864	0.000219551
LTB	2.75259e-05	-1.27977	0.576	0.619	0.0550518
GZMA	7.33125e-09	-1.37175	0.467	0.661	1.46625e-05
KLRB1	1.91448e-14	-1.45388	0.152	0.542	3.82895e-11
MZB1	0.0032632	-1.52529	0.402	0.229	1
CD79A	2.08132e-06	-1.54777	0.054	0.314	0.00416263
NKG7	9.82931e-05	-1.69123	0.457	0.585	0.196586
IL32	3.94102e-17	-1.79797	0.674	0.831	7.88204e-14
GNLY	0.00356572	-1.89886	0.565	0.593	1
JCHAIN	0.00178573	-3.40958	0.424	0.212	1
