# Supplementary material for: SFRP4+ stromal cell subpopulation with IGF1 signaling in human endometrial regeneration
Source: Cell Discov. 2022 Sep 27;8:95. doi: 10.1038/s41421-022-00438-7 (PMC9512788; doi:10.1038/s41421-022-00438-7)
Supplement: Supplementary file 13 — Supplementary Table S13 [file 41421_2022_438_MOESM13_ESM.xlsx]

## Sheet: NK
	Homo sapiens (REF)	upload_1 ( Hierarchy NEW! Tips)
GO biological process complete	#	#	expected	Fold Enrichment	+/-	raw P value	FDR
aorta smooth muscle tissue morphogenesis	3	2	0.02	> 100	+	0.000252	0.0248
aorta morphogenesis	28	3	0.14	21.02	+	0.000514	0.0411
artery morphogenesis	62	4	0.32	12.66	+	0.000354	0.0316
blood vessel development	494	14	2.52	5.56	+	2.88e-07	0.000107
anatomical structure development	5422	53	27.63	1.92	+	1.81e-07	7.37e-05
developmental process	5862	55	29.87	1.84	+	3.75e-07	0.000133
vasculature development	516	14	2.63	5.32	+	4.79e-07	0.000159
system development	4424	48	22.55	2.13	+	3.77e-08	1.93e-05
multicellular organism development	5026	52	25.61	2.03	+	3.81e-08	1.89e-05
multicellular organismal process	6973	61	35.54	1.72	+	5.1e-07	0.000162
cardiovascular system development	526	14	2.68	5.22	+	5.99e-07	0.000187
circulatory system development	872	18	4.44	4.05	+	5.06e-07	0.000164
blood vessel morphogenesis	411	12	2.09	5.73	+	1.6e-06	0.000405
tube morphogenesis	659	15	3.36	4.47	+	1.56e-06	0.0004
tube development	855	17	4.36	3.9	+	1.8e-06	0.000448
anatomical structure morphogenesis	2153	30	10.97	2.73	+	2.5e-07	9.69e-05
muscle organ development	295	9	1.5	5.99	+	2.47e-05	0.00371
muscle structure development	480	12	2.45	4.91	+	7.52e-06	0.00142
animal organ development	3197	47	16.29	2.88	+	1.66e-12	2.64e-08
animal organ morphogenesis	972	22	4.95	4.44	+	4.33e-09	5.3e-06
tissue morphogenesis	560	14	2.85	4.91	+	1.23e-06	0.000339
tissue development	1762	27	8.98	3.01	+	1.87e-07	7.43e-05
positive regulation of vascular wound healing	5	2	0.03	78.49	+	0.000526	0.0414
positive regulation of wound healing	59	4	0.3	13.3	+	0.000296	0.028
regulation of response to stimulus	4331	48	22.07	2.17	+	2.32e-08	1.53e-05
regulation of biological process	11688	88	59.56	1.48	+	1.15e-08	9.18e-06
biological regulation	12387	90	63.13	1.43	+	3.03e-08	1.79e-05
positive regulation of response to wounding	70	4	0.36	11.21	+	0.000547	0.0424
positive regulation of response to stimulus	2461	35	12.54	2.79	+	9.72e-09	9.1e-06
positive regulation of biological process	6214	65	31.67	2.05	+	3.42e-11	2.72e-07
regulation of angiogenesis	293	8	1.49	5.36	+	0.00015	0.0166
regulation of developmental process	2592	34	13.21	2.57	+	1.24e-07	5.48e-05
regulation of vasculature development	324	8	1.65	4.85	+	0.000291	0.0277
regulation of multicellular organismal development	2047	30	10.43	2.88	+	8.38e-08	3.92e-05
regulation of multicellular organismal process	3147	42	16.04	2.62	+	1.03e-09	3.27e-06
positive regulation of multicellular organismal process	1762	26	8.98	2.9	+	6.85e-07	0.000209
positive regulation of developmental process	1373	20	7	2.86	+	2.04e-05	0.00325
regulation of vascular wound healing	7	3	0.04	84.1	+	1.48e-05	0.00253
positive thymic T cell selection	11	3	0.06	53.52	+	4.43e-05	0.00607
thymic T cell selection	19	3	0.1	30.98	+	0.000182	0.0195
T cell differentiation	135	7	0.69	10.17	+	8.01e-06	0.00148
lymphocyte differentiation	236	9	1.2	7.48	+	4.41e-06	0.000961
leukocyte differentiation	342	11	1.74	6.31	+	1.82e-06	0.000445
hemopoiesis	571	14	2.91	4.81	+	1.54e-06	0.000402
hematopoietic or lymphoid organ development	621	15	3.16	4.74	+	7.58e-07	0.000219
immune system development	658	16	3.35	4.77	+	2.86e-07	0.000108
immune system process	2806	38	14.3	2.66	+	6.5e-09	6.89e-06
cell differentiation	3710	38	18.91	2.01	+	1.04e-05	0.00186
cellular developmental process	3806	39	19.4	2.01	+	7.12e-06	0.00142
cellular process	14575	93	74.28	1.25	+	3.32e-05	0.00484
lymphocyte activation	379	12	1.93	6.21	+	7.04e-07	0.000207
cell activation	1063	18	5.42	3.32	+	7.85e-06	0.00147
T cell activation	234	10	1.19	8.39	+	4.68e-07	0.000158
T cell selection	40	4	0.2	19.62	+	7.25e-05	0.00916
positive T cell selection	27	4	0.14	29.07	+	1.77e-05	0.0029
negative regulation of smooth muscle cell migration	22	3	0.11	26.76	+	0.000269	0.0259
regulation of smooth muscle cell migration	62	4	0.32	12.66	+	0.000354	0.0314
regulation of cell migration	861	21	4.39	4.79	+	2.87e-09	5.7e-06
regulation of cell motility	926	21	4.72	4.45	+	9.99e-09	8.36e-06
regulation of cellular component movement	1009	22	5.14	4.28	+	8.42e-09	8.37e-06
regulation of localization	2790	28	14.22	1.97	+	0.000477	0.0391
regulation of cellular process	10981	79	55.96	1.41	+	6.3e-06	0.00128
regulation of locomotion	998	21	5.09	4.13	+	3.54e-08	1.87e-05
negative regulation of cell migration	260	7	1.33	5.28	+	0.000426	0.0357
negative regulation of cell motility	275	7	1.4	4.99	+	0.00059	0.0449
negative regulation of cellular process	4754	42	24.23	1.73	+	0.000114	0.0132
negative regulation of biological process	5333	48	27.18	1.77	+	1.68e-05	0.00278
regulation of non-canonical Wnt signaling pathway	23	3	0.12	25.59	+	0.000303	0.0281
regulation of signal transduction	3154	38	16.07	2.36	+	1.72e-07	7.22e-05
regulation of cell communication	3540	38	18.04	2.11	+	3.36e-06	0.000785
regulation of signaling	3581	38	18.25	2.08	+	4.14e-06	0.000914
negative regulation of oxidoreductase activity	28	3	0.14	21.02	+	0.000514	0.0413
negative regulation of metabolic process	2918	29	14.87	1.95	+	0.000359	0.0315
regulation of metabolic process	6690	54	34.09	1.58	+	6.81e-05	0.00888
negative regulation of catalytic activity	808	14	4.12	3.4	+	7e-05	0.00905
negative regulation of molecular function	1166	16	5.94	2.69	+	0.000297	0.028
regulation of catalytic activity	2342	25	11.94	2.09	+	0.000309	0.0284
collagen fibril organization	48	5	0.24	20.44	+	7.21e-06	0.0014
extracellular matrix organization	342	13	1.74	7.46	+	3.03e-08	1.85e-05
extracellular structure organization	343	13	1.75	7.44	+	3.13e-08	1.78e-05
cellular component organization or biogenesis	5830	47	29.71	1.58	+	0.000467	0.0385
supramolecular fiber organization	453	13	2.31	5.63	+	6.9e-07	0.000207
blood vessel remodeling	31	3	0.16	18.99	+	0.000676	0.0498
tissue remodeling	100	6	0.51	11.77	+	1.67e-05	0.00282
response to zinc ion	55	4	0.28	14.27	+	0.000229	0.0232
response to inorganic substance	540	10	2.75	3.63	+	0.000487	0.0393
response to chemical	4485	45	22.86	1.97	+	1.45e-06	0.00039
response to stimulus	8495	74	43.29	1.71	+	3.91e-09	5.66e-06
regulation of extrinsic apoptotic signaling pathway via death domain receptors	56	4	0.29	14.02	+	0.000245	0.0242
regulation of extrinsic apoptotic signaling pathway	157	7	0.8	8.75	+	2.05e-05	0.00322
regulation of apoptotic process	1567	28	7.99	3.51	+	4.01e-09	5.31e-06
regulation of programmed cell death	1587	29	8.09	3.59	+	1.18e-09	3.12e-06
regulation of cell death	1711	30	8.72	3.44	+	1.47e-09	3.33e-06
regulation of protein processing	69	4	0.35	11.38	+	0.00052	0.0411
regulation of primary metabolic process	6023	48	30.69	1.56	+	0.000378	0.0331
regulation of nitrogen compound metabolic process	5839	48	29.76	1.61	+	0.0002	0.0209
regulation of macromolecule metabolic process	6160	52	31.39	1.66	+	4.09e-05	0.00581
regulation of protein maturation	71	5	0.36	13.82	+	4.23e-05	0.00591
cellular response to amino acid stimulus	70	4	0.36	11.21	+	0.000547	0.0422
cellular response to oxygen-containing compound	1072	16	5.46	2.93	+	0.000116	0.0134
response to oxygen-containing compound	1599	21	8.15	2.58	+	5.55e-05	0.00748
cellular response to chemical stimulus	2926	38	14.91	2.55	+	2.04e-08	1.47e-05
cellular response to stimulus	6703	62	34.16	1.81	+	3.44e-08	1.89e-05
response to organic substance	3019	35	15.39	2.27	+	2.45e-06	0.00059
cellular response to organic substance	2391	29	12.19	2.38	+	8.92e-06	0.00163
gland morphogenesis	102	5	0.52	9.62	+	0.000215	0.0219
gland development	417	9	2.13	4.24	+	0.00032	0.0291
cellular response to transforming growth factor beta stimulus	148	7	0.75	9.28	+	1.42e-05	0.00248
response to growth factor	532	10	2.71	3.69	+	0.000435	0.0362
response to transforming growth factor beta	155	7	0.79	8.86	+	1.89e-05	0.00307
regulation of osteoblast differentiation	111	5	0.57	8.84	+	0.000313	0.0286
regulation of ossification	189	6	0.96	6.23	+	0.000481	0.0392
regulation of cell differentiation	1824	23	9.3	2.47	+	4.29e-05	0.00593
regulation of T cell differentiation	140	6	0.71	8.41	+	0.000101	0.0123
regulation of T cell activation	321	10	1.64	6.11	+	7.2e-06	0.00141
regulation of lymphocyte activation	521	12	2.66	4.52	+	1.67e-05	0.0028
regulation of leukocyte activation	603	13	3.07	4.23	+	1.44e-05	0.0025
regulation of immune system process	1667	29	8.5	3.41	+	3.56e-09	5.66e-06
regulation of cell activation	643	13	3.28	3.97	+	2.79e-05	0.00411
regulation of lymphocyte differentiation	170	7	0.87	8.08	+	3.34e-05	0.00483
regulation of leukocyte differentiation	278	7	1.42	4.94	+	0.000628	0.0469
regulation of hemopoiesis	455	12	2.32	5.18	+	4.44e-06	0.000953
positive regulation of chemotaxis	140	6	0.71	8.41	+	0.000101	0.0122
positive regulation of locomotion	568	16	2.89	5.53	+	4.08e-08	1.96e-05
positive regulation of response to external stimulus	596	12	3.04	3.95	+	6.02e-05	0.00797
positive regulation of canonical Wnt signaling pathway	146	6	0.74	8.06	+	0.000126	0.0142
positive regulation of Wnt signaling pathway	182	6	0.93	6.47	+	0.000396	0.0339
positive regulation of signal transduction	1691	28	8.62	3.25	+	2.05e-08	1.42e-05
positive regulation of cell communication	1842	28	9.39	2.98	+	1.22e-07	5.56e-05
positive regulation of cellular process	5465	59	27.85	2.12	+	2.58e-10	1.37e-06
positive regulation of signaling	1851	28	9.43	2.97	+	1.35e-07	5.82e-05
regulation of canonical Wnt signaling pathway	291	8	1.48	5.39	+	0.000143	0.0159
platelet degranulation	128	5	0.65	7.67	+	0.000586	0.0448
muscle contraction	246	9	1.25	7.18	+	6.1e-06	0.00126
muscle system process	294	11	1.5	7.34	+	4.34e-07	0.00015
positive regulation of T cell activation	205	7	1.04	6.7	+	0.000104	0.0124
positive regulation of immune system process	1150	20	5.86	3.41	+	1.52e-06	0.000403
positive regulation of leukocyte cell-cell adhesion	219	8	1.12	7.17	+	2.07e-05	0.00323
regulation of leukocyte cell-cell adhesion	302	8	1.54	5.2	+	0.000183	0.0196
regulation of cell-cell adhesion	406	9	2.07	4.35	+	0.000265	0.0257
regulation of cell adhesion	684	20	3.49	5.74	+	3.51e-10	1.39e-06
positive regulation of cell-cell adhesion	260	9	1.33	6.79	+	9.38e-06	0.0017
positive regulation of cell adhesion	406	15	2.07	7.25	+	3.49e-09	6.16e-06
regulation of cell-substrate adhesion	206	7	1.05	6.67	+	0.000107	0.0126
cellular response to tumor necrosis factor	242	8	1.23	6.49	+	4.12e-05	0.0058
response to tumor necrosis factor	269	8	1.37	5.84	+	8.45e-05	0.0106
response to cytokine	1118	20	5.7	3.51	+	9.9e-07	0.000276
cellular response to cytokine stimulus	1027	16	5.23	3.06	+	7.09e-05	0.00902
response to mechanical stimulus	218	7	1.11	6.3	+	0.000151	0.0165
response to abiotic stimulus	1162	18	5.92	3.04	+	2.55e-05	0.00379
positive regulation of hemopoiesis	187	6	0.95	6.3	+	0.000455	0.0377
positive regulation of cell migration	511	16	2.6	6.14	+	9.75e-09	8.62e-06
positive regulation of cell motility	537	16	2.74	5.85	+	1.91e-08	1.45e-05
positive regulation of cellular component movement	553	16	2.82	5.68	+	2.84e-08	1.81e-05
connective tissue development	227	7	1.16	6.05	+	0.000192	0.0203
ossification	260	8	1.33	6.04	+	6.72e-05	0.00883
positive regulation of supramolecular fiber organization	199	6	1.01	5.92	+	0.000625	0.0469
skeletal system morphogenesis	242	7	1.23	5.68	+	0.00028	0.0268
skeletal system development	504	14	2.57	5.45	+	3.64e-07	0.000132
angiogenesis	319	8	1.63	4.92	+	0.000263	0.0257
anatomical structure formation involved in morphogenesis	884	16	4.51	3.55	+	1.2e-05	0.00211
response to hypoxia	343	8	1.75	4.58	+	0.000422	0.0357
response to decreased oxygen levels	354	8	1.8	4.43	+	0.000517	0.0411
response to oxygen levels	378	9	1.93	4.67	+	0.000158	0.017
response to stress	3580	34	18.24	1.86	+	0.000243	0.0241
regulation of actin filament-based process	389	9	1.98	4.54	+	0.000194	0.0205
reproductive structure development	427	9	2.18	4.14	+	0.000379	0.033
reproductive system development	431	9	2.2	4.1	+	0.000405	0.0345
morphogenesis of an epithelium	434	9	2.21	4.07	+	0.000426	0.0358
wound healing	485	10	2.47	4.05	+	0.000212	0.0217
negative regulation of hydrolase activity	458	9	2.33	3.86	+	0.000622	0.0469
regulation of hydrolase activity	1290	17	6.57	2.59	+	0.000302	0.0282
positive regulation of cytokine production	462	9	2.35	3.82	+	0.000661	0.0489
negative regulation of apoptotic process	902	17	4.6	3.7	+	3.65e-06	0.000841
negative regulation of programmed cell death	917	17	4.67	3.64	+	4.52e-06	0.000959
negative regulation of cell death	1006	18	5.13	3.51	+	3.72e-06	0.000845
cytokine-mediated signaling pathway	692	13	3.53	3.69	+	5.84e-05	0.0078
cell surface receptor signaling pathway	2417	35	12.32	2.84	+	6.12e-09	6.95e-06
signal transduction	5061	47	25.79	1.82	+	7.27e-06	0.00139
signaling	5393	47	27.48	1.71	+	5.12e-05	0.00695
cell communication	5500	47	28.03	1.68	+	9.24e-05	0.0115
apoptotic process	909	17	4.63	3.67	+	4.04e-06	0.000904
programmed cell death	1040	17	5.3	3.21	+	2.26e-05	0.00349
cell death	1075	17	5.48	3.1	+	3.42e-05	0.00489
positive regulation of cell population proliferation	922	16	4.7	3.41	+	1.99e-05	0.00319
regulation of cell population proliferation	1629	22	8.3	2.65	+	2.34e-05	0.00354
regulation of MAPK cascade	752	13	3.83	3.39	+	0.000132	0.0148
regulation of protein phosphorylation	1448	18	7.38	2.44	+	0.000395	0.034
regulation of protein modification process	1851	22	9.43	2.33	+	0.0002	0.0208
regulation of phosphorylation	1600	19	8.15	2.33	+	0.000661	0.0491
regulation of intracellular signal transduction	1834	25	9.35	2.67	+	4.83e-06	0.00101
positive regulation of apoptotic process	656	11	3.34	3.29	+	0.000574	0.0441
positive regulation of programmed cell death	661	11	3.37	3.27	+	0.000611	0.0462
positive regulation of cell death	712	12	3.63	3.31	+	0.000306	0.0283
enzyme linked receptor protein signaling pathway	721	12	3.67	3.27	+	0.000342	0.0307
cell migration	949	15	4.84	3.1	+	0.000104	0.0123
cell motility	1061	16	5.41	2.96	+	0.000103	0.0123
locomotion	1304	17	6.65	2.56	+	0.000341	0.0308
movement of cell or subcellular component	1535	20	7.82	2.56	+	9.58e-05	0.0118
localization of cell	1061	16	5.41	2.96	+	0.000103	0.0124
positive regulation of intracellular signal transduction	1026	16	5.23	3.06	+	7.01e-05	0.00899
positive regulation of cell differentiation	978	14	4.98	2.81	+	0.000486	0.0394
negative regulation of protein metabolic process	1108	15	5.65	2.66	+	0.000537	0.0421
negative regulation of nitrogen compound metabolic process	2369	25	12.07	2.07	+	0.000354	0.0313
negative regulation of macromolecule metabolic process	2666	27	13.59	1.99	+	0.000394	0.034
immune response	1868	25	9.52	2.63	+	6.65e-06	0.00134
positive regulation of gene expression	2011	25	10.25	2.44	+	2.33e-05	0.00356
positive regulation of macromolecule metabolic process	3375	38	17.2	2.21	+	9.81e-07	0.000279
positive regulation of metabolic process	3650	39	18.6	2.1	+	2.45e-06	0.000582
negative regulation of response to stimulus	1640	20	8.36	2.39	+	0.000231	0.0232
positive regulation of macromolecule biosynthetic process	1919	23	9.78	2.35	+	0.000125	0.0141
positive regulation of biosynthetic process	2039	23	10.39	2.21	+	0.000243	0.0243
negative regulation of cellular metabolic process	2567	26	13.08	1.99	+	0.000542	0.0423
positive regulation of nitrogen compound metabolic process	3203	32	16.32	1.96	+	0.000123	0.0141
positive regulation of cellular metabolic process	3344	33	17.04	1.94	+	0.000157	0.0171
regulation of biological quality	4073	37	20.76	1.78	+	0.000208	0.0215

## Sheet: MACROPHAGE
	Homo sapiens (REF)	upload_1 ( Hierarchy NEW! Tips)
GO biological process complete	#	#	expected	Fold Enrichment	+/-	raw P value	FDR
peptide antigen assembly with MHC class II protein complex	4	4	0.04	95.87	+	7.49e-07	3.98e-05
peptide antigen assembly with MHC protein complex	6	4	0.06	63.91	+	2.21e-06	0.000105
MHC protein complex assembly	7	4	0.07	54.78	+	3.44e-06	0.000156
cellular process	14575	203	152.03	1.34	+	9.83e-17	2.06e-14
antigen processing and presentation of peptide antigen	194	24	2.02	11.86	+	6.01e-18	1.38e-15
antigen processing and presentation	222	26	2.32	11.23	+	7.99e-19	2.02e-16
immune system process	2806	136	29.27	4.65	+	7.29e-62	5.8e-58
antigen processing and presentation of peptide antigen via MHC class II	99	17	1.03	16.46	+	3.81e-15	6.74e-13
antigen processing and presentation of peptide or polysaccharide antigen via MHC class II	101	17	1.05	16.14	+	5.12e-15	8.94e-13
MHC class II protein complex assembly	4	4	0.04	95.87	+	7.49e-07	3.97e-05
negative regulation of eosinophil migration	2	2	0.02	95.87	+	0.000628	0.0159
regulation of eosinophil migration	5	2	0.05	38.35	+	0.00215	0.0452
regulation of leukocyte migration	201	17	2.1	8.11	+	1.24e-10	1.27e-08
regulation of cell migration	861	37	8.98	4.12	+	5.41e-13	7.48e-11
regulation of cell motility	926	40	9.66	4.14	+	4.53e-14	7.21e-12
regulation of cellular component movement	1009	41	10.52	3.9	+	1.44e-13	2.11e-11
regulation of localization	2790	77	29.1	2.65	+	3.07e-16	5.95e-14
regulation of biological process	11688	176	121.91	1.44	+	2.63e-14	4.23e-12
biological regulation	12387	186	129.2	1.44	+	1.84e-16	3.65e-14
regulation of cellular process	10981	165	114.54	1.44	+	4.4e-12	5.73e-10
regulation of locomotion	998	40	10.41	3.84	+	4.58e-13	6.39e-11
regulation of immune system process	1667	92	17.39	5.29	+	3.13e-42	1.66e-38
negative regulation of immune system process	458	26	4.78	5.44	+	6.8e-12	8.58e-10
negative regulation of biological process	5333	102	55.63	1.83	+	2.42e-11	2.87e-09
negative regulation of cell migration	260	9	2.71	3.32	+	0.00199	0.0425
negative regulation of cell motility	275	10	2.87	3.49	+	0.000793	0.0193
negative regulation of cellular component movement	308	11	3.21	3.42	+	0.000506	0.0132
negative regulation of cellular process	4754	94	49.59	1.9	+	3.76e-11	4.27e-09
neutrophil aggregation	2	2	0.02	95.87	+	0.000628	0.0159
leukocyte aggregation	11	3	0.11	26.15	+	0.000363	0.00985
cell adhesion	920	24	9.6	2.5	+	4.55e-05	0.00155
biological adhesion	926	24	9.66	2.48	+	5.02e-05	0.00169
nucleotide-binding oligomerization domain containing 1 signaling pathway	2	2	0.02	95.87	+	0.000628	0.0159
signal transduction	5061	118	52.79	2.24	+	7.35e-21	2.21e-18
cellular response to stimulus	6703	133	69.92	1.9	+	3.55e-18	8.43e-16
response to stimulus	8495	178	88.61	2.01	+	9.35e-35	1.06e-31
signaling	5393	121	56.25	2.15	+	3.25e-20	9.24e-18
cell communication	5500	122	57.37	2.13	+	5.72e-20	1.57e-17
pattern recognition receptor signaling pathway	128	15	1.34	11.24	+	2.37e-11	2.84e-09
innate immune response-activating signal transduction	231	18	2.41	7.47	+	1.21e-10	1.25e-08
immune response-activating signal transduction	555	41	5.79	7.08	+	3.06e-22	1.04e-19
immune response-regulating signaling pathway	592	42	6.17	6.8	+	3.74e-22	1.24e-19
regulation of immune response	1139	75	11.88	6.31	+	2.05e-38	4.67e-35
regulation of response to stimulus	4331	114	45.17	2.52	+	2.02e-24	8.25e-22
activation of immune response	622	46	6.49	7.09	+	5.71e-25	2.39e-22
positive regulation of immune response	847	59	8.83	6.68	+	6.27e-31	3.84e-28
positive regulation of immune system process	1150	75	12	6.25	+	3.82e-38	7.59e-35
positive regulation of biological process	6214	128	64.82	1.97	+	1.91e-18	4.67e-16
positive regulation of response to stimulus	2461	88	25.67	3.43	+	1.9e-26	8.4e-24
activation of innate immune response	253	19	2.64	7.2	+	6.56e-11	7.15e-09
positive regulation of innate immune response	336	21	3.5	5.99	+	1.54e-10	1.53e-08
positive regulation of defense response	463	32	4.83	6.63	+	1.09e-16	2.24e-14
regulation of defense response	769	46	8.02	5.73	+	2.13e-21	6.78e-19
regulation of response to stress	1508	60	15.73	3.81	+	1.82e-19	4.9e-17
positive regulation of multi-organism process	500	27	5.22	5.18	+	7.76e-12	9.72e-10
regulation of multi-organism process	779	40	8.13	4.92	+	1.87e-16	3.67e-14
positive regulation of response to biotic stimulus	358	22	3.73	5.89	+	7.49e-11	8e-09
regulation of response to biotic stimulus	527	33	5.5	6	+	5.23e-16	9.9e-14
positive regulation of response to external stimulus	596	41	6.22	6.6	+	3.63e-21	1.13e-18
regulation of response to external stimulus	1091	59	11.38	5.18	+	1.83e-25	7.87e-23
regulation of innate immune response	453	30	4.73	6.35	+	3.12e-15	5.64e-13
intracellular signal transduction	1680	33	17.52	1.88	+	0.00063	0.0159
negative regulation of dendritic cell antigen processing and presentation	4	3	0.04	71.9	+	3.68e-05	0.00128
regulation of dendritic cell antigen processing and presentation	11	4	0.11	34.86	+	1.38e-05	0.000555
regulation of antigen processing and presentation	20	5	0.21	23.97	+	5.03e-06	0.00022
negative regulation of antigen processing and presentation	9	3	0.09	31.96	+	0.000223	0.00637
complement-mediated synapse pruning	4	3	0.04	71.9	+	3.68e-05	0.00128
synapse pruning	11	5	0.11	43.58	+	4.46e-07	2.51e-05
cellular component disassembly	392	12	4.09	2.93	+	0.00106	0.0245
smooth muscle adaptation	4	3	0.04	71.9	+	3.68e-05	0.00127
muscle adaptation	33	4	0.34	11.62	+	0.000559	0.0144
multicellular organismal process	6973	100	72.73	1.37	+	0.000165	0.00491
regulation of type I hypersensitivity	3	2	0.03	63.91	+	0.00104	0.0244
regulation of adaptive immune response based on somatic recombination of immune receptors built from immunoglobulin superfamily domains	148	13	1.54	8.42	+	1.32e-08	1.01e-06
regulation of adaptive immune response	163	13	1.7	7.65	+	3.82e-08	2.69e-06
regulation of lymphocyte mediated immunity	152	11	1.59	6.94	+	1.07e-06	5.53e-05
regulation of leukocyte mediated immunity	204	18	2.13	8.46	+	1.82e-11	2.24e-09
regulation of immune effector process	467	34	4.87	6.98	+	2.45e-18	5.91e-16
regulation of hypersensitivity	8	3	0.08	35.95	+	0.000168	0.00498
regulation of acute inflammatory response to antigenic stimulus	13	3	0.14	22.12	+	0.00055	0.0142
regulation of acute inflammatory response	45	8	0.47	17.04	+	6.75e-08	4.49e-06
regulation of inflammatory response	341	23	3.56	6.47	+	4.6e-12	5.94e-10
regulation of inflammatory response to antigenic stimulus	25	4	0.26	15.34	+	0.000214	0.00615
positive regulation of type IIa hypersensitivity	3	2	0.03	63.91	+	0.00104	0.0244
positive regulation of type II hypersensitivity	3	2	0.03	63.91	+	0.00104	0.0242
regulation of type II hypersensitivity	4	3	0.04	71.9	+	3.68e-05	0.00127
regulation of myeloid leukocyte mediated immunity	54	10	0.56	17.75	+	1.04e-09	9.26e-08
positive regulation of acute inflammatory response	30	5	0.31	15.98	+	2.82e-05	0.00102
positive regulation of inflammatory response	138	15	1.44	10.42	+	6.29e-11	6.95e-09
positive regulation of adaptive immune response based on somatic recombination of immune receptors built from immunoglobulin superfamily domains	102	10	1.06	9.4	+	2.53e-07	1.51e-05
positive regulation of adaptive immune response	107	10	1.12	8.96	+	3.81e-07	2.2e-05
positive regulation of lymphocyte mediated immunity	106	7	1.11	6.33	+	0.000174	0.0051
positive regulation of leukocyte mediated immunity	135	10	1.41	7.1	+	2.74e-06	0.000127
positive regulation of immune effector process	218	21	2.27	9.24	+	7.22e-14	1.1e-11
positive regulation of myeloid leukocyte mediated immunity	31	5	0.32	15.46	+	3.25e-05	0.00115
regulation of type IIa hypersensitivity	4	3	0.04	71.9	+	3.68e-05	0.00128
positive regulation of mast cell cytokine production	3	2	0.03	63.91	+	0.00104	0.0244
positive regulation of myeloid leukocyte cytokine production involved in immune response	20	4	0.21	19.17	+	9.98e-05	0.00314
positive regulation of cytokine production involved in immune response	59	7	0.62	11.37	+	5.27e-06	0.000229
positive regulation of production of molecular mediator of immune response	101	7	1.05	6.64	+	0.000131	0.00402
regulation of production of molecular mediator of immune response	146	9	1.52	5.91	+	3.45e-05	0.00121
regulation of cytokine production involved in immune response	89	8	0.93	8.62	+	7.46e-06	0.000316
regulation of cytokine production	711	46	7.42	6.2	+	1.04e-22	3.77e-20
regulation of multicellular organismal process	3147	84	32.82	2.56	+	4.63e-17	1.01e-14
positive regulation of cytokine production	462	40	4.82	8.3	+	4.62e-24	1.79e-21
positive regulation of multicellular organismal process	1762	66	18.38	3.59	+	3.45e-20	9.61e-18
regulation of mast cell cytokine production	5	3	0.05	57.52	+	5.85e-05	0.00193
cellular response to L-glutamine	3	2	0.03	63.91	+	0.00104	0.0243
cellular response to drug	407	13	4.25	3.06	+	0.000448	0.0119
cellular response to chemical stimulus	2926	90	30.52	2.95	+	1.35e-22	4.77e-20
response to chemical	4485	107	46.78	2.29	+	5.64e-19	1.47e-16
response to drug	1019	24	10.63	2.26	+	0.000224	0.00638
cellular response to oxygen-containing compound	1072	38	11.18	3.4	+	6.38e-11	7e-09
response to oxygen-containing compound	1599	48	16.68	2.88	+	3.64e-11	4.2e-09
response to organonitrogen compound	1005	31	10.48	2.96	+	9.92e-08	6.31e-06
response to nitrogen compound	1089	31	11.36	2.73	+	5.43e-07	2.99e-05
response to organic substance	3019	88	31.49	2.79	+	1.82e-20	5.26e-18
cellular response to organonitrogen compound	599	16	6.25	2.56	+	0.000687	0.0171
cellular response to organic substance	2391	75	24.94	3.01	+	8.49e-19	2.11e-16
response to endogenous stimulus	1503	31	15.68	1.98	+	0.000318	0.00872
response to L-glutamine	3	2	0.03	63.91	+	0.00104	0.0243
response to nutrient	221	9	2.31	3.9	+	0.00067	0.0167
response to external stimulus	2443	91	25.48	3.57	+	8.47e-29	3.96e-26
cellular response to nutrient	66	5	0.69	7.26	+	0.000839	0.0203
positive regulation of chemokine-mediated signaling pathway	3	2	0.03	63.91	+	0.00104	0.0243
regulation of signal transduction	3154	62	32.9	1.88	+	5.58e-07	3.05e-05
regulation of cell communication	3540	66	36.92	1.79	+	1.26e-06	6.39e-05
regulation of signaling	3581	67	37.35	1.79	+	8.84e-07	4.62e-05
positive regulation of cytokine-mediated signaling pathway	50	4	0.52	7.67	+	0.00233	0.0481
positive regulation of signal transduction	1691	39	17.64	2.21	+	4.41e-06	0.000196
positive regulation of cell communication	1842	42	19.21	2.19	+	1.78e-06	8.69e-05
positive regulation of cellular process	5465	103	57	1.81	+	3.68e-11	4.21e-09
positive regulation of signaling	1851	42	19.31	2.18	+	1.94e-06	9.42e-05
positive regulation of prostaglandin biosynthetic process	6	4	0.06	63.91	+	2.21e-06	0.000105
positive regulation of unsaturated fatty acid biosynthetic process	8	4	0.08	47.94	+	5.13e-06	0.000223
positive regulation of fatty acid biosynthetic process	20	4	0.21	19.17	+	9.98e-05	0.00315
positive regulation of fatty acid metabolic process	35	5	0.37	13.7	+	5.49e-05	0.00183
positive regulation of lipid metabolic process	149	8	1.55	5.15	+	0.000232	0.00662
positive regulation of metabolic process	3650	71	38.07	1.86	+	8.29e-08	5.34e-06
regulation of metabolic process	6690	97	69.78	1.39	+	0.000141	0.00429
regulation of lipid metabolic process	410	16	4.28	3.74	+	9.79e-06	0.000409
regulation of primary metabolic process	6023	91	62.82	1.45	+	6.28e-05	0.00205
positive regulation of small molecule metabolic process	138	9	1.44	6.25	+	2.27e-05	0.000857
regulation of small molecule metabolic process	432	14	4.51	3.11	+	0.000236	0.00669
regulation of fatty acid metabolic process	94	7	0.98	7.14	+	8.58e-05	0.00274
regulation of cellular metabolic process	6216	89	64.84	1.37	+	0.000594	0.0152
positive regulation of cellular metabolic process	3344	66	34.88	1.89	+	2.24e-07	1.36e-05
regulation of fatty acid biosynthetic process	46	6	0.48	12.51	+	1.55e-05	0.000609
regulation of lipid biosynthetic process	189	11	1.97	5.58	+	7.78e-06	0.000328
positive regulation of lipid biosynthetic process	82	6	0.86	7.02	+	0.000303	0.00839
regulation of unsaturated fatty acid biosynthetic process	11	4	0.11	34.86	+	1.38e-05	0.000552
regulation of prostaglandin biosynthetic process	9	4	0.09	42.61	+	7.34e-06	0.000312
vertebrate eye-specific patterning	3	2	0.03	63.91	+	0.00104	0.0242
multicellular organism development	5026	76	52.42	1.45	+	0.000435	0.0116
anatomical structure development	5422	81	56.55	1.43	+	0.000336	0.00919
developmental process	5862	87	61.14	1.42	+	0.000195	0.00564
system development	4424	70	46.14	1.52	+	0.000171	0.00504
cellular response to diacyl bacterial lipopeptide	4	2	0.04	47.94	+	0.00155	0.0346
response to diacyl bacterial lipopeptide	4	2	0.04	47.94	+	0.00155	0.0345
response to molecule of bacterial origin	341	29	3.56	8.15	+	2.05e-17	4.65e-15
response to bacterium	701	39	7.31	5.33	+	3.69e-17	8.15e-15
response to other organism	1327	72	13.84	5.2	+	1.34e-31	9.7e-29
response to external biotic stimulus	1329	72	13.86	5.19	+	1.47e-31	1.02e-28
response to biotic stimulus	1353	72	14.11	5.1	+	4.32e-31	2.75e-28
multi-organism process	2832	81	29.54	2.74	+	4.2e-18	9.83e-16
cellular response to molecule of bacterial origin	203	23	2.12	10.86	+	1.76e-16	3.53e-14
cellular response to biotic stimulus	227	24	2.37	10.14	+	1.58e-16	3.21e-14
microglial cell activation involved in immune response	4	2	0.04	47.94	+	0.00155	0.0345
microglial cell activation	31	6	0.32	18.56	+	2.01e-06	9.66e-05
macrophage activation	51	7	0.53	13.16	+	2.18e-06	0.000104
myeloid leukocyte activation	581	56	6.06	9.24	+	4.07e-36	4.98e-33
leukocyte activation	916	69	9.55	7.22	+	1.49e-38	4.74e-35
cell activation	1063	73	11.09	6.58	+	1.93e-38	5.12e-35
glial cell activation	39	7	0.41	17.21	+	4.32e-07	2.45e-05
neuroinflammatory response	42	7	0.44	15.98	+	6.75e-07	3.61e-05
inflammatory response	500	54	5.22	10.35	+	4.09e-37	7.23e-34
defense response	1342	82	14	5.86	+	4.1e-40	1.63e-36
response to stress	3580	109	37.34	2.92	+	2.89e-28	1.31e-25
leukocyte activation involved in inflammatory response	31	6	0.32	18.56	+	2.01e-06	9.69e-05
macrophage activation involved in immune response	13	3	0.14	22.12	+	0.00055	0.0143
myeloid cell activation involved in immune response	518	51	5.4	9.44	+	3.31e-33	3.09e-30
leukocyte activation involved in immune response	619	58	6.46	8.98	+	7.74e-37	1.12e-33
cell activation involved in immune response	623	58	6.5	8.93	+	1.07e-36	1.42e-33
immune effector process	1079	72	11.25	6.4	+	4.29e-37	6.82e-34
immune response	1868	117	19.48	6	+	3.99e-62	6.35e-58
toll-like receptor TLR6:TLR2 signaling pathway	4	2	0.04	47.94	+	0.00155	0.0344
toll-like receptor signaling pathway	99	12	1.03	11.62	+	1.74e-09	1.5e-07
detection of lipopolysaccharide	4	2	0.04	47.94	+	0.00155	0.0344
response to lipopolysaccharide	325	28	3.39	8.26	+	5.57e-17	1.2e-14
response to lipid	867	36	9.04	3.98	+	3.02e-12	4.01e-10
detection of external biotic stimulus	19	3	0.2	15.14	+	0.00145	0.0326
detection of biotic stimulus	23	4	0.24	16.67	+	0.000161	0.0048
sequestering of zinc ion	4	2	0.04	47.94	+	0.00155	0.0343
cellular divalent inorganic cation homeostasis	478	14	4.99	2.81	+	0.000627	0.016
cellular cation homeostasis	642	20	6.7	2.99	+	1.89e-05	0.000727
cellular ion homeostasis	656	20	6.84	2.92	+	2.54e-05	0.000934
cellular chemical homeostasis	757	21	7.9	2.66	+	6.01e-05	0.00197
cellular homeostasis	895	24	9.34	2.57	+	2.97e-05	0.00107
homeostatic process	1658	38	17.29	2.2	+	6.71e-06	0.000286
regulation of biological quality	4073	84	42.48	1.98	+	9.78e-11	1.04e-08
chemical homeostasis	1125	25	11.73	2.13	+	0.000425	0.0114
ion homeostasis	796	21	8.3	2.53	+	0.000119	0.00371
cation homeostasis	712	21	7.43	2.83	+	2.54e-05	0.000932
divalent inorganic cation homeostasis	499	14	5.2	2.69	+	0.000939	0.0223
inorganic ion homeostasis	724	21	7.55	2.78	+	3.22e-05	0.00115
transition metal ion homeostasis	131	7	1.37	5.12	+	0.000587	0.015
metal ion homeostasis	632	20	6.59	3.03	+	1.52e-05	0.000602
cellular transition metal ion homeostasis	107	7	1.12	6.27	+	0.000183	0.00534
cellular metal ion homeostasis	566	19	5.9	3.22	+	1.13e-05	0.000465
sequestering of metal ion	12	4	0.13	31.96	+	1.82e-05	0.000708
maintenance of location	169	12	1.76	6.81	+	4.17e-07	2.39e-05
localization	5765	120	60.13	2	+	2.86e-17	6.4e-15
positive regulation of neutrophil degranulation	4	2	0.04	47.94	+	0.00155	0.0343
regulation of neutrophil activation	11	4	0.11	34.86	+	1.38e-05	0.000551
regulation of leukocyte activation	603	36	6.29	5.72	+	8.72e-17	1.85e-14
regulation of cell activation	643	40	6.71	5.96	+	3.43e-19	9.08e-17
regulation of leukocyte degranulation	45	8	0.47	17.04	+	6.75e-08	4.47e-06
regulation of regulated secretory pathway	163	8	1.7	4.71	+	0.000413	0.0111
regulation of exocytosis	222	9	2.32	3.89	+	0.000691	0.0171
regulation of vesicle-mediated transport	552	23	5.76	3.99	+	3.3e-08	2.39e-06
regulation of transport	1877	53	19.58	2.71	+	2.51e-11	2.95e-09
regulation of secretion by cell	764	28	7.97	3.51	+	1.39e-08	1.06e-06
regulation of secretion	821	33	8.56	3.85	+	6.18e-11	6.88e-09
positive regulation of leukocyte degranulation	24	4	0.25	15.98	+	0.000186	0.0054
positive regulation of secretion by cell	414	19	4.32	4.4	+	1.33e-07	8.29e-06
positive regulation of secretion	444	22	4.63	4.75	+	3.45e-09	2.84e-07
positive regulation of transport	1007	37	10.5	3.52	+	4.44e-11	4.97e-09
positive regulation of neutrophil activation	4	2	0.04	47.94	+	0.00155	0.0346
positive regulation of leukocyte activation	406	27	4.23	6.38	+	7.67e-14	1.16e-11
positive regulation of cell activation	420	28	4.38	6.39	+	2.41e-14	3.91e-12
hypoxia-inducible factor-1alpha signaling pathway	4	2	0.04	47.94	+	0.00155	0.0342
response to aldosterone	4	2	0.04	47.94	+	0.00155	0.0342
response to corticosteroid	164	7	1.71	4.09	+	0.00204	0.0434
response to organic cyclic compound	923	26	9.63	2.7	+	5.84e-06	0.000252
positive regulation of complement activation	4	2	0.04	47.94	+	0.00155	0.0341
regulation of complement activation	117	9	1.22	7.37	+	6.54e-06	0.00028
regulation of humoral immune response	136	10	1.42	7.05	+	2.92e-06	0.000134
positive regulation of humoral immune response	17	3	0.18	16.92	+	0.00109	0.0251
positive regulation of T-helper 2 cell differentiation	7	3	0.07	41.09	+	0.000123	0.00383
positive regulation of T-helper cell differentiation	21	6	0.22	27.39	+	2.79e-07	1.66e-05
positive regulation of CD4-positive, alpha-beta T cell differentiation	29	8	0.3	26.45	+	3.39e-09	2.8e-07
positive regulation of CD4-positive, alpha-beta T cell activation	34	8	0.35	22.56	+	9.9e-09	7.76e-07
positive regulation of alpha-beta T cell activation	61	8	0.64	12.57	+	5.52e-07	3.03e-05
regulation of alpha-beta T cell activation	93	9	0.97	9.28	+	1.13e-06	5.78e-05
regulation of T cell activation	321	21	3.35	6.27	+	6.99e-11	7.51e-09
regulation of lymphocyte activation	521	27	5.43	4.97	+	1.9e-11	2.32e-09
positive regulation of T cell activation	205	16	2.14	7.48	+	1.32e-09	1.16e-07
positive regulation of lymphocyte activation	364	20	3.8	5.27	+	3.53e-09	2.89e-07
positive regulation of leukocyte cell-cell adhesion	219	19	2.28	8.32	+	6.42e-12	8.24e-10
regulation of leukocyte cell-cell adhesion	302	24	3.15	7.62	+	5.59e-14	8.8e-12
regulation of cell-cell adhesion	406	28	4.23	6.61	+	1.09e-14	1.85e-12
regulation of cell adhesion	684	34	7.13	4.77	+	1.08e-13	1.6e-11
positive regulation of cell-cell adhesion	260	19	2.71	7.01	+	1.01e-10	1.07e-08
positive regulation of cell adhesion	406	22	4.23	5.2	+	7.14e-10	6.49e-08
regulation of CD4-positive, alpha-beta T cell activation	60	8	0.63	12.78	+	4.93e-07	2.74e-05
positive regulation of alpha-beta T cell differentiation	46	8	0.48	16.67	+	7.85e-08	5.1e-06
positive regulation of T cell differentiation	83	10	0.87	11.55	+	4.28e-08	2.97e-06
regulation of T cell differentiation	140	11	1.46	7.53	+	5.01e-07	2.77e-05
regulation of lymphocyte differentiation	170	11	1.77	6.2	+	2.99e-06	0.000137
regulation of leukocyte differentiation	278	18	2.9	6.21	+	1.97e-09	1.68e-07
regulation of hemopoiesis	455	24	4.75	5.06	+	1.93e-10	1.88e-08
regulation of multicellular organismal development	2047	49	21.35	2.29	+	3.81e-08	2.69e-06
regulation of developmental process	2592	65	27.04	2.4	+	1.66e-11	2.06e-09
regulation of cell differentiation	1824	44	19.03	2.31	+	2.03e-07	1.25e-05
positive regulation of lymphocyte differentiation	94	10	0.98	10.2	+	1.25e-07	7.82e-06
positive regulation of leukocyte differentiation	149	15	1.55	9.65	+	1.69e-10	1.67e-08
positive regulation of cell differentiation	978	31	10.2	3.04	+	5.5e-08	3.72e-06
positive regulation of developmental process	1373	41	14.32	2.86	+	1.52e-09	1.33e-07
positive regulation of hemopoiesis	187	16	1.95	8.2	+	3.8e-10	3.64e-08
regulation of alpha-beta T cell differentiation	62	8	0.65	12.37	+	6.18e-07	3.34e-05
regulation of CD4-positive, alpha-beta T cell differentiation	46	8	0.48	16.67	+	7.85e-08	5.12e-06
regulation of T-helper cell differentiation	34	6	0.35	16.92	+	3.24e-06	0.000147
regulation of T-helper 2 cell differentiation	11	4	0.11	34.86	+	1.38e-05	0.000554
regulation of type 2 immune response	31	5	0.32	15.46	+	3.25e-05	0.00115
positive regulation of type 2 immune response	16	4	0.17	23.97	+	4.7e-05	0.00159
cellular response to peptidoglycan	7	3	0.07	41.09	+	0.000123	0.00382
response to peptidoglycan	14	4	0.15	27.39	+	3.02e-05	0.00108
negative regulation of B cell receptor signaling pathway	7	3	0.07	41.09	+	0.000123	0.00381
negative regulation of antigen receptor-mediated signaling pathway	28	4	0.29	13.7	+	0.000317	0.00871
negative regulation of signal transduction	1268	31	13.23	2.34	+	1.23e-05	0.0005
negative regulation of cell communication	1367	32	14.26	2.24	+	2.39e-05	0.000894
negative regulation of response to stimulus	1640	43	17.11	2.51	+	3.68e-08	2.62e-06
negative regulation of signaling	1371	32	14.3	2.24	+	2.48e-05	0.000915
negative regulation of neutrophil activation	5	2	0.05	38.35	+	0.00215	0.0455
negative regulation of leukocyte activation	180	14	1.88	7.46	+	1.52e-08	1.14e-06
negative regulation of cell activation	201	17	2.1	8.11	+	1.24e-10	1.28e-08
positive regulation of interleukin-6 biosynthetic process	15	6	0.16	38.35	+	5.39e-08	3.66e-06
regulation of interleukin-6 biosynthetic process	23	6	0.24	25.01	+	4.4e-07	2.49e-05
regulation of cytokine biosynthetic process	107	9	1.12	8.06	+	3.31e-06	0.00015
regulation of macromolecule metabolic process	6160	86	64.25	1.34	+	0.00171	0.0373
regulation of protein metabolic process	2804	64	29.25	2.19	+	9.49e-10	8.52e-08
regulation of nitrogen compound metabolic process	5839	85	60.9	1.4	+	0.000471	0.0125
regulation of interleukin-6 production	145	15	1.51	9.92	+	1.19e-10	1.24e-08
positive regulation of cytokine biosynthetic process	69	9	0.72	12.51	+	1.11e-07	6.98e-06
positive regulation of protein metabolic process	1722	50	17.96	2.78	+	4.09e-11	4.62e-09
positive regulation of nitrogen compound metabolic process	3203	62	33.41	1.86	+	1.06e-06	5.51e-05
positive regulation of macromolecule metabolic process	3375	62	35.2	1.76	+	5.11e-06	0.000223
positive regulation of interleukin-6 production	100	12	1.04	11.5	+	1.93e-09	1.65e-07
connective tissue replacement involved in inflammatory response wound healing	5	2	0.05	38.35	+	0.00215	0.0454
connective tissue replacement	5	2	0.05	38.35	+	0.00215	0.0449
wound healing involved in inflammatory response	6	3	0.06	47.94	+	8.71e-05	0.00277
inflammatory response to wounding	7	3	0.07	41.09	+	0.000123	0.00383
response to wounding	578	23	6.03	3.81	+	7.36e-08	4.81e-06
wound healing	485	19	5.06	3.76	+	1.33e-06	6.66e-05
positive regulation of T-helper 1 cell cytokine production	5	2	0.05	38.35	+	0.00215	0.0453
positive regulation of T cell cytokine production	20	3	0.21	14.38	+	0.00165	0.0359
positive regulation of T cell mediated immunity	53	5	0.55	9.04	+	0.000329	0.009
regulation of T cell mediated immunity	74	6	0.77	7.77	+	0.00018	0.00525
regulation of T-helper 1 cell cytokine production	5	2	0.05	38.35	+	0.00215	0.0453
regulation of T-helper 1 type immune response	26	5	0.27	18.44	+	1.53e-05	0.000605
positive regulation of T-helper 1 type immune response	19	4	0.2	20.18	+	8.39e-05	0.00268
cellular response to corticotropin-releasing hormone stimulus	5	2	0.05	38.35	+	0.00215	0.0452
response to peptide	478	15	4.99	3.01	+	0.000198	0.00571
response to corticotropin-releasing hormone	5	2	0.05	38.35	+	0.00215	0.045
positive regulation of fibroblast growth factor production	5	2	0.05	38.35	+	0.00215	0.0451
cytokine production	158	12	1.65	7.28	+	2.12e-07	1.29e-05
antigen processing and presentation, endogenous lipid antigen via MHC class Ib	5	2	0.05	38.35	+	0.00215	0.045
positive regulation of macrophage fusion	5	2	0.05	38.35	+	0.00215	0.0449
positive regulation of cellular component organization	1226	26	12.79	2.03	+	0.000717	0.0177
regulation of cellular component organization	2491	47	25.98	1.81	+	5.79e-05	0.00192
regulation of anatomical structure morphogenesis	1077	28	11.23	2.49	+	1.07e-05	0.000443
regulation of macrophage fusion	5	2	0.05	38.35	+	0.00215	0.0448
cellular response to lipoteichoic acid	11	4	0.11	34.86	+	1.38e-05	0.00055
response to lipoteichoic acid	11	4	0.11	34.86	+	1.38e-05	0.000548
complement receptor mediated signaling pathway	13	4	0.14	29.5	+	2.37e-05	0.00089
immune response-activating cell surface receptor signaling pathway	446	29	4.65	6.23	+	1.46e-14	2.42e-12
immune response-regulating cell surface receptor signaling pathway	481	30	5.02	5.98	+	1.39e-14	2.33e-12
cell surface receptor signaling pathway	2417	79	25.21	3.13	+	5.45e-21	1.67e-18
positive regulation of phagocytosis, engulfment	13	4	0.14	29.5	+	2.37e-05	0.000887
regulation of phagocytosis, engulfment	15	5	0.16	31.96	+	1.53e-06	7.58e-05
regulation of phagocytosis	92	11	0.96	11.46	+	9.58e-09	7.54e-07
regulation of membrane invagination	16	5	0.17	29.96	+	1.99e-06	9.63e-05
regulation of endocytosis	210	9	2.19	4.11	+	0.000471	0.0124
positive regulation of endocytosis	106	7	1.11	6.33	+	0.000174	0.00509
positive regulation of membrane invagination	13	4	0.14	29.5	+	2.37e-05	0.000885
positive regulation of phagocytosis	66	9	0.69	13.07	+	7.86e-08	5.08e-06
chemokine production	10	3	0.1	28.76	+	0.000287	0.00805
negative regulation of myeloid leukocyte mediated immunity	10	3	0.1	28.76	+	0.000287	0.00803
negative regulation of leukocyte mediated immunity	52	5	0.54	9.22	+	0.000303	0.00835
negative regulation of immune effector process	125	9	1.3	6.9	+	1.08e-05	0.000445
positive regulation of neuroinflammatory response	14	4	0.15	27.39	+	3.02e-05	0.00108
regulation of neuroinflammatory response	32	6	0.33	17.98	+	2.37e-06	0.000111
amyloid-beta clearance	23	6	0.24	25.01	+	4.4e-07	2.48e-05
negative regulation of leukocyte degranulation	12	3	0.13	23.97	+	0.00045	0.0119
negative regulation of exocytosis	34	4	0.35	11.28	+	0.000619	0.0158
negative regulation of secretion by cell	201	12	2.1	5.72	+	2.33e-06	0.00011
negative regulation of secretion	227	13	2.37	5.49	+	1.37e-06	6.83e-05
negative regulation of transport	493	20	5.14	3.89	+	4.09e-07	2.36e-05
toll-like receptor 4 signaling pathway	20	5	0.21	23.97	+	5.03e-06	0.000221
negative regulation of B cell proliferation	17	4	0.18	22.56	+	5.76e-05	0.00191
negative regulation of lymphocyte proliferation	79	9	0.82	10.92	+	3.18e-07	1.87e-05
negative regulation of mononuclear cell proliferation	79	9	0.82	10.92	+	3.18e-07	1.88e-05
negative regulation of leukocyte proliferation	84	9	0.88	10.27	+	5.13e-07	2.83e-05
negative regulation of cell population proliferation	686	24	7.16	3.35	+	3.68e-07	2.14e-05
regulation of cell population proliferation	1629	51	16.99	3	+	1.65e-12	2.26e-10
regulation of leukocyte proliferation	229	21	2.39	8.79	+	1.75e-13	2.53e-11
regulation of mononuclear cell proliferation	218	21	2.27	9.24	+	7.22e-14	1.11e-11
regulation of lymphocyte proliferation	217	21	2.26	9.28	+	6.65e-14	1.04e-11
negative regulation of lymphocyte activation	151	13	1.58	8.25	+	1.64e-08	1.23e-06
regulation of B cell proliferation	63	8	0.66	12.17	+	6.91e-07	3.69e-05
regulation of B cell activation	211	8	2.2	3.63	+	0.00204	0.0434
negative regulation of B cell activation	33	4	0.34	11.62	+	0.000559	0.0144
positive regulation of chemokine biosynthetic process	13	3	0.14	22.12	+	0.00055	0.0143
positive regulation of chemokine production	60	9	0.63	14.38	+	3.74e-08	2.66e-06
regulation of chemokine production	83	10	0.87	11.55	+	4.28e-08	2.96e-06
regulation of chemokine biosynthetic process	16	3	0.17	17.98	+	0.000931	0.0222
lipopolysaccharide-mediated signaling pathway	35	8	0.37	21.91	+	1.21e-08	9.31e-07
cellular response to lipopolysaccharide	194	21	2.02	10.38	+	8.75e-15	1.51e-12
cellular response to lipid	529	26	5.52	4.71	+	1.38e-10	1.39e-08
cellular response to low-density lipoprotein particle stimulus	18	4	0.19	21.3	+	6.98e-05	0.00226
cellular response to lipoprotein particle stimulus	29	5	0.3	16.53	+	2.44e-05	0.000907
response to lipoprotein particle	27	5	0.28	17.75	+	1.8e-05	0.0007
positive regulation of interleukin-2 biosynthetic process	14	3	0.15	20.54	+	0.000663	0.0167
positive regulation of interleukin-2 production	33	7	0.34	20.34	+	1.58e-07	9.8e-06
regulation of interleukin-2 production	58	9	0.6	14.88	+	2.87e-08	2.11e-06
regulation of interleukin-2 biosynthetic process	21	3	0.22	13.7	+	0.00187	0.0403
positive regulation of vascular endothelial growth factor production	28	6	0.29	20.54	+	1.19e-06	6.06e-05
regulation of vascular endothelial growth factor production	32	6	0.33	17.98	+	2.37e-06	0.000111
astrocyte activation	19	4	0.2	20.18	+	8.39e-05	0.00269
astrocyte development	37	5	0.39	12.96	+	6.98e-05	0.00226
astrocyte differentiation	54	5	0.56	8.88	+	0.000356	0.0097
glial cell development	108	6	1.13	5.33	+	0.00119	0.0274
leukocyte migration involved in inflammatory response	15	3	0.16	19.17	+	0.00079	0.0193
leukocyte migration	380	28	3.96	7.06	+	2.3e-15	4.2e-13
cell migration	949	33	9.9	3.33	+	2.17e-09	1.84e-07
cell motility	1061	35	11.07	3.16	+	2.51e-09	2.1e-07
locomotion	1304	43	13.6	3.16	+	2.71e-11	3.14e-09
movement of cell or subcellular component	1535	39	16.01	2.44	+	3.15e-07	1.86e-05
localization of cell	1061	35	11.07	3.16	+	2.51e-09	2.11e-07
positive regulation of superoxide anion generation	20	4	0.21	19.17	+	9.98e-05	0.00314
regulation of superoxide anion generation	23	4	0.24	16.67	+	0.000161	0.00482
regulation of superoxide metabolic process	35	5	0.37	13.7	+	5.49e-05	0.00183
regulation of reactive oxygen species metabolic process	184	9	1.92	4.69	+	0.000186	0.0054
positive regulation of reactive oxygen species metabolic process	99	8	1.03	7.75	+	1.54e-05	0.000608
interleukin-1 beta production	15	3	0.16	19.17	+	0.00079	0.0193
interleukin-1 production	16	3	0.17	17.98	+	0.000931	0.0223
positive regulation of neutrophil chemotaxis	25	5	0.26	19.17	+	1.29e-05	0.000523
positive regulation of neutrophil migration	31	5	0.32	15.46	+	3.25e-05	0.00115
positive regulation of leukocyte migration	135	12	1.41	8.52	+	4.27e-08	2.98e-06
positive regulation of cell migration	511	26	5.33	4.88	+	6.76e-11	7.31e-09
positive regulation of cell motility	537	26	5.6	4.64	+	1.88e-10	1.85e-08
positive regulation of cellular component movement	553	26	5.77	4.51	+	3.44e-10	3.31e-08
positive regulation of locomotion	568	26	5.92	4.39	+	5.93e-10	5.45e-08
regulation of neutrophil migration	39	5	0.41	12.29	+	8.76e-05	0.00278
positive regulation of granulocyte chemotaxis	27	5	0.28	17.75	+	1.8e-05	0.000702
positive regulation of leukocyte chemotaxis	91	9	0.95	9.48	+	9.53e-07	4.97e-05
positive regulation of chemotaxis	140	10	1.46	6.85	+	3.72e-06	0.000166
regulation of chemotaxis	215	11	2.24	4.91	+	2.44e-05	0.000903
regulation of leukocyte chemotaxis	117	9	1.22	7.37	+	6.54e-06	0.00028
regulation of granulocyte chemotaxis	44	5	0.46	10.89	+	0.000148	0.00446
regulation of neutrophil chemotaxis	30	5	0.31	15.98	+	2.82e-05	0.00102
negative regulation of humoral immune response	15	3	0.16	19.17	+	0.00079	0.0193
negative regulation of immune response	155	11	1.62	6.8	+	1.28e-06	6.46e-05
respiratory burst	21	4	0.22	18.26	+	0.000118	0.00368
superoxide anion generation	16	3	0.17	17.98	+	0.000931	0.0222
superoxide metabolic process	39	4	0.41	9.83	+	0.000995	0.0235
positive regulation of macrophage derived foam cell differentiation	16	3	0.17	17.98	+	0.000931	0.0222
regulation of macrophage derived foam cell differentiation	29	4	0.3	13.22	+	0.000357	0.00972
neutrophil chemotaxis	83	15	0.87	17.33	+	8.53e-14	1.27e-11
granulocyte chemotaxis	90	16	0.94	17.04	+	1.56e-14	2.55e-12
granulocyte migration	101	16	1.05	15.19	+	7.69e-14	1.15e-11
myeloid leukocyte migration	129	16	1.35	11.89	+	2.29e-12	3.12e-10
leukocyte chemotaxis	147	19	1.53	12.39	+	9.39e-15	1.61e-12
cell chemotaxis	212	20	2.21	9.04	+	4.17e-13	5.92e-11
chemotaxis	556	29	5.8	5	+	2.74e-12	3.69e-10
taxis	558	29	5.82	4.98	+	2.98e-12	3.98e-10
neutrophil migration	91	15	0.95	15.8	+	2.82e-13	4.04e-11
interferon-gamma-mediated signaling pathway	72	13	0.75	17.31	+	4.06e-12	5.34e-10
cytokine-mediated signaling pathway	692	47	7.22	6.51	+	4.84e-24	1.83e-21
cellular response to cytokine stimulus	1027	53	10.71	4.95	+	6.74e-22	2.19e-19
response to cytokine	1118	56	11.66	4.8	+	1.39e-22	4.8e-20
cellular response to interferon-gamma	164	17	1.71	9.94	+	6.44e-12	8.19e-10
response to interferon-gamma	186	19	1.94	9.79	+	4.49e-13	6.32e-11
innate immune response	766	49	7.99	6.13	+	5.3e-24	1.96e-21
defense response to other organism	952	54	9.93	5.44	+	3.76e-24	1.49e-21
negative regulation of lipase activity	17	3	0.18	16.92	+	0.00109	0.0251
negative regulation of hydrolase activity	458	16	4.78	3.35	+	3.6e-05	0.00126
negative regulation of catalytic activity	808	22	8.43	2.61	+	5.22e-05	0.00175
negative regulation of molecular function	1166	29	12.16	2.38	+	1.94e-05	0.00074
regulation of molecular function	3022	71	31.52	2.25	+	2.53e-11	2.96e-09
regulation of catalytic activity	2342	59	24.43	2.42	+	1.25e-10	1.26e-08
regulation of hydrolase activity	1290	37	13.46	2.75	+	3.03e-08	2.2e-06
ovulation	17	3	0.18	16.92	+	0.00109	0.0251
positive regulation of interleukin-4 production	23	4	0.24	16.67	+	0.000161	0.00481
regulation of interleukin-4 production	29	6	0.3	19.84	+	1.43e-06	7.12e-05
antigen processing and presentation of exogenous peptide antigen via MHC class II	98	17	1.02	16.63	+	3.28e-15	5.87e-13
antigen processing and presentation of exogenous peptide antigen	176	24	1.84	13.07	+	7.88e-19	2.02e-16
antigen processing and presentation of exogenous antigen	183	26	1.91	13.62	+	1.01e-20	2.98e-18
regulation of mast cell degranulation	29	5	0.3	16.53	+	2.44e-05	0.000905
regulation of intracellular transport	356	11	3.71	2.96	+	0.00158	0.0347
regulation of mast cell activation involved in immune response	30	5	0.31	15.98	+	2.82e-05	0.00102
regulation of mast cell activation	40	6	0.42	14.38	+	7.5e-06	0.000317
prostaglandin biosynthetic process	18	3	0.19	15.98	+	0.00126	0.0288
carboxylic acid metabolic process	884	20	9.22	2.17	+	0.0019	0.0405
oxoacid metabolic process	976	21	10.18	2.06	+	0.00189	0.0405
organic acid metabolic process	997	21	10.4	2.02	+	0.00229	0.0473
prostanoid biosynthetic process	18	3	0.19	15.98	+	0.00126	0.0287
unsaturated fatty acid biosynthetic process	42	4	0.44	9.13	+	0.00128	0.0292
icosanoid biosynthetic process	45	5	0.47	10.65	+	0.000163	0.00483
fatty acid derivative biosynthetic process	90	6	0.94	6.39	+	0.000484	0.0127
negative regulation of vascular smooth muscle cell proliferation	18	3	0.19	15.98	+	0.00126	0.0288
regulation of vascular smooth muscle cell proliferation	51	5	0.53	9.4	+	0.000279	0.00783
regulation of smooth muscle cell proliferation	136	12	1.42	8.46	+	4.61e-08	3.17e-06
negative regulation of smooth muscle cell proliferation	46	4	0.48	8.34	+	0.00175	0.0381
macrophage differentiation	25	4	0.26	15.34	+	0.000214	0.00616
myeloid leukocyte differentiation	124	9	1.29	6.96	+	1.02e-05	0.000422
myeloid cell differentiation	230	13	2.4	5.42	+	1.57e-06	7.75e-05
hemopoiesis	571	23	5.96	3.86	+	5.96e-08	4e-06
hematopoietic or lymphoid organ development	621	23	6.48	3.55	+	2.52e-07	1.52e-05
animal organ development	3197	54	33.35	1.62	+	0.000302	0.0084
immune system development	658	26	6.86	3.79	+	1.12e-08	8.65e-07
leukocyte differentiation	342	14	3.57	3.92	+	2.15e-05	0.000814
mast cell mediated immunity	19	3	0.2	15.14	+	0.00145	0.0327
myeloid leukocyte mediated immunity	514	49	5.36	9.14	+	2.8e-31	1.85e-28
leukocyte mediated immunity	760	58	7.93	7.32	+	2.36e-32	2.09e-29
positive regulation of mast cell activation	19	3	0.2	15.14	+	0.00145	0.0327
negative regulation of bone mineralization	19	3	0.2	15.14	+	0.00145	0.0326
negative regulation of multicellular organismal process	1207	38	12.59	3.02	+	1.65e-09	1.43e-07
negative regulation of developmental process	954	21	9.95	2.11	+	0.00158	0.0348
negative regulation of platelet activation	19	3	0.2	15.14	+	0.00145	0.0325
negative regulation of blood coagulation	50	4	0.52	7.67	+	0.00233	0.048
regulation of wound healing	143	10	1.49	6.7	+	4.44e-06	0.000197
regulation of response to wounding	173	10	1.8	5.54	+	2.14e-05	0.000812
negative regulation of response to external stimulus	369	15	3.85	3.9	+	1.18e-05	0.000482
regulation of hemostasis	81	7	0.84	8.29	+	3.55e-05	0.00124
regulation of body fluid levels	497	15	5.18	2.89	+	0.000297	0.00826
regulation of coagulation	85	7	0.89	7.9	+	4.73e-05	0.0016
regulation of blood coagulation	80	7	0.83	8.39	+	3.29e-05	0.00116
regulation of platelet activation	32	5	0.33	14.98	+	3.73e-05	0.00128
positive regulation of interferon-gamma production	66	10	0.69	14.53	+	5.89e-09	4.73e-07
regulation of interferon-gamma production	103	11	1.07	10.24	+	2.8e-08	2.06e-06
negative regulation of leukocyte mediated cytotoxicity	20	3	0.21	14.38	+	0.00165	0.036
regulation of leukocyte mediated cytotoxicity	78	8	0.81	9.83	+	3.02e-06	0.000137
regulation of cell killing	99	9	1.03	8.72	+	1.82e-06	8.87e-05
positive regulation of tumor necrosis factor biosynthetic process	20	3	0.21	14.38	+	0.00165	0.036
regulation of tumor necrosis factor production	149	12	1.55	7.72	+	1.17e-07	7.32e-06
regulation of tumor necrosis factor superfamily cytokine production	152	13	1.59	8.2	+	1.77e-08	1.31e-06
positive regulation of tumor necrosis factor production	87	11	0.91	12.12	+	5.63e-09	4.54e-07
positive regulation of tumor necrosis factor superfamily cytokine production	89	12	0.93	12.93	+	5.76e-10	5.32e-08
immunoglobulin production involved in immunoglobulin mediated immune response	27	4	0.28	14.2	+	0.000279	0.00783
immunoglobulin mediated immune response	205	11	2.14	5.14	+	1.61e-05	0.000629
B cell mediated immunity	208	11	2.17	5.07	+	1.82e-05	0.000706
adaptive immune response based on somatic recombination of immune receptors built from immunoglobulin superfamily domains	270	14	2.82	4.97	+	1.63e-06	8.03e-05
adaptive immune response	599	35	6.25	5.6	+	4.56e-16	8.74e-14
lymphocyte mediated immunity	263	13	2.74	4.74	+	6.34e-06	0.000273
nitric oxide mediated signal transduction	21	3	0.22	13.7	+	0.00187	0.0404
positive regulation of cell migration involved in sprouting angiogenesis	21	3	0.22	13.7	+	0.00187	0.0403
regulation of blood vessel endothelial cell migration	90	6	0.94	6.39	+	0.000484	0.0127
regulation of endothelial cell migration	157	7	1.64	4.27	+	0.00161	0.0353
regulation of epithelial cell migration	219	10	2.28	4.38	+	0.000141	0.00429
positive regulation of epithelial cell migration	142	8	1.48	5.4	+	0.00017	0.00502
positive regulation of angiogenesis	169	12	1.76	6.81	+	4.17e-07	2.39e-05
regulation of angiogenesis	293	13	3.06	4.25	+	1.9e-05	0.000731
regulation of vasculature development	324	14	3.38	4.14	+	1.21e-05	0.000492
positive regulation of vasculature development	188	13	1.96	6.63	+	1.82e-07	1.12e-05
positive regulation of monocyte chemotaxis	21	3	0.22	13.7	+	0.00187	0.0402
regulation of mononuclear cell migration	48	5	0.5	9.99	+	0.000215	0.00615
plasma lipoprotein particle clearance	42	6	0.44	13.7	+	9.66e-06	0.000404
regulation of plasma lipoprotein particle levels	73	7	0.76	9.19	+	1.9e-05	0.000728
positive regulation of nitric oxide biosynthetic process	43	6	0.45	13.38	+	1.09e-05	0.000448
positive regulation of reactive oxygen species biosynthetic process	53	7	0.55	12.66	+	2.75e-06	0.000127
regulation of reactive oxygen species biosynthetic process	90	7	0.94	7.46	+	6.64e-05	0.00215
regulation of nitric oxide biosynthetic process	60	6	0.63	9.59	+	6.13e-05	0.00201
regulation of neurotransmitter levels	357	11	3.72	2.95	+	0.00161	0.0353
positive regulation of nitric oxide metabolic process	44	6	0.46	13.07	+	1.23e-05	0.0005
mast cell activation	22	3	0.23	13.07	+	0.00211	0.0447
positive regulation of lipid storage	22	3	0.23	13.07	+	0.00211	0.0447
regulation of lipid storage	45	4	0.47	8.52	+	0.00163	0.0356
regulation of lipid localization	140	7	1.46	4.79	+	0.000853	0.0206
positive regulation of lipid localization	82	6	0.86	7.02	+	0.000303	0.0084
regulation of myeloid cell apoptotic process	30	4	0.31	12.78	+	0.000402	0.0108
regulation of apoptotic process	1567	45	16.34	2.75	+	6.82e-10	6.23e-08
regulation of programmed cell death	1587	45	16.55	2.72	+	1.01e-09	9e-08
regulation of cell death	1711	49	17.85	2.75	+	1.08e-10	1.13e-08
positive regulation of leukocyte apoptotic process	30	4	0.31	12.78	+	0.000402	0.0108
positive regulation of apoptotic process	656	22	6.84	3.22	+	2.27e-06	0.000107
positive regulation of programmed cell death	661	22	6.89	3.19	+	2.56e-06	0.000119
positive regulation of cell death	712	27	7.43	3.64	+	1.31e-08	1e-06
regulation of leukocyte apoptotic process	87	7	0.91	7.71	+	5.43e-05	0.00182
cellular defense response	53	7	0.55	12.66	+	2.75e-06	0.000127
B cell homeostasis	23	3	0.24	12.51	+	0.00237	0.0486
leukocyte homeostasis	70	6	0.73	8.22	+	0.000135	0.00413
homeostasis of number of cells	205	9	2.14	4.21	+	0.000398	0.0108
positive regulation of macrophage migration	23	3	0.24	12.51	+	0.00237	0.0485
regulation of macrophage migration	40	4	0.42	9.59	+	0.00109	0.0252
lipid storage	31	4	0.32	12.37	+	0.00045	0.0119
T cell differentiation involved in immune response	32	4	0.33	11.98	+	0.000502	0.0131
T cell activation involved in immune response	64	7	0.67	10.49	+	8.62e-06	0.000363
T cell activation	234	12	2.44	4.92	+	1.02e-05	0.000422
lymphocyte activation	379	19	3.95	4.81	+	3.57e-08	2.55e-06
lymphocyte activation involved in immune response	109	9	1.14	7.92	+	3.81e-06	0.00017
acute-phase response	41	5	0.43	11.69	+	0.000109	0.0034
acute inflammatory response	73	7	0.76	9.19	+	1.9e-05	0.000729
response to iron ion	33	4	0.34	11.62	+	0.000559	0.0144
response to metal ion	375	11	3.91	2.81	+	0.00234	0.048
response to inorganic substance	540	15	5.63	2.66	+	0.000685	0.0171
positive regulation of smooth muscle cell proliferation	88	10	0.92	10.89	+	7.1e-08	4.68e-06
positive regulation of cell population proliferation	922	33	9.62	3.43	+	1.08e-09	9.57e-08
regulation of macrophage activation	53	6	0.55	10.85	+	3.23e-05	0.00115
positive regulation of T cell proliferation	98	11	1.02	10.76	+	1.75e-08	1.3e-06
regulation of T cell proliferation	164	13	1.71	7.6	+	4.09e-08	2.86e-06
positive regulation of lymphocyte proliferation	135	14	1.41	9.94	+	4.9e-10	4.66e-08
positive regulation of mononuclear cell proliferation	136	14	1.42	9.87	+	5.35e-10	5.06e-08
positive regulation of leukocyte proliferation	142	14	1.48	9.45	+	9e-10	8.13e-08
positive regulation of interleukin-10 production	36	4	0.38	10.65	+	0.000754	0.0186
regulation of interleukin-10 production	53	7	0.55	12.66	+	2.75e-06	0.000127
osteoclast differentiation	45	5	0.47	10.65	+	0.000163	0.00484
positive regulation of interleukin-12 production	37	4	0.39	10.36	+	0.000829	0.0201
cellular response to amyloid-beta	37	4	0.39	10.36	+	0.000829	0.0201
response to amyloid-beta	47	5	0.49	10.2	+	0.000196	0.00566
positive regulation of myeloid leukocyte differentiation	58	6	0.6	9.92	+	5.14e-05	0.00173
regulation of myeloid leukocyte differentiation	121	8	1.26	6.34	+	5.93e-05	0.00195
regulation of myeloid cell differentiation	229	14	2.39	5.86	+	2.52e-07	1.51e-05
positive regulation of myeloid cell differentiation	93	8	0.97	8.25	+	1.01e-05	0.000419
positive regulation of wound healing	59	6	0.62	9.75	+	5.62e-05	0.00187
positive regulation of response to wounding	70	6	0.73	8.22	+	0.000135	0.00414
apoptotic cell clearance	41	4	0.43	9.35	+	0.00118	0.0272
phagocytosis	325	20	3.39	5.9	+	5.56e-10	5.17e-08
vesicle-mediated transport	1954	83	20.38	4.07	+	1.13e-29	6.01e-27
transport	4550	101	47.46	2.13	+	1.49e-15	2.76e-13
establishment of localization	4681	103	48.83	2.11	+	1.31e-15	2.46e-13
positive regulation of interleukin-8 production	52	5	0.54	9.22	+	0.000303	0.00838
regulation of interleukin-8 production	73	6	0.76	7.88	+	0.000168	0.00497
positive regulation of interleukin-1 beta production	52	5	0.54	9.22	+	0.000303	0.00837
positive regulation of interleukin-1 production	60	6	0.63	9.59	+	6.13e-05	0.002
regulation of interleukin-1 production	93	9	0.97	9.28	+	1.13e-06	5.8e-05
regulation of interleukin-1 beta production	79	7	0.82	8.5	+	3.06e-05	0.00109
neutrophil degranulation	483	46	5.04	9.13	+	2.55e-29	1.31e-26
neutrophil mediated immunity	494	46	5.15	8.93	+	6.25e-29	3.01e-26
leukocyte degranulation	504	49	5.26	9.32	+	1.21e-31	9.17e-29
regulated exocytosis	696	57	7.26	7.85	+	2.8e-33	2.78e-30
exocytosis	786	60	8.2	7.32	+	1.58e-33	1.67e-30
secretion by cell	1002	63	10.45	6.03	+	9.41e-31	5.54e-28
export from cell	1043	64	10.88	5.88	+	1.07e-30	6.06e-28
secretion	1119	64	11.67	5.48	+	4.74e-29	2.35e-26
neutrophil activation involved in immune response	487	47	5.08	9.25	+	3.35e-30	1.84e-27
neutrophil activation	496	49	5.17	9.47	+	6.12e-32	5.12e-29
granulocyte activation	500	49	5.22	9.4	+	8.62e-32	6.85e-29
positive regulation of B cell proliferation	42	4	0.44	9.13	+	0.00128	0.0291
collagen catabolic process	43	4	0.45	8.92	+	0.00139	0.0315
collagen metabolic process	65	5	0.68	7.37	+	0.000786	0.0193
antigen processing and presentation of exogenous peptide antigen via MHC class I, TAP-dependent	76	7	0.79	8.83	+	2.42e-05	0.000902
antigen processing and presentation of exogenous peptide antigen via MHC class I	80	9	0.83	10.79	+	3.51e-07	2.05e-05
antigen processing and presentation of peptide antigen via MHC class I	103	9	1.07	8.38	+	2.47e-06	0.000115
negative regulation of T cell differentiation	44	4	0.46	8.72	+	0.00151	0.0337
negative regulation of T cell activation	114	10	1.19	8.41	+	6.55e-07	3.52e-05
negative regulation of leukocyte cell-cell adhesion	125	10	1.3	7.67	+	1.43e-06	7.12e-05
negative regulation of cell-cell adhesion	180	14	1.88	7.46	+	1.52e-08	1.15e-06
negative regulation of cell adhesion	277	16	2.89	5.54	+	7.2e-08	4.73e-06
negative regulation of leukocyte differentiation	103	7	1.07	6.52	+	0.000147	0.00445
negative regulation of hemopoiesis	143	8	1.49	5.36	+	0.000178	0.00521
negative regulation of cytokine secretion	66	6	0.69	8.72	+	0.0001	0.00314
regulation of cytokine secretion	211	17	2.2	7.72	+	2.51e-10	2.43e-08
regulation of protein secretion	473	20	4.93	4.05	+	2.18e-07	1.33e-05
regulation of protein transport	716	26	7.47	3.48	+	5.71e-08	3.85e-06
regulation of peptide transport	748	28	7.8	3.59	+	8.98e-09	7.1e-07
regulation of establishment of protein localization	763	27	7.96	3.39	+	5.17e-08	3.53e-06
regulation of protein localization	1038	32	10.83	2.96	+	6.09e-08	4.07e-06
regulation of peptide secretion	503	22	5.25	4.19	+	2.95e-08	2.15e-06
negative regulation of cytokine production	276	14	2.88	4.86	+	2.08e-06	9.95e-05
negative regulation of protein secretion	128	8	1.34	5.99	+	8.61e-05	0.00274
negative regulation of protein transport	179	10	1.87	5.36	+	2.82e-05	0.00103
negative regulation of establishment of protein localization	183	10	1.91	5.24	+	3.38e-05	0.00119
negative regulation of peptide secretion	134	9	1.4	6.44	+	1.82e-05	0.000708
long-chain fatty acid transport	57	5	0.59	8.41	+	0.000449	0.0119
fatty acid transport	73	5	0.76	6.57	+	0.00128	0.0292
monocarboxylic acid transport	143	7	1.49	4.69	+	0.00096	0.0227
carboxylic acid transport	286	11	2.98	3.69	+	0.000277	0.0078
organic acid transport	286	11	2.98	3.69	+	0.000277	0.00781
positive regulation of blood vessel diameter	58	5	0.6	8.26	+	0.000484	0.0127
circulatory system process	401	12	4.18	2.87	+	0.00127	0.0291
blood circulation	392	12	4.09	2.93	+	0.00106	0.0245
regulation of anatomical structure size	511	14	5.33	2.63	+	0.00117	0.0269
killing of cells of other organism	83	7	0.87	8.09	+	4.1e-05	0.00141
cell killing	117	11	1.22	9.01	+	9.33e-08	5.98e-06
disruption of cells of other organism	83	7	0.87	8.09	+	4.1e-05	0.00141
modification of morphology or physiology of other organism	185	12	1.93	6.22	+	1.03e-06	5.35e-05
interspecies interaction between organisms	855	23	8.92	2.58	+	4.19e-05	0.00143
mononuclear cell migration	48	4	0.5	7.99	+	0.00203	0.0433
positive regulation of cytokine secretion	146	12	1.52	7.88	+	9.5e-08	6.07e-06
positive regulation of protein secretion	280	15	2.92	5.14	+	4.65e-07	2.6e-05
positive regulation of peptide secretion	302	16	3.15	5.08	+	2.2e-07	1.33e-05
positive regulation of protein transport	433	18	4.52	3.99	+	1.14e-06	5.82e-05
positive regulation of establishment of protein localization	471	18	4.91	3.66	+	3.56e-06	0.00016
negative regulation of innate immune response	61	5	0.64	7.86	+	0.0006	0.0153
negative regulation of multi-organism process	227	9	2.37	3.8	+	0.000804	0.0196
negative regulation of defense response	214	11	2.23	4.93	+	2.34e-05	0.000883
negative regulation of response to biotic stimulus	97	6	1.01	5.93	+	0.000703	0.0174
lymphocyte chemotaxis	49	4	0.51	7.83	+	0.00218	0.0452
cellular iron ion homeostasis	62	5	0.65	7.73	+	0.000643	0.0162
iron ion homeostasis	80	5	0.83	5.99	+	0.00188	0.0403
negative regulation of lipid biosynthetic process	50	4	0.52	7.67	+	0.00233	0.0481
negative regulation of metabolic process	2918	51	30.44	1.68	+	0.000181	0.00528
platelet degranulation	128	10	1.34	7.49	+	1.75e-06	8.59e-05
receptor internalization	64	5	0.67	7.49	+	0.000736	0.0181
receptor metabolic process	107	6	1.12	5.38	+	0.00114	0.0263
receptor-mediated endocytosis	240	14	2.5	5.59	+	4.31e-07	2.46e-05
endocytosis	554	21	5.78	3.63	+	6.01e-07	3.26e-05
import into cell	675	24	7.04	3.41	+	2.78e-07	1.66e-05
defense response to Gram-positive bacterium	103	8	1.07	7.45	+	2.01e-05	0.000766
defense response to bacterium	333	15	3.47	4.32	+	3.62e-06	0.000162
positive regulation of NIK/NF-kappaB signaling	78	6	0.81	7.37	+	0.000235	0.00668
regulation of NIK/NF-kappaB signaling	107	8	1.12	7.17	+	2.6e-05	0.000952
regulation of intracellular signal transduction	1834	45	19.13	2.35	+	1.03e-07	6.55e-06
positive regulation of intracellular signal transduction	1026	30	10.7	2.8	+	4.91e-07	2.74e-05
extracellular matrix disassembly	65	5	0.68	7.37	+	0.000786	0.0193
cellular oxidant detoxification	93	7	0.97	7.22	+	8.06e-05	0.00259
cellular detoxification	104	7	1.08	6.45	+	0.000155	0.00467
detoxification	131	7	1.37	5.12	+	0.000587	0.0151
response to toxic substance	520	18	5.42	3.32	+	1.31e-05	0.000528
cellular response to toxic substance	215	11	2.24	4.91	+	2.44e-05	0.000901
chemokine-mediated signaling pathway	80	6	0.83	7.19	+	0.000267	0.00755
cellular response to chemokine	90	6	0.94	6.39	+	0.000484	0.0127
response to chemokine	90	6	0.94	6.39	+	0.000484	0.0127
regulation of toll-like receptor signaling pathway	68	5	0.71	7.05	+	0.000951	0.0226
integrin-mediated signaling pathway	98	7	1.02	6.85	+	0.00011	0.00343
animal organ regeneration	73	5	0.76	6.57	+	0.00128	0.0292
regeneration	161	7	1.68	4.17	+	0.00184	0.0399
antimicrobial humoral immune response mediated by antimicrobial peptide	104	7	1.08	6.45	+	0.000155	0.00466
antimicrobial humoral response	142	9	1.48	6.08	+	2.81e-05	0.00102
humoral immune response	372	22	3.88	5.67	+	1.5e-10	1.5e-08
hematopoietic progenitor cell differentiation	95	6	0.99	6.06	+	0.000634	0.016
maintenance of location in cell	96	6	1	5.99	+	0.000668	0.0167
positive regulation of ERK1 and ERK2 cascade	209	13	2.18	5.96	+	5.68e-07	3.09e-05
regulation of ERK1 and ERK2 cascade	290	14	3.02	4.63	+	3.61e-06	0.000162
regulation of MAPK cascade	752	22	7.84	2.8	+	1.83e-05	0.000705
regulation of protein phosphorylation	1448	37	15.1	2.45	+	6.23e-07	3.36e-05
regulation of protein modification process	1851	41	19.31	2.12	+	6.29e-06	0.000271
regulation of cellular protein metabolic process	2633	59	27.46	2.15	+	1.51e-08	1.14e-06
regulation of phosphorylation	1600	39	16.69	2.34	+	1.16e-06	5.9e-05
regulation of phosphate metabolic process	1793	47	18.7	2.51	+	6.77e-09	5.41e-07
regulation of phosphorus metabolic process	1794	47	18.71	2.51	+	6.82e-09	5.43e-07
positive regulation of MAPK cascade	544	20	5.67	3.52	+	1.77e-06	8.68e-05
positive regulation of protein phosphorylation	1013	33	10.57	3.12	+	1.02e-08	7.98e-07
positive regulation of protein modification process	1240	35	12.93	2.71	+	1.11e-07	6.99e-06
positive regulation of cellular protein metabolic process	1616	46	16.86	2.73	+	5.56e-10	5.21e-08
positive regulation of phosphorylation	1066	35	11.12	3.15	+	2.82e-09	2.35e-07
positive regulation of phosphate metabolic process	1137	40	11.86	3.37	+	2.3e-11	2.77e-09
positive regulation of phosphorus metabolic process	1137	40	11.86	3.37	+	2.3e-11	2.79e-09
phagocytosis, engulfment	129	8	1.35	5.95	+	9.07e-05	0.00287
plasma membrane invagination	138	8	1.44	5.56	+	0.000141	0.00428
membrane invagination	145	8	1.51	5.29	+	0.000195	0.00563
membrane organization	855	20	8.92	2.24	+	0.000869	0.0209
negative regulation of intrinsic apoptotic signaling pathway	97	6	1.01	5.93	+	0.000703	0.0174
negative regulation of apoptotic signaling pathway	229	9	2.39	3.77	+	0.000854	0.0206
regulation of apoptotic signaling pathway	407	13	4.25	3.06	+	0.000448	0.012
negative regulation of apoptotic process	902	30	9.41	3.19	+	3.32e-08	2.39e-06
negative regulation of programmed cell death	917	30	9.56	3.14	+	4.73e-08	3.24e-06
negative regulation of cell death	1006	30	10.49	2.86	+	3.28e-07	1.92e-05
negative regulation of intracellular signal transduction	501	14	5.23	2.68	+	0.000974	0.0231
regulation of intrinsic apoptotic signaling pathway	163	8	1.7	4.71	+	0.000413	0.0111
T cell receptor signaling pathway	178	11	1.86	5.92	+	4.53e-06	0.0002
antigen receptor-mediated signaling pathway	294	15	3.07	4.89	+	8.34e-07	4.38e-05
positive regulation of NF-kappaB transcription factor activity	151	9	1.58	5.71	+	4.42e-05	0.00151
positive regulation of DNA-binding transcription factor activity	265	9	2.76	3.26	+	0.00225	0.0466
regulation of DNA-binding transcription factor activity	430	15	4.49	3.34	+	6.43e-05	0.00209
positive regulation of molecular function	1797	49	18.74	2.61	+	5.52e-10	5.2e-08
negative regulation of neuron apoptotic process	152	9	1.59	5.68	+	4.64e-05	0.00157
negative regulation of neuron death	214	9	2.23	4.03	+	0.000537	0.014
regulation of neuron death	320	13	3.34	3.89	+	4.57e-05	0.00155
regulation of neuron apoptotic process	216	10	2.25	4.44	+	0.000126	0.00389
Fc receptor mediated stimulatory signaling pathway	137	8	1.43	5.6	+	0.000135	0.00413
Fc-gamma receptor signaling pathway	139	8	1.45	5.52	+	0.000148	0.00447
Fc receptor signaling pathway	240	11	2.5	4.39	+	6.35e-05	0.00207
positive regulation of peptidyl-tyrosine phosphorylation	192	11	2	5.49	+	8.96e-06	0.000376
regulation of peptidyl-tyrosine phosphorylation	254	14	2.65	5.28	+	8.21e-07	4.34e-05
organic hydroxy compound transport	134	7	1.4	5.01	+	0.000667	0.0167
cellular response to oxidative stress	238	11	2.48	4.43	+	5.91e-05	0.00195
response to oxidative stress	390	16	4.07	3.93	+	5.36e-06	0.000232
cellular response to interleukin-1	176	8	1.84	4.36	+	0.000671	0.0167
response to interleukin-1	201	10	2.1	4.77	+	7.16e-05	0.00231
regulation of muscle cell differentiation	154	7	1.61	4.36	+	0.00145	0.0325
positive regulation of cysteine-type endopeptidase activity	155	7	1.62	4.33	+	0.0015	0.0336
regulation of endopeptidase activity	423	18	4.41	4.08	+	8.26e-07	4.35e-05
regulation of peptidase activity	452	18	4.71	3.82	+	2.04e-06	9.79e-05
regulation of proteolysis	737	24	7.69	3.12	+	1.26e-06	6.38e-05
positive regulation of hydrolase activity	771	22	8.04	2.74	+	2.64e-05	0.000963
positive regulation of catalytic activity	1440	42	15.02	2.8	+	1.82e-09	1.57e-07
positive regulation of proteolysis	363	13	3.79	3.43	+	0.000155	0.00466
regulation of cysteine-type endopeptidase activity	244	11	2.55	4.32	+	7.31e-05	0.00235
negative regulation of endopeptidase activity	251	11	2.62	4.2	+	9.3e-05	0.00294
negative regulation of peptidase activity	261	11	2.72	4.04	+	0.000129	0.00398
negative regulation of proteolysis	358	11	3.73	2.95	+	0.00165	0.036
negative regulation of protein metabolic process	1108	23	11.56	1.99	+	0.00204	0.0434
negative regulation of macromolecule metabolic process	2666	44	27.81	1.58	+	0.00212	0.0448
negative regulation of cellular metabolic process	2567	46	26.78	1.72	+	0.000258	0.00731
regulation of cell shape	160	7	1.67	4.19	+	0.00178	0.0386
regulation of actin polymerization or depolymerization	183	8	1.91	4.19	+	0.000856	0.0206
regulation of actin filament organization	263	10	2.74	3.65	+	0.00057	0.0147
regulation of actin cytoskeleton organization	346	12	3.61	3.33	+	0.000366	0.00991
regulation of cytoskeleton organization	547	14	5.71	2.45	+	0.00216	0.0449
regulation of actin filament-based process	389	13	4.06	3.2	+	0.000296	0.00825
regulation of supramolecular fiber organization	357	12	3.72	3.22	+	0.000479	0.0126
regulation of actin filament length	184	8	1.92	4.17	+	0.000885	0.0213
female pregnancy	185	8	1.93	4.15	+	0.000915	0.022
multi-multicellular organism process	217	9	2.26	3.98	+	0.000591	0.0151
regulation of cysteine-type endopeptidase activity involved in apoptotic process	221	9	2.31	3.9	+	0.00067	0.0168
aging	282	11	2.94	3.74	+	0.000247	0.00699
blood coagulation	292	11	3.05	3.61	+	0.000328	0.00901
coagulation	294	11	3.07	3.59	+	0.000347	0.00947
hemostasis	297	11	3.1	3.55	+	0.000377	0.0102
response to tumor necrosis factor	269	10	2.81	3.56	+	0.000674	0.0168
apoptotic signaling pathway	284	10	2.96	3.38	+	0.001	0.0237
apoptotic process	909	26	9.48	2.74	+	4.48e-06	0.000198
programmed cell death	1040	27	10.85	2.49	+	1.6e-05	0.000628
cell death	1075	27	11.21	2.41	+	3.61e-05	0.00126
response to antibiotic	316	10	3.3	3.03	+	0.00216	0.0448
positive regulation of cellular catabolic process	372	11	3.88	2.83	+	0.0022	0.0456
regulation of protein complex assembly	441	13	4.6	2.83	+	0.000922	0.0221
cellular response to organic cyclic compound	546	15	5.7	2.63	+	0.000764	0.0188
regulation of ion transport	704	17	7.34	2.32	+	0.00187	0.0402
G protein-coupled receptor signaling pathway	1315	26	13.72	1.9	+	0.00186	0.0403
Unclassified	3156	6	32.92	0.18	-	4.49e-09	3.66e-07
RNA processing	868	1	9.05	0.11	-	0.00176	0.0382
organelle assembly	725	0	7.56	< 0.01	-	0.00103	0.0242
