# Supplementary material for: SFRP4+ stromal cell subpopulation with IGF1 signaling in human endometrial regeneration
Source: Cell Discov. 2022 Sep 27;8:95. doi: 10.1038/s41421-022-00438-7 (PMC9512788; doi:10.1038/s41421-022-00438-7)
Supplement: Supplementary file 14 — Supplementary Table S14 [file 41421_2022_438_MOESM14_ESM.xlsx]

## Sheet: MFAP5
	p_val	avg_logFC	pct.1	pct.2	p_val_adj
MFAP5	1.22e-97	0.8938	0.947	0.633	2.44e-94
NEXN	1.23e-98	0.721364	0.977	0.803	2.46e-95
MYLK	1.08e-93	0.624647	1	0.997	2.16e-90
COL12A1	1.23e-74	0.604901	0.984	0.818	2.45e-71
FILIP1	2.09e-82	0.598186	0.938	0.675	4.18e-79
CSRP1	3.57e-95	0.593092	1	0.989	7.14e-92
PCP4	8.02e-25	0.588271	0.65	0.393	1.6e-21
DES	2.61e-68	0.580978	0.999	0.979	5.21e-65
FLNA	5.16e-94	0.580205	0.998	0.981	1.03e-90
MYH11	1.6e-95	0.567971	1	0.976	3.19e-92
TPM2	5.88e-98	0.560108	1	0.998	1.18e-94
SVIL	2.98e-75	0.551846	0.99	0.877	5.96e-72
RSPO3	1.37e-52	0.55129	0.945	0.78	2.73e-49
ACTG2	1.84e-59	0.533429	1	0.994	3.67e-56
CNN1	3.27e-81	0.525528	1	0.991	6.54e-78
TPM1	1.19e-89	0.522386	1	0.998	2.38e-86
MYL9	7.25e-89	0.521449	1	1	1.45e-85
CRYAB	2.8e-31	0.506009	0.976	0.934	5.6e-28
TAGLN	5.39e-89	0.499583	1	1	1.08e-85
DSTN	1.36e-120	0.498123	1	0.998	2.71e-117
PDLIM3	2.62e-48	0.49074	0.938	0.728	5.24e-45
LMOD1	2.88e-66	0.486296	0.982	0.866	5.76e-63
LPP	8.75e-62	0.45924	0.997	0.961	1.75e-58
SLMAP	3.39e-46	0.456477	0.965	0.825	6.79e-43
TES	1.02e-49	0.45257	0.917	0.708	2.05e-46
SORBS1	2.61e-55	0.445183	0.9	0.657	5.23e-52
CALD1	5.43e-78	0.439976	1	0.998	1.09e-74
CHRDL2	2.64e-45	0.423215	0.754	0.476	5.28e-42
PTGER3	2.3e-28	0.409853	0.719	0.483	4.6e-25
PGM5-AS1	6.12e-14	0.404543	0.598	0.425	1.22e-10
SYNPO2	4.65e-41	0.402403	0.99	0.921	9.31e-38
PPP1R12B	1.95e-38	0.391916	0.948	0.773	3.89e-35
IER3	6.79e-10	0.346185	0.984	0.949	1.36e-06
FILIP1L	2.04e-26	0.335792	0.966	0.87	4.08e-23
C2orf40	1.13e-23	0.332872	0.761	0.566	2.25e-20
CDC42EP3	3.09e-20	0.327566	0.891	0.763	6.19e-17
BAG2	1.01e-28	0.321125	0.934	0.784	2.02e-25
CXCL12	1.72e-16	0.320155	0.924	0.801	3.43e-13
PPP1R14A	1.39e-24	0.311121	0.938	0.831	2.79e-21
HSPB8	4.98e-25	0.305492	0.879	0.692	9.95e-22
FRMD6-AS2	7.65e-45	0.304512	0.806	0.528	1.53e-41
HES1	7.73e-11	0.295548	0.971	0.905	1.55e-07
SLC2A3	6.09e-13	0.283997	0.931	0.836	1.22e-09
ACTA2	1.75e-34	0.278216	1	1	3.51e-31
LMCD1	2.04e-13	0.278006	0.915	0.741	4.08e-10
GADD45G	8.55e-15	0.270238	0.963	0.863	1.71e-11
RPS17	9.84e-07	0.25943	1	0.694	0.00196812
CLEC2B	3.32e-20	-0.253907	0.504	0.588	6.65e-17
FAM213A	2.61e-18	-0.256729	0.578	0.716	5.21e-15
ALDH1A1	6e-33	-0.257494	0.29	0.496	1.2e-29
SLC9A3R2	1.1e-09	-0.258367	0.611	0.63	2.2e-06
TSHZ2	1.83e-27	-0.259227	0.456	0.583	3.67e-24
MSX1	1.82e-18	-0.26041	0.597	0.629	3.64e-15
MEG3	7.3e-22	-0.263338	0.895	0.937	1.46e-18
SMIM22	0.00108741	-0.264855	0.461	0.472	1
HMGA1	0.000108432	-0.267405	0.62	0.58	0.216864
FTH1	2.21e-34	-0.268322	1	1	4.43e-31
HBB	2.82e-21	-0.272071	0.127	0.332	5.64e-18
RAMP2	1.8e-19	-0.273468	0.676	0.758	3.59e-16
GNG11	4.12e-15	-0.277512	0.858	0.889	8.24e-12
CFD	7.72e-05	-0.278901	0.625	0.577	0.154385
FTL	3.77e-30	-0.279532	1	1	7.55e-27
HBA2	4.83e-16	-0.280938	0.123	0.286	9.67e-13
ARC	3.35e-13	-0.281025	0.356	0.461	6.71e-10
ANXA1	3.3e-12	-0.284663	0.691	0.782	6.61e-09
CYR61	0.0192796	-0.291008	0.925	0.934	1
IGFBP5	0.0268403	-0.297815	0.976	0.923	1
KLF2	4.99e-11	-0.298907	0.62	0.705	9.99e-08
TSC22D1	2.2e-18	-0.300618	0.938	0.962	4.41e-15
CYBA	1.2e-25	-0.303252	0.865	0.918	2.39e-22
TIMP1	6.77e-25	-0.303514	0.987	0.987	1.35e-21
SFRP1	1.26e-08	-0.310399	0.904	0.867	2.53e-05
APOD	2.46e-06	-0.311452	0.53	0.521	0.00491266
TAGLN2	1.57e-22	-0.312309	0.866	0.893	3.15e-19
ATP1A1	2.96e-22	-0.315586	0.676	0.784	5.91e-19
ALDH1A3	3.47e-12	-0.317434	0.367	0.452	6.94e-09
PHLDA2	4.73e-19	-0.328118	0.675	0.739	9.46e-16
PGRMC1	9.71e-13	-0.32951	0.859	0.899	1.94e-09
CES1	0.00657216	-0.331432	0.524	0.534	1
SOCS3	0.000103639	-0.33397	0.829	0.852	0.207278
VCAN	7.34e-19	-0.334985	0.572	0.637	1.47e-15
SPARC	7.07e-22	-0.338253	0.999	1	1.41e-18
B2M	3.08e-66	-0.341771	1	1	6.15e-63
PTGDS	4.84e-16	-0.345693	0.937	0.961	9.67e-13
KRT18	4.95e-39	-0.346169	0.399	0.63	9.9e-36
IGFBP7	6.13e-25	-0.349373	0.997	0.997	1.23e-21
CD74	9.19e-23	-0.353909	0.723	0.81	1.84e-19
CD55	2.48e-22	-0.382891	0.597	0.667	4.97e-19
CRABP2	3.23e-16	-0.391924	0.873	0.855	6.47e-13
IGFBP6	5.29e-27	-0.397668	0.882	0.948	1.06e-23
KRT8	1.89e-23	-0.40136	0.651	0.754	3.78e-20
HERPUD1	5.39e-29	-0.401703	0.694	0.834	1.08e-25
HLA-A	1.14e-44	-0.406323	0.99	0.994	2.28e-41
ECM1	1.17e-29	-0.406721	0.34	0.537	2.33e-26
ID1	1.79e-32	-0.420835	0.607	0.782	3.57e-29
MT2A	0.0460372	-0.424864	1	0.987	1
ERRFI1	8.05e-24	-0.434597	0.662	0.766	1.61e-20
RCN1	1.12e-37	-0.435996	0.722	0.858	2.23e-34
HLA-B	1.03e-45	-0.438491	0.953	0.984	2.07e-42
RASD1	2.03e-28	-0.453183	0.572	0.752	4.07e-25
OGN	1.77e-12	-0.484261	0.644	0.608	3.54e-09
SERPINE1	2.75e-09	-0.486777	0.61	0.607	5.5e-06
COX6A1P2	2.08e-15	-0.487203	0.582	0.671	4.17e-12
EMP1	1.3e-29	-0.501238	0.775	0.847	2.59e-26
PENK	2.1e-07	-0.510587	0.628	0.52	0.00041959
ID3	6.48e-30	-0.51263	0.733	0.853	1.3e-26
IGF2	4.9e-33	-0.558718	0.546	0.66	9.81e-30
IGFBP2	9.22e-08	-0.570885	0.992	0.983	0.000184425
COL1A2	4.48e-34	-0.575307	0.987	0.987	8.96e-31
PHLDA1	1.04e-48	-0.587454	0.723	0.858	2.08e-45
MMP11	1.54e-17	-0.613742	0.583	0.651	3.08e-14
SCGB2A1	2.25e-28	-0.631303	0.634	0.746	4.5e-25
SFRP4	1.08e-32	-0.686692	0.993	0.987	2.15e-29
COL3A1	5.39e-44	-0.690861	0.993	0.991	1.08e-40
DCN	2.98e-39	-0.693509	0.834	0.847	5.95e-36
IFI27	3.43e-64	-0.699955	0.784	0.899	6.86e-61
WFDC2	4.32e-44	-0.702206	0.78	0.894	8.64e-41
APOE	1.94e-63	-0.711449	0.851	0.932	3.88e-60
SCGB1D2	3.21e-24	-0.774218	0.705	0.766	6.42e-21
HLA-C	9.97e-82	-0.785208	0.815	0.937	1.99e-78
SCGB1D4	5.56e-37	-0.816905	0.61	0.757	1.11e-33
COL1A1	1.27e-72	-0.825472	0.995	0.997	2.54e-69
LUM	1.42e-64	-0.85991	0.78	0.883	2.84e-61

## Sheet: DCN
	p_val	avg_logFC	pct.1	pct.2	p_val_adj
DCN	9.9e-64	0.838053	0.926	0.813	1.98e-60
MT2A	1.13e-19	0.8013	1	0.994	2.26e-16
LUM	1.48e-53	0.794937	0.914	0.788	2.97e-50
SFRP4	8.16e-40	0.790297	0.993	0.991	1.63e-36
OGN	2.77e-58	0.742032	0.835	0.572	5.53e-55
IGFBP5	5.79e-38	0.69735	0.993	0.946	1.16e-34
PENK	4.65e-54	0.649637	0.741	0.545	9.3e-51
SFRP1	8.3e-42	0.63369	0.963	0.87	1.66e-38
COL1A1	3.8e-24	0.579786	0.995	0.996	7.6e-21
EMP1	3.98e-26	0.570753	0.879	0.778	7.95e-23
HMGA1	6e-36	0.566548	0.817	0.544	1.2e-32
ID3	1.35e-16	0.56409	0.842	0.756	2.71e-13
APOE	6.06e-23	0.562045	0.933	0.864	1.21e-19
IGF2	4.97e-44	0.549614	0.795	0.525	9.95e-41
SOD2	4.9e-24	0.538315	0.99	0.937	9.8e-21
ERRFI1	1.09e-28	0.527149	0.852	0.654	2.18e-25
MMP11	1.2e-12	0.517574	0.719	0.574	2.4e-09
C11orf96	1.12e-29	0.485158	1	0.98	2.25e-26
CRABP2	2.42e-27	0.484818	0.951	0.841	4.85e-24
NFKBIA	1.18e-33	0.476962	0.993	0.976	2.37e-30
APOD	1.61e-20	0.427028	0.689	0.479	3.23e-17
FTL	6.73e-53	0.423145	1	1	1.35e-49
CD55	1.76e-33	0.413297	0.81	0.566	3.52e-30
TIMP1	1.03e-29	0.406723	0.998	0.984	2.05e-26
VCAN	1.28e-31	0.371759	0.785	0.539	2.57e-28
TGM2	4.45e-27	0.366134	0.975	0.915	8.9e-24
ECM1	1.19e-18	0.360511	0.625	0.347	2.39e-15
SLC2A1	2.61e-20	0.353241	0.709	0.441	5.22e-17
MT1A	0.00133427	0.34633	0.425	0.313	1
ID1	9.35e-12	0.346205	0.773	0.639	1.87e-08
RBP7	1.9e-29	0.341308	0.723	0.501	3.8e-26
CCDC80	0.000133506	0.338481	0.99	0.926	0.267013
RPS17	8.1e-44	0.337504	1	0.86	1.62e-40
C7	4.1e-16	0.336467	0.59	0.419	8.2e-13
H2AFZ	2.51e-15	0.333975	0.956	0.911	5.01e-12
COL1A2	1.5e-08	0.331977	0.985	0.988	3e-05
FOSL1	1.12e-30	0.330653	0.815	0.567	2.25e-27
CLEC2B	7.35e-34	0.327267	0.751	0.47	1.47e-30
PIM3	3.86e-21	0.32398	0.884	0.756	7.71e-18
BGN	1.26e-12	0.32051	0.714	0.536	2.52e-09
TSHZ2	1.67e-50	0.318608	0.778	0.42	3.34e-47
ARC	3.59e-09	0.317246	0.546	0.349	7.17e-06
PHLDA1	1.17e-17	0.305376	0.869	0.742	2.34e-14
TWIST2	1.61e-18	0.299154	0.684	0.434	3.23e-15
RPS2	1.62e-42	0.298136	1	1	3.24e-39
PHLDA2	1.47e-19	0.294648	0.849	0.653	2.94e-16
CYP1B1	4.56e-14	0.293769	0.706	0.492	9.11e-11
TAGLN2	3.43e-13	0.293557	0.919	0.863	6.85e-10
NFATC2	1.2e-38	0.284844	0.642	0.33	2.4e-35
ALDH1A1	9.76e-25	0.281516	0.602	0.293	1.95e-21
MT1X	8.18e-05	0.281191	0.869	0.78	0.163589
HSPA6	0.0220182	0.276413	0.514	0.444	1
MAP2K3	9.07e-06	0.268236	0.657	0.568	0.0181471
MSX1	7.96e-30	0.265436	0.763	0.563	1.59e-26
PLAC9	1.14e-16	0.264278	0.746	0.583	2.29e-13
PLAUR	1.89e-08	0.259415	0.733	0.662	3.78e-05
ICAM1	1.31e-08	0.257686	0.805	0.686	2.62e-05
SOX4	6.12e-10	0.255429	0.97	0.941	1.22e-06
NFKB1	2.17e-21	0.255033	0.847	0.671	4.33e-18
PI15	1.86e-12	-0.252256	0.644	0.68	3.71e-09
HSD17B6	9.01e-05	-0.259081	0.531	0.541	0.18013
COX6A1P2	2.41e-09	-0.262389	0.573	0.626	4.82e-06
FRMD6-AS2	3.25e-17	-0.264756	0.667	0.719	6.5e-14
SLC2A3	1.21e-08	-0.275782	0.881	0.902	2.43e-05
ZFP36	1.18e-10	-0.289894	0.998	0.999	2.36e-07
CD81	2.08e-21	-0.317138	0.975	0.988	4.16e-18
CCND1	2.5e-07	-0.320333	0.699	0.692	0.000500065
PTGER3	1.29e-07	-0.321316	0.63	0.637	0.000257564
CDC42EP3	2.56e-15	-0.325608	0.79	0.862	5.13e-12
CRYAB	7.83e-17	-0.339501	0.941	0.967	1.57e-13
ENSG00000143248	6.38e-06	-0.342756	0.612	0.624	0.0127674
SCGB2A1	4.51e-08	-0.346268	0.617	0.69	9.03e-05
SPARCL1	6.22e-29	-0.350156	1	1	1.24e-25
POSTN	4.36e-09	-0.356103	0.388	0.491	8.73e-06
MCAM	4.33e-31	-0.358328	0.499	0.728	8.66e-28
KCNE4	8.86e-27	-0.367803	0.452	0.633	1.77e-23
SOCS3	4.06e-08	-0.370516	0.807	0.846	8.13e-05
SORBS1	6.89e-25	-0.386235	0.788	0.822	1.38e-21
WFDC2	0.00669916	-0.391923	0.837	0.815	1
PGM5-AS1	0.0156986	-0.394523	0.57	0.527	1
MBNL1-AS1	1.33e-36	-0.400173	0.479	0.705	2.65e-33
SVIL	1.51e-30	-0.408601	0.953	0.949	3.02e-27
CLU	3.96e-32	-0.410116	0.914	0.972	7.93e-29
CALD1	2.51e-51	-0.42021	1	0.999	5.02e-48
PPP1R12B	2.75e-33	-0.420396	0.788	0.915	5.5e-30
TES	1.14e-28	-0.428949	0.807	0.853	2.27e-25
SCGB1D4	2.32e-06	-0.440958	0.627	0.672	0.00463967
ATP1B1	2.71e-28	-0.444956	0.78	0.881	5.42e-25
COL12A1	3.39e-29	-0.456194	0.916	0.928	6.78e-26
RSPO3	6.79e-25	-0.457422	0.862	0.894	1.36e-21
SCGB1D2	1.96e-12	-0.463246	0.644	0.751	3.91e-09
PCP4	1.51e-09	-0.473843	0.506	0.575	3.01e-06
LMOD1	8.72e-49	-0.494241	0.899	0.953	1.74e-45
FILIP1	3.3e-41	-0.510436	0.785	0.862	6.6e-38
PPP1R14A	2.79e-38	-0.517121	0.852	0.914	5.58e-35
PLN	1.31e-28	-0.518366	0.775	0.823	2.62e-25
CKB	7.24e-32	-0.52408	0.98	0.986	1.45e-28
KCNMA1	5.23e-41	-0.526863	0.844	0.943	1.05e-37
PRELP	1.14e-37	-0.528819	0.783	0.865	2.28e-34
FLNA	1.06e-61	-0.544421	0.99	0.993	2.12e-58
DSTN	1.19e-97	-0.546343	1	0.999	2.38e-94
LPP	8.45e-58	-0.548012	0.98	0.986	1.69e-54
IGFBP2	4.88e-22	-0.560336	0.973	0.993	9.76e-19
BAG2	7.59e-48	-0.611002	0.793	0.907	1.52e-44
MFAP5	1.82e-23	-0.618277	0.847	0.833	3.65e-20
KCNG1	5.77e-36	-0.620722	0.84	0.904	1.15e-32
CYR61	1.24e-18	-0.628667	0.909	0.933	2.48e-15
CITED2	4.16e-22	-0.642479	0.563	0.724	8.31e-19
SYNPO2	2.12e-62	-0.647185	0.931	0.975	4.24e-59
PDLIM3	2.01e-49	-0.649286	0.731	0.902	4.02e-46
TPM1	3.47e-99	-0.698365	0.998	1	6.94e-96
NEXN	9.09e-68	-0.713447	0.857	0.933	1.82e-64
MYH11	5.49e-97	-0.714582	0.98	0.995	1.1e-93
SMOC2	6.75e-63	-0.717363	0.926	0.992	1.35e-59
CSRP1	9.03e-98	-0.742977	0.993	0.997	1.81e-94
TAGLN	1.32e-117	-0.751039	1	1	2.63e-114
TPM2	1.56e-110	-0.783977	0.998	1	3.13e-107
ACTA2	9.87e-105	-0.791891	1	1	1.97e-101
CNN1	9.84e-105	-0.798768	0.998	0.996	1.97e-101
SLMAP	7.91e-76	-0.829964	0.825	0.942	1.58e-72
MYL9	9.84e-131	-0.847077	1	1	1.97e-127
FILIP1L	4.19e-60	-0.886192	0.877	0.949	8.37e-57
MYLK	1.73e-113	-0.895066	1	0.999	3.47e-110
CTGF	1.44e-40	-0.954879	0.802	0.923	2.87e-37
DES	1.49e-97	-0.981866	0.983	0.995	2.97e-94
ACTG2	1.5e-89	-1.07034	0.998	0.998	3e-86

## Sheet: SECRETORY
	p_val	avg_logFC	pct.1	pct.2	p_val_adj
SCGB1D4	1e-128	1.49698	0.987	0.614	2e-125
SCGB1D2	6.18e-121	1.46501	0.982	0.689	1.24e-117
WFDC2	9.53e-121	1.34739	0.996	0.795	1.91e-117
IGFBP2	5.83e-87	1.3	1	0.987	1.17e-83
SCGB2A1	4.62e-114	1.24116	0.974	0.63	9.24e-111
IFI27	3.33e-115	1.17644	0.991	0.8	6.66e-112
HLA-C	4.31e-107	1.15518	1	0.838	8.61e-104
CTGF	6.79e-37	1.11186	0.969	0.885	1.36e-33
CYR61	4.47e-47	1.01767	0.978	0.92	8.94e-44
COX6A1P2	2.27e-79	1.01599	0.846	0.58	4.53e-76
KCNG1	5.41e-49	0.995876	0.912	0.886	1.08e-45
COL3A1	3.22e-72	0.945799	1	0.991	6.44e-69
SOCS3	1.38e-35	0.904714	0.93	0.823	2.77e-32
KRT8	8e-84	0.879869	0.921	0.653	1.6e-80
SMOC2	9.74e-71	0.868418	0.978	0.977	1.95e-67
RASD1	5.56e-29	0.766357	0.754	0.618	1.11e-25
RCN1	2.75e-63	0.760732	0.925	0.747	5.49e-60
IGFBP6	1.12e-36	0.756565	0.956	0.898	2.25e-33
CES1	1.59e-09	0.751559	0.496	0.532	3.17e-06
CD74	3.55e-62	0.729791	0.904	0.732	7.09e-59
KRT18	1.83e-62	0.710018	0.789	0.436	3.67e-59
CITED2	8.15e-17	0.692147	0.768	0.676	1.63e-13
CD81	7.32e-76	0.691363	1	0.983	1.46e-72
HLA-B	8.69e-66	0.678222	0.996	0.96	1.74e-62
HERPUD1	4.96e-38	0.67031	0.895	0.721	9.91e-35
KLF2	4.53e-21	0.669282	0.702	0.642	9.06e-18
ALDH1A3	2.83e-18	0.652171	0.465	0.387	5.65e-15
HBB	1.61e-73	0.646964	0.627	0.137	3.22e-70
HBA2	2.38e-71	0.636587	0.592	0.121	4.75e-68
COL1A1	2.68e-39	0.612044	1	0.995	5.35e-36
SMIM22	1.58e-30	0.610886	0.596	0.445	3.17e-27
PHLDA1	7.98e-25	0.610441	0.838	0.761	1.6e-21
ZFP36	1.1e-32	0.603327	1	0.998	2.2e-29
HLA-A	8.41e-52	0.599879	1	0.99	1.68e-48
IDH1	8.11e-40	0.586494	0.697	0.497	1.62e-36
CST1	2.45e-47	0.577659	0.618	0.329	4.9e-44
CYBA	2.87e-48	0.572023	0.917	0.879	5.74e-45
SIK1	7.91e-32	0.571174	0.654	0.504	1.58e-28
SERPINE1	2e-06	0.562469	0.557	0.616	0.00399334
SPARC	4.39e-35	0.560072	1	0.999	8.78e-32
COL1A2	4.63e-25	0.558935	0.991	0.987	9.26e-22
VWA1	3e-23	0.552246	0.596	0.501	6.01e-20
GNG11	5.13e-44	0.550887	0.912	0.863	1.03e-40
CCND1	1.37e-09	0.546123	0.618	0.705	2.74e-06
CYB5A	1.59e-38	0.546001	0.833	0.74	3.19e-35
FAM213A	8.27e-30	0.543203	0.746	0.61	1.65e-26
PI15	1.15e-05	0.542271	0.548	0.69	0.0229181
LRRC26	6.49e-49	0.542014	0.535	0.198	1.3e-45
WFDC1	0.00099292	0.535658	0.535	0.675	1
ZCCHC12	4.07e-05	0.534765	0.583	0.66	0.0814933
ATP1A1	2.73e-36	0.524148	0.851	0.694	5.46e-33
MUC1	1.38e-13	0.522793	0.588	0.637	2.75e-10
PLPP2	3.31e-37	0.512672	0.57	0.323	6.63e-34
PGRMC1	4.66e-18	0.511063	0.908	0.868	9.31e-15
SLPI	3.81e-16	0.509958	0.596	0.611	7.61e-13
ELF3	1.33e-24	0.492883	0.697	0.68	2.66e-21
ASPN	9.62e-07	0.486665	0.425	0.465	0.00192327
SOX17	8.5e-44	0.479837	0.544	0.254	1.7e-40
TMEM101	9.27e-26	0.478132	0.601	0.475	1.85e-22
TMSB10	4.43e-73	0.476963	1	1	8.85e-70
PSMB9	2.53e-20	0.466177	0.61	0.562	5.07e-17
RAMP2	1.01e-23	0.462537	0.741	0.7	2.01e-20
APOE	9.47e-32	0.460195	0.93	0.872	1.89e-28
CD9	8.14e-29	0.456534	0.943	0.892	1.63e-25
TSC22D3	5.51e-33	0.454674	0.658	0.418	1.1e-29
SLC9A3R2	4.27e-19	0.452921	0.64	0.614	8.53e-16
ASRGL1	3.61e-19	0.450019	0.535	0.461	7.23e-16
PRSS23	4.67e-10	0.448176	0.706	0.822	9.35e-07
CNDP2	7.53e-17	0.435176	0.526	0.477	1.51e-13
CLDN3	2.23e-23	0.43348	0.68	0.641	4.46e-20
HLA-DRA	1.12e-15	0.426321	0.553	0.522	2.23e-12
B2M	4.62e-53	0.423512	1	1	9.24e-50
ACSL5	3.87e-10	0.423332	0.531	0.579	7.75e-07
GNLY	3.24e-22	0.40765	0.43	0.315	6.48e-19
TMEM141	4.02e-14	0.403832	0.658	0.704	8.05e-11
TSTD1	2.6e-19	0.401974	0.474	0.385	5.2e-16
RCN2	1.44e-25	0.39982	0.82	0.786	2.89e-22
STX18	1.67e-19	0.39928	0.544	0.457	3.34e-16
HSD17B6	5.09e-08	0.399088	0.513	0.542	0.000101762
PLN	2.29e-07	0.395698	0.737	0.823	0.000457986
TLE1	4.52e-16	0.388831	0.711	0.638	9.04e-13
TSC22D1	5.76e-21	0.387938	0.982	0.942	1.15e-17
ACTA2	2.55e-22	0.380555	1	1	5.1e-19
INSR	2.54e-17	0.376191	0.583	0.49	5.08e-14
CXCL2	4.73e-16	0.371852	0.724	0.775	9.46e-13
SLC25A1	1.69e-12	0.366539	0.553	0.549	3.38e-09
FILIP1L	1.33e-07	0.364058	0.86	0.943	0.000266723
PAGE4	0.0122902	0.363519	0.654	0.743	1
MMP11	0.000958351	0.36236	0.531	0.618	1
ARL4D	9.63e-21	0.360268	0.539	0.417	1.93e-17
AQP1	2.91e-07	0.358922	0.531	0.61	0.00058175
SPON2	8.48e-12	0.356909	0.877	0.955	1.7e-08
SIAH2	8.31e-14	0.35359	0.684	0.693	1.66e-10
CRIP2	1.86e-16	0.353216	0.846	0.873	3.72e-13
GDF15	7.44e-07	0.352054	0.482	0.503	0.00148868
ATP6V1G1	1.83e-28	0.34968	0.969	0.938	3.66e-25
MEG3	9.32e-14	0.349112	0.925	0.908	1.86e-10
STMN1	1.79e-17	0.34746	0.864	0.823	3.57e-14
C8orf4	3.94e-12	0.347359	0.627	0.638	7.88e-09
EZR	7.42e-18	0.345424	0.636	0.554	1.48e-14
CTSD	4.07e-22	0.344911	0.86	0.768	8.13e-19
LUM	6.04e-07	0.343177	0.829	0.815	0.00120897
EGR2	5.51e-18	0.338674	0.386	0.304	1.1e-14
DDIT4	1.66e-17	0.334409	0.623	0.497	3.33e-14
PTGDS	3.08e-17	0.334369	0.991	0.938	6.17e-14
RGS2	9.48e-08	0.333931	0.61	0.591	0.000189644
NPDC1	1.28e-21	0.333118	0.706	0.576	2.57e-18
WDR74	1.98e-21	0.329953	0.377	0.279	3.96e-18
TMED3	2.39e-11	0.328878	0.636	0.675	4.78e-08
GSN	2.71e-19	0.325694	0.974	0.954	5.42e-16
CKB	1.1e-14	0.324511	0.987	0.984	2.21e-11
KCNMA1	3.01e-06	0.319939	0.89	0.925	0.00601323
PLIN2	7.38e-07	0.316251	0.627	0.738	0.00147555
PAPSS1	2.9e-10	0.315988	0.61	0.63	5.79e-07
TAP1	5.8e-11	0.315496	0.548	0.558	1.16e-07
KCNE4	0.0106509	0.314885	0.487	0.607	1
CITED4	4.98e-06	0.312791	0.57	0.674	0.00996135
ANXA1	9.51e-19	0.310848	0.781	0.715	1.9e-15
ISG15	4.88e-14	0.303088	0.711	0.745	9.77e-11
PRELP	5.03e-05	0.30081	0.728	0.863	0.100602
IGFBP7	1.46e-12	0.298875	1	0.997	2.92e-09
NDUFC2	2.91e-18	0.297796	0.934	0.945	5.83e-15
PART1	0.00031448	0.297547	0.325	0.408	0.62896
SRGN	3.58e-14	0.296007	0.469	0.424	7.15e-11
CXCR4	3.02e-05	0.291648	0.386	0.458	0.0604648
ABRACL	0.00942095	0.286484	0.465	0.61	1
THY1	0.000560429	0.282755	0.737	0.893	1
ACKR1	9.31e-08	0.281701	0.425	0.46	0.000186218
EGFL7	0.000985322	0.281062	0.404	0.506	1
ID1	2.79e-17	0.280851	0.798	0.65	5.58e-14
MGST2	2.93e-05	0.278906	0.474	0.562	0.0586125
VAMP8	4.85e-05	0.277396	0.355	0.433	0.0970578
HLA-E	3.88e-10	0.276862	0.943	0.931	7.75e-07
ALDH6A1	6.95e-12	0.274712	0.373	0.363	1.39e-08
ETS2	1.64e-07	0.27299	0.746	0.775	0.000328013
APOPT1	6.67e-08	0.272515	0.583	0.653	0.000133457
MPZL2	0.0346888	0.27028	0.342	0.474	1
TUBB4B	8.47e-13	0.265276	0.895	0.881	1.69e-09
SPINT2	3.22e-08	0.263768	0.544	0.56	6.45e-05
C4orf48	7.23e-08	0.263364	0.658	0.775	0.000144562
CKS2	7.53e-13	0.261567	0.614	0.559	1.51e-09
C12orf75	0.00037908	0.259494	0.518	0.609	0.75816
SYNGR2	1.69e-12	0.258476	0.412	0.385	3.37e-09
ARRDC3	1.05e-12	0.257345	0.425	0.388	2.09e-09
HPGD	0.00528607	0.255348	0.39	0.505	1
LAPTM4B	8.22e-05	0.252047	0.658	0.815	0.164412
CD52	0.000209693	0.250626	0.272	0.341	0.419386
USP53	4.93e-15	-0.252148	0.246	0.66	9.86e-12
MT1E	0.0167039	-0.256986	0.754	0.92	1
LMOD1	4.73e-10	-0.268442	0.807	0.96	9.46e-07
MSMO1	1.67e-09	-0.271939	0.197	0.572	3.33e-06
GUCY1A2	2.79e-25	-0.272051	0.241	0.743	5.57e-22
ICAM1	6.7e-23	-0.277828	0.276	0.777	1.34e-19
CALD1	3.11e-15	-0.278845	0.996	1	6.23e-12
RGS16	4.25e-19	-0.285543	0.232	0.696	8.5e-16
ELK3	6.94e-22	-0.286374	0.289	0.768	1.39e-18
UGCG	6.15e-20	-0.28643	0.338	0.791	1.23e-16
PLAUR	3.61e-08	-0.287973	0.417	0.716	7.23e-05
SLC2A1	0.000140197	-0.28858	0.211	0.544	0.280395
TES	2.69e-13	-0.292771	0.531	0.888	5.37e-10
H2AFZ	3.74e-07	-0.297319	0.877	0.927	0.000747845
MGP	2.08e-15	-0.311823	0.974	0.999	4.17e-12
KLF6	4.06e-12	-0.314664	0.961	0.992	8.12e-09
LIMS1	9.21e-15	-0.32166	0.596	0.917	1.84e-11
FHL2	1.12e-11	-0.333994	0.868	0.97	2.23e-08
CHRDL1	3.67e-38	-0.340127	0.14	0.733	7.33e-35
FOSL1	1.6e-35	-0.343426	0.123	0.696	3.21e-32
SORBS1	1.61e-21	-0.34354	0.425	0.871	3.23e-18
PIM3	4.95e-14	-0.353524	0.5	0.827	9.9e-11
HSPB8	4.01e-16	-0.357053	0.509	0.857	8.02e-13
HSPA1A	1.06e-09	-0.358325	0.978	0.994	2.13e-06
HIST1H4C	7.54e-16	-0.36633	0.632	0.933	1.51e-12
TNFAIP2	4.71e-49	-0.370588	0.101	0.718	9.43e-46
PTGER3	3.37e-20	-0.371237	0.224	0.696	6.73e-17
NRP2	6.7e-14	-0.37137	0.482	0.815	1.34e-10
MT-CO1	6.28e-49	-0.373843	1	1	1.26e-45
LEFTY2	0.00865284	-0.386942	0.259	0.533	1
TWIST2	6.94e-15	-0.389782	0.057	0.555	1.39e-11
OGN	6.21e-24	-0.391478	0.206	0.694	1.24e-20
FLNA	3.75e-18	-0.395835	0.965	0.996	7.5e-15
CEBPD	1.78e-07	-0.405779	0.925	0.978	0.000356103
SOX4	5.33e-11	-0.408056	0.873	0.959	1.07e-07
HBEGF	1.11e-15	-0.411468	0.246	0.668	2.22e-12
KCNK6	9.82e-21	-0.417568	0.395	0.814	1.96e-17
CDKN1A	8.89e-16	-0.418159	0.702	0.912	1.78e-12
AKAP12	9.48e-16	-0.425186	0.592	0.924	1.9e-12
CXCL12	4.11e-17	-0.442746	0.623	0.918	8.22e-14
MT-ND4	1.77e-70	-0.447591	1	1	3.53e-67
LAMA4	5.36e-23	-0.4496	0.531	0.916	1.07e-19
NEXN	4.93e-17	-0.454268	0.706	0.946	9.86e-14
RBP1	2.23e-22	-0.457696	0.526	0.883	4.47e-19
LDLR	7.1e-22	-0.45936	0.522	0.866	1.42e-18
RSPO3	3.63e-19	-0.470465	0.636	0.924	7.26e-16
GREM1	2.56e-12	-0.478129	0.061	0.506	5.11e-09
C11orf96	6.75e-10	-0.487185	0.961	0.988	1.35e-06
FILIP1	1.1e-26	-0.491279	0.478	0.899	2.2e-23
NR4A3	2.59e-22	-0.497022	0.329	0.769	5.18e-19
MT-CO2	2.61e-75	-0.500075	1	1	5.23e-72
INSIG1	2.81e-19	-0.507391	0.237	0.691	5.62e-16
PCP4	7.94e-13	-0.530999	0.193	0.613	1.59e-09
CREM	1.22e-14	-0.550943	0.539	0.865	2.44e-11
SVIL	1.26e-32	-0.56051	0.741	0.981	2.51e-29
HMGA1	3.05e-24	-0.562248	0.158	0.671	6.1e-21
CRYAB	5.06e-10	-0.577324	0.921	0.967	1.01e-06
TNFAIP3	3.31e-18	-0.591794	0.645	0.935	6.63e-15
CCL2	3.9e-20	-0.595551	0.553	0.9	7.79e-17
CHRDL2	3.26e-59	-0.598232	0.075	0.74	6.52e-56
COL12A1	7.69e-34	-0.60572	0.645	0.966	1.54e-30
LMCD1	3.17e-10	-0.625211	0.596	0.891	6.34e-07
TGM2	5.42e-39	-0.625396	0.636	0.972	1.08e-35
SFRP1	9.52e-19	-0.631017	0.697	0.919	1.9e-15
ADAMTS4	6.05e-43	-0.64126	0.254	0.854	1.21e-39
NFKBIA	5.93e-25	-0.644752	0.943	0.985	1.19e-21
ARID5B	1.8e-32	-0.67163	0.877	0.974	3.59e-29
C2orf40	5.28e-49	-0.71306	0.149	0.771	1.06e-45
SOD2	1.69e-25	-0.732904	0.768	0.976	3.39e-22
MT2A	1.48e-17	-0.808938	0.965	1	2.97e-14
IGFBP5	1.41e-38	-0.932972	0.798	0.98	2.82e-35
CCDC80	3.76e-55	-0.95605	0.64	0.985	7.52e-52
HES1	1.16e-30	-0.974301	0.781	0.972	2.32e-27
IER3	5.32e-36	-0.991112	0.89	0.983	1.06e-32
MFAP5	7.98e-69	-1.08905	0.254	0.921	1.6e-65
GADD45A	1.55e-58	-1.09983	0.711	0.985	3.1e-55
GADD45G	1e-58	-1.16649	0.658	0.967	2e-55
RPS17	7.12e-132	-3.147	0.149	1	1.42e-128
