# Supplementary material for: SFRP4+ stromal cell subpopulation with IGF1 signaling in human endometrial regeneration
Source: Cell Discov. 2022 Sep 27;8:95. doi: 10.1038/s41421-022-00438-7 (PMC9512788; doi:10.1038/s41421-022-00438-7)
Supplement: Supplementary file 15 — Supplementary Table S15 [file 41421_2022_438_MOESM15_ESM.xlsx]

## Sheet: MFAP5
	Homo sapiens (REF)	upload_1 ( Hierarchy NEW! Tips)
GO biological process complete	#	#	expected	Fold Enrichment	+/-	raw P value	FDR
mesenchyme migration	5	2	0.01	> 100	+	9.33e-05	0.0464
multicellular organismal process	6973	29	14.94	1.94	+	2.16e-05	0.0149
tissue morphogenesis	560	8	1.2	6.67	+	2.4e-05	0.0159
tissue development	1762	13	3.78	3.44	+	5.86e-05	0.0333
anatomical structure morphogenesis	2153	15	4.61	3.25	+	2.55e-05	0.0162
muscle filament sliding	38	3	0.08	36.84	+	9.21e-05	0.0472
actin-myosin filament sliding	38	3	0.08	36.84	+	9.21e-05	0.0488
actin filament-based process	573	11	1.23	8.96	+	2.96e-08	0.000118
muscle contraction	246	14	0.53	26.55	+	1.62e-16	2.57e-12
muscle system process	294	14	0.63	22.22	+	1.71e-15	1.36e-11
system process	1967	15	4.22	3.56	+	8.67e-06	0.00919
smooth muscle contraction	51	4	0.11	36.59	+	5.75e-06	0.00653
myofibril assembly	61	4	0.13	30.6	+	1.12e-05	0.00992
actomyosin structure organization	109	6	0.23	25.68	+	1.6e-07	0.000363
actin cytoskeleton organization	496	10	1.06	9.41	+	8.87e-08	0.000235
cytoskeleton organization	1095	13	2.35	5.54	+	3.37e-07	0.000669
cellular component assembly involved in morphogenesis	99	4	0.21	18.85	+	6.91e-05	0.0379
cellular component morphogenesis	826	9	1.77	5.08	+	5.73e-05	0.0337
supramolecular fiber organization	453	12	0.97	12.36	+	1.75e-10	9.28e-07
muscle structure development	480	10	1.03	9.72	+	6.58e-08	0.000209
muscle cell development	146	5	0.31	15.98	+	1.73e-05	0.0137
regulation of muscle contraction	163	5	0.35	14.31	+	2.88e-05	0.0176
regulation of muscle system process	236	6	0.51	11.86	+	1.22e-05	0.0102
regulation of system process	590	9	1.26	7.12	+	4.1e-06	0.00544
actin filament organization	232	7	0.5	14.08	+	7.02e-07	0.00124
positive regulation of supramolecular fiber organization	199	6	0.43	14.07	+	4.72e-06	0.00577
regulation of supramolecular fiber organization	357	8	0.77	10.46	+	9.35e-07	0.00149
positive regulation of cytoskeleton organization	222	6	0.48	12.61	+	8.67e-06	0.00862
regulation of cytoskeleton organization	547	8	1.17	6.82	+	2.03e-05	0.0147
regulation of actin filament organization	263	7	0.56	12.42	+	1.59e-06	0.00229
regulation of actin cytoskeleton organization	346	7	0.74	9.44	+	9.24e-06	0.00865
regulation of actin filament-based process	389	7	0.83	8.4	+	1.94e-05	0.0147

## Sheet: DCN
	Homo sapiens (REF)	upload_1 ( Hierarchy NEW! Tips)
GO biological process complete	#	#	expected	Fold Enrichment	+/-	raw P value	FDR
lung vasculature development	6	2	0.02	> 100	+	0.000214	0.0167
vasculature development	516	10	1.45	6.9	+	1.82e-06	0.000536
system development	4424	28	12.43	2.25	+	6.8e-06	0.0014
anatomical structure development	5422	34	15.24	2.23	+	2.64e-07	0.000131
developmental process	5862	36	16.47	2.19	+	2.08e-07	0.000118
multicellular organism development	5026	31	14.12	2.19	+	2.18e-06	0.000598
multicellular organismal process	6973	36	19.59	1.84	+	1.93e-05	0.00274
cardiovascular system development	526	10	1.48	6.77	+	2.15e-06	0.000601
circulatory system development	872	12	2.45	4.9	+	5.04e-06	0.00108
animal organ development	3197	23	8.98	2.56	+	8.43e-06	0.00162
tube development	855	10	2.4	4.16	+	0.000131	0.0115
negative regulation of non-canonical Wnt signaling pathway	6	2	0.02	> 100	+	0.000214	0.0166
regulation of Wnt signaling pathway	373	6	1.05	5.72	+	0.000659	0.0419
regulation of signal transduction	3154	26	8.86	2.93	+	9.74e-08	6.45e-05
regulation of cell communication	3540	28	9.95	2.81	+	5.48e-08	4.84e-05
regulation of biological process	11688	50	32.84	1.52	+	4.22e-06	0.000945
biological regulation	12387	51	34.81	1.47	+	7.16e-06	0.00144
regulation of signaling	3581	28	10.06	2.78	+	7.05e-08	5.6e-05
regulation of response to stimulus	4331	33	12.17	2.71	+	3.08e-09	8.18e-06
negative regulation of signal transduction	1268	12	3.56	3.37	+	0.000189	0.0155
negative regulation of cell communication	1367	13	3.84	3.38	+	9.23e-05	0.00874
negative regulation of cellular process	4754	28	13.36	2.1	+	2.94e-05	0.00359
negative regulation of biological process	5333	35	14.99	2.34	+	6.62e-08	5.54e-05
negative regulation of response to stimulus	1640	15	4.61	3.25	+	3.69e-05	0.00438
negative regulation of signaling	1371	13	3.85	3.37	+	9.51e-05	0.00895
skin morphogenesis	9	3	0.03	> 100	+	4.52e-06	0.000984
animal organ morphogenesis	972	14	2.73	5.13	+	4.12e-07	0.000182
anatomical structure morphogenesis	2153	20	6.05	3.31	+	9.06e-07	0.00032
peptide cross-linking via chondroitin 4-sulfate glycosaminoglycan	6	2	0.02	> 100	+	0.000214	0.0165
peptide cross-linking	34	3	0.1	31.4	+	0.000152	0.0129
cellular process	14575	54	40.96	1.32	+	9.02e-05	0.00859
chondroitin sulfate metabolic process	39	3	0.11	27.37	+	0.000222	0.0169
mucopolysaccharide metabolic process	108	5	0.3	16.48	+	1.62e-05	0.0025
glycosaminoglycan metabolic process	153	5	0.43	11.63	+	8.06e-05	0.00792
aminoglycan metabolic process	163	5	0.46	10.92	+	0.000108	0.0099
chondroitin sulfate proteoglycan metabolic process	44	3	0.12	24.26	+	0.00031	0.0229
cellular response to erythropoietin	7	2	0.02	> 100	+	0.000274	0.0206
response to erythropoietin	8	2	0.02	88.97	+	0.000342	0.0246
response to cytokine	1118	12	3.14	3.82	+	5.79e-05	0.00613
response to organic substance	3019	28	8.48	3.3	+	1.54e-09	4.9e-06
response to chemical	4485	33	12.6	2.62	+	7.73e-09	1.37e-05
response to stimulus	8495	42	23.87	1.76	+	3.13e-06	0.000755
cellular response to cytokine stimulus	1027	11	2.89	3.81	+	0.000126	0.0111
cellular response to organic substance	2391	23	6.72	3.42	+	4.87e-08	4.55e-05
cellular response to chemical stimulus	2926	25	8.22	3.04	+	9.9e-08	6.3e-05
cellular response to stimulus	6703	36	18.84	1.91	+	7.56e-06	0.0015
bone trabecula formation	8	2	0.02	88.97	+	0.000342	0.0247
skeletal system development	504	12	1.42	8.47	+	1.62e-08	2.15e-05
bone trabecula morphogenesis	11	2	0.03	64.7	+	0.00059	0.0378
anatomical structure formation involved in morphogenesis	884	9	2.48	3.62	+	0.000797	0.0489
dermatan sulfate biosynthetic process	12	3	0.03	88.97	+	9.28e-06	0.00168
glycosaminoglycan biosynthetic process	102	5	0.29	17.44	+	1.24e-05	0.00204
aminoglycan biosynthetic process	107	5	0.3	16.63	+	1.55e-05	0.00242
macromolecule biosynthetic process	1774	14	4.99	2.81	+	0.000333	0.0242
dermatan sulfate metabolic process	13	3	0.04	82.12	+	1.14e-05	0.00193
dermatan sulfate proteoglycan metabolic process	16	3	0.04	66.72	+	1.96e-05	0.00267
dermatan sulfate proteoglycan biosynthetic process	15	3	0.04	71.17	+	1.66e-05	0.00251
proteoglycan biosynthetic process	61	3	0.17	17.5	+	0.000771	0.0477
sulfur compound biosynthetic process	184	5	0.52	9.67	+	0.000187	0.0154
regulation of behavioral fear response	9	2	0.03	79.08	+	0.000418	0.029
regulation of fear response	9	2	0.03	79.08	+	0.000418	0.0288
regulation of multicellular organismal process	3147	29	8.84	3.28	+	7.43e-10	3.94e-06
cellular response to nicotine	9	2	0.03	79.08	+	0.000418	0.0289
cellular response to toxic substance	215	5	0.6	8.28	+	0.000377	0.0265
response to toxic substance	520	12	1.46	8.21	+	2.27e-08	2.78e-05
response to nicotine	51	3	0.14	20.93	+	0.000468	0.0317
response to drug	1019	14	2.86	4.89	+	7.2e-07	0.000273
cellular response to drug	407	8	1.14	6.99	+	1.96e-05	0.00273
chondroitin sulfate catabolic process	14	3	0.04	76.26	+	1.38e-05	0.0022
sulfur compound catabolic process	56	5	0.16	31.77	+	7.67e-07	0.000284
glycosaminoglycan catabolic process	61	5	0.17	29.17	+	1.14e-06	0.000385
aminoglycan catabolic process	65	5	0.18	27.37	+	1.53e-06	0.000487
carbohydrate derivative catabolic process	189	5	0.53	9.41	+	0.000211	0.0165
negative regulation of muscle adaptation	10	2	0.03	71.17	+	0.0005	0.0336
negative regulation of multicellular organismal process	1207	16	3.39	4.72	+	1.56e-07	9.17e-05
detoxification of copper ion	16	3	0.04	66.72	+	1.96e-05	0.00271
detoxification of inorganic compound	18	3	0.05	59.31	+	2.68e-05	0.00347
detoxification	131	5	0.37	13.58	+	3.95e-05	0.00455
stress response to copper ion	16	3	0.04	66.72	+	1.96e-05	0.00269
stress response to metal ion	18	3	0.05	59.31	+	2.68e-05	0.00344
response to stress	3580	29	10.06	2.88	+	1.52e-08	2.2e-05
response to inorganic substance	540	9	1.52	5.93	+	2.05e-05	0.0027
response to copper ion	45	4	0.13	31.63	+	1.07e-05	0.00185
cellular hyperosmotic response	11	2	0.03	64.7	+	0.00059	0.038
response to abiotic stimulus	1162	11	3.27	3.37	+	0.000363	0.0258
cellular response to stress	1729	15	4.86	3.09	+	6.75e-05	0.00692
locomotory exploration behavior	12	2	0.03	59.31	+	0.000687	0.0436
keratan sulfate catabolic process	12	2	0.03	59.31	+	0.000687	0.0434
negative regulation of alcohol biosynthetic process	13	2	0.04	54.75	+	0.000792	0.0488
regulation of metabolic process	6690	35	18.8	1.86	+	1.67e-05	0.00251
regulation of biosynthetic process	4264	27	11.98	2.25	+	1.14e-05	0.00194
negative regulation of metabolic process	2918	20	8.2	2.44	+	8.59e-05	0.00823
cellular response to vitamin	24	3	0.07	44.48	+	5.83e-05	0.00614
cellular response to extracellular stimulus	289	6	0.81	7.39	+	0.000174	0.0147
cellular response to external stimulus	361	7	1.01	6.9	+	7.35e-05	0.00726
cell communication	5500	28	15.46	1.81	+	0.000512	0.0341
cellular response to zinc ion	24	3	0.07	44.48	+	5.83e-05	0.0061
response to zinc ion	55	3	0.15	19.41	+	0.000578	0.0374
negative regulation of osteoblast differentiation	43	5	0.12	41.38	+	2.27e-07	0.00012
negative regulation of cell differentiation	710	10	2	5.01	+	2.84e-05	0.00352
negative regulation of developmental process	954	13	2.68	4.85	+	2.11e-06	0.0006
regulation of developmental process	2592	25	7.28	3.43	+	8.75e-09	1.39e-05
regulation of cell differentiation	1824	18	5.13	3.51	+	1.64e-06	0.000501
regulation of osteoblast differentiation	111	5	0.31	16.03	+	1.84e-05	0.00263
regulation of ossification	189	6	0.53	11.3	+	1.75e-05	0.0026
negative regulation of ossification	74	6	0.21	28.85	+	9.54e-08	6.9e-05
chondroitin sulfate biosynthetic process	26	3	0.07	41.06	+	7.25e-05	0.0073
chondroitin sulfate proteoglycan biosynthetic process	31	3	0.09	34.44	+	0.000118	0.0106
collagen fibril organization	48	5	0.13	37.07	+	3.76e-07	0.000171
extracellular matrix organization	342	11	0.96	11.45	+	3.44e-09	7.8e-06
extracellular structure organization	343	11	0.96	11.41	+	3.54e-09	7.03e-06
cellular response to copper ion	30	3	0.08	35.59	+	0.000107	0.00993
cellular zinc ion homeostasis	33	3	0.09	32.35	+	0.00014	0.012
cellular cation homeostasis	642	8	1.8	4.43	+	0.000437	0.0298
cellular ion homeostasis	656	8	1.84	4.34	+	0.000503	0.0336
cellular chemical homeostasis	757	10	2.13	4.7	+	4.84e-05	0.0052
cellular homeostasis	895	10	2.52	3.98	+	0.00019	0.0152
homeostatic process	1658	15	4.66	3.22	+	4.18e-05	0.00468
regulation of biological quality	4073	29	11.45	2.53	+	2.79e-07	0.000135
chemical homeostasis	1125	14	3.16	4.43	+	2.29e-06	0.000607
ion homeostasis	796	10	2.24	4.47	+	7.33e-05	0.00733
inorganic ion homeostasis	724	9	2.03	4.42	+	0.000189	0.0154
zinc ion homeostasis	36	3	0.1	29.66	+	0.000178	0.0149
transition metal ion homeostasis	131	4	0.37	10.87	+	0.00056	0.0365
metal ion homeostasis	632	8	1.78	4.5	+	0.000394	0.0276
cellular transition metal ion homeostasis	107	4	0.3	13.3	+	0.000266	0.0201
cellular metal ion homeostasis	566	8	1.59	5.03	+	0.000189	0.0154
negative regulation of smooth muscle cell proliferation	46	4	0.13	30.94	+	1.16e-05	0.00193
negative regulation of cell population proliferation	686	12	1.93	6.23	+	4.3e-07	0.000185
regulation of cell population proliferation	1629	22	4.58	4.81	+	2.18e-10	1.73e-06
regulation of smooth muscle cell proliferation	136	5	0.38	13.08	+	4.7e-05	0.00511
cellular response to cadmium ion	38	3	0.11	28.09	+	0.000207	0.0163
regulation of polysaccharide metabolic process	43	3	0.12	24.83	+	0.000291	0.0217
regulation of primary metabolic process	6023	32	16.92	1.89	+	4e-05	0.00455
regulation of macromolecule metabolic process	6160	34	17.31	1.96	+	8.94e-06	0.00165
negative regulation of DNA binding	58	4	0.16	24.54	+	2.75e-05	0.0035
regulation of DNA binding	128	5	0.36	13.9	+	3.55e-05	0.00428
regulation of binding	386	7	1.08	6.45	+	0.000111	0.0101
regulation of molecular function	3022	21	8.49	2.47	+	4.27e-05	0.00472
negative regulation of molecular function	1166	13	3.28	3.97	+	1.81e-05	0.00264
cellular response to epidermal growth factor stimulus	45	3	0.13	23.72	+	0.00033	0.0242
cellular response to growth factor stimulus	502	8	1.41	5.67	+	8.4e-05	0.00815
response to growth factor	532	9	1.49	6.02	+	1.83e-05	0.00264
cellular response to endogenous stimulus	1221	12	3.43	3.5	+	0.000133	0.0115
response to endogenous stimulus	1503	16	4.22	3.79	+	2.79e-06	0.000684
response to epidermal growth factor	49	3	0.14	21.79	+	0.000419	0.0287
negative regulation of lipid localization	45	3	0.13	23.72	+	0.00033	0.0241
regulation of localization	2790	21	7.84	2.68	+	1.26e-05	0.00205
regulation of cholesterol transport	46	3	0.13	23.21	+	0.000351	0.0251
regulation of sterol transport	47	3	0.13	22.71	+	0.000373	0.0264
collagen metabolic process	65	4	0.18	21.9	+	4.2e-05	0.00467
osteoblast differentiation	125	6	0.35	17.08	+	1.78e-06	0.000533
ossification	260	8	0.73	10.95	+	7.85e-07	0.000284
tissue remodeling	100	4	0.28	14.23	+	0.000207	0.0163
response to cAMP	101	4	0.28	14.09	+	0.000215	0.0165
response to organophosphorus	141	4	0.4	10.1	+	0.000732	0.0455
response to organonitrogen compound	1005	14	2.82	4.96	+	6.12e-07	0.000249
response to nitrogen compound	1089	14	3.06	4.57	+	1.57e-06	0.000489
response to organic cyclic compound	923	14	2.59	5.4	+	2.22e-07	0.000122
response to oxygen-containing compound	1599	22	4.49	4.9	+	1.53e-10	2.44e-06
retinoid metabolic process	104	4	0.29	13.69	+	0.00024	0.0182
diterpenoid metabolic process	110	4	0.31	12.94	+	0.000295	0.0219
terpenoid metabolic process	120	4	0.34	11.86	+	0.000406	0.0283
isoprenoid metabolic process	139	4	0.39	10.24	+	0.000695	0.0437
cartilage development	175	6	0.49	12.2	+	1.15e-05	0.00192
connective tissue development	227	6	0.64	9.41	+	4.75e-05	0.00514
tissue development	1762	22	4.95	4.44	+	9.53e-10	3.79e-06
positive regulation of canonical Wnt signaling pathway	146	5	0.41	12.19	+	6.51e-05	0.00672
positive regulation of Wnt signaling pathway	182	5	0.51	9.78	+	0.000178	0.0148
positive regulation of signal transduction	1691	17	4.75	3.58	+	2.72e-06	0.000686
positive regulation of response to stimulus	2461	23	6.92	3.33	+	8.29e-08	6.28e-05
positive regulation of biological process	6214	35	17.46	2	+	2.42e-06	0.000631
positive regulation of cell communication	1842	17	5.18	3.28	+	8.51e-06	0.00161
positive regulation of cellular process	5465	32	15.36	2.08	+	4.39e-06	0.000969
positive regulation of signaling	1851	17	5.2	3.27	+	9.07e-06	0.00166
regulation of canonical Wnt signaling pathway	291	6	0.82	7.34	+	0.00018	0.0149
cellular response to transforming growth factor beta stimulus	148	5	0.42	12.02	+	6.92e-05	0.00706
response to transforming growth factor beta	155	5	0.44	11.48	+	8.56e-05	0.00825
odontogenesis	123	4	0.35	11.57	+	0.000445	0.0302
platelet degranulation	128	4	0.36	11.12	+	0.000514	0.0341
regulated exocytosis	696	9	1.96	4.6	+	0.000141	0.0121
exocytosis	786	9	2.21	4.07	+	0.000344	0.0247
response to reactive oxygen species	194	6	0.55	11.01	+	2.02e-05	0.0027
response to oxidative stress	390	7	1.1	6.39	+	0.000118	0.0106
negative regulation of DNA-binding transcription factor activity	166	5	0.47	10.72	+	0.000117	0.0106
regulation of DNA-binding transcription factor activity	430	8	1.21	6.62	+	2.88e-05	0.00355
regulation of transcription, DNA-templated	3467	25	9.74	2.57	+	2.55e-06	0.000655
regulation of cellular macromolecule biosynthetic process	3908	26	10.98	2.37	+	6.55e-06	0.00139
regulation of cellular biosynthetic process	4185	27	11.76	2.3	+	8.81e-06	0.00165
regulation of cellular metabolic process	6216	33	17.47	1.89	+	3.92e-05	0.00455
regulation of macromolecule biosynthetic process	4046	27	11.37	2.37	+	3.58e-06	0.00085
regulation of gene expression	4463	29	12.54	2.31	+	2.72e-06	0.000676
regulation of nucleic acid-templated transcription	3534	25	9.93	2.52	+	3.64e-06	0.000851
regulation of RNA biosynthetic process	3539	25	9.94	2.51	+	3.74e-06	0.000861
regulation of RNA metabolic process	3785	25	10.64	2.35	+	2.02e-05	0.00268
regulation of nucleobase-containing compound metabolic process	4040	25	11.35	2.2	+	4.31e-05	0.00473
regulation of nitrogen compound metabolic process	5839	31	16.41	1.89	+	6.32e-05	0.00656
response to estradiol	139	4	0.39	10.24	+	0.000695	0.0435
response to hormone	915	13	2.57	5.06	+	1.34e-06	0.000444
response to lipid	867	11	2.44	4.52	+	2.78e-05	0.00349
aging	282	8	0.79	10.1	+	1.42e-06	0.00046
response to mechanical stimulus	218	6	0.61	9.79	+	3.82e-05	0.00446
negative regulation of cell migration	260	7	0.73	9.58	+	9.47e-06	0.00169
negative regulation of cell motility	275	7	0.77	9.06	+	1.35e-05	0.00217
negative regulation of cellular component movement	308	7	0.87	8.09	+	2.75e-05	0.00347
regulation of cellular component movement	1009	14	2.84	4.94	+	6.41e-07	0.000249
negative regulation of locomotion	322	7	0.9	7.74	+	3.63e-05	0.00434
regulation of locomotion	998	14	2.8	4.99	+	5.63e-07	0.000236
regulation of cell motility	926	14	2.6	5.38	+	2.31e-07	0.000118
regulation of cell migration	861	14	2.42	5.79	+	9.61e-08	6.65e-05
negative regulation of growth	246	6	0.69	8.68	+	7.34e-05	0.00729
regulation of growth	680	10	1.91	5.23	+	1.97e-05	0.00266
response to antibiotic	316	7	0.89	7.88	+	3.23e-05	0.00392
regulation of vasculature development	324	7	0.91	7.69	+	3.77e-05	0.00444
regulation of multicellular organismal development	2047	18	5.75	3.13	+	8.28e-06	0.00163
cellular response to tumor necrosis factor	242	5	0.68	7.35	+	0.000637	0.0407
response to peptide hormone	397	8	1.12	7.17	+	1.65e-05	0.00252
response to peptide	478	10	1.34	7.44	+	9.27e-07	0.00032
cellular response to organic cyclic compound	546	11	1.53	7.17	+	3.57e-07	0.000167
blood vessel development	494	9	1.39	6.48	+	1.03e-05	0.00179
cellular response to lipid	529	9	1.49	6.05	+	1.75e-05	0.00258
positive regulation of apoptotic process	656	11	1.84	5.97	+	2.08e-06	0.000602
regulation of apoptotic process	1567	19	4.4	4.31	+	3.11e-08	3.3e-05
regulation of programmed cell death	1587	19	4.46	4.26	+	3.8e-08	3.78e-05
regulation of cell death	1711	19	4.81	3.95	+	1.24e-07	7.58e-05
positive regulation of programmed cell death	661	11	1.86	5.92	+	2.24e-06	0.000603
positive regulation of cell death	712	12	2	6	+	6.34e-07	0.000252
cellular response to organonitrogen compound	599	10	1.68	5.94	+	6.67e-06	0.0014
cellular response to nitrogen compound	657	10	1.85	5.42	+	1.47e-05	0.00232
cellular response to oxygen-containing compound	1072	16	3.01	5.31	+	3.11e-08	3.53e-05
regulation of hormone levels	536	8	1.51	5.31	+	0.000131	0.0114
negative regulation of transport	493	7	1.39	5.05	+	0.000479	0.0323
negative regulation of apoptotic process	902	12	2.53	4.73	+	7.08e-06	0.00144
negative regulation of programmed cell death	917	12	2.58	4.66	+	8.35e-06	0.00162
negative regulation of cell death	1006	13	2.83	4.6	+	3.76e-06	0.000855
regulation of cell adhesion	684	9	1.92	4.68	+	0.000124	0.011
tube morphogenesis	659	8	1.85	4.32	+	0.000518	0.0341
positive regulation of cell population proliferation	922	11	2.59	4.25	+	4.85e-05	0.00517
regulation of anatomical structure morphogenesis	1077	11	3.03	3.63	+	0.00019	0.0152
regulation of immune response	1139	11	3.2	3.44	+	0.000307	0.0227
regulation of immune system process	1667	14	4.68	2.99	+	0.000175	0.0148
positive regulation of developmental process	1373	13	3.86	3.37	+	9.65e-05	0.00902
cell activation	1063	10	2.99	3.35	+	0.000729	0.0455
positive regulation of transcription by RNA polymerase II	1212	11	3.41	3.23	+	0.000517	0.0341
regulation of transcription by RNA polymerase II	2294	19	6.45	2.95	+	1.01e-05	0.00178
positive regulation of transcription, DNA-templated	1553	15	4.36	3.44	+	1.96e-05	0.00276
positive regulation of gene expression	2011	17	5.65	3.01	+	2.66e-05	0.00347
positive regulation of nucleic acid-templated transcription	1651	15	4.64	3.23	+	3.98e-05	0.00456
positive regulation of RNA biosynthetic process	1652	15	4.64	3.23	+	4.01e-05	0.00452
positive regulation of cellular biosynthetic process	2007	16	5.64	2.84	+	9.91e-05	0.00921
positive regulation of biosynthetic process	2039	16	5.73	2.79	+	0.000119	0.0107
positive regulation of RNA metabolic process	1736	15	4.88	3.07	+	7.06e-05	0.00715
positive regulation of nucleobase-containing compound metabolic process	1897	15	5.33	2.81	+	0.00019	0.0153
positive regulation of macromolecule biosynthetic process	1919	15	5.39	2.78	+	0.000215	0.0165
positive regulation of cellular component organization	1226	11	3.45	3.19	+	0.000569	0.0369
regulation of intracellular signal transduction	1834	15	5.15	2.91	+	0.000131	0.0115
negative regulation of nitrogen compound metabolic process	2369	17	6.66	2.55	+	0.000205	0.0163
negative regulation of macromolecule metabolic process	2666	19	7.49	2.54	+	8.23e-05	0.00803
negative regulation of cellular metabolic process	2567	17	7.21	2.36	+	0.000529	0.0346

## Sheet: SECRETORY
	Homo sapiens (REF)	upload_1 ( Hierarchy NEW! Tips)
GO biological process complete	#	#	expected	Fold Enrichment	+/-	raw P value	FDR
positive regulation of macrophage migration inhibitory factor signaling pathway	2	2	0.01	> 100	+	0.000285	0.0197
regulation of macrophage migration inhibitory factor signaling pathway	3	2	0.02	95.22	+	0.000474	0.0289
regulation of signal transduction	3154	41	22.08	1.86	+	6.57e-05	0.00622
regulation of cell communication	3540	45	24.78	1.82	+	3.73e-05	0.00406
regulation of cellular process	10981	105	76.88	1.37	+	2.8e-06	0.000564
regulation of biological process	11688	113	81.83	1.38	+	1.55e-07	6.15e-05
biological regulation	12387	117	86.73	1.35	+	1.86e-07	6.42e-05
regulation of signaling	3581	46	25.07	1.83	+	2.34e-05	0.00277
regulation of response to stimulus	4331	57	30.32	1.88	+	5.79e-07	0.000151
positive regulation of response to stimulus	2461	35	17.23	2.03	+	4.76e-05	0.00474
positive regulation of biological process	6214	74	43.51	1.7	+	1.6e-07	6.2e-05
positive regulation of cellular process	5465	66	38.26	1.72	+	1.05e-06	0.000245
negative regulation of polynucleotide adenylyltransferase activity	2	2	0.01	> 100	+	0.000285	0.0197
negative regulation of catalytic activity	808	18	5.66	3.18	+	1.79e-05	0.00229
negative regulation of molecular function	1166	23	8.16	2.82	+	7.86e-06	0.00125
regulation of molecular function	3022	43	21.16	2.03	+	4.77e-06	0.000842
regulation of catalytic activity	2342	36	16.4	2.2	+	5.13e-06	0.000877
regulation of polynucleotide adenylyltransferase activity	3	2	0.02	95.22	+	0.000474	0.0287
nitric oxide transport	3	2	0.02	95.22	+	0.000474	0.0286
transport	4550	55	31.86	1.73	+	1.93e-05	0.00243
establishment of localization	4681	55	32.77	1.68	+	3.79e-05	0.00401
localization	5765	65	40.36	1.61	+	1.63e-05	0.00214
response to drug	1019	25	7.13	3.5	+	5.75e-08	2.69e-05
response to chemical	4485	72	31.4	2.29	+	1.72e-13	6.84e-10
response to stimulus	8495	96	59.48	1.61	+	1.78e-09	2.83e-06
antigen processing and presentation of exogenous peptide antigen via MHC class I, TAP-independent	9	5	0.06	79.35	+	2.89e-08	1.58e-05
antigen processing and presentation of exogenous peptide antigen via MHC class I	80	9	0.56	16.07	+	1.18e-08	9.35e-06
antigen processing and presentation of exogenous peptide antigen	176	12	1.23	9.74	+	8.1e-09	7.58e-06
antigen processing and presentation of exogenous antigen	183	12	1.28	9.37	+	1.22e-08	9.24e-06
antigen processing and presentation	222	12	1.55	7.72	+	9.16e-08	3.94e-05
immune system process	2806	37	19.65	1.88	+	0.000131	0.0108
antigen processing and presentation of peptide antigen	194	12	1.36	8.83	+	2.25e-08	1.49e-05
antigen processing and presentation of peptide antigen via MHC class I	103	9	0.72	12.48	+	8.87e-08	4.03e-05
protection from natural killer cell mediated cytotoxicity	6	3	0.04	71.41	+	2.68e-05	0.00305
negative regulation of natural killer cell mediated cytotoxicity	16	3	0.11	26.78	+	0.000294	0.0199
negative regulation of natural killer cell mediated immunity	17	3	0.12	25.21	+	0.000344	0.023
regulation of multi-organism process	779	15	5.45	2.75	+	0.000433	0.0269
negative regulation of biological process	5333	72	37.34	1.93	+	9.45e-10	1.88e-06
regulation of immune response	1139	22	7.97	2.76	+	1.75e-05	0.00226
regulation of immune system process	1667	32	11.67	2.74	+	1.69e-07	6.24e-05
regulation of response to external stimulus	1091	19	7.64	2.49	+	0.000257	0.0184
regulation of defense response	769	15	5.38	2.79	+	0.000379	0.0243
regulation of response to stress	1508	26	10.56	2.46	+	1.95e-05	0.00242
negative regulation of defense response	214	7	1.5	4.67	+	0.000917	0.0467
negative regulation of response to stimulus	1640	31	11.48	2.7	+	3.83e-07	0.000111
negative regulation of immune system process	458	11	3.21	3.43	+	0.00045	0.0278
regulation of lymphocyte mediated immunity	152	6	1.06	5.64	+	0.000842	0.0439
regulation of leukocyte mediated immunity	204	7	1.43	4.9	+	0.000699	0.0382
negative regulation of leukocyte mediated cytotoxicity	20	3	0.14	21.42	+	0.000527	0.0312
negative regulation of cell killing	24	3	0.17	17.85	+	0.000852	0.0441
positive regulation of CD8-positive, alpha-beta T cell proliferation	4	2	0.03	71.41	+	0.000707	0.0384
positive regulation of alpha-beta T cell proliferation	21	3	0.15	20.4	+	0.000599	0.034
positive regulation of T cell proliferation	98	5	0.69	7.29	+	0.000769	0.0406
positive regulation of T cell activation	205	7	1.44	4.88	+	0.000719	0.0387
regulation of cell-cell adhesion	406	10	2.84	3.52	+	0.000678	0.0373
regulation of cell adhesion	684	17	4.79	3.55	+	7.89e-06	0.00124
positive regulation of cell-cell adhesion	260	8	1.82	4.39	+	0.000587	0.0338
positive regulation of cell adhesion	406	10	2.84	3.52	+	0.000678	0.0374
regulation of cell population proliferation	1629	28	11.41	2.46	+	1.52e-05	0.00203
positive regulation of lymphocyte proliferation	135	6	0.95	6.35	+	0.000463	0.0284
positive regulation of mononuclear cell proliferation	136	6	0.95	6.3	+	0.00048	0.0289
positive regulation of leukocyte proliferation	142	6	0.99	6.04	+	0.000598	0.0342
positive regulation of cell population proliferation	922	16	6.46	2.48	+	0.000839	0.0439
positive regulation of vascular wound healing	5	2	0.04	57.13	+	0.000985	0.0494
positive regulation of wound healing	59	5	0.41	12.1	+	8.32e-05	0.0076
regulation of wound healing	143	8	1	7.99	+	1.08e-05	0.00164
regulation of response to wounding	173	8	1.21	6.6	+	4e-05	0.00416
positive regulation of response to wounding	70	5	0.49	10.2	+	0.000177	0.0137
regulation of angiogenesis	293	9	2.05	4.39	+	0.000271	0.019
regulation of developmental process	2592	37	18.15	2.04	+	2.31e-05	0.00276
regulation of vasculature development	324	9	2.27	3.97	+	0.00055	0.0322
regulation of multicellular organismal development	2047	31	14.33	2.16	+	3.77e-05	0.00402
regulation of multicellular organismal process	3147	50	22.03	2.27	+	9.95e-09	8.33e-06
positive regulation of multicellular organismal process	1762	26	12.34	2.11	+	0.000276	0.0193
positive regulation of developmental process	1373	23	9.61	2.39	+	0.000139	0.0112
regulation of vascular wound healing	7	3	0.05	61.21	+	3.81e-05	0.00402
myoblast fusion involved in skeletal muscle regeneration	5	2	0.04	57.13	+	0.000985	0.0493
anatomical structure development	5422	63	37.96	1.66	+	1.07e-05	0.00163
developmental process	5862	66	41.04	1.61	+	1.22e-05	0.00175
cellular process	14575	125	102.04	1.22	+	1.94e-05	0.00243
response to wounding	578	13	4.05	3.21	+	0.000254	0.0183
response to stress	3580	56	25.06	2.23	+	1.63e-09	2.87e-06
tissue development	1762	35	12.34	2.84	+	1.64e-08	1.19e-05
anatomical structure formation involved in morphogenesis	884	18	6.19	2.91	+	5.64e-05	0.00554
anatomical structure morphogenesis	2153	36	15.07	2.39	+	7.73e-07	0.000189
antigen processing and presentation of endogenous peptide antigen via MHC class I via ER pathway, TAP-independent	12	4	0.08	47.61	+	3.83e-06	0.000733
antigen processing and presentation of endogenous peptide antigen via MHC class I via ER pathway	12	4	0.08	47.61	+	3.83e-06	0.000724
antigen processing and presentation of endogenous peptide antigen via MHC class I	21	6	0.15	40.81	+	2.68e-08	1.58e-05
antigen processing and presentation of endogenous peptide antigen	21	6	0.15	40.81	+	2.68e-08	1.64e-05
antigen processing and presentation of endogenous antigen	28	7	0.2	35.71	+	3.89e-09	4.75e-06
antigen processing and presentation of endogenous peptide antigen via MHC class Ib	13	4	0.09	43.95	+	4.98e-06	0.000869
antigen processing and presentation of peptide antigen via MHC class Ib	13	4	0.09	43.95	+	4.98e-06	0.00086
antigen processing and presentation via MHC class Ib	20	4	0.14	28.57	+	2.14e-05	0.0026
hepatocyte apoptotic process	11	3	0.08	38.95	+	0.000113	0.00958
relaxation of cardiac muscle	13	3	0.09	32.96	+	0.000173	0.0135
relaxation of muscle	21	4	0.15	27.21	+	2.53e-05	0.00294
muscle system process	294	9	2.06	4.37	+	0.000277	0.0193
multicellular organismal process	6973	73	48.82	1.5	+	4.59e-05	0.0046
positive regulation of striated muscle contraction	16	3	0.11	26.78	+	0.000294	0.02
gas transport	19	3	0.13	22.55	+	0.00046	0.0284
positive regulation of T cell cytokine production	20	3	0.14	21.42	+	0.000527	0.0311
positive regulation of T cell mediated immunity	53	6	0.37	16.17	+	3.39e-06	0.000658
positive regulation of lymphocyte mediated immunity	106	6	0.74	8.08	+	0.000133	0.0109
positive regulation of leukocyte mediated immunity	135	7	0.95	7.41	+	6.19e-05	0.00596
positive regulation of immune effector process	218	10	1.53	6.55	+	4.57e-06	0.000817
positive regulation of adaptive immune response based on somatic recombination of immune receptors built from immunoglobulin superfamily domains	102	7	0.71	9.8	+	1.12e-05	0.00165
positive regulation of adaptive immune response	107	7	0.75	9.34	+	1.5e-05	0.00203
positive regulation of immune response	847	15	5.93	2.53	+	0.001	0.0498
regulation of adaptive immune response	163	7	1.14	6.13	+	0.00019	0.0143
regulation of adaptive immune response based on somatic recombination of immune receptors built from immunoglobulin superfamily domains	148	7	1.04	6.76	+	0.000107	0.00917
regulation of T cell mediated immunity	74	6	0.52	11.58	+	2.01e-05	0.00247
positive regulation of cytokine production involved in immune response	59	6	0.41	14.53	+	6.01e-06	0.000995
positive regulation of production of molecular mediator of immune response	101	6	0.71	8.48	+	0.000103	0.00894
regulation of production of molecular mediator of immune response	146	6	1.02	5.87	+	0.000688	0.0377
regulation of cytokine production involved in immune response	89	6	0.62	9.63	+	5.33e-05	0.00526
regulation of cytokine production	711	19	4.98	3.82	+	7.78e-07	0.000188
labyrinthine layer morphogenesis	21	3	0.15	20.4	+	0.000599	0.0339
embryonic placenta development	88	5	0.62	8.12	+	0.000483	0.029
system development	4424	55	30.97	1.78	+	6.17e-06	0.00101
multicellular organism development	5026	60	35.19	1.71	+	6.5e-06	0.00105
animal organ development	3197	45	22.38	2.01	+	2.68e-06	0.000547
positive regulation of T cell mediated cytotoxicity	30	4	0.21	19.04	+	8.84e-05	0.00781
regulation of T cell mediated cytotoxicity	37	4	0.26	15.44	+	0.000186	0.0141
positive regulation of leukocyte mediated cytotoxicity	55	4	0.39	10.39	+	0.000759	0.0402
negative regulation of interleukin-2 production	24	3	0.17	17.85	+	0.000852	0.0443
regulation of interleukin-2 production	58	4	0.41	9.85	+	0.000915	0.0468
negative regulation of cytokine production	276	8	1.93	4.14	+	0.000856	0.0442
negative regulation of multicellular organismal process	1207	27	8.45	3.2	+	9.93e-08	4.15e-05
antigen processing and presentation of exogenous peptide antigen via MHC class I, TAP-dependent	76	9	0.53	16.91	+	7.8e-09	7.75e-06
collagen fibril organization	48	5	0.34	14.88	+	3.33e-05	0.00365
extracellular matrix organization	342	14	2.39	5.85	+	2.02e-07	6.54e-05
extracellular structure organization	343	14	2.4	5.83	+	2.09e-07	6.63e-05
cellular component organization	5642	59	39.5	1.49	+	0.000517	0.0308
cellular component organization or biogenesis	5830	60	40.82	1.47	+	0.000814	0.0429
supramolecular fiber organization	453	11	3.17	3.47	+	0.000411	0.0257
interferon-gamma-mediated signaling pathway	72	7	0.5	13.89	+	1.3e-06	0.000295
cytokine-mediated signaling pathway	692	21	4.84	4.33	+	2.4e-08	1.53e-05
cellular response to cytokine stimulus	1027	28	7.19	3.89	+	8.35e-10	1.9e-06
response to cytokine	1118	30	7.83	3.83	+	2.7e-10	7.15e-07
response to organic substance	3019	63	21.14	2.98	+	8.91e-17	1.42e-12
cellular response to organic substance	2391	51	16.74	3.05	+	1.34e-13	7.11e-10
cellular response to chemical stimulus	2926	57	20.49	2.78	+	1.12e-13	8.91e-10
cellular response to stimulus	6703	73	46.93	1.56	+	1.1e-05	0.00164
cell surface receptor signaling pathway	2417	38	16.92	2.25	+	1.61e-06	0.000356
signal transduction	5061	56	35.43	1.58	+	0.000208	0.0154
signaling	5393	58	37.76	1.54	+	0.000289	0.0197
cell communication	5500	57	38.51	1.48	+	0.000928	0.0471
cellular response to interferon-gamma	164	8	1.15	6.97	+	2.78e-05	0.00314
response to interferon-gamma	186	8	1.3	6.14	+	6.53e-05	0.00622
innate immune response	766	15	5.36	2.8	+	0.000364	0.024
defense response to other organism	952	18	6.67	2.7	+	0.000141	0.0113
defense response	1342	24	9.4	2.55	+	2.4e-05	0.00282
response to other organism	1327	28	9.29	3.01	+	1.8e-07	6.38e-05
response to external biotic stimulus	1329	28	9.3	3.01	+	1.86e-07	6.29e-05
response to external stimulus	2443	44	17.1	2.57	+	2.55e-09	3.69e-06
response to biotic stimulus	1353	28	9.47	2.96	+	2.66e-07	8.3e-05
multi-organism process	2832	44	19.83	2.22	+	3.24e-07	9.89e-05
immune response	1868	28	13.08	2.14	+	0.000119	0.00994
type I interferon signaling pathway	67	6	0.47	12.79	+	1.18e-05	0.00173
cellular response to type I interferon	67	6	0.47	12.79	+	1.18e-05	0.00171
response to type I interferon	72	6	0.5	11.9	+	1.73e-05	0.00226
antibacterial humoral response	45	4	0.32	12.7	+	0.000373	0.0242
antimicrobial humoral response	142	6	0.99	6.04	+	0.000598	0.0341
icosanoid biosynthetic process	45	4	0.32	12.7	+	0.000373	0.0241
fatty acid derivative biosynthetic process	90	6	0.63	9.52	+	5.65e-05	0.00551
collagen metabolic process	65	5	0.46	10.99	+	0.000128	0.0106
positive regulation of reactive oxygen species biosynthetic process	53	4	0.37	10.78	+	0.000666	0.037
positive regulation of cellular metabolic process	3344	39	23.41	1.67	+	0.00098	0.0495
regulation of cellular metabolic process	6216	63	43.52	1.45	+	0.000744	0.0399
regulation of metabolic process	6690	66	46.84	1.41	+	0.000984	0.0495
positive regulation of metabolic process	3650	42	25.55	1.64	+	0.000949	0.048
regulation of reactive oxygen species biosynthetic process	90	6	0.63	9.52	+	5.65e-05	0.00548
cellular response to glucocorticoid stimulus	57	4	0.4	10.02	+	0.000861	0.0443
response to glucocorticoid	148	8	1.04	7.72	+	1.37e-05	0.00192
response to corticosteroid	164	11	1.15	9.58	+	4.07e-08	2.09e-05
response to steroid hormone	330	15	2.31	6.49	+	1.93e-08	1.33e-05
response to lipid	867	25	6.07	4.12	+	2.57e-09	3.41e-06
response to organic cyclic compound	923	25	6.46	3.87	+	8.71e-09	7.69e-06
response to hormone	915	21	6.41	3.28	+	2.12e-06	0.000449
response to endogenous stimulus	1503	33	10.52	3.14	+	4.32e-09	4.9e-06
cellular response to lipid	529	12	3.7	3.24	+	0.000409	0.0257
cellular response to endogenous stimulus	1221	25	8.55	2.92	+	1.56e-06	0.000349
transforming growth factor beta receptor signaling pathway	97	6	0.68	8.83	+	8.38e-05	0.00761
transmembrane receptor protein serine/threonine kinase signaling pathway	198	7	1.39	5.05	+	0.000589	0.0338
enzyme linked receptor protein signaling pathway	721	14	5.05	2.77	+	0.000624	0.0348
cellular response to transforming growth factor beta stimulus	148	7	1.04	6.76	+	0.000107	0.00922
cellular response to growth factor stimulus	502	17	3.51	4.84	+	1.3e-07	5.31e-05
response to growth factor	532	18	3.72	4.83	+	5.48e-08	2.72e-05
response to transforming growth factor beta	155	7	1.09	6.45	+	0.000141	0.0113
endothelial cell differentiation	82	5	0.57	8.71	+	0.000355	0.0235
endothelium development	95	5	0.67	7.52	+	0.000672	0.0373
response to estradiol	139	8	0.97	8.22	+	8.9e-06	0.00139
response to oxygen-containing compound	1599	41	11.2	3.66	+	2.46e-13	7.84e-10
cellular oxidant detoxification	93	5	0.65	7.68	+	0.000613	0.0346
cellular detoxification	104	5	0.73	6.87	+	0.000993	0.0495
detoxification	131	6	0.92	6.54	+	0.000397	0.0252
response to toxic substance	520	19	3.64	5.22	+	6.9e-09	7.31e-06
cellular response to toxic substance	215	9	1.51	5.98	+	2.78e-05	0.00312
protein heterooligomerization	93	5	0.65	7.68	+	0.000613	0.0345
reactive oxygen species metabolic process	114	6	0.8	7.52	+	0.000194	0.0146
maintenance of location in cell	96	5	0.67	7.44	+	0.000703	0.0383
maintenance of location	169	7	1.18	5.92	+	0.000235	0.0172
regulation of biological quality	4073	56	28.52	1.96	+	1.66e-07	6.29e-05
response to hydrogen peroxide	118	6	0.83	7.26	+	0.000232	0.017
response to inorganic substance	540	17	3.78	4.5	+	3.52e-07	0.000104
response to reactive oxygen species	194	8	1.36	5.89	+	8.66e-05	0.00778
response to oxidative stress	390	11	2.73	4.03	+	0.000118	0.00989
response to antibiotic	316	13	2.21	5.88	+	5.31e-07	0.000146
response to ethanol	139	6	0.97	6.17	+	0.000537	0.0315
response to alcohol	246	9	1.72	5.23	+	7.6e-05	0.00698
regulation of lipid biosynthetic process	189	8	1.32	6.05	+	7.27e-05	0.00672
regulation of lipid metabolic process	410	11	2.87	3.83	+	0.00018	0.0137
regulation of primary metabolic process	6023	62	42.17	1.47	+	0.000485	0.029
response to ketone	199	8	1.39	5.74	+	0.000103	0.00892
regulation of viral process	207	8	1.45	5.52	+	0.000133	0.0109
regulation of symbiosis, encompassing mutualism through parasitism	225	8	1.58	5.08	+	0.000231	0.017
sulfur compound biosynthetic process	184	7	1.29	5.43	+	0.000386	0.0247
modification of morphology or physiology of other organism	185	7	1.3	5.4	+	0.000399	0.0253
interspecies interaction between organisms	855	20	5.99	3.34	+	2.87e-06	0.000571
regulation of blood pressure	185	7	1.3	5.4	+	0.000399	0.0252
blood circulation	392	13	2.74	4.74	+	5.28e-06	0.000894
circulatory system process	401	13	2.81	4.63	+	6.69e-06	0.00108
negative regulation of canonical Wnt signaling pathway	186	7	1.3	5.38	+	0.000411	0.0256
negative regulation of signal transduction	1268	22	8.88	2.48	+	8.46e-05	0.00764
negative regulation of cell communication	1367	22	9.57	2.3	+	0.000287	0.0197
negative regulation of cellular process	4754	63	33.28	1.89	+	5.63e-08	2.71e-05
negative regulation of signaling	1371	22	9.6	2.29	+	0.000296	0.0199
receptor-mediated endocytosis	240	9	1.68	5.36	+	6.33e-05	0.00606
vesicle-mediated transport	1954	34	13.68	2.49	+	6.14e-07	0.000158
response to acid chemical	353	13	2.47	5.26	+	1.75e-06	0.000381
response to mechanical stimulus	218	8	1.53	5.24	+	0.000188	0.0142
response to abiotic stimulus	1162	24	8.14	2.95	+	2.24e-06	0.000469
regulation of cysteine-type endopeptidase activity involved in apoptotic process	221	8	1.55	5.17	+	0.000205	0.0153
regulation of apoptotic process	1567	30	10.97	2.73	+	4.72e-07	0.000132
regulation of programmed cell death	1587	31	11.11	2.79	+	1.89e-07	6.25e-05
regulation of cell death	1711	34	11.98	2.84	+	2.75e-08	1.56e-05
regulation of cysteine-type endopeptidase activity	244	9	1.71	5.27	+	7.15e-05	0.00673
regulation of endopeptidase activity	423	15	2.96	5.06	+	4.27e-07	0.000121
regulation of peptidase activity	452	17	3.16	5.37	+	3.04e-08	1.61e-05
regulation of hydrolase activity	1290	21	9.03	2.33	+	0.000373	0.0243
regulation of proteolysis	737	18	5.16	3.49	+	5.29e-06	0.000886
regulation of protein metabolic process	2804	41	19.63	2.09	+	4.12e-06	0.000753
negative regulation of endopeptidase activity	251	9	1.76	5.12	+	8.81e-05	0.00783
negative regulation of peptidase activity	261	10	1.83	5.47	+	2.06e-05	0.00252
negative regulation of hydrolase activity	458	13	3.21	4.05	+	2.61e-05	0.00301
negative regulation of proteolysis	358	10	2.51	3.99	+	0.00026	0.0184
negative regulation of cellular protein metabolic process	1039	20	7.27	2.75	+	4.59e-05	0.00462
regulation of cellular protein metabolic process	2633	38	18.43	2.06	+	1.43e-05	0.00196
negative regulation of protein metabolic process	1108	20	7.76	2.58	+	0.000109	0.00927
negative regulation of metabolic process	2918	37	20.43	1.81	+	0.000285	0.0198
negative regulation of cellular metabolic process	2567	34	17.97	1.89	+	0.000219	0.0162
cellular response to tumor necrosis factor	242	8	1.69	4.72	+	0.000371	0.0244
response to tumor necrosis factor	269	8	1.88	4.25	+	0.000728	0.0391
response to lipopolysaccharide	325	10	2.28	4.39	+	0.000122	0.0101
response to molecule of bacterial origin	341	10	2.39	4.19	+	0.000178	0.0137
regulation of inflammatory response	341	10	2.39	4.19	+	0.000178	0.0137
blood vessel morphogenesis	411	12	2.88	4.17	+	4.15e-05	0.00423
blood vessel development	494	16	3.46	4.63	+	5.55e-07	0.000149
vasculature development	516	16	3.61	4.43	+	9.67e-07	0.000229
cardiovascular system development	526	16	3.68	4.34	+	1.23e-06	0.000284
circulatory system development	872	20	6.11	3.28	+	3.84e-06	0.000718
tube morphogenesis	659	14	4.61	3.03	+	0.000259	0.0185
tube development	855	16	5.99	2.67	+	0.000378	0.0243
neutrophil degranulation	483	14	3.38	4.14	+	1.01e-05	0.00155
neutrophil mediated immunity	494	14	3.46	4.05	+	1.29e-05	0.00183
myeloid leukocyte mediated immunity	514	15	3.6	4.17	+	4.41e-06	0.000797
leukocyte mediated immunity	760	17	5.32	3.19	+	2.95e-05	0.00328
immune effector process	1079	21	7.55	2.78	+	2.48e-05	0.0029
leukocyte degranulation	504	14	3.53	3.97	+	1.6e-05	0.00212
regulated exocytosis	696	19	4.87	3.9	+	5.7e-07	0.000151
exocytosis	786	19	5.5	3.45	+	3.28e-06	0.000644
secretion by cell	1002	23	7.02	3.28	+	6.52e-07	0.000165
export from cell	1043	25	7.3	3.42	+	8.9e-08	3.93e-05
secretion	1119	25	7.83	3.19	+	3.26e-07	9.77e-05
neutrophil activation involved in immune response	487	14	3.41	4.11	+	1.1e-05	0.00164
myeloid cell activation involved in immune response	518	14	3.63	3.86	+	2.15e-05	0.00258
leukocyte activation involved in immune response	619	14	4.33	3.23	+	0.000138	0.0112
leukocyte activation	916	18	6.41	2.81	+	8.79e-05	0.00786
cell activation	1063	23	7.44	3.09	+	1.75e-06	0.000376
cell activation involved in immune response	623	15	4.36	3.44	+	3.97e-05	0.00416
myeloid leukocyte activation	581	14	4.07	3.44	+	7.21e-05	0.00674
neutrophil activation	496	14	3.47	4.03	+	1.34e-05	0.00189
granulocyte activation	500	14	3.5	4	+	1.47e-05	0.00199
regulation of epithelial cell proliferation	336	9	2.35	3.83	+	0.000708	0.0383
response to metal ion	375	10	2.63	3.81	+	0.000371	0.0243
response to hypoxia	343	9	2.4	3.75	+	0.000816	0.0428
response to decreased oxygen levels	354	10	2.48	4.03	+	0.000238	0.0172
response to oxygen levels	378	12	2.65	4.53	+	1.88e-05	0.00239
response to peptide hormone	397	10	2.78	3.6	+	0.000573	0.0332
response to peptide	478	12	3.35	3.59	+	0.000166	0.0132
response to organonitrogen compound	1005	24	7.04	3.41	+	1.78e-07	6.45e-05
response to nitrogen compound	1089	24	7.62	3.15	+	7.35e-07	0.000183
regulation of metal ion transport	401	10	2.81	3.56	+	0.000618	0.0346
regulation of ion transport	704	15	4.93	3.04	+	0.00015	0.012
regulation of transport	1877	26	13.14	1.98	+	0.000745	0.0397
regulation of localization	2790	41	19.53	2.1	+	3.91e-06	0.000723
regulation of body fluid levels	497	12	3.48	3.45	+	0.000236	0.0171
skeletal system development	504	12	3.53	3.4	+	0.000267	0.0189
positive regulation of cell migration	511	12	3.58	3.35	+	0.000302	0.0203
positive regulation of cell motility	537	12	3.76	3.19	+	0.000466	0.0285
regulation of cell motility	926	19	6.48	2.93	+	3.12e-05	0.00344
regulation of cellular component movement	1009	22	7.06	3.11	+	2.68e-06	0.000553
regulation of locomotion	998	20	6.99	2.86	+	2.63e-05	0.00301
positive regulation of cellular component movement	553	13	3.87	3.36	+	0.000167	0.0131
positive regulation of locomotion	568	12	3.98	3.02	+	0.000755	0.0402
regulation of cell migration	861	18	6.03	2.99	+	4.04e-05	0.00417
viral process	702	16	4.91	3.26	+	4.13e-05	0.00424
symbiotic process	783	17	5.48	3.1	+	4.25e-05	0.00431
positive regulation of cell death	712	15	4.98	3.01	+	0.00017	0.0133
negative regulation of developmental process	954	20	6.68	2.99	+	1.4e-05	0.00193
regulation of growth	680	14	4.76	2.94	+	0.000353	0.0235
negative regulation of apoptotic process	902	18	6.32	2.85	+	7.26e-05	0.00675
negative regulation of programmed cell death	917	18	6.42	2.8	+	8.91e-05	0.00783
negative regulation of cell death	1006	19	7.04	2.7	+	9.23e-05	0.00807
animal organ morphogenesis	972	17	6.81	2.5	+	0.000527	0.031
biological adhesion	926	16	6.48	2.47	+	0.000878	0.045
cellular response to oxygen-containing compound	1072	18	7.51	2.4	+	0.000576	0.0333
regulation of cell differentiation	1824	26	12.77	2.04	+	0.00057	0.0332
Unclassified	3156	6	22.1	0.27	-	3.74e-05	0.00402
