# Supplementary material for: SFRP4+ stromal cell subpopulation with IGF1 signaling in human endometrial regeneration
Source: Cell Discov. 2022 Sep 27;8:95. doi: 10.1038/s41421-022-00438-7 (PMC9512788; doi:10.1038/s41421-022-00438-7)
Supplement: Supplementary file 16 — Supplementary Table S16 [file 41421_2022_438_MOESM16_ESM.xlsx]

## Sheet: Supplement table 18 . Significa
id_cp_interaction	interacting_pair	partner_a	partner_b	gene_a	gene_b	annotation_strategy	secreted	isIntegrin	rank	ADIRF_V|ADIRF_V	ADIRF_V|ANTIGEN_PRESENTING_E	ADIRF_V|CILIATED_E	ADIRF_V|DCN_S	ADIRF_V|DES_V	ADIRF_V|EMT_E	ADIRF_V|DCN_M	ADIRF_V|INFLAMMATORY_EN	ADIRF_V|INFLAMMATORY_S	ADIRF_V|INFLAMMATORY_V	ADIRF_V|MACROPHAGE	ADIRF_V|MFAP5_M	ADIRF_V|NK	ADIRF_V|PROLIFERATIVE_E	ADIRF_V|SECRETORY_E	ADIRF_V|SECRETORY_EN	ADIRF_V|SECRETORY_M	ADIRF_V|SECRETORY_S	ADIRF_V|SECRETORY_V	ADIRF_V|SFRP4_S	ANTIGEN_PRESENTING_E|ADIRF_V	ANTIGEN_PRESENTING_E|ANTIGEN_PRESENTING_E	ANTIGEN_PRESENTING_E|CILIATED_E	ANTIGEN_PRESENTING_E|DCN_S	ANTIGEN_PRESENTING_E|DES_V	ANTIGEN_PRESENTING_E|EMT_E	ANTIGEN_PRESENTING_E|DCN_M	ANTIGEN_PRESENTING_E|INFLAMMATORY_EN	ANTIGEN_PRESENTING_E|INFLAMMATORY_S	ANTIGEN_PRESENTING_E|INFLAMMATORY_V	ANTIGEN_PRESENTING_E|MACROPHAGE	ANTIGEN_PRESENTING_E|MFAP5_M	ANTIGEN_PRESENTING_E|NK	ANTIGEN_PRESENTING_E|PROLIFERATIVE_E	ANTIGEN_PRESENTING_E|SECRETORY_E	ANTIGEN_PRESENTING_E|SECRETORY_EN	ANTIGEN_PRESENTING_E|SECRETORY_M	ANTIGEN_PRESENTING_E|SECRETORY_S	ANTIGEN_PRESENTING_E|SECRETORY_V	ANTIGEN_PRESENTING_E|SFRP4_S
CPI-SS09808DEAE	CD74_APP	simple:P04233	simple:P05067	ENSG00000019582	ENSG00000142192	curated	FALSE	FALSE	0.15
CPI-SC0F73E9099	COL1A1_a1b1 complex	simple:P02452	complex:a1b1 complex	ENSG00000108821		curated	TRUE	TRUE	0.19
CPI-SC0BC63F8C0	COL3A1_a1b1 complex	simple:P02461	complex:a1b1 complex	ENSG00000168542		curated	TRUE	TRUE	0.163
CPI-SC006E22794	COL1A2_a1b1 complex	simple:P08123	complex:a1b1 complex	ENSG00000164692		curated	TRUE	TRUE	0.227																					850.75	870.28	835.114	836.198	850.569		831.626	846.044		855.594		839.056		842.905	848.947	846.674			867.129
CPI-SC01EA4FF6B	COL1A1_a2b1 complex	simple:P02452	complex:a2b1 complex	ENSG00000108821		curated	TRUE	TRUE	0.111
CPI-SS006C6537E	MDK_LRP1	simple:P21741	simple:Q07954	ENSG00000110492	ENSG00000123384	I2D,InnateDB-All	TRUE	FALSE	0.259
CPI-SS02AB0C3E0	SPP1_CD44	simple:P10451	simple:P16070	ENSG00000118785	ENSG00000026508	I2D,IMEx,InnateDB-All,IntAct	TRUE	FALSE	0.166																					194.951				251.406		181.588			252.996	229.173	258.231	238.175						186.343
CPI-SC054484F7B	COL3A1_a2b1 complex	simple:P02461	complex:a2b1 complex	ENSG00000168542		curated	TRUE	TRUE	0.1
CPI-SC0F7E26271	COL1A1_a11b1 complex	simple:P02452	complex:a11b1 complex	ENSG00000108821		curated	TRUE	TRUE	0.082
CPI-SC05CCF815E	COL1A2_a2b1 complex	simple:P08123	complex:a2b1 complex	ENSG00000164692		curated	TRUE	TRUE	0.134																						852.828	832.967		830.845	844.304		841.557						847.044	857.962	832.364
CPI-SS0632A027A	CD44_HBEGF	simple:P16070	simple:Q99075	ENSG00000026508	ENSG00000113070	I2D,InnateDB-All	TRUE	FALSE	0.358	182.972	205.284		182.612	204.688	242.487	210.176	285.897	192.613	191.123	244.568	220.602			268.177	280.479		185.641	187.502	189.6								178.688
CPI-SS083CBFACD	MDK_SORL1	simple:P21741	simple:Q92673	ENSG00000110492	ENSG00000137642	InnateDB-All	TRUE	FALSE	0.177
CPI-SC0A8902C85	COL3A1_a11b1 complex	simple:P02461	complex:a11b1 complex	ENSG00000168542		curated	TRUE	TRUE	0.068
CPI-SC07ECBFCA7	COL1A1_a10b1 complex	simple:P02452	complex:a10b1 complex	ENSG00000108821		curated	TRUE	TRUE	0.057
CPI-SS01946BE5C	C5AR1_RPS19	simple:P21730	simple:P39019	ENSG00000197405	ENSG00000105372	guidetopharmacology.org	FALSE	FALSE	0.025
CPI-SC0681D30FE	COL1A2_a11b1 complex	simple:P08123	complex:a11b1 complex	ENSG00000164692		curated	TRUE	TRUE	0.095																								836.868	829.763		832.233			832.794		836.451	834.212
CPI-SS0BFB29A42	PLXNB2_PTN	simple:O15031	simple:P21246	ENSG00000196576	ENSG00000105894	I2D,IMEx,InnateDB-All,IntAct	TRUE	FALSE	0.263	201.922			339.371					278.226									310.424		206.674	243.792			381.241					320.095									352.294		248.544
CPI-SC0F4BC2909	COL6A2_a1b1 complex	simple:P12110	complex:a1b1 complex	ENSG00000142173		curated	TRUE	TRUE	0.234
CPI-SS0E41702C1	IGF1_IGF1R	simple:P05019	simple:P08069	ENSG00000017427	ENSG00000140443	curated	TRUE	FALSE	0.156
CPI-SS02EF3E1BA	TNFSF12_TNFRSF12A	simple:O43508	simple:Q9NP84	ENSG00000239697	ENSG00000006327	curated	TRUE	FALSE	0.222				212.623		366.511	267.624					153.729			251.564					153.423				192.11		345.999	247.112								231.052
CPI-SS00F4DDF4B	PTN_PTPRS	simple:P21246	simple:Q13332	ENSG00000105894	ENSG00000105426	I2D,IMEx,InnateDB-All,IntAct	TRUE	FALSE	0.227				211.059	226.207	214.833	210.363		211.098	210.471				215.849	207.263			219.685		215.168
CPI-SC067433F6B	COL3A1_a10b1 complex	simple:P02461	complex:a10b1 complex	ENSG00000168542		curated	TRUE	TRUE	0.048
CPI-SS0A28DCA72	CXCL12_CXCR4	simple:P48061	simple:P61073	ENSG00000107562	ENSG00000121966	curated	TRUE	FALSE	0.17											341.94		303.295																		326.076		287.431
CPI-SS0D4C221B8	ICAM1_AREG	simple:P05362	simple:P15514	ENSG00000090339	ENSG00000109321	InnateDB-All	TRUE	FALSE	0.227		108.017				220.095					128.88				126.333							127.163				239.241					148.027				145.479
CPI-SC011F01833	COL1A2_a10b1 complex	simple:P08123	complex:a10b1 complex	ENSG00000164692		curated	TRUE	TRUE	0.063																												835.273						829.173	832.326	836.118
CPI-SC09FDA4F45	COL6A1_a1b1 complex	simple:P12109	complex:a1b1 complex	ENSG00000142156		curated	TRUE	TRUE	0.204
CPI-SC0814068D9	COL6A2_a2b1 complex	simple:P12110	complex:a2b1 complex	ENSG00000142173		curated	TRUE	TRUE	0.138
CPI-SS03DA2A820	FGF2_CD44	simple:P09038	simple:P16070	ENSG00000138685	ENSG00000026508	I2D,InnateDB-All	TRUE	FALSE	0.184
CPI-SS01A07768A	CD46_JAG1	simple:P15529	simple:P78504	ENSG00000117335	ENSG00000101384	curated	FALSE	FALSE	0.388	85.983	56.312	133.285		69.427			76.268		64.201						85.254			91.372		123.135	93.464	170.437	84.972	106.58	89.826	81.597	113.421		101.353	79.483	80.044	84.734	86.726	90.135	122.407		84.768	128.525	80.471
CPI-SS03A4F7DC8	AXL_GAS6	simple:P30530	simple:Q14393	ENSG00000167601	ENSG00000183087	guidetopharmacology.org	TRUE	FALSE	0.229	140.905			148.254	163.384			119.485	126.501	188.342		118.445				150.838		122.621	229.562	126.13										136.698									177.917
CPI-SS046F6F0C1	EFNA1_EPHA2	simple:P20827	simple:P29317	ENSG00000169242	ENSG00000142627	curated	TRUE	FALSE	0.322		82.453				89.426	55.666	51.812						69.404	117.801				56.579			149.98	124.756		110.224	156.954	123.194	119.339	113.815	109.819	105.832	115.431		136.932	185.328	112.59		108.707	124.107	111.703
CPI-SC0EA3FC100	COL18A1_a1b1 complex	simple:P39060	complex:a1b1 complex	ENSG00000182871		curated	TRUE	TRUE	0.243	121.628	141.158	105.992	107.076	121.447		102.504	116.922		126.472		109.934		113.783	119.825	117.552			138.007			88.949																	85.798
CPI-SS06B86672A	CD44_FGFR2	simple:P16070	simple:P21802	ENSG00000026508	ENSG00000066468	InnateDB-All	TRUE	FALSE	0.168		174.268			171.878	180.673	176.36					180.854		175.634	176.351		203.753
CPI-SS0481D83A4	EGFR_AREG	simple:P00533	simple:P15514	ENSG00000146648	ENSG00000109321	curated	TRUE	FALSE	0.222		112.831	86.659			224.909					133.695				131.147							110.875	84.702			222.952					131.738				129.19
CPI-SS06F83AE58	CD44_SELE	simple:P16070	simple:P16581	ENSG00000026508	ENSG00000007908	curated	FALSE	FALSE	0.102		169.021						375.602								263.055												268.394
CPI-SC01AB9BED7	SPP1_a9b1 complex	simple:P10451	complex:a9b1 complex	ENSG00000118785		curated	TRUE	TRUE	0.029
CPI-SS0B99F22A2	JAG1_NOTCH3	simple:P78504	simple:Q9UM47	ENSG00000101384	ENSG00000074181	curated	FALSE	FALSE	0.27	154.429	57.004		57.829	101.828	58.403	54.96	63.789	57.052	137.134			62.439					56.882	198.008	55.663	124.758				72.157					107.463									168.337
CPI-SC0A54B5323	COL6A2_a11b1 complex	simple:P12110	complex:a11b1 complex	ENSG00000142173		curated	TRUE	TRUE	0.107
CPI-SS0735F5C3A	TIMP1_FGFR2	simple:P01033	simple:P21802	ENSG00000102265	ENSG00000066468	InnateDB-All	TRUE	FALSE	0.043
CPI-SS0C10824C7	EGFR_HBEGF	simple:P00533	simple:Q99075	ENSG00000146648	ENSG00000113070	curated	TRUE	FALSE	0.243						88.355		131.765			90.436	66.47			114.045	126.347										86.399		129.808			88.479	64.513			112.088	124.39
CPI-SC08D8A859F	COL6A1_a2b1 complex	simple:P12109	complex:a2b1 complex	ENSG00000142156		curated	TRUE	TRUE	0.125
CPI-SC0458F68A5	COL4A2_a1b1 complex	simple:P08572	complex:a1b1 complex	ENSG00000134871		curated	TRUE	TRUE	0.209		98.415																	95.264
CPI-SC096929DB0	FN1_aVb1 complex	simple:P02751	complex:aVb1 complex	ENSG00000115414		curated	TRUE	TRUE	0.147															108.547
CPI-SC0A68C5F13	IGF1_a6b4 complex	simple:P05019	complex:a6b4 complex	ENSG00000017427		curated	TRUE	TRUE	0.063
CPI-SC0672FBD31	COL4A1_a1b1 complex	simple:P02462	complex:a1b1 complex	ENSG00000187498		curated	TRUE	TRUE	0.209		86.52																	83.369
CPI-SC08B2AD7C6	FN1_a5b1 complex	simple:P02751	complex:a5b1 complex	ENSG00000115414		curated	TRUE	TRUE	0.129								103.932
CPI-SS03722104E	HGF_CD44	simple:P14210	simple:P16070	ENSG00000019991	ENSG00000026508	IMEx,InnateDB-All,IntAct	TRUE	FALSE	0.109
CPI-SS04C672963	ESAM_ESAM	simple:Q96AP7	simple:Q96AP7	ENSG00000149564	ENSG00000149564	curated	FALSE	FALSE	0.132	125.528				79.777			188.108		85.443						258.954			118.641									128.814								199.66
CPI-SS0DE0A486F	NRP1_VEGFA	simple:O14786	simple:P15692	ENSG00000099250	ENSG00000112715	curated	TRUE	FALSE	0.295		51.486									87.17	49.339			84.097																80.301				77.227
CPI-SC02BFEEC8A	THBS1_a3b1 complex	simple:P07996	complex:a3b1 complex	ENSG00000137801		curated	FALSE	TRUE	0.116	213.637	202.802	218.714		214.732	205.923		203.04		205.859				207.362	205.538	206.089			205.992
CPI-SC04B0064C4	COL18A1_a2b1 complex	simple:P39060	complex:a2b1 complex	ENSG00000182871		curated	TRUE	TRUE	0.154		123.706	103.845		101.723	115.182		112.435						117.922	128.84	103.242																			76.631
CPI-SS0E00478B4	NRP2_VEGFA	simple:O60462	simple:P15692	ENSG00000118257	ENSG00000112715	curated	TRUE	FALSE	0.222											85.689				82.615																81.721				78.648
CPI-SS08B249DBA	CCL2_CCR10	simple:P13500	simple:P46092	ENSG00000108691	ENSG00000184451	I2D	TRUE	FALSE	0.027										1081.74									1082.59
CPI-SC02AE206BE	COL6A3_a1b1 complex	simple:P12111	complex:a1b1 complex	ENSG00000163359		curated	TRUE	TRUE	0.202
CPI-SC07BE7830D	SPP1_a4b1 complex	simple:P10451	complex:a4b1 complex	ENSG00000118785		curated	TRUE	TRUE	0.043																																		32.021
CPI-SS0B9B3870A	VEGFA_FLT1	simple:P15692	simple:P17948	ENSG00000112715	ENSG00000102755	curated	TRUE	FALSE	0.134								159.338								142.493												187.602								170.757			68.198
CPI-SC0CE851065	COL6A2_a10b1 complex	simple:P12110	complex:a10b1 complex	ENSG00000142173		curated	TRUE	TRUE	0.073
CPI-SS0898D7F7F	TNFRSF10B_TNFSF10	simple:O14763	simple:P50591	ENSG00000120889	ENSG00000121858	curated	TRUE	FALSE	0.252			46.359			35.912		56.154								123.165						44.038	67.62	39.133		57.173		77.415						62.901	55.431	144.426				35.783
CPI-SC0847A64D2	FN1_aVb5 complex	simple:P02751	complex:aVb5 complex	ENSG00000115414		curated	TRUE	TRUE	0.116
CPI-SS060B82BBC	JAG1_NOTCH2	simple:P78504	simple:Q04721	ENSG00000101384	ENSG00000134250	curated	FALSE	FALSE	0.274	60.239	63.347	56.605	59.975	53.058	58.518	56.529		56.921	59.305	61.964	57.303	64.888	56.908	67.639		59.705	57.093	55.159	56.158													35.217		37.968
CPI-SC0EEF3A379	LAMC1_a6b1 complex	simple:P11047	complex:a6b1 complex	ENSG00000135862		curated	TRUE	TRUE	0.288		74.457				45.54		66.559						57.888	66.467	97.245						73.119				44.202		65.221						56.55	65.129	95.907
CPI-SC07222A428	COL4A2_a2b1 complex	simple:P08572	complex:a2b1 complex	ENSG00000134871		curated	TRUE	TRUE	0.143															86.098
CPI-SC04085F9F9	COL6A1_a11b1 complex	simple:P12109	complex:a11b1 complex	ENSG00000142156		curated	TRUE	TRUE	0.082
CPI-SS07833475A	FGFR1_FGF7	simple:P11362	simple:P21781	ENSG00000077782	ENSG00000140285	I2D	TRUE	FALSE	0.152				86.767					105.567	98.361								89.676											97.811	90.605
CPI-SC0E9C058EB	PLAUR_a4b1 complex	simple:Q03405	complex:a4b1 complex	ENSG00000011422		curated	TRUE	TRUE	0.068																						128.124									133.885			127.85	127.995
CPI-SC02392F4AF	COL4A1_a2b1 complex	simple:P02462	complex:a2b1 complex	ENSG00000187498		curated	TRUE	TRUE	0.132															74.202
CPI-SS0415CC75D	MERTK_GAS6	simple:Q12866	simple:Q14393	ENSG00000153208	ENSG00000183087	guidetopharmacology.org	TRUE	FALSE	0.113	90.997			98.346	113.477					138.434						100.93			179.654		90.725			98.074	113.204					138.162						100.658			179.382
CPI-SS07155793F	ACKR3_CXCL12	simple:P25106	simple:P48061	ENSG00000144476	ENSG00000107562	guidetopharmacology.org	TRUE	FALSE	0.088				232.176			145.664					185.862				120.017				101.424
CPI-SS0D22A09AD	NRP2_PGF	simple:O60462	simple:P49763	ENSG00000118257	ENSG00000119630	curated	TRUE	FALSE	0.163																			81.297																				77.33
CPI-CS063AE1C91	IL6 receptor_IL6	complex:IL6 receptor	simple:P05231		ENSG00000136244	curated	TRUE	FALSE	0.088	199.509							157.212		91.111											195.823							153.527		87.426
CPI-SS085EE60B1	TGFB1_TGFBR3	simple:P01137	simple:Q03167	ENSG00000105329	ENSG00000069702	curated	TRUE	FALSE	0.24								48.963		42.899		45.942				51.606
CPI-SS085195142	TYRO3_GAS6	simple:Q06418	simple:Q14393	ENSG00000092445	ENSG00000183087	guidetopharmacology.org	TRUE	FALSE	0.122
CPI-SC0545E2502	COL5A2_a1b1 complex	simple:P05997	complex:a1b1 complex	ENSG00000204262		curated	TRUE	TRUE	0.234		51.162																	48.01			50.585																	47.434
CPI-SS0855C0353	NRP1_PGF	simple:O14786	simple:P49763	ENSG00000099250	ENSG00000119630	curated	TRUE	FALSE	0.202	47.865																		82.779																				75.91
CPI-SS0579FA162	IGF2_IGF1R	simple:P01344	simple:P08069	ENSG00000167244	ENSG00000140443	curated	TRUE	FALSE	0.204
CPI-SS0CDAC688B	CXCL2_DPP4	simple:P19875	simple:P27487	ENSG00000081041	ENSG00000197635	curated	TRUE	FALSE	0.027																												339.698								343.97
CPI-SS0B87FE6E0	NOTCH1_JAG1	simple:P46531	simple:P78504	ENSG00000148400	ENSG00000101384	curated	FALSE	FALSE	0.224																					55.261		102.563		38.705			45.546		33.479						54.532			60.65
CPI-SS0DC2A6D35	IL6_HRH1	simple:P05231	simple:P35367	ENSG00000136244	ENSG00000196639	IMEx,InnateDB-All,IntAct	TRUE	FALSE	0.079	185.248	197.059	193.231	183.805	185.974	206.088	200.99	182.433	181.896	179.611		196.905		195.288	213.073	181.477
CPI-SS0947A8549	FLT1_VEGFB	simple:P17948	simple:P49765	ENSG00000102755	ENSG00000173511	curated	TRUE	FALSE	0.091
CPI-SC03ADD2063	COL18A1_a11b1 complex	simple:P39060	complex:a11b1 complex	ENSG00000182871		curated	TRUE	TRUE	0.082				107.746	100.641		103.111			103.672		107.329	105.091
CPI-SC0D870AE49	COL6A3_a2b1 complex	simple:P12111	complex:a2b1 complex	ENSG00000163359		curated	TRUE	TRUE	0.125
CPI-SC05992FDC8	COL5A1_a1b1 complex	simple:P20908	complex:a1b1 complex	ENSG00000130635		curated	TRUE	TRUE	0.19
CPI-SS0F739D3DB	ANXA1_FPR1	simple:P04083	simple:P21462	ENSG00000135046	ENSG00000171051	guidetopharmacology.org	TRUE	FALSE	0.023																															585.843
CPI-SS0E61DB5DF	FLT1_PGF	simple:P17948	simple:P49763	ENSG00000102755	ENSG00000119630	curated	TRUE	FALSE	0.095
CPI-SS06CCF5A54	ANXA1_FPR3	simple:P04083	simple:P25089	ENSG00000135046	ENSG00000187474	guidetopharmacology.org	TRUE	FALSE	0.025																															571.67
CPI-SS042A6F835	IGF2_IGF2R	simple:P01344	simple:P11717	ENSG00000167244	ENSG00000197081	curated	TRUE	FALSE	0.206
CPI-SS095E52E66	TNFSF10_TNFRSF10D	simple:P50591	simple:Q9UBN6	ENSG00000121858	ENSG00000173530	curated	TRUE	FALSE	0.154																												73.999								49.668
CPI-SC0BD4C290F	COL14A1_a1b1 complex	simple:Q05707	complex:a1b1 complex	ENSG00000187955		curated	TRUE	TRUE	0.224	53.021	72.551		38.468	52.84			48.315		57.864		41.327			51.218	48.945			69.4
CPI-SC04F2478E9	FN1_a3b1 complex	simple:P02751	complex:a3b1 complex	ENSG00000115414		curated	TRUE	TRUE	0.077
CPI-SS03165AD8C	ACKR2_CCL2	simple:O00590	simple:P13500	ENSG00000144648	ENSG00000108691	curated	TRUE	FALSE	0.011
CPI-SS06A999D25	PLD2_ARF1	simple:O14939	simple:P84077	ENSG00000129219	ENSG00000143761	guidetopharmacology.org	FALSE	FALSE	0.082
CPI-SC02B111AB0	COL6A1_a10b1 complex	simple:P12109	complex:a10b1 complex	ENSG00000142156		curated	TRUE	TRUE	0.057
CPI-SS0AB21032D	PLXNB2_SEMA4C	simple:O15031	simple:Q9C0C4	ENSG00000196576	ENSG00000168758	curated	FALSE	FALSE	0.204																					64.814	59.411	55.561	64.618	60.644	62.66	61.252	67.073	63.633	67.524		63.725	63.349	62.879	61.238	68.389	70.133	63.375	61.162	59.648
CPI-CS07B61574B	LIFR_LIF	complex:LIFR	simple:P15018		ENSG00000128342	curated	TRUE	FALSE	0.098						121.172									50.28											129.221									58.329
CPI-SS0C6448B94	IL1B_ADRB2	simple:P01584	simple:P07550	ENSG00000125538	ENSG00000169252	I2D	TRUE	FALSE	0.014
CPI-CS05426BFFA	IL1 receptor_IL1B	complex:IL1 receptor	simple:P01584		ENSG00000125538	curated	TRUE	FALSE	0.014																															708.731
CPI-SS0055264F3	EGFR_TGFB1	simple:P00533	simple:P01137	ENSG00000146648	ENSG00000105329	IMEx,InnateDB-All,MINT	TRUE	FALSE	0.177				40.846							55.02		80.093			47.887															53.063		78.136			45.931
CPI-SS033E6DE7E	NRP1_VEGFB	simple:O14786	simple:P49765	ENSG00000099250	ENSG00000173511	curated	TRUE	FALSE	0.218
CPI-SC01FFC9392	FN1_a2b1 complex	simple:P02751	complex:a2b1 complex	ENSG00000115414		curated	TRUE	TRUE	0.068
CPI-SC092C3E4DF	FN1_a8b1 complex	simple:P02751	complex:a8b1 complex	ENSG00000115414		curated	TRUE	TRUE	0.059
CPI-SC02017BE74	COL4A2_a11b1 complex	simple:P08572	complex:a11b1 complex	ENSG00000134871		curated	TRUE	TRUE	0.082
CPI-SS04B4619D0	TNF_TNFRSF1A	simple:P01375	simple:P19438	ENSG00000232810	ENSG00000067182	curated	TRUE	FALSE	0.107
CPI-SC0984894BC	TGFB1_TGFbeta receptor2	simple:P01137	complex:TGFbeta receptor2	ENSG00000105329		curated	TRUE	FALSE	0.213
CPI-SC0E3784FFB	LAMC1_a2b1 complex	simple:P11047	complex:a2b1 complex	ENSG00000135862		curated	TRUE	TRUE	0.227		44.949				36.425		33.678						39.165	50.084							43.611				35.087		32.34						37.827	48.746
CPI-SC0EC572716	COL4A5_a1b1 complex	simple:P29400	complex:a1b1 complex	ENSG00000188153		curated	TRUE	TRUE	0.215	33.271	52.801			33.089			28.565		38.114					31.467	29.195			49.65
CPI-SS0348DB5E3	FGFR1_FGFR2	simple:P11362	simple:P21802	ENSG00000077782	ENSG00000066468	InnateDB-All	TRUE	FALSE	0.109																	81.467
CPI-SS0241A1F57	NRP2_SEMA3C	simple:O60462	simple:Q99985	ENSG00000118257	ENSG00000075223	curated	TRUE	FALSE	0.122
CPI-SC0A0532ADC	COL4A1_a11b1 complex	simple:P02462	complex:a11b1 complex	ENSG00000187498		curated	TRUE	TRUE	0.073
CPI-SC0A2FE9693	LAMC1_a7b1 complex	simple:P11047	complex:a7b1 complex	ENSG00000135862		curated	TRUE	TRUE	0.17	55.616				39.153					41.598									67.318		54.278				37.815					40.26									65.98
CPI-SS047232C64	DLL1_NOTCH3	simple:O00548	simple:Q9UM47	ENSG00000198719	ENSG00000074181	curated	FALSE	FALSE	0.086																					109.418				56.817					92.124									152.998
CPI-SC0017F527E	COL18A1_a10b1 complex	simple:P39060	complex:a10b1 complex	ENSG00000182871		curated	TRUE	TRUE	0.054								106.151						100.051	103.204	106.996
CPI-SS0F21DBF93	SCGB3A1_NOTCH3	simple:Q96QR1	simple:Q9UM47	ENSG00000161055	ENSG00000074181	InnateDB-All	TRUE	FALSE	0.093																					148.41	50.985		51.811	95.809	52.384	48.941	57.771	51.033	131.116				57.515				50.864	191.99
CPI-SS0B70EB09E	PDGFA_PDGFRA	simple:P04085	simple:P16234	ENSG00000197461	ENSG00000134853	curated	TRUE	FALSE	0.129		55.313	58.944	109.953		54.779	65.736	56.519	91.465	65.073			62.33		57.427		88.235	115.846	58.229	81.206				64.379					45.891									70.272
CPI-SC035134F18	COL5A1_a2b1 complex	simple:P20908	complex:a2b1 complex	ENSG00000130635		curated	TRUE	TRUE	0.129
CPI-SS0F2C6A4D4	FGF18_FGFR1	simple:O76093	simple:P11362	ENSG00000156427	ENSG00000077782	I2D	TRUE	FALSE	0.102																								81.188			81.051		85.783											61.794
CPI-SS06CBC985C	LTBR_LTB	simple:P36941	simple:Q06643	ENSG00000111321	ENSG00000227507	curated	FALSE	FALSE	0.122													91.857				36.247														40.293		105.971				50.361
CPI-SC0ECFACED2	COL6A3_a11b1 complex	simple:P12111	complex:a11b1 complex	ENSG00000163359		curated	TRUE	TRUE	0.082
CPI-SC0CA7B34A5	COL5A2_a2b1 complex	simple:P05997	complex:a2b1 complex	ENSG00000204262		curated	TRUE	TRUE	0.143															38.844																				38.267
CPI-SC098C06330	TGFB1_TGFbeta receptor1	simple:P01137	complex:TGFbeta receptor1	ENSG00000105329		curated	TRUE	FALSE	0.188
CPI-SS0D0252D87	AXL_IL15RA	simple:P30530	simple:Q13261	ENSG00000167601	ENSG00000134470	I2D	TRUE	FALSE	0.136			60.649	62.797	62.826	59.421		66.112							61.178	69.978		63.346	62.051
CPI-CS067298D94	FLT1 complex_VEGFA	complex:FLT1 complex	simple:P15692		ENSG00000112715	curated	TRUE	FALSE	0.104
CPI-SS0C03F7CDC	VEGFA_KDR	simple:P15692	simple:P35968	ENSG00000112715	ENSG00000128052	curated	TRUE	FALSE	0.104								60.808								55.347									47.825			89.072								83.611
CPI-SS039799099	FGFR1_NCAM1	simple:P11362	simple:P13591	ENSG00000077782	ENSG00000149294	curated	TRUE	FALSE	0.088					65.453							73.672																				65.917
CPI-SS0837E9F59	JAG1_NOTCH4	simple:P78504	simple:Q99466	ENSG00000101384	ENSG00000204301	curated	FALSE	FALSE	0.129					56.041			73.552			59.439			52.307		92.123												43.881								62.452
CPI-SS03CC15FF3	PDGFRA_PDGFC	simple:P16234	simple:Q9NRA1	ENSG00000134853	ENSG00000145431	curated	TRUE	FALSE	0.125
CPI-SC0E0C50FCA	COL14A1_a2b1 complex	simple:Q05707	complex:a2b1 complex	ENSG00000187955		curated	TRUE	TRUE	0.161		55.098	35.238		33.116	46.574		43.828						49.314	60.233	34.634
CPI-SS03EF699C7	HLA-E_KLRC1	simple:P13747	simple:P26715	ENSG00000204592	ENSG00000134545	curated	FALSE	FALSE	0.014
CPI-CS0715DE78D	CD94:NKG2A_HLA-E	complex:CD94:NKG2A	simple:P13747		ENSG00000204592	curated	FALSE	FALSE	0.014
CPI-SS0C85BC9AF	PROS1_AXL	simple:P07225	simple:P30530	ENSG00000184500	ENSG00000167601	guidetopharmacology.org	TRUE	FALSE	0.122
CPI-SS0EBFE1854	EFNA1_EPHA4	simple:P20827	simple:P54764	ENSG00000169242	ENSG00000116106	curated	TRUE	FALSE	0.07								45.24				40.813				50.408												112.767				108.341				117.936	117.094
CPI-SS0E5AF12B6	NOTCH1_NOV	simple:P46531	simple:P48745	ENSG00000148400	ENSG00000136999	I2D,InnateDB-All	TRUE	FALSE	0.138																					59.279	63.008													48.864	27.401
CPI-SS0E928B8C8	FGF7_FGFR2	simple:P21781	simple:P21802	ENSG00000140285	ENSG00000066468	I2D,IMEx,InnateDB-All,IntAct	TRUE	FALSE	0.12
CPI-CS008C9D6E5	IL1 receptor inhibitor_IL1B	complex:IL1 receptor inhibitor	simple:P01584		ENSG00000125538	curated	TRUE	FALSE	0.009
CPI-SC058F72F90	FBN1_a5b1 complex	simple:P35555	complex:a5b1 complex	ENSG00000166147		curated	TRUE	TRUE	0.15
CPI-SS05A26A1DE	PDGFB_PDGFRB	simple:P01127	simple:P09619	ENSG00000100311	ENSG00000113721	curated	TRUE	FALSE	0.102
CPI-SS0D954EA1C	PDGFRB_PDGFD	simple:P09619	simple:Q9GZP0	ENSG00000113721	ENSG00000170962	curated	TRUE	FALSE	0.098				63.46			58.357	67.551								83.793				71.452
CPI-SS01F67987A	FGF2_FGFR1	simple:P09038	simple:P11362	ENSG00000138685	ENSG00000077782	curated	TRUE	FALSE	0.086
CPI-SS03098AC28	ERBB4_HBEGF	simple:Q15303	simple:Q99075	ENSG00000178568	ENSG00000113070	curated	TRUE	FALSE	0.073																										79.529		122.939			81.61	57.644			105.219	117.521
CPI-SC0CFF5E19D	FN1_a11b1 complex	simple:P02751	complex:a11b1 complex	ENSG00000115414		curated	TRUE	TRUE	0.041
CPI-SS0A81A3626	WNT7A_LDLR	simple:O00755	simple:P01130	ENSG00000154764	ENSG00000130164	InnateDB-All	TRUE	FALSE	0.043
CPI-SC095A2C115	PLAUR_aVb3 complex	simple:Q03405	complex:aVb3 complex	ENSG00000011422		curated	TRUE	TRUE	0.048																	61.33																				142.09
CPI-SC0D9B795CC	CDH1_a2b1 complex	simple:P12830	complex:a2b1 complex	ENSG00000039068		curated	FALSE	TRUE	0.091																						66.914	47.053		44.931	58.39		55.643						61.13	72.048	46.45
CPI-CS0E4E75E3B	BMPR1A_BMPR2_BMP2	complex:BMPR1A_BMPR2	simple:P12643		ENSG00000125845	curated	TRUE	FALSE	0.172																													35.545	45.253								28.627	47.516	34.515
CPI-SC0FA79E269	COL4A2_a10b1 complex	simple:P08572	complex:a10b1 complex	ENSG00000134871		curated	TRUE	TRUE	0.054
CPI-SS044C72D0D	SEMA4A_PLXND1	simple:Q9H3S1	simple:Q9Y4D7	ENSG00000196189	ENSG00000004399	curated	FALSE	FALSE	0.125																53.443																				54.605
CPI-SC0B6F1A278	COL4A1_a10b1 complex	simple:P02462	complex:a10b1 complex	ENSG00000187498		curated	TRUE	TRUE	0.052
CPI-SS00A8596B5	PVR_TNFSF9	simple:P15151	simple:P41273	ENSG00000073008	ENSG00000125657	InnateDB-All	TRUE	FALSE	0.143		23.788					20.186	37.184		26.875	37.5	19.725	75.14			54.324				19.661								30.91			31.226		68.867			48.051
CPI-SC035953E6B	COL7A1_a1b1 complex	simple:Q02388	complex:a1b1 complex	ENSG00000114270		curated	TRUE	TRUE	0.175
CPI-SS004C23DCE	EREG_EGFR	simple:O14944	simple:P00533	ENSG00000124882	ENSG00000146648	curated	TRUE	FALSE	0.043
CPI-SS0E5593D5C	BMP8B_PLAUR	simple:P34820	simple:Q03405	ENSG00000116985	ENSG00000011422	InnateDB-All	TRUE	FALSE	0.048
CPI-SC0988E0218	SPP1_aVb3 complex	simple:P10451	complex:aVb3 complex	ENSG00000118785		curated	TRUE	TRUE	0.02																																					46.262
CPI-SS0F15C1AB3	NRP2_SEMA3F	simple:O60462	simple:Q13275	ENSG00000118257	ENSG00000001617	curated	TRUE	FALSE	0.082
CPI-SS0C4D54E39	NOTCH3_JAG2	simple:Q9UM47	simple:Q9Y219	ENSG00000074181	ENSG00000184916	curated	FALSE	FALSE	0.048			126.085					111.232						108.172	108.932	121.421
CPI-SS0D46E2B45	TGFB3_TGFBR3	simple:P10600	simple:Q03167	ENSG00000119699	ENSG00000069702	curated	TRUE	FALSE	0.141								36.225				33.203				38.868																				33.331
CPI-SC09C0B5D08	COL4A5_a2b1 complex	simple:P29400	complex:a2b1 complex	ENSG00000188153		curated	TRUE	TRUE	0.163		35.348				26.824		24.077						29.564	40.483
CPI-SS0A874F65F	LGR4_RSPO3	simple:Q9BXB1	simple:Q9BXY4	ENSG00000205213	ENSG00000146374	guidetopharmacology.org	TRUE	FALSE	0.059																									92.241		89.762					145.142	79.645							36.818
CPI-SS0FBC9234C	TNF_PTPRS	simple:P01375	simple:Q13332	ENSG00000232810	ENSG00000105426	InnateDB-All	TRUE	FALSE	0.12
CPI-SC0755598EE	THBS1_aVb3 complex	simple:P07996	complex:aVb3 complex	ENSG00000137801		curated	FALSE	TRUE	0.048																	216.56																				42.4
CPI-SC0200AC9E3	THBS1_a2Bb3 complex	simple:P07996	complex:a2Bb3 complex	ENSG00000137801		curated	FALSE	TRUE	0.048																	216.56																				42.4
CPI-SC07375C073	COL6A3_a10b1 complex	simple:P12111	complex:a10b1 complex	ENSG00000163359		curated	TRUE	TRUE	0.054
CPI-SC0A9458008	ICAM1_aXb2 complex	simple:P05362	complex:aXb2 complex	ENSG00000090339		curated	FALSE	TRUE	0.045											61.033																				80.179
CPI-SS02928C71A	PDGFB_LRP1	simple:P01127	simple:Q07954	ENSG00000100311	ENSG00000123384	I2D,InnateDB-All	TRUE	FALSE	0.073
CPI-SC0ED0520DD	LAMA3_a3b1 complex	simple:Q16787	complex:a3b1 complex	ENSG00000053747		curated	TRUE	TRUE	0.236																					26.418	15.583	31.495		27.513	18.704		15.821		18.64				20.143	18.319	18.87			18.773
CPI-SS090FC28E1	EPHB6_EFNB2	simple:O15197	simple:P52799	ENSG00000106123	ENSG00000125266	curated	TRUE	FALSE	0.111				26.728				59.572								53.079
CPI-CS077F1340A	FLT1 complex_VEGFB	complex:FLT1 complex	simple:P49765		ENSG00000173511	curated	TRUE	FALSE	0.086
CPI-SS09F973C1A	EPHA2_EFNA4	simple:P29317	simple:P52798	ENSG00000142627	ENSG00000243364	curated	TRUE	FALSE	0.088																						52.443	56.453		55.151	53.117								52.03			65.02
CPI-SC06364D669	FN1_a4b1 complex	simple:P02751	complex:a4b1 complex	ENSG00000115414		curated	TRUE	TRUE	0.039
CPI-SS08D0F9109	EFNB2_EPHB4	simple:P52799	simple:P54760	ENSG00000125266	ENSG00000196411	curated	FALSE	FALSE	0.109
CPI-SS08FAC0A55	PLXNB2_SEMA4D	simple:O15031	simple:Q92854	ENSG00000196576	ENSG00000187764	curated	FALSE	FALSE	0.118											18.799		19.58									57.45			54.642	56.324					60.669		61.45	58.805	55.892
CPI-SC0DF641DAA	COL5A2_a11b1 complex	simple:P05997	complex:a11b1 complex	ENSG00000204262		curated	TRUE	TRUE	0.095
CPI-CS073D36B1D	FLT1 complex_PGF	complex:FLT1 complex	simple:P49763		ENSG00000119630	curated	TRUE	FALSE	0.07
CPI-SS0B81F1BF5	TNF_SEMA4C	simple:P01375	simple:Q9C0C4	ENSG00000232810	ENSG00000168758	InnateDB-All	TRUE	FALSE	0.12
CPI-SS0938C6980	DLL4_NOTCH3	simple:Q9NR61	simple:Q9UM47	ENSG00000128917	ENSG00000074181	curated	FALSE	FALSE	0.052
CPI-SS0179FBFD3	TNFRSF10A_TNFSF10	simple:O00220	simple:P50591	ENSG00000104689	ENSG00000121858	curated	TRUE	FALSE	0.073																							46.289			35.842		56.084							34.1	123.095
CPI-SC0DAD29856	COL5A3_a1b1 complex	simple:P25940	complex:a1b1 complex	ENSG00000080573		curated	TRUE	TRUE	0.132
CPI-SS07D56EB05	CMKLR1_RARRES2	simple:Q99788	simple:Q99969	ENSG00000174600	ENSG00000106538	guidetopharmacology.org	TRUE	FALSE	0.018
CPI-SC0D19BAF15	FN1_a10b1 complex	simple:P02751	complex:a10b1 complex	ENSG00000115414		curated	TRUE	TRUE	0.027
CPI-SS0339AE950	SIRPA_CD47	simple:P78324	simple:Q08722	ENSG00000198053	ENSG00000196776	curated	FALSE	FALSE	0.077
CPI-SS08B7D54A3	TNF_FAS	simple:P01375	simple:P25445	ENSG00000232810	ENSG00000026103	InnateDB-All	TRUE	FALSE	0.122
CPI-SS038E93B77	FGFR1_FGF9	simple:P11362	simple:P31371	ENSG00000077782	ENSG00000102678	I2D,InnateDB-All	TRUE	FALSE	0.048						57.456
CPI-CS08A043594	BMR1B_AVR2A_BMP2	complex:BMR1B_AVR2A	simple:P12643		ENSG00000125845	curated	TRUE	FALSE	0.102																													33.582	43.29								26.665	45.554	32.552
CPI-CS058910188	BMR1B_AVR2B_BMP2	complex:BMR1B_AVR2B	simple:P12643		ENSG00000125845	curated	TRUE	FALSE	0.102																													33.582	43.29								26.665	45.554	32.552
CPI-CS028ACED72	BMPR1B_BMPR2_BMP2	complex:BMPR1B_BMPR2	simple:P12643		ENSG00000125845	curated	TRUE	FALSE	0.102																													33.582	43.29								26.665	45.554	32.552
CPI-SC060984F83	COL14A1_a11b1 complex	simple:Q05707	complex:a11b1 complex	ENSG00000187955		curated	TRUE	TRUE	0.098				39.139	32.034		34.504			35.065		38.722	36.483
CPI-SS056AA08CF	EDN2_EDNRA	simple:P20800	simple:P25101	ENSG00000127129	ENSG00000151617	guidetopharmacology.org	TRUE	FALSE	0.068
CPI-SS0E4DE8215	WNT2_FZD1	simple:P09544	simple:Q9UP38	ENSG00000105989	ENSG00000157240	I2D	TRUE	FALSE	0.1
CPI-SS082AD7B6A	FZD6_WNT5A	simple:O60353	simple:P41221	ENSG00000164930	ENSG00000114251	curated	TRUE	FALSE	0.138																							28.65		26.496	27.297	28.605					29.613		29.761				30.632		35.633
CPI-SC0092846B0	COL5A1_a11b1 complex	simple:P20908	complex:a11b1 complex	ENSG00000130635		curated	TRUE	TRUE	0.068
CPI-CS0BAF97962	PDGFR complex_PDGFD	complex:PDGFR complex	simple:Q9GZP0		ENSG00000170962	curated	TRUE	FALSE	0.061
CPI-SS09CA492BA	EFNA1_EPHA3	simple:P20827	simple:P29320	ENSG00000169242	ENSG00000044524	curated	TRUE	FALSE	0.036				43.419															41.777					110.947															109.305
CPI-SS0F6A7A4DF	FGF18_FGFR2	simple:O76093	simple:P21802	ENSG00000156427	ENSG00000066468	I2D	TRUE	FALSE	0.145																						14.94				21.344	17.031					21.525			17.023		44.424
CPI-SS0FEEB187C	PDGFB_PDGFRA	simple:P01127	simple:P16234	ENSG00000100311	ENSG00000134853	curated	TRUE	FALSE	0.063
CPI-SC033E22B14	PDGFB_PDGFR complex	simple:P01127	complex:PDGFR complex	ENSG00000100311		curated	TRUE	FALSE	0.063
CPI-SS02EBC1BB0	TNF_NOTCH1	simple:P01375	simple:P46531	ENSG00000232810	ENSG00000148400	I2D	TRUE	FALSE	0.107
CPI-SS0DC4D593E	EPHB6_EFNB1	simple:O15197	simple:P98172	ENSG00000106123	ENSG00000090776	curated	TRUE	FALSE	0.116				22.378				21.61	19.736							30.463		22.347		19.078
CPI-SC0E60FEE99	TGFB1_aVb6 complex	simple:P01137	complex:aVb6 complex	ENSG00000105329		curated	TRUE	TRUE	0.086
CPI-SC090855C8E	FN1_aVb3 complex	simple:P02751	complex:aVb3 complex	ENSG00000115414		curated	TRUE	TRUE	0.045																	64.732																				29.378
CPI-SC08B6B74FB	FN1_a2Bb3 complex	simple:P02751	complex:a2Bb3 complex	ENSG00000115414		curated	TRUE	TRUE	0.045																	64.732																				29.378
CPI-SC09E5431A2	IFNG_Type II IFNR	simple:P01579	complex:Type II IFNR	ENSG00000111537		curated	TRUE	FALSE	0.045
CPI-SC02E74AFA5	MMP2_aVb3 complex	simple:P08253	complex:aVb3 complex	ENSG00000087245		curated	TRUE	TRUE	0.048																	27.072																				26.69
CPI-SS0F21D6CA0	EPHB4_EFNB1	simple:P54760	simple:P98172	ENSG00000196411	ENSG00000090776	curated	FALSE	FALSE	0.132																																				26.136
CPI-SS0B01CF3AB	CSF1R_CSF1	simple:P07333	simple:P09603	ENSG00000182578	ENSG00000184371	curated	TRUE	FALSE	0.043
CPI-SC08A98E7D4	COL7A1_a2b1 complex	simple:Q02388	complex:a2b1 complex	ENSG00000114270		curated	TRUE	TRUE	0.118
CPI-SS02770D68F	NOTCH2_JAG2	simple:Q04721	simple:Q9Y219	ENSG00000134250	ENSG00000184916	curated	FALSE	FALSE	0.134			31.895					17.042							14.743	27.231							35.003					20.15						17.091	17.85	30.339
CPI-SS0FF49C823	EFNA1_EPHA1	simple:P20827	simple:P21709	ENSG00000169242	ENSG00000146904	curated	TRUE	FALSE	0.034						38.283									39.933											105.811									107.461
CPI-SC0B4D7E0FF	FN1_a4b7 complex	simple:P02751	complex:a4b7 complex	ENSG00000115414		curated	TRUE	TRUE	0.025
CPI-SC0DA5EFA18	COL4A6_a1b1 complex	simple:Q14031	complex:a1b1 complex	ENSG00000197565		curated	TRUE	TRUE	0.084
CPI-SC01195CB48	TNC_a8b1 complex	simple:P24821	complex:a8b1 complex	ENSG00000041982		curated	TRUE	TRUE	0.091	64.313				52.355			42.815		42.757		42.417				44.195	52.871	41.993
CPI-SC0F590482E	COL9A2_a1b1 complex	simple:Q14055	complex:a1b1 complex	ENSG00000049089		curated	TRUE	TRUE	0.079
CPI-SS0423580E5	DLL1_NOTCH2	simple:O00548	simple:Q04721	ENSG00000198719	ENSG00000134250	curated	FALSE	FALSE	0.109																																			22.629
CPI-SS0AB647854	GPR37_PSAP	simple:O15354	simple:P07602	ENSG00000170775	ENSG00000197746	guidetopharmacology.org	TRUE	FALSE	0.007																								354.154			213.549				675.945
CPI-SC0F516B854	COL5A2_a10b1 complex	simple:P05997	complex:a10b1 complex	ENSG00000204262		curated	TRUE	TRUE	0.063
CPI-SS098425155	ADRB2_VEGFB	simple:P07550	simple:P49765	ENSG00000169252	ENSG00000173511	InnateDB-All	TRUE	FALSE	0.104
CPI-SS027CDEA08	NOTCH2_DLL4	simple:Q04721	simple:Q9NR61	ENSG00000134250	ENSG00000128917	curated	FALSE	FALSE	0.077								25.575								47.62												28.683								50.727
CPI-SS093E05DD4	NTF3_NTRK2	simple:P20783	simple:Q16620	ENSG00000185652	ENSG00000148053	curated	TRUE	FALSE	0.043	134.834				59.622					48.128									58.804
CPI-SS07F60834D	MET_HGF	simple:P08581	simple:P14210	ENSG00000105976	ENSG00000019991	curated	TRUE	FALSE	0.084																											21.644	19.569	23.693		20.704		26.45							25.959
CPI-CS0569B9B91	BMPR1B_BMPR2_BMPR1A	complex:BMPR1B_BMPR2	simple:P36894		ENSG00000107779	curated	FALSE	FALSE	0.147																								10.962	13.499	12.14	11.212			11.103		12.146						10.477	11.371	9.11
CPI-SS0E7D5974D	TNF_TNFRSF1B	simple:P01375	simple:P20333	ENSG00000232810	ENSG00000028137	curated	TRUE	FALSE	0.061
CPI-SS05A94DE17	FGF2_FGFR2	simple:P09038	simple:P21802	ENSG00000138685	ENSG00000066468	curated	TRUE	FALSE	0.12
CPI-SC015980AEB	COL14A1_a10b1 complex	simple:Q05707	complex:a10b1 complex	ENSG00000187955		curated	TRUE	TRUE	0.068								37.544						31.444	34.597	38.388
CPI-SS068C129D6	CSF1_SIRPA	simple:P09603	simple:P78324	ENSG00000184371	ENSG00000198053	I2D	TRUE	FALSE	0.066											39.176																				33.082
CPI-SC041DEF0FB	COL5A1_a10b1 complex	simple:P20908	complex:a10b1 complex	ENSG00000130635		curated	TRUE	TRUE	0.048
CPI-SS04A5D6B6F	DLL1_NOTCH1	simple:O00548	simple:P46531	ENSG00000198719	ENSG00000148400	curated	FALSE	FALSE	0.091																												18.877								24.172
CPI-SS0A76A8E97	HLA-F_LILRB2	simple:P30511	simple:Q8N423	ENSG00000204642	ENSG00000131042	curated	FALSE	FALSE	0.041											53.674																				45.263
CPI-SS0CCCF7C69	PLXNB1_SEMA4D	simple:O43157	simple:Q92854	ENSG00000164050	ENSG00000187764	curated	TRUE	FALSE	0.111		15.376			12.568	14.251					18.596		19.376	16.731	13.818							17.073			14.265	15.948					20.293		21.073	18.428	15.515
CPI-CS0E661878B	LIFR_OSM	complex:LIFR	simple:P13725		ENSG00000099985	curated	TRUE	FALSE	0.041											44.879																				52.929
CPI-SS08C3D27F7	NOTCH1_JAG2	simple:P46531	simple:Q9Y219	ENSG00000148400	ENSG00000184916	curated	FALSE	FALSE	0.095																							26.917					12.064								22.253
CPI-CS0CFA0E4C5	BMPR1A_BMPR2_GDF7	complex:BMPR1A_BMPR2	simple:Q7Z4P5		ENSG00000143869	curated	TRUE	FALSE	0.12																													20.261									30.091		23.665
CPI-SC0FC645961	COL5A3_a2b1 complex	simple:P25940	complex:a2b1 complex	ENSG00000080573		curated	TRUE	TRUE	0.086
CPI-SS0DBA4D668	DPP4_CXCL12	simple:P27487	simple:P48061	ENSG00000197635	ENSG00000107562	curated	TRUE	FALSE	0.016
CPI-SS012B7C21D	NOTCH1_DLL4	simple:P46531	simple:Q9NR61	ENSG00000148400	ENSG00000128917	curated	FALSE	FALSE	0.066																												20.597								42.641
CPI-SC0B6D68FD5	ICAM1_aMb2 complex	simple:P05362	complex:aMb2 complex	ENSG00000090339		curated	FALSE	TRUE	0.023
CPI-SS0DCA749B0	LGR5_RSPO3	simple:O75473	simple:Q9BXY4	ENSG00000139292	ENSG00000146374	guidetopharmacology.org	TRUE	FALSE	0.027
CPI-SS03133B4F2	TFRC_TNFSF13B	simple:P02786	simple:Q9Y275	ENSG00000072274	ENSG00000102524	IMEx,IntAct	TRUE	FALSE	0.041											46.282																				84.494
CPI-SS0859C173B	TNFSF14_LTBR	simple:O43557	simple:P36941	ENSG00000125735	ENSG00000111321	curated	TRUE	FALSE	0.052
CPI-SS0F26BB901	WNT2_FZD3	simple:P09544	simple:Q9NPG1	ENSG00000105989	ENSG00000104290	curated	TRUE	FALSE	0.075
CPI-SS0D2539AEB	FPR3_HEBP1	simple:P25089	simple:Q9NRV9	ENSG00000187474	ENSG00000013583	guidetopharmacology.org	FALSE	FALSE	0.041
CPI-SC0CE433AB8	COL4A5_a11b1 complex	simple:P29400	complex:a11b1 complex	ENSG00000188153		curated	TRUE	TRUE	0.1				19.389			14.754			15.315		18.971
CPI-CS02957B1BF	BMR1B_AVR2A_BMP4	complex:BMR1B_AVR2A	simple:P12644		ENSG00000125378	curated	TRUE	FALSE	0.098																								24.8				13.181										15.877
CPI-CS0107C51C6	BMPR1B_BMPR2_BMP4	complex:BMPR1B_BMPR2	simple:P12644		ENSG00000125378	curated	TRUE	FALSE	0.098																								24.8				13.181										15.877
CPI-CS0E997FABD	BMR1B_AVR2B_BMP4	complex:BMR1B_AVR2B	simple:P12644		ENSG00000125378	curated	TRUE	FALSE	0.098																								24.8				13.181										15.877
CPI-SS0273C9AED	KDR_VEGFC	simple:P35968	simple:P49767	ENSG00000128052	ENSG00000150630	curated	TRUE	FALSE	0.036
CPI-SS0F00D756A	CD40_TNFSF13B	simple:P25942	simple:Q9Y275	ENSG00000101017	ENSG00000102524	I2D,InnateDB	TRUE	FALSE	0.034											48.456
CPI-SS0FB5FE587	DLL1_NOTCH4	simple:O00548	simple:Q99466	ENSG00000198719	ENSG00000204301	curated	FALSE	FALSE	0.054																												28.541								47.113
CPI-SS05BE83BC6	CSF1R_CSF3	simple:P07333	simple:P09919	ENSG00000182578	ENSG00000108342	guidetopharmacology.org	TRUE	FALSE	0.016
CPI-SC056BF6CBB	TNC_a9b1 complex	simple:P24821	complex:a9b1 complex	ENSG00000041982		curated	TRUE	TRUE	0.066					38.549		42.295	41.106				49.844				48.909
CPI-SC0D5CFA431	TGFB3_TGFbeta receptor1	simple:P10600	complex:TGFbeta receptor1	ENSG00000119699		curated	TRUE	FALSE	0.082
CPI-SS087E0E3FB	EFNB2_EPHA4	simple:P52799	simple:P54764	ENSG00000125266	ENSG00000116106	curated	FALSE	FALSE	0.052																23.744
CPI-SC0077CEB82	TGFB3_TGFbeta receptor2	simple:P10600	complex:TGFbeta receptor2	ENSG00000119699		curated	TRUE	FALSE	0.066
CPI-SS0F8C664D9	CXCR3_CCL20	simple:P49682	simple:P78556	ENSG00000186810	ENSG00000115009	guidetopharmacology.org	TRUE	FALSE	0.011
CPI-SC061137A41	COL4A6_a2b1 complex	simple:Q14031	complex:a2b1 complex	ENSG00000197565		curated	TRUE	TRUE	0.059
CPI-SS016B7C7D6	BMP2_SMO	simple:P12643	simple:Q99835	ENSG00000125845	ENSG00000128602	I2D	TRUE	FALSE	0.068
CPI-SS015E1E2C6	SELP_CD34	simple:P16109	simple:P28906	ENSG00000174175	ENSG00000174059	curated	FALSE	FALSE	0.025
CPI-CS0E54FF657	BMPR1A_BMPR2_BMP4	complex:BMPR1A_BMPR2	simple:P12644		ENSG00000125378	curated	TRUE	FALSE	0.079																								26.762														17.84
CPI-SS0EFE0B07A	CXCL12_CXCR3	simple:P48061	simple:P49682	ENSG00000107562	ENSG00000186810	guidetopharmacology.org	TRUE	FALSE	0.014
CPI-SS03E450F99	EFNA1_EPHA7	simple:P20827	simple:Q15375	ENSG00000169242	ENSG00000135333	curated	TRUE	FALSE	0.018		39.243																				106.771
CPI-SS02AFCED82	EPHA2_EFNA5	simple:P29317	simple:P52803	ENSG00000142627	ENSG00000184349	curated	FALSE	FALSE	0.05																																						55.003		53.762
CPI-SS0BAB460FF	ANGPT2_TEK	simple:O15123	simple:Q02763	ENSG00000091879	ENSG00000120156	curated	TRUE	FALSE	0.032								28.75								45.533
CPI-SS0907A7598	FGFR2_FGF9	simple:P21802	simple:P31371	ENSG00000066468	ENSG00000102678	I2D,InnateDB-All	TRUE	FALSE	0.068																						15.295				21.604								18.7	12.285
CPI-SC08226CD3B	COL9A2_a2b1 complex	simple:Q14055	complex:a2b1 complex	ENSG00000049089		curated	TRUE	TRUE	0.05
CPI-SC09938698A	CSPG4_a3b1 complex	simple:Q6UVK1	complex:a3b1 complex	ENSG00000173546		curated	FALSE	TRUE	0.059	33.493	22.659	38.571		34.589	25.78		22.897		25.716				27.219	25.395	25.946			25.849
CPI-SS0483CE4ED	PTHLH_PTH1R	simple:P12272	simple:Q03431	ENSG00000087494	ENSG00000160801	guidetopharmacology.org	TRUE	FALSE	0.077
CPI-SC0B9199C7F	LAMC1_aVb3 complex	simple:P11047	complex:aVb3 complex	ENSG00000135862		curated	TRUE	TRUE	0.045																	36.264																				34.926
CPI-SS079DDF890	TNFSF12_TNFRSF25	simple:O43508	simple:Q93038	ENSG00000239697	ENSG00000215788	I2D	TRUE	FALSE	0.054													37.939	29.66		30.434
CPI-SS086A1C18B	SELE_SELPLG	simple:P16581	simple:Q14242	ENSG00000007908	ENSG00000110876	curated	FALSE	FALSE	0.009
CPI-SC062D34C2A	VCAM1_a9b1 complex	simple:P19320	complex:a9b1 complex	ENSG00000162692		curated	FALSE	TRUE	0.027
CPI-SC087556B01	COL4A5_a10b1 complex	simple:P29400	complex:a10b1 complex	ENSG00000188153		curated	TRUE	TRUE	0.07								17.793							14.847	18.638
CPI-CS04F78ACD6	ACVR_1B2A receptor_GDF11	complex:ACVR_1B2A receptor	simple:O95390		ENSG00000135414	curated	TRUE	FALSE	0.045
CPI-SS082ABF1EA	EFNB2_EPHB3	simple:P52799	simple:P54753	ENSG00000125266	ENSG00000182580	curated	FALSE	FALSE	0.032
CPI-SC007890A1C	CDH1_aEb7 complex	simple:P12830	complex:aEb7 complex	ENSG00000039068		curated	FALSE	TRUE	0.023																															52.979		56.144
CPI-CS075442484	BMR1A_ACR2A_BMP2	complex:BMR1A_ACR2A	simple:P12643		ENSG00000125845	curated	TRUE	FALSE	0.041
CPI-SS019C98396	TNFSF14_TNFRSF14	simple:O43557	simple:Q92956	ENSG00000125735	ENSG00000157873	curated	TRUE	FALSE	0.048
CPI-SS06A0B20BD	FGFR2_EPHA4	simple:P21802	simple:P54764	ENSG00000066468	ENSG00000116106	I2D,InnateDB-All	TRUE	FALSE	0.054																												18.358				13.931				23.527
CPI-SS05162C56B	NTF3_NTRK3	simple:P20783	simple:Q16288	ENSG00000185652	ENSG00000140538	curated	TRUE	FALSE	0.039	67.666				32.24				42.614	36.158								45.497	35.56
CPI-SC04AED00CE	TNC_aVb6 complex	simple:P24821	complex:aVb6 complex	ENSG00000041982		curated	TRUE	TRUE	0.057			38.711			39.623								40.401	40.368
CPI-SS0D95D41D6	FGF7_FGFR4	simple:P21781	simple:P22455	ENSG00000140285	ENSG00000160867	I2D	TRUE	FALSE	0.027
CPI-SS0A19E9C34	EGFR_BTC	simple:P00533	simple:P35070	ENSG00000146648	ENSG00000174808	curated	TRUE	FALSE	0.05	26.043																				24.086
CPI-SS0FA326344	FZD6_WNT4	simple:O60353	simple:P56705	ENSG00000164930	ENSG00000162552	curated	TRUE	FALSE	0.063																											26.696											28.27		34.347
CPI-SS09C4988F8	PROS1_TYRO3	simple:P07225	simple:Q06418	ENSG00000184500	ENSG00000092445	guidetopharmacology.org	TRUE	FALSE	0.079
CPI-SS00046DCF3	EPHA4_EFNB1	simple:P54764	simple:P98172	ENSG00000116106	ENSG00000090776	curated	FALSE	FALSE	0.061
CPI-SS05FEE05CB	NOTCH4_JAG2	simple:Q99466	simple:Q9Y219	ENSG00000204301	ENSG00000184916	curated	FALSE	FALSE	0.041
CPI-CS055E15573	BMR1B_AVR2B_GDF7	complex:BMR1B_AVR2B	simple:Q7Z4P5		ENSG00000143869	curated	TRUE	FALSE	0.059																													18.298									28.128		21.703
CPI-CS0BDA0D08C	BMR1B_AVR2A_GDF7	complex:BMR1B_AVR2A	simple:Q7Z4P5		ENSG00000143869	curated	TRUE	FALSE	0.059																													18.298									28.128		21.703
CPI-CS027D7A724	BMPR1B_BMPR2_GDF7	complex:BMPR1B_BMPR2	simple:Q7Z4P5		ENSG00000143869	curated	TRUE	FALSE	0.059																													18.298									28.128		21.703
CPI-SC0EB8DC52F	CD47_SIRB1 complex	simple:Q08722	complex:SIRB1 complex	ENSG00000196776		curated	FALSE	FALSE	0.048											20.471																				24.812
CPI-SC0BC542ACC	TNC_a4b1 complex	simple:P24821	complex:a4b1 complex	ENSG00000041982		curated	TRUE	TRUE	0.066		38.904									44.666			38.63	38.775
CPI-SS0E32BEF02	WNT5A_FZD5	simple:P41221	simple:Q13467	ENSG00000114251	ENSG00000163251	curated	TRUE	FALSE	0.073
CPI-SS0057AB387	RSPO1_LGR4	simple:Q2MKA7	simple:Q9BXB1	ENSG00000169218	ENSG00000205213	guidetopharmacology.org	TRUE	FALSE	0.039
CPI-SS06BC4D123	ERBB3_BTC	simple:P21860	simple:P35070	ENSG00000065361	ENSG00000174808	curated	TRUE	FALSE	0.045																					34.745		29.951		24.071	23.95
CPI-SC08AA91C84	COL17A1_a1b1 complex	simple:Q9UMD9	complex:a1b1 complex	ENSG00000065618		curated	TRUE	TRUE	0.032
CPI-SS0B2D5BA95	WNT5A_FZD1	simple:P41221	simple:Q9UP38	ENSG00000114251	ENSG00000157240	curated	TRUE	FALSE	0.088
CPI-SS0F3A089DE	SEMA3E_PLXND1	simple:O15041	simple:Q9Y4D7	ENSG00000170381	ENSG00000004399	curated	TRUE	FALSE	0.052
CPI-CS0533A30DC	ACVR_1B2A receptor_INHBA	complex:ACVR_1B2A receptor	simple:P08476		ENSG00000122641	curated	TRUE	FALSE	0.018
CPI-SS0431D2256	TNFSF9_TNFRSF9	simple:P41273	simple:Q07011	ENSG00000125657	ENSG00000049249	curated	TRUE	FALSE	0.036																																	30.403
CPI-SS08376F0E6	CSF3_CSF3R	simple:P09919	simple:Q99062	ENSG00000108342	ENSG00000119535	curated	TRUE	FALSE	0.016																															30.852
CPI-CS0DEBE7B69	IL1 receptor_IL1RN	complex:IL1 receptor	simple:P18510		ENSG00000136689	curated	TRUE	FALSE	0.027																															74.901			6.293
CPI-SS0EDAE16B6	EPOR_KITLG	simple:P19235	simple:P21583	ENSG00000187266	ENSG00000049130	I2D	TRUE	FALSE	0.063
CPI-SS0FC42EC80	EREG_ERBB4	simple:O14944	simple:Q15303	ENSG00000124882	ENSG00000178568	curated	TRUE	FALSE	0.009
CPI-SS0C2561156	WNT2_FZD4	simple:P09544	simple:Q9ULV1	ENSG00000105989	ENSG00000174804	curated	TRUE	FALSE	0.032
CPI-SS0CB6968B9	FGF2_FGFRL1	simple:P09038	simple:Q8N441	ENSG00000138685	ENSG00000127418	I2D	TRUE	FALSE	0.073
CPI-SS03A3EE72E	FLT4_PDGFC	simple:P35916	simple:Q9NRA1	ENSG00000037280	ENSG00000145431	guidetopharmacology.org	TRUE	FALSE	0.045
CPI-SS00D153A8A	NOTCH4_DLL4	simple:Q99466	simple:Q9NR61	ENSG00000204301	ENSG00000128917	curated	FALSE	FALSE	0.027
CPI-CS06D50EBF8	OSMR_OSM	complex:OSMR	simple:P13725		ENSG00000099985	curated	TRUE	FALSE	0.025											50.218																				40.428
CPI-SS073F3FAD5	WNT5A_ROR1	simple:P41221	simple:Q01973	ENSG00000114251	ENSG00000185483	IMEx	TRUE	FALSE	0.084
CPI-SC07E958BDE	COL5A3_a11b1 complex	simple:P25940	complex:a11b1 complex	ENSG00000080573		curated	TRUE	TRUE	0.059
CPI-SS0B42AD9EF	NOTCH1_WNT4	simple:P46531	simple:P56705	ENSG00000148400	ENSG00000162552	I2D	TRUE	FALSE	0.082																																								19.096
CPI-SC03D71E025	COL7A1_a11b1 complex	simple:Q02388	complex:a11b1 complex	ENSG00000114270		curated	TRUE	TRUE	0.063
CPI-SS080611C5B	ALOX5_ALOX5AP	simple:P09917	simple:P20292	ENSG00000012779	ENSG00000132965	guidetopharmacology.org	FALSE	FALSE	0.014																							14.224								147.692		50.655
CPI-SS0E7CBFD03	WNT5A_ROR2	simple:P41221	simple:Q01974	ENSG00000114251	ENSG00000169071	I2D	TRUE	FALSE	0.086
CPI-SC0C3E2D267	F10_aMb2 complex	simple:P00742	complex:aMb2 complex	ENSG00000126218		curated	TRUE	TRUE	0.018											40.201
CPI-SS077B160B9	IL15_IL15RA	simple:P40933	simple:Q13261	ENSG00000164136	ENSG00000134470	guidetopharmacology.org	TRUE	FALSE	0.079
CPI-SC0A9EB628A	VCAM1_a4b1 complex	simple:P19320	complex:a4b1 complex	ENSG00000162692		curated	FALSE	TRUE	0.025
CPI-SS00E68BB92	FGF7_FGFR3	simple:P21781	simple:P22607	ENSG00000140285	ENSG00000068078	I2D	TRUE	FALSE	0.018
CPI-CS02899BF8B	ACVR_1B2A receptor_INHBB	complex:ACVR_1B2A receptor	simple:P09529		ENSG00000163083	curated	TRUE	FALSE	0.043
CPI-CS05EAF93CC	BMPR1A_BMPR2_BMP7	complex:BMPR1A_BMPR2	simple:P18075		ENSG00000101144	curated	TRUE	FALSE	0.057																																						14.164		15.626
CPI-SS033A27302	LEFTY2_TDGF1	simple:O00292	simple:P13385	ENSG00000143768	ENSG00000241186	curated	TRUE	FALSE	0.007
CPI-SS00150FB64	HLA-F_LILRB1	simple:P30511	simple:Q8NHL6	ENSG00000204642	ENSG00000104972	curated	TRUE	FALSE	0.032											19.417
CPI-CS085E95BC1	IL1 receptor inhibitor_IL1RN	complex:IL1 receptor inhibitor	simple:P18510		ENSG00000136689	curated	TRUE	FALSE	0.018
CPI-SS002673EFE	WNT5A_FZD3	simple:P41221	simple:Q9NPG1	ENSG00000114251	ENSG00000104290	curated	TRUE	FALSE	0.061
CPI-CS08CC8F9D3	ACVR1_BMPR2_BMP7	complex:ACVR1_BMPR2	simple:P18075		ENSG00000101144	curated	TRUE	FALSE	0.057																																						13.294		14.755
CPI-SS0CC5DCE80	CDH1_KLRG1	simple:P12830	simple:Q96E93	ENSG00000039068	ENSG00000139187	curated	FALSE	FALSE	0.011																																	65.589
CPI-SC0247E9ADB	COL9A2_a11b1 complex	simple:Q14055	complex:a11b1 complex	ENSG00000049089		curated	TRUE	TRUE	0.039
CPI-SC008F4294F	COL7A1_a10b1 complex	simple:Q02388	complex:a10b1 complex	ENSG00000114270		curated	TRUE	TRUE	0.052
CPI-SC0A58E6695	TNC_aVb3 complex	simple:P24821	complex:aVb3 complex	ENSG00000041982		curated	TRUE	TRUE	0.025																	52.871
CPI-SC08E97F7CA	VCAM1_a4b7 complex	simple:P19320	complex:a4b7 complex	ENSG00000162692		curated	FALSE	TRUE	0.023
CPI-SS0FF55B42C	EPHB3_EFNB1	simple:P54753	simple:P98172	ENSG00000182580	ENSG00000090776	curated	FALSE	FALSE	0.039																								20.23			16.84	19.461	17.587	17.704						28.315		20.198		16.929
CPI-CS091BF99D0	ACVR_1A2A receptor_INHBA	complex:ACVR_1A2A receptor	simple:P08476		ENSG00000122641	curated	TRUE	FALSE	0.011
CPI-SS08083B141	NRP1_SEMA3A	simple:O14786	simple:Q14563	ENSG00000099250	ENSG00000075213	curated	TRUE	FALSE	0.027
CPI-SC0B066E03C	COL4A6_a11b1 complex	simple:Q14031	complex:a11b1 complex	ENSG00000197565		curated	TRUE	TRUE	0.043
CPI-SC02F06FF62	COL8A1_a1b1 complex	simple:P27658	complex:a1b1 complex	ENSG00000144810		curated	TRUE	TRUE	0.023
CPI-SS03E48EFEA	C3_C3AR1	simple:P01024	simple:Q16581	ENSG00000125730	ENSG00000171860	guidetopharmacology.org	TRUE	FALSE	0.016																															42.561
CPI-SS08920B6FF	PODXL_SELL	simple:O00592	simple:P14151	ENSG00000128567	ENSG00000188404	curated	FALSE	FALSE	0.014																															46.965
CPI-SS0659DBE72	EFNA4_EPHA4	simple:P52798	simple:P54764	ENSG00000243364	ENSG00000116106	curated	TRUE	FALSE	0.036																												15.23				10.803				20.398
CPI-SS0755A26DD	FGF1_FGFR1	simple:P05230	simple:P11362	ENSG00000113578	ENSG00000077782	curated	TRUE	FALSE	0.018
CPI-SS0CA020C34	WNT4_FZD1	simple:P56705	simple:Q9UP38	ENSG00000162552	ENSG00000157240	I2D	TRUE	FALSE	0.061
CPI-SC08B1D5269	COL5A3_a10b1 complex	simple:P25940	complex:a10b1 complex	ENSG00000080573		curated	TRUE	TRUE	0.041
CPI-SS0AD0ED887	TNFRSF11B_TNFSF10	simple:O00300	simple:P50591	ENSG00000164761	ENSG00000121858	curated	TRUE	FALSE	0.011
CPI-SC06873D10F	COL17A1_a2b1 complex	simple:Q9UMD9	complex:a2b1 complex	ENSG00000065618		curated	TRUE	TRUE	0.018
CPI-SS05550A895	WNT7A_FZD5	simple:O00755	simple:Q13467	ENSG00000154764	ENSG00000163251	curated	TRUE	FALSE	0.027
CPI-SS07BECB892	EPHA2_EFNA3	simple:P29317	simple:P52797	ENSG00000142627	ENSG00000143590	curated	FALSE	FALSE	0.014																																		50.903
CPI-CS08A853007	BMR1B_AVR2B_BMP7	complex:BMR1B_AVR2B	simple:P18075		ENSG00000101144	curated	TRUE	FALSE	0.039																																						12.202		13.663
CPI-CS0DF85303A	BMR1B_AVR2A_BMP7	complex:BMR1B_AVR2A	simple:P18075		ENSG00000101144	curated	TRUE	FALSE	0.039																																						12.202		13.663
CPI-CS08109C435	BMPR1B_BMPR2_BMP7	complex:BMPR1B_BMPR2	simple:P18075		ENSG00000101144	curated	TRUE	FALSE	0.039																																						12.202		13.663
CPI-SS0EB5AEC83	SELL_CD34	simple:P14151	simple:P28906	ENSG00000188404	ENSG00000174059	curated	FALSE	FALSE	0.011
CPI-SS0F972435E	FLT4_VEGFC	simple:P35916	simple:P49767	ENSG00000037280	ENSG00000150630	curated	TRUE	FALSE	0.029
CPI-SS04861AD1A	FGFR4_SCGB3A1	simple:P22455	simple:Q96QR1	ENSG00000160867	ENSG00000161055	IMEx,InnateDB-All,MINT	TRUE	FALSE	0.023																						49.464	11.802			17.597								14.586	51.744
CPI-SS0747FCACD	CXCL11_ACKR3	simple:O14625	simple:P25106	ENSG00000169248	ENSG00000144476	guidetopharmacology.org	TRUE	FALSE	0.027
CPI-SS09C917D22	TNF_FLT4	simple:P01375	simple:P35916	ENSG00000232810	ENSG00000037280	InnateDB-All	TRUE	FALSE	0.023
CPI-SS0B337B316	TEK_ANGPT1	simple:Q02763	simple:Q15389	ENSG00000120156	ENSG00000154188	curated	TRUE	FALSE	0.02
CPI-SC0EAF80261	SEMA7A_a1b1 complex	simple:O75326	complex:a1b1 complex	ENSG00000138623		curated	FALSE	TRUE	0.018
CPI-SS0D4CA5D92	FGF18_FGFR4	simple:O76093	simple:P22455	ENSG00000156427	ENSG00000160867	I2D	TRUE	FALSE	0.048																						13.482												10.115
CPI-SC067EE23E1	COL9A2_a10b1 complex	simple:Q14055	complex:a10b1 complex	ENSG00000049089		curated	TRUE	TRUE	0.027
CPI-SC0E1037D03	VWF_aVb3 complex	simple:P04275	complex:aVb3 complex	ENSG00000110799		curated	TRUE	TRUE	0.009																																					20.62
CPI-CS05789C9A0	BMR1A_ACR2A_GDF7	complex:BMR1A_ACR2A	simple:Q7Z4P5		ENSG00000143869	curated	TRUE	FALSE	0.032
CPI-SC05565E8CE	COL4A6_a10b1 complex	simple:Q14031	complex:a10b1 complex	ENSG00000197565		curated	TRUE	TRUE	0.032
CPI-SS0F0D7F25C	BTC_ERBB4	simple:P35070	simple:Q15303	ENSG00000174808	ENSG00000178568	curated	TRUE	FALSE	0.036		17.217	31.248											17.209	16.698
CPI-SC044E3F9B6	FGF2_aVb3 complex	simple:P09038	complex:aVb3 complex	ENSG00000138685		curated	TRUE	TRUE	0.023
CPI-CS0BE59B43E	BMR1A_AVR2B_BMP2	complex:BMR1A_AVR2B	simple:P12643		ENSG00000125845	curated	TRUE	FALSE	0.016
CPI-CS06072FF4E	IL1 receptor_IL1A	complex:IL1 receptor	simple:P01583		ENSG00000115008	curated	TRUE	FALSE	0.041																															11.176			7.192			8.603
CPI-SC0527EEE7A	C3_aMb2 complex	simple:P01024	complex:aMb2 complex	ENSG00000125730		curated	TRUE	TRUE	0.016																															25.913
CPI-SC001669E22	GDF11_TGFR_AVR2A	simple:O95390	complex:TGFR_AVR2A	ENSG00000135414		curated	TRUE	FALSE	0.018
CPI-SC058845C44	COL8A1_a2b1 complex	simple:P27658	complex:a2b1 complex	ENSG00000144810		curated	TRUE	TRUE	0.018
CPI-SS0F102AAC5	LGR5_RSPO1	simple:O75473	simple:Q2MKA7	ENSG00000139292	ENSG00000169218	guidetopharmacology.org	TRUE	FALSE	0.02
CPI-SS008FB916C	FGF2_FGFR4	simple:P09038	simple:P22455	ENSG00000138685	ENSG00000160867	curated	TRUE	FALSE	0.039
CPI-SS0EB4002A2	NPR3_NPPC	simple:P17342	simple:P23582	ENSG00000113389	ENSG00000163273	I2D,InnateDB-All	TRUE	FALSE	0.025																									20.324	22.565								20.097
CPI-SS0E134097C	FGF18_FGFR3	simple:O76093	simple:P22607	ENSG00000156427	ENSG00000068078	I2D	TRUE	FALSE	0.027																																		16.408
CPI-SS0BF3ED143	FGFR2_FGFR3	simple:P21802	simple:P22607	ENSG00000066468	ENSG00000068078	IMEx,InnateDB-All	TRUE	FALSE	0.02																																		17.599
CPI-CS06E556972	IL15 receptor_IL15	complex:IL15 receptor	simple:P40933		ENSG00000164136	curated	TRUE	FALSE	0.02
CPI-CS0AC5142FA	IL1 receptor inhibitor_IL1A	complex:IL1 receptor inhibitor	simple:P01583		ENSG00000115008	curated	TRUE	FALSE	0.027
CPI-CS073233FCC	ACVR_1A2A receptor_INHBB	complex:ACVR_1A2A receptor	simple:P09529		ENSG00000163083	curated	TRUE	FALSE	0.023
CPI-SS0A1864A37	NPR1_NPPC	simple:P16066	simple:P23582	ENSG00000169418	ENSG00000163273	InnateDB-All	TRUE	FALSE	0.023
CPI-SS06AA638A8	CD72_SEMA4D	simple:P21854	simple:Q92854	ENSG00000137101	ENSG00000187764	curated	FALSE	FALSE	0.032
CPI-SC0247375A7	COL17A1_a11b1 complex	simple:Q9UMD9	complex:a11b1 complex	ENSG00000065618		curated	TRUE	TRUE	0.014
CPI-SS0865716E5	EPHB4_EFNB3	simple:P54760	simple:Q15768	ENSG00000196411	ENSG00000108947	curated	FALSE	FALSE	0.041
CPI-CS012D15A88	BMR1A_ACR2A_BMP4	complex:BMR1A_ACR2A	simple:P12644		ENSG00000125378	curated	TRUE	FALSE	0.018
CPI-SS08718E4FB	EPHB6_EFNB3	simple:O15197	simple:Q15768	ENSG00000106123	ENSG00000108947	curated	TRUE	FALSE	0.027
CPI-SS0A9F17199	PYY_NPY1R	simple:P10082	simple:P25929	ENSG00000131096	ENSG00000164128	guidetopharmacology.org	TRUE	FALSE	0.018																					24.258				15.444					20.645									22.211
CPI-SS0DFAF1FE2	CCR5_CCL8	simple:P51681	simple:P80075	ENSG00000160791	ENSG00000108700	curated	TRUE	FALSE	0.007
CPI-SS0E25CE362	EGFR_TGFA	simple:P00533	simple:P01135	ENSG00000146648	ENSG00000163235	curated	TRUE	FALSE	0.014
CPI-SS0F8C2FA91	CCR1_CCL8	simple:P32246	simple:P80075	ENSG00000163823	ENSG00000108700	curated	TRUE	FALSE	0.007
CPI-CS04CBDE052	IL10 receptor_IL10	complex:IL10 receptor	simple:P22301		ENSG00000136634	curated	TRUE	FALSE	0.005
CPI-SS041888D39	EPHA3_EFNA4	simple:P29320	simple:P52798	ENSG00000044524	ENSG00000243364	curated	TRUE	FALSE	0.02
CPI-CS0C159B54D	ACVR_1B2B receptor_INHBA	complex:ACVR_1B2B receptor	simple:P08476		ENSG00000122641	curated	TRUE	FALSE	0.007
CPI-CS04DD927C9	ACVR_1A2B receptor_INHBA	complex:ACVR_1A2B receptor	simple:P08476		ENSG00000122641	curated	TRUE	FALSE	0.007
CPI-SS0D636A374	FGF2_FGFR3	simple:P09038	simple:P22607	ENSG00000138685	ENSG00000068078	curated	TRUE	FALSE	0.02
CPI-SS0BE8BE8E9	ACKR2_CCL8	simple:O00590	simple:P80075	ENSG00000144648	ENSG00000108700	curated	TRUE	FALSE	0.007
CPI-SS044CF7EAE	TNFRSF10A_FGFR4	simple:O00220	simple:P22455	ENSG00000104689	ENSG00000160867	InnateDB-All	TRUE	FALSE	0.023																						14.607												11.239
CPI-SS068C742A1	FGF1_TGFBR3	simple:P05230	simple:Q03167	ENSG00000113578	ENSG00000069702	InnateDB-All	TRUE	FALSE	0.02
CPI-CS0AB9C7139	IL7 receptor_IL7	complex:IL7 receptor	simple:P13232		ENSG00000104432	curated	TRUE	FALSE	0.009
CPI-SS0A69F13A3	WNT4_SMO	simple:P56705	simple:Q99835	ENSG00000162552	ENSG00000128602	I2D	TRUE	FALSE	0.036
CPI-SS07CA5A6F1	EPHA4_EFNB3	simple:P54764	simple:Q15768	ENSG00000116106	ENSG00000108947	curated	FALSE	FALSE	0.018
CPI-SS02D7A1DDE	KIT_KITLG	simple:P10721	simple:P21583	ENSG00000157404	ENSG00000049130	curated	TRUE	FALSE	0.018
CPI-SS02B7540B0	SELP_SELPLG	simple:P16109	simple:Q14242	ENSG00000174175	ENSG00000110876	curated	FALSE	FALSE	0.009
CPI-CS0DDFD82E7	IL11 receptor_IL11	complex:IL11 receptor	simple:P20809		ENSG00000095752	curated	TRUE	FALSE	0.018
CPI-SS0C23EF34B	NCAM1_GDNF	simple:P13591	simple:P39905	ENSG00000149294	ENSG00000168621	I2D	TRUE	FALSE	0.009
CPI-SS0816A4ED4	FGFR4_EPHA4	simple:P22455	simple:P54764	ENSG00000160867	ENSG00000116106	I2D,InnateDB-All	TRUE	FALSE	0.016																												16.901				12.474				22.069
CPI-SS0649EA05F	FGFR4_FGF9	simple:P22455	simple:P31371	ENSG00000160867	ENSG00000102678	I2D	TRUE	FALSE	0.018																						13.837				20.147								17.242	10.828
CPI-SS05E6D620E	EPHA1_EFNA4	simple:P21709	simple:P52798	ENSG00000146904	ENSG00000243364	curated	TRUE	FALSE	0.02
CPI-SC06B4C6DD5	COL17A1_a10b1 complex	simple:Q9UMD9	complex:a10b1 complex	ENSG00000065618		curated	TRUE	TRUE	0.009
CPI-SS0FC01B947	EFNA5_EPHA4	simple:P52803	simple:P54764	ENSG00000184349	ENSG00000116106	curated	FALSE	FALSE	0.018
CPI-SC0FDB4B6D9	GDF9_TGFR_BMPR2	simple:O60383	complex:TGFR_BMPR2	ENSG00000164404		curated	TRUE	FALSE	0.02
CPI-SS0FDAB7BA8	CXCL10_DPP4	simple:P02778	simple:P27487	ENSG00000169245	ENSG00000197635	curated	TRUE	FALSE	0.005
CPI-CS0384572FE	ACVR_1B2B receptor_GDF11	complex:ACVR_1B2B receptor	simple:O95390		ENSG00000135414	curated	TRUE	FALSE	0.009
CPI-SC017215F7F	GDF11_TGFR_AVR2B	simple:O95390	complex:TGFR_AVR2B	ENSG00000135414		curated	TRUE	FALSE	0.009
CPI-SS04A97448D	FGF1_FGFR2	simple:P05230	simple:P21802	ENSG00000113578	ENSG00000066468	I2D,IMEx,InnateDB-All,IntAct,MINT	TRUE	FALSE	0.02
CPI-SC08CC68F11	COL8A1_a11b1 complex	simple:P27658	complex:a11b1 complex	ENSG00000144810		curated	TRUE	TRUE	0.014
CPI-SS064C772FE	CCR10_CCL28	simple:P46092	simple:Q9NRJ3	ENSG00000184451	ENSG00000151882	guidetopharmacology.org	TRUE	FALSE	0.023
CPI-SS0EDD4928A	NGF_NGFR	simple:P01138	simple:P08138	ENSG00000134259	ENSG00000064300	curated	TRUE	FALSE	0.009										26.515
CPI-SS0A5B945E3	EPHB3_EFNB3	simple:P54753	simple:Q15768	ENSG00000182580	ENSG00000108947	curated	FALSE	FALSE	0.018																									11.531												24.236
CPI-SS012B216F6	PTHLH_PTH2R	simple:P12272	simple:P49190	ENSG00000087494	ENSG00000144407	guidetopharmacology.org	TRUE	FALSE	0.016
CPI-SS02C418D99	WNT2_FZD2	simple:P09544	simple:Q14332	ENSG00000105989	ENSG00000180340	curated	TRUE	FALSE	0.005
CPI-SS0D1AE5C79	FGFR3_EPHA4	simple:P22607	simple:P54764	ENSG00000068078	ENSG00000116106	I2D,InnateDB-All	TRUE	FALSE	0.009
CPI-SS0ADA587B4	NGFR_NTF3	simple:P08138	simple:P20783	ENSG00000064300	ENSG00000185652	curated	TRUE	FALSE	0.009
CPI-CS046B3C139	ACVR_1A2A receptor_BMP7	complex:ACVR_1A2A receptor	simple:P18075		ENSG00000101144	curated	TRUE	FALSE	0.014
CPI-CS0D35E69F6	BMR1A_ACR2A_BMP7	complex:BMR1A_ACR2A	simple:P18075		ENSG00000101144	curated	TRUE	FALSE	0.014
CPI-CS0AA769F5B	PlexinA3_complex1_SEMA3A	complex:PlexinA3_complex1	simple:Q14563		ENSG00000075213	curated	TRUE	FALSE	0.016																																		14.451
CPI-SS0FAF4BB9E	DPP4_CCL11	simple:P27487	simple:P51671	ENSG00000197635	ENSG00000172156	curated	TRUE	FALSE	0.005
CPI-SS07A9A501C	FGFR3_FGF9	simple:P22607	simple:P31371	ENSG00000068078	ENSG00000102678	I2D,InnateDB-All	TRUE	FALSE	0.009
CPI-CS0E5078EDE	BMR1A_AVR2B_GDF7	complex:BMR1A_AVR2B	simple:Q7Z4P5		ENSG00000143869	curated	TRUE	FALSE	0.009
CPI-CS048465560	ACVR_1A2B receptor_INHBB	complex:ACVR_1A2B receptor	simple:P09529		ENSG00000163083	curated	TRUE	FALSE	0.011
CPI-CS085EF890A	ACVR_1B2B receptor_INHBB	complex:ACVR_1B2B receptor	simple:P09529		ENSG00000163083	curated	TRUE	FALSE	0.011
CPI-SS0D782F60B	WNT4_FZD8	simple:P56705	simple:Q9H461	ENSG00000162552	ENSG00000177283	I2D	TRUE	FALSE	0.018
CPI-SS0F81DBF22	EFNA4_EPHA7	simple:P52798	simple:Q15375	ENSG00000243364	ENSG00000135333	curated	TRUE	FALSE	0.011																						9.233
CPI-SS0C2437E0D	CXCL13_CXCR5	simple:O43927	simple:P32302	ENSG00000156234	ENSG00000160683	curated	TRUE	FALSE	0.005
CPI-SS0D4F593F1	WNT5A_EPHA7	simple:P41221	simple:Q15375	ENSG00000114251	ENSG00000135333	InnateDB-All	TRUE	FALSE	0.014
CPI-SC0F8101D41	COL8A1_a10b1 complex	simple:P27658	complex:a10b1 complex	ENSG00000144810		curated	TRUE	TRUE	0.009
CPI-SS080683E15	CXCL10_CXCR3	simple:P02778	simple:P49682	ENSG00000169245	ENSG00000186810	curated	TRUE	FALSE	0.002
CPI-SS05B4EB419	EFNA3_EPHA4	simple:P52797	simple:P54764	ENSG00000143590	ENSG00000116106	curated	FALSE	FALSE	0.009
CPI-SS0FAE7ABEF	PYY_DPP4	simple:P10082	simple:P27487	ENSG00000131096	ENSG00000197635	InnateDB-All,MINT	TRUE	FALSE	0.009																												13.707								17.978
CPI-CS0BCDC40FC	BMR1A_AVR2B_BMP4	complex:BMR1A_AVR2B	simple:P12644		ENSG00000125378	curated	TRUE	FALSE	0.007
CPI-SS0BEAB521F	EPHA3_EFNA5	simple:P29320	simple:P52803	ENSG00000044524	ENSG00000184349	curated	TRUE	FALSE	0.014
CPI-SS04EE957D8	CCR1_CCL26	simple:P32246	simple:Q9Y258	ENSG00000163823	ENSG00000006606	curated	TRUE	FALSE	0.005
CPI-SS0D4BF6CA3	CD27_CD70	simple:P26842	simple:P32970	ENSG00000139193	ENSG00000125726	curated	TRUE	FALSE	0.002
CPI-CS0D238C22B	PlexinA2_complex1_SEMA3A	complex:PlexinA2_complex1	simple:Q14563		ENSG00000075213	curated	TRUE	FALSE	0.009
CPI-SS083B5EBAB	CXCL13_ACKR4	simple:O43927	simple:Q9NPB9	ENSG00000156234	ENSG00000129048	curated	TRUE	FALSE	0.005
CPI-SS03A2EFDD5	EPHA1_EFNA5	simple:P21709	simple:P52803	ENSG00000146904	ENSG00000184349	curated	FALSE	FALSE	0.014
CPI-CS0E5D1ECCE	PlexinA1_complex3_SEMA3A	complex:PlexinA1_complex3	simple:Q14563		ENSG00000075213	curated	TRUE	FALSE	0.016
CPI-SS0ECD9BB5E	CCL21_ACKR4	simple:O00585	simple:Q9NPB9	ENSG00000137077	ENSG00000129048	curated	TRUE	FALSE	0.005
CPI-SS091B461CB	ACKR2_CCL28	simple:O00590	simple:Q9NRJ3	ENSG00000144648	ENSG00000151882	I2D	TRUE	FALSE	0.009
CPI-SS0CB2E8B21	CCL11_ACKR4	simple:P51671	simple:Q9NPB9	ENSG00000172156	ENSG00000129048	I2D	TRUE	FALSE	0.002
CPI-SS0133239EA	ADCYAP1_ADCYAP1R1	simple:P18509	simple:P41586	ENSG00000141433	ENSG00000078549	I2D,IMEx	TRUE	FALSE	0.007
CPI-SS08E13FAF2	ACKR2_CCL11	simple:O00590	simple:P51671	ENSG00000144648	ENSG00000172156	curated	TRUE	FALSE	0.002
CPI-SS087321EB5	SELL_SELPLG	simple:P14151	simple:Q14242	ENSG00000188404	ENSG00000110876	curated	FALSE	FALSE	0.005
CPI-SS0CC738ABC	CXCL11_DPP4	simple:O14625	simple:P27487	ENSG00000169248	ENSG00000197635	curated	TRUE	FALSE	0.005
CPI-CS0288D901D	ACVR_1A2B receptor_BMP7	complex:ACVR_1A2B receptor	simple:P18075		ENSG00000101144	curated	TRUE	FALSE	0.005
CPI-CS0C99F8D96	BMR1A_AVR2B_BMP7	complex:BMR1A_AVR2B	simple:P18075		ENSG00000101144	curated	TRUE	FALSE	0.005
CPI-SS0B0CF0EDF	TNFSF15_TNFRSF25	simple:O95150	simple:Q93038	ENSG00000181634	ENSG00000215788	guidetopharmacology.org	TRUE	FALSE	0.007
CPI-SS09FAC4977	CXCL11_CXCR3	simple:O14625	simple:P49682	ENSG00000169248	ENSG00000186810	curated	TRUE	FALSE	0.002
CPI-SC0E2D0DC4B	FGF1_aVb3 complex	simple:P05230	complex:aVb3 complex	ENSG00000113578		curated	TRUE	TRUE	0.005
CPI-SS028688B7B	EFNA5_EPHA7	simple:P52803	simple:Q15375	ENSG00000184349	ENSG00000135333	curated	FALSE	FALSE	0.005
CPI-SS0AB0604B5	EPHA3_EFNA3	simple:P29320	simple:P52797	ENSG00000044524	ENSG00000143590	curated	TRUE	FALSE	0.005
CPI-CS0AB19226A	PlexinA4_complex1_SEMA3A	complex:PlexinA4_complex1	simple:Q14563		ENSG00000075213	curated	TRUE	FALSE	0.005																																		7.673
CPI-SS0D9366D11	FGF1_FGFR4	simple:P05230	simple:P22455	ENSG00000113578	ENSG00000160867	I2D,IMEx,InnateDB-All,IntAct	TRUE	FALSE	0.009
CPI-SS00BD8FF72	POMC_MC1R	simple:P01189	simple:Q01726	ENSG00000115138	ENSG00000258839	guidetopharmacology.org	TRUE	FALSE	0.005
CPI-SS01A8F745A	EPHA1_EFNA3	simple:P21709	simple:P52797	ENSG00000146904	ENSG00000143590	curated	FALSE	FALSE	0.005
CPI-SS015819E65	FGF1_FGFR3	simple:P05230	simple:P22607	ENSG00000113578	ENSG00000068078	I2D,IMEx,InnateDB-All,IntAct	TRUE	FALSE	0.005
CPI-SS0D377BBBF	ADCYAP1_DPP4	simple:P18509	simple:P27487	ENSG00000141433	ENSG00000197635	InnateDB-All,MINT	TRUE	FALSE	0.002
CPI-SS02CCE14A7	ADCYAP1_VIPR2	simple:P18509	simple:P41587	ENSG00000141433	ENSG00000106018	I2D	TRUE	FALSE	0.002
CPI-SS02B567BC7	PLXNC1_SEMA7A	simple:O60486	simple:O75326	ENSG00000136040	ENSG00000138623	curated	FALSE	FALSE	0.002
CPI-SS06B94F144	NPR2_NPPC	simple:P20594	simple:P23582	ENSG00000159899	ENSG00000163273	guidetopharmacology.org	TRUE	FALSE	0.005
CPI-SS03EACE0E0	MST1_MST1R	simple:P26927	simple:Q04912	ENSG00000173531	ENSG00000164078	curated	TRUE	FALSE	0.005
CPI-SS04B547174	OXT_OXTR	simple:P01178	simple:P30559	ENSG00000101405	ENSG00000180914	I2D	TRUE	FALSE	0.002
CPI-SS0D5DBB634	EFNA3_EPHA7	simple:P52797	simple:Q15375	ENSG00000143590	ENSG00000135333	curated	FALSE	FALSE	0.002
[truncated: 360 more columns]
