# Supplementary material for: SFRP4+ stromal cell subpopulation with IGF1 signaling in human endometrial regeneration
Source: Cell Discov. 2022 Sep 27;8:95. doi: 10.1038/s41421-022-00438-7 (PMC9512788; doi:10.1038/s41421-022-00438-7)
Supplement: Supplementary file 17 — Supplementary Table S17 [file 41421_2022_438_MOESM17_ESM.xlsx]

## Sheet: Supplement table 19. Significan
id_cp_interaction	interacting_pair	partner_a	partner_b	gene_a	gene_b	annotation_strategy	secreted	isIntegrin	rank	ADIRF_V|ADIRF_V	ADIRF_V|ANTIGEN_PRESENTING_E	ADIRF_V|CILIATED_E	ADIRF_V|DCN_S	ADIRF_V|DES_V	ADIRF_V|EMT_E	ADIRF_V|DCN_M	ADIRF_V|INFLAMMATORY_EN	ADIRF_V|INFLAMMATORY_S	ADIRF_V|INFLAMMATORY_V	ADIRF_V|MACROPHAGE	ADIRF_V|MFAP5_M	ADIRF_V|NK	ADIRF_V|PROLIFERATIVE_E	ADIRF_V|SECRETORY_E	ADIRF_V|SECRETORY_EN	ADIRF_V|SECRETORY_M	ADIRF_V|SECRETORY_S	ADIRF_V|SECRETORY_V	ADIRF_V|SFRP4_S	ANTIGEN_PRESENTING_E|ADIRF_V	ANTIGEN_PRESENTING_E|ANTIGEN_PRESENTING_E	ANTIGEN_PRESENTING_E|CILIATED_E	ANTIGEN_PRESENTING_E|DCN_S	ANTIGEN_PRESENTING_E|DES_V	ANTIGEN_PRESENTING_E|EMT_E	ANTIGEN_PRESENTING_E|DCN_M	ANTIGEN_PRESENTING_E|INFLAMMATORY_EN	ANTIGEN_PRESENTING_E|INFLAMMATORY_S	ANTIGEN_PRESENTING_E|INFLAMMATORY_V	ANTIGEN_PRESENTING_E|MACROPHAGE	ANTIGEN_PRESENTING_E|MFAP5_M	ANTIGEN_PRESENTING_E|NK	ANTIGEN_PRESENTING_E|PROLIFERATIVE_E	ANTIGEN_PRESENTING_E|SECRETORY_E	ANTIGEN_PRESENTING_E|SECRETORY_EN	ANTIGEN_PRESENTING_E|SECRETORY_M	ANTIGEN_PRESENTING_E|SECRETORY_S	ANTIGEN_PRESENTING_E|SECRETORY_V	ANTIGEN_PRESENTING_E|SFRP4_S
CPI-SS09808DEAE	CD74_APP	simple:P04233	simple:P05067	ENSG00000019582	ENSG00000142192	curated	FALSE	FALSE	0.197																												466.464								580.509
CPI-SC0BC63F8C0	COL3A1_a1b1 complex	simple:P02461	complex:a1b1 complex	ENSG00000168542		curated	TRUE	TRUE	0.293
CPI-SC0F73E9099	COL1A1_a1b1 complex	simple:P02452	complex:a1b1 complex	ENSG00000108821		curated	TRUE	TRUE	0.184
CPI-SC054484F7B	COL3A1_a2b1 complex	simple:P02461	complex:a2b1 complex	ENSG00000168542		curated	TRUE	TRUE	0.154
CPI-SC006E22794	COL1A2_a1b1 complex	simple:P08123	complex:a1b1 complex	ENSG00000164692		curated	TRUE	TRUE	0.136
CPI-SC01EA4FF6B	COL1A1_a2b1 complex	simple:P02452	complex:a2b1 complex	ENSG00000108821		curated	TRUE	TRUE	0.093
CPI-SS006C6537E	MDK_LRP1	simple:P21741	simple:Q07954	ENSG00000110492	ENSG00000123384	I2D,InnateDB-All	TRUE	FALSE	0.238
CPI-SS0632A027A	CD44_HBEGF	simple:P16070	simple:Q99075	ENSG00000026508	ENSG00000113070	I2D,InnateDB-All	TRUE	FALSE	0.406					222.985	228.431	220.984	278.825	218.651		308.692	235.41			303.149	243.288
CPI-SS0E41702C1	IGF1_IGF1R	simple:P05019	simple:P08069	ENSG00000017427	ENSG00000140443	curated	TRUE	FALSE	0.304
CPI-SC0A8902C85	COL3A1_a11b1 complex	simple:P02461	complex:a11b1 complex	ENSG00000168542		curated	TRUE	TRUE	0.095
CPI-SS01946BE5C	C5AR1_RPS19	simple:P21730	simple:P39019	ENSG00000197405	ENSG00000105372	guidetopharmacology.org	FALSE	FALSE	0.045
CPI-SS083CBFACD	MDK_SORL1	simple:P21741	simple:Q92673	ENSG00000110492	ENSG00000137642	InnateDB-All	TRUE	FALSE	0.17
CPI-SC0F7E26271	COL1A1_a11b1 complex	simple:P02452	complex:a11b1 complex	ENSG00000108821		curated	TRUE	TRUE	0.054
CPI-SC0F4BC2909	COL6A2_a1b1 complex	simple:P12110	complex:a1b1 complex	ENSG00000142173		curated	TRUE	TRUE	0.229
CPI-SS06F83AE58	CD44_SELE	simple:P16070	simple:P16581	ENSG00000026508	ENSG00000007908	curated	FALSE	FALSE	0.286								482.868								265.348												366.474
CPI-SC05CCF815E	COL1A2_a2b1 complex	simple:P08123	complex:a2b1 complex	ENSG00000164692		curated	TRUE	TRUE	0.07
CPI-SS02AB0C3E0	SPP1_CD44	simple:P10451	simple:P16070	ENSG00000118785	ENSG00000026508	I2D,IMEx,InnateDB-All,IntAct	TRUE	FALSE	0.265
CPI-SC09FDA4F45	COL6A1_a1b1 complex	simple:P12109	complex:a1b1 complex	ENSG00000142156		curated	TRUE	TRUE	0.272
CPI-SC067433F6B	COL3A1_a10b1 complex	simple:P02461	complex:a10b1 complex	ENSG00000168542		curated	TRUE	TRUE	0.063
CPI-SS03DA2A820	FGF2_CD44	simple:P09038	simple:P16070	ENSG00000138685	ENSG00000026508	I2D,InnateDB-All	TRUE	FALSE	0.261	194.16				309.842		252.946		251.867	210.244	275.724	364.89					347.638
CPI-SS0A28DCA72	CXCL12_CXCR4	simple:P48061	simple:P61073	ENSG00000107562	ENSG00000121966	curated	TRUE	FALSE	0.279											321.278		482.925																		303.245		464.892
CPI-SC07ECBFCA7	COL1A1_a10b1 complex	simple:P02452	complex:a10b1 complex	ENSG00000108821		curated	TRUE	TRUE	0.036
CPI-SC0458F68A5	COL4A2_a1b1 complex	simple:P08572	complex:a1b1 complex	ENSG00000134871		curated	TRUE	TRUE	0.311																			161.508
CPI-SS0BFB29A42	PLXNB2_PTN	simple:O15031	simple:P21246	ENSG00000196576	ENSG00000105894	I2D,IMEx,InnateDB-All,IntAct	TRUE	FALSE	0.247	512.531			217.061														211.265	271.951		538.242			242.772						178.895								236.976	297.662
CPI-SS00F4DDF4B	PTN_PTPRS	simple:P21246	simple:Q13332	ENSG00000105894	ENSG00000105426	I2D,IMEx,InnateDB-All,IntAct	TRUE	FALSE	0.243	512.395	516.857	517.906	511.011	516.048	512.093	514.773	505.72	516.552	511.386	505.892	512.509	524.909	515.822	511.331	510.021	533.85	547.121	535.844	514.365
CPI-SC0681D30FE	COL1A2_a11b1 complex	simple:P08123	complex:a11b1 complex	ENSG00000164692		curated	TRUE	TRUE	0.041
CPI-SS08B249DBA	CCL2_CCR10	simple:P13500	simple:P46092	ENSG00000108691	ENSG00000184451	I2D	TRUE	FALSE	0.066	905.255		900.052	905.869						908.117									906.174	902.739
CPI-SS02EF3E1BA	TNFSF12_TNFRSF12A	simple:O43508	simple:Q9NP84	ENSG00000239697	ENSG00000006327	curated	TRUE	FALSE	0.383				122.029		200.777	177.253		158.841			165.952			145.281		137.208			181.755						172.865	149.341		130.929			138.039			117.368		109.295			153.843
CPI-SC0A68C5F13	IGF1_a6b4 complex	simple:P05019	complex:a6b4 complex	ENSG00000017427		curated	TRUE	TRUE	0.125
CPI-SC02AE206BE	COL6A3_a1b1 complex	simple:P12111	complex:a1b1 complex	ENSG00000163359		curated	TRUE	TRUE	0.274
CPI-SC0814068D9	COL6A2_a2b1 complex	simple:P12110	complex:a2b1 complex	ENSG00000142173		curated	TRUE	TRUE	0.12
CPI-SS0735F5C3A	TIMP1_FGFR2	simple:P01033	simple:P21802	ENSG00000102265	ENSG00000066468	InnateDB-All	TRUE	FALSE	0.084
CPI-SC0672FBD31	COL4A1_a1b1 complex	simple:P02462	complex:a1b1 complex	ENSG00000187498		curated	TRUE	TRUE	0.256
CPI-SS06B86672A	CD44_FGFR2	simple:P16070	simple:P21802	ENSG00000026508	ENSG00000066468	InnateDB-All	TRUE	FALSE	0.152			193.748		201.524	196.497	196.629					201.51		189.578	196.772		194.596
CPI-SC08D8A859F	COL6A1_a2b1 complex	simple:P12109	complex:a2b1 complex	ENSG00000142156		curated	TRUE	TRUE	0.152
CPI-SS0B99F22A2	JAG1_NOTCH3	simple:P78504	simple:Q9UM47	ENSG00000101384	ENSG00000074181	curated	FALSE	FALSE	0.351	234.048	77.854	79.046	89.184	157.672	81.188	80.7	80.674	85.462	223.43	79.102	77.406	89.469	76.892	79.352	78.328	77.887	82.749	166.013	79.092	175.909				99.532					165.29									107.873
CPI-SS04C672963	ESAM_ESAM	simple:Q96AP7	simple:Q96AP7	ENSG00000149564	ENSG00000149564	curated	FALSE	FALSE	0.227	138.874	81.803			100.423			195.901		104.672			96.071			248.071	81.109	80.299	126.632		81.803							138.83								191
CPI-SS03722104E	HGF_CD44	simple:P14210	simple:P16070	ENSG00000019991	ENSG00000026508	IMEx,InnateDB-All,IntAct	TRUE	FALSE	0.145
CPI-SC0EA3FC100	COL18A1_a1b1 complex	simple:P39060	complex:a1b1 complex	ENSG00000182871		curated	TRUE	TRUE	0.224	119.363	104.604			116.794					126.708		105.141							142.498																				118.78
CPI-SC011F01833	COL1A2_a10b1 complex	simple:P08123	complex:a10b1 complex	ENSG00000164692		curated	TRUE	TRUE	0.027
CPI-SS01A07768A	CD46_JAG1	simple:P15529	simple:P78504	ENSG00000117335	ENSG00000101384	curated	FALSE	FALSE	0.385	99.768		109.261					71.668		67.388						83.903			93.309		110.669		120.162		78.725	66.589		82.568		78.288						94.803			104.21
CPI-SC02BFEEC8A	THBS1_a3b1 complex	simple:P07996	complex:a3b1 complex	ENSG00000137801		curated	FALSE	TRUE	0.211	116.604		119.776			109.253									111.091	111.377			116.077
CPI-SS03A4F7DC8	AXL_GAS6	simple:P30530	simple:Q14393	ENSG00000167601	ENSG00000183087	guidetopharmacology.org	TRUE	FALSE	0.227										137.18						107.424			183.425											123.017									169.262
CPI-SC07222A428	COL4A2_a2b1 complex	simple:P08572	complex:a2b1 complex	ENSG00000134871		curated	TRUE	TRUE	0.156															167.633
CPI-SS046F6F0C1	EFNA1_EPHA2	simple:P20827	simple:P29317	ENSG00000169242	ENSG00000142627	curated	TRUE	FALSE	0.379			55.165			73.861									132.705						52.927	64.858	81.7	51.892	54.462	100.395	57.909	58.173	52.446	54.9	49.138	57.338	56.685	68.992	159.24	60.173	55.054	52.13	53.909	55.316
CPI-SC0BD4C290F	COL14A1_a1b1 complex	simple:Q05707	complex:a1b1 complex	ENSG00000187955		curated	TRUE	TRUE	0.286	116.546	101.786	82.42	88.051	113.977	80.036	87.539	94.27	86.147	123.891		102.324	87.634	96.699	98.577	92.4	90.916	83.38	139.681	77.469																			71.545
CPI-SS0E00478B4	NRP2_VEGFA	simple:O60462	simple:P15692	ENSG00000118257	ENSG00000112715	curated	TRUE	FALSE	0.324											115.489	56.853			81.962																114.464	55.828			80.938
CPI-SC0A54B5323	COL6A2_a11b1 complex	simple:P12110	complex:a11b1 complex	ENSG00000142173		curated	TRUE	TRUE	0.068
CPI-SC0D870AE49	COL6A3_a2b1 complex	simple:P12111	complex:a2b1 complex	ENSG00000163359		curated	TRUE	TRUE	0.168
CPI-SS0DE0A486F	NRP1_VEGFA	simple:O14786	simple:P15692	ENSG00000099250	ENSG00000112715	curated	TRUE	FALSE	0.311											121.43	62.794			87.904																117.658	59.021			84.131
CPI-SC02392F4AF	COL4A1_a2b1 complex	simple:P02462	complex:a2b1 complex	ENSG00000187498		curated	TRUE	TRUE	0.154															128.717
CPI-SC0EEF3A379	LAMC1_a6b1 complex	simple:P11047	complex:a6b1 complex	ENSG00000135862		curated	TRUE	TRUE	0.345		86.823	85.662			70.688		90.155						92.374	91.437	121.297						71.677	70.516					75.008						77.227	76.291	106.15
CPI-SC05992FDC8	COL5A1_a1b1 complex	simple:P20908	complex:a1b1 complex	ENSG00000130635		curated	TRUE	TRUE	0.288																			77.257																				74.93
CPI-SS0C10824C7	EGFR_HBEGF	simple:P00533	simple:Q99075	ENSG00000146648	ENSG00000113070	curated	TRUE	FALSE	0.247								106.729			136.597	63.314			131.053	71.192												103.678			133.545	60.263			128.002	68.141
CPI-SS0D4C221B8	ICAM1_AREG	simple:P05362	simple:P15514	ENSG00000090339	ENSG00000109321	InnateDB-All	TRUE	FALSE	0.159																															93.786				97.051
CPI-SC0545E2502	COL5A2_a1b1 complex	simple:P05997	complex:a1b1 complex	ENSG00000204262		curated	TRUE	TRUE	0.231																																							81.909
CPI-SC04085F9F9	COL6A1_a11b1 complex	simple:P12109	complex:a11b1 complex	ENSG00000142156		curated	TRUE	TRUE	0.084
CPI-SS060B82BBC	JAG1_NOTCH2	simple:P78504	simple:Q04721	ENSG00000101384	ENSG00000134250	curated	FALSE	FALSE	0.327	82.9	100.327	91.666	84.792	86.643	81.626	80.567	73.849	80.547	80.512	86.142	85.189	81.745	103.074	93.545	77.315	86.193	82.125	86.128	77.619		42.188												44.934
CPI-SC04B0064C4	COL18A1_a2b1 complex	simple:P39060	complex:a2b1 complex	ENSG00000182871		curated	TRUE	TRUE	0.134			94.801			97.482		94.812							148.623																				124.905
CPI-SC0E9C058EB	PLAUR_a4b1 complex	simple:Q03405	complex:a4b1 complex	ENSG00000011422		curated	TRUE	TRUE	0.104																						78.169									88.727		97.122	77.441	79.346
CPI-SC096929DB0	FN1_aVb1 complex	simple:P02751	complex:aVb1 complex	ENSG00000115414		curated	TRUE	TRUE	0.116
CPI-SS0579FA162	IGF2_IGF1R	simple:P01344	simple:P08069	ENSG00000167244	ENSG00000140443	curated	TRUE	FALSE	0.261
CPI-CS07B61574B	LIFR_LIF	complex:LIFR	simple:P15018		ENSG00000128342	curated	TRUE	FALSE	0.154						91.865									101.487								51.209			112.968				50.653					122.589
CPI-SS042A6F835	IGF2_IGF2R	simple:P01344	simple:P11717	ENSG00000167244	ENSG00000197081	curated	TRUE	FALSE	0.272
CPI-SC0CE851065	COL6A2_a10b1 complex	simple:P12110	complex:a10b1 complex	ENSG00000142173		curated	TRUE	TRUE	0.045
CPI-SS07155793F	ACKR3_CXCL12	simple:P25106	simple:P48061	ENSG00000144476	ENSG00000107562	guidetopharmacology.org	TRUE	FALSE	0.17				155.21	107.86		127.872	85.21	100.789			166.28					89.166
CPI-SS07833475A	FGFR1_FGF7	simple:P11362	simple:P21781	ENSG00000077782	ENSG00000140285	I2D	TRUE	FALSE	0.222									81.5	75.533								71.332	67.666										69.161
CPI-SS0CDAC688B	CXCL2_DPP4	simple:P19875	simple:P27487	ENSG00000081041	ENSG00000197635	curated	TRUE	FALSE	0.036																												405.622								409.731
CPI-SS0898D7F7F	TNFRSF10B_TNFSF10	simple:O14763	simple:P50591	ENSG00000120889	ENSG00000121858	curated	TRUE	FALSE	0.211								100.581							50.443	113.868												115.019					52.111		64.88	128.306
CPI-SS0DC2A6D35	IL6_HRH1	simple:P05231	simple:P35367	ENSG00000136244	ENSG00000196639	IMEx,InnateDB-All,IntAct	TRUE	FALSE	0.172					58.149		70.875					61.083			61.225					48.689							57.691					47.898
CPI-SS0B9B3870A	VEGFA_FLT1	simple:P15692	simple:P17948	ENSG00000112715	ENSG00000102755	curated	TRUE	FALSE	0.175								140.398								68.651												151.906								80.159
CPI-SC0E0C50FCA	COL14A1_a2b1 complex	simple:Q05707	complex:a2b1 complex	ENSG00000187955		curated	TRUE	TRUE	0.177		79.852	91.983		78.87	94.664	76.857	91.995				76.758		81.315	145.805	82.419																			77.67
CPI-SS0D22A09AD	NRP2_PGF	simple:O60462	simple:P49763	ENSG00000118257	ENSG00000119630	curated	TRUE	FALSE	0.224	63.468																		74.358		62.443																		73.334
CPI-SS0AB647854	GPR37_PSAP	simple:O15354	simple:P07602	ENSG00000170775	ENSG00000197746	guidetopharmacology.org	TRUE	FALSE	0.036																								358.794							794.063						305.95	316.72
CPI-SC0EC572716	COL4A5_a1b1 complex	simple:P29400	complex:a1b1 complex	ENSG00000188153		curated	TRUE	TRUE	0.265	59.028	44.269			56.459					66.373		44.806							82.163		47.57									54.915									70.704
CPI-SC0847A64D2	FN1_aVb5 complex	simple:P02751	complex:aVb5 complex	ENSG00000115414		curated	TRUE	TRUE	0.095
CPI-CS063AE1C91	IL6 receptor_IL6	complex:IL6 receptor	simple:P05231		ENSG00000136244	curated	TRUE	FALSE	0.163								52.768	224.922	69.675																		47.662	219.816	64.569
CPI-SC02017BE74	COL4A2_a11b1 complex	simple:P08572	complex:a11b1 complex	ENSG00000134871		curated	TRUE	TRUE	0.082
CPI-SC08B2AD7C6	FN1_a5b1 complex	simple:P02751	complex:a5b1 complex	ENSG00000115414		curated	TRUE	TRUE	0.088
CPI-SS07D56EB05	CMKLR1_RARRES2	simple:Q99788	simple:Q99969	ENSG00000174600	ENSG00000106538	guidetopharmacology.org	TRUE	FALSE	0.082				412.594			193.555		187.916	220.954		164.655						161.212		175.377
CPI-SC035134F18	COL5A1_a2b1 complex	simple:P20908	complex:a2b1 complex	ENSG00000130635		curated	TRUE	TRUE	0.184															83.381																				81.055
CPI-SS085EE60B1	TGFB1_TGFBR3	simple:P01137	simple:Q03167	ENSG00000105329	ENSG00000069702	curated	TRUE	FALSE	0.274								58.805				48.957				62.255												50.533				40.685				53.983
CPI-SC0ECFACED2	COL6A3_a11b1 complex	simple:P12111	complex:a11b1 complex	ENSG00000163359		curated	TRUE	TRUE	0.095
CPI-SS0855C0353	NRP1_PGF	simple:O14786	simple:P49763	ENSG00000099250	ENSG00000119630	curated	TRUE	FALSE	0.209	69.409																		80.3		65.637																		76.527
CPI-SC0CA7B34A5	COL5A2_a2b1 complex	simple:P05997	complex:a2b1 complex	ENSG00000204262		curated	TRUE	TRUE	0.161															84.214																				88.034
CPI-SC02B111AB0	COL6A1_a10b1 complex	simple:P12109	complex:a10b1 complex	ENSG00000142156		curated	TRUE	TRUE	0.054
CPI-SS0B87FE6E0	NOTCH1_JAG1	simple:P46531	simple:P78504	ENSG00000148400	ENSG00000101384	curated	FALSE	FALSE	0.227	78.102		87.595					50.001		45.721						62.236			71.643		76.898		86.391					48.797		44.517						61.032			70.438
CPI-CS05426BFFA	IL1 receptor_IL1B	complex:IL1 receptor	simple:P01584		ENSG00000125538	curated	TRUE	FALSE	0.023
CPI-SS039799099	FGFR1_NCAM1	simple:P11362	simple:P13591	ENSG00000077782	ENSG00000149294	curated	TRUE	FALSE	0.222							57.466					69.396																				57.057
CPI-SS06CBC985C	LTBR_LTB	simple:P36941	simple:Q06643	ENSG00000111321	ENSG00000227507	curated	FALSE	FALSE	0.159											46.874		187.43									38.973									62.813		203.37	40.754		37.97		37.737	41.044
CPI-SS0481D83A4	EGFR_AREG	simple:P00533	simple:P15514	ENSG00000146648	ENSG00000109321	curated	TRUE	FALSE	0.27		38.905	40.231			45.392					76.015			45.678	79.28							35.853	37.18			42.341					72.964			42.626	76.229
CPI-SS0B70EB09E	PDGFA_PDGFRA	simple:P04085	simple:P16234	ENSG00000197461	ENSG00000134853	curated	TRUE	FALSE	0.172		56.682		124.954			74.246	57.108	129.928	58.952		54.545	70.145		57.302	58.548	66.218	134.126	56.066	75.747				77.81					82.784									86.983
CPI-SS0E5AF12B6	NOTCH1_NOV	simple:P46531	simple:P48745	ENSG00000148400	ENSG00000136999	I2D,InnateDB-All	TRUE	FALSE	0.213	63.613	96.996												95.889	54.918	34.023			37.326		62.409	95.792												94.685	53.713				36.122
CPI-SC0A0532ADC	COL4A1_a11b1 complex	simple:P02462	complex:a11b1 complex	ENSG00000187498		curated	TRUE	TRUE	0.079
CPI-SS0AB21032D	PLXNB2_SEMA4C	simple:O15031	simple:Q9C0C4	ENSG00000196576	ENSG00000168758	curated	FALSE	FALSE	0.331																					45.898	46.694	43.12	40.734	51.583	48.43	46.983	48.682	44.899	49.933	43.475	42.779	42.661	43.362	43.585	54.413	48.526	51.411	48.966	42.456
CPI-SC035953E6B	COL7A1_a1b1 complex	simple:Q02388	complex:a1b1 complex	ENSG00000114270		curated	TRUE	TRUE	0.268	46.864									54.209									69.999		50.227				47.658					57.572		36.005							73.362
CPI-SS01F67987A	FGF2_FGFR1	simple:P09038	simple:P11362	ENSG00000138685	ENSG00000077782	curated	TRUE	FALSE	0.218				52.14			71.492		59.914			56.566			72.078					65.179
CPI-SC0E3784FFB	LAMC1_a2b1 complex	simple:P11047	complex:a2b1 complex	ENSG00000135862		curated	TRUE	TRUE	0.229		39.496	51.628			54.309		51.639						40.959	105.45	42.063																			90.303
CPI-SS0415CC75D	MERTK_GAS6	simple:Q12866	simple:Q14393	ENSG00000153208	ENSG00000183087	guidetopharmacology.org	TRUE	FALSE	0.113	87.978				104.095					122.274						92.517		80.378	168.519		88.025				104.143					122.322						92.565		80.426	168.566
CPI-SS047232C64	DLL1_NOTCH3	simple:O00548	simple:Q9UM47	ENSG00000198719	ENSG00000074181	curated	FALSE	FALSE	0.093																					168.138				91.761					157.519									100.102
CPI-SC0A2FE9693	LAMC1_a7b1 complex	simple:P11047	complex:a7b1 complex	ENSG00000135862		curated	TRUE	TRUE	0.195	84.436				62.016					68.557									70.152		69.29				46.869					53.411									55.006
CPI-SS0055264F3	EGFR_TGFB1	simple:P00533	simple:P01137	ENSG00000146648	ENSG00000105329	IMEx,InnateDB-All,MINT	TRUE	FALSE	0.277								37.195			50.347		61.686			44.401			42.389												47.295		58.634			41.349			39.338
CPI-SS033E6DE7E	NRP1_VEGFB	simple:O14786	simple:P49765	ENSG00000099250	ENSG00000173511	curated	TRUE	FALSE	0.204
CPI-SC01FFC9392	FN1_a2b1 complex	simple:P02751	complex:a2b1 complex	ENSG00000115414		curated	TRUE	TRUE	0.079															131.763
CPI-SS04B4619D0	TNF_TNFRSF1A	simple:P01375	simple:P19438	ENSG00000232810	ENSG00000067182	curated	TRUE	FALSE	0.172																												54.96								92.579		49.702	56.478
CPI-SS0837E9F59	JAG1_NOTCH4	simple:P78504	simple:Q99466	ENSG00000101384	ENSG00000204301	curated	FALSE	FALSE	0.143		74.409	73.683			72.309		90.99		74.991				75.887		158.616			76.826																	100.476
CPI-SC058F72F90	FBN1_a5b1 complex	simple:P35555	complex:a5b1 complex	ENSG00000166147		curated	TRUE	TRUE	0.211																54.936																				52.669
CPI-SS0241A1F57	NRP2_SEMA3C	simple:O60462	simple:Q99985	ENSG00000118257	ENSG00000075223	curated	TRUE	FALSE	0.181
CPI-SS0F739D3DB	ANXA1_FPR1	simple:P04083	simple:P21462	ENSG00000135046	ENSG00000171051	guidetopharmacology.org	TRUE	FALSE	0.023																															449.298
CPI-SS0E5593D5C	BMP8B_PLAUR	simple:P34820	simple:Q03405	ENSG00000116985	ENSG00000011422	InnateDB-All	TRUE	FALSE	0.048
CPI-SS095E52E66	TNFSF10_TNFRSF10D	simple:P50591	simple:Q9UBN6	ENSG00000121858	ENSG00000173530	curated	TRUE	FALSE	0.136																																				32.438
CPI-CS067298D94	FLT1 complex_VEGFA	complex:FLT1 complex	simple:P15692		ENSG00000112715	curated	TRUE	FALSE	0.15																										43.483	44.062				113.041	54.405			79.515
CPI-SS0C03F7CDC	VEGFA_KDR	simple:P15692	simple:P35968	ENSG00000112715	ENSG00000128052	curated	TRUE	FALSE	0.15								61.04								62.549												72.548								74.057
CPI-SS0A874F65F	LGR4_RSPO3	simple:Q9BXB1	simple:Q9BXY4	ENSG00000205213	ENSG00000146374	guidetopharmacology.org	TRUE	FALSE	0.091																									138.134		111.96		69.997			211.479					102.336
CPI-SC0984894BC	TGFB1_TGFbeta receptor2	simple:P01137	complex:TGFbeta receptor2	ENSG00000105329		curated	TRUE	FALSE	0.277																	36.767
CPI-SS0E61DB5DF	FLT1_PGF	simple:P17948	simple:P49763	ENSG00000102755	ENSG00000119630	curated	TRUE	FALSE	0.122	63.316																		74.206		61.601																		72.491
CPI-SS0D0252D87	AXL_IL15RA	simple:P30530	simple:Q13261	ENSG00000167601	ENSG00000134470	I2D	TRUE	FALSE	0.132
CPI-SC04F2478E9	FN1_a3b1 complex	simple:P02751	complex:a3b1 complex	ENSG00000115414		curated	TRUE	TRUE	0.066
CPI-SC0FA79E269	COL4A2_a10b1 complex	simple:P08572	complex:a10b1 complex	ENSG00000134871		curated	TRUE	TRUE	0.054
CPI-SS06CCF5A54	ANXA1_FPR3	simple:P04083	simple:P25089	ENSG00000135046	ENSG00000187474	guidetopharmacology.org	TRUE	FALSE	0.02																															420.687
CPI-SS05A26A1DE	PDGFB_PDGFRB	simple:P01127	simple:P09619	ENSG00000100311	ENSG00000113721	curated	TRUE	FALSE	0.179	57.424			58.474					44.479	85.551								44.183	93.109	39.906
CPI-SC033E22B14	PDGFB_PDGFR complex	simple:P01127	complex:PDGFR complex	ENSG00000100311		curated	TRUE	FALSE	0.179	57.424			58.474					44.479	85.551								44.183	93.109	39.906
CPI-SC0DAD29856	COL5A3_a1b1 complex	simple:P25940	complex:a1b1 complex	ENSG00000080573		curated	TRUE	TRUE	0.209	48.2	33.441			45.631					55.545		33.978							71.335		46.081				43.511					53.426		31.859							69.215
CPI-SC01AB9BED7	SPP1_a9b1 complex	simple:P10451	complex:a9b1 complex	ENSG00000118785		curated	TRUE	TRUE	0.075
CPI-SC056BF6CBB	TNC_a9b1 complex	simple:P24821	complex:a9b1 complex	ENSG00000041982		curated	TRUE	TRUE	0.22					47.947		47.529	38.876				53.661				41.274	50.447
CPI-SC07375C073	COL6A3_a10b1 complex	simple:P12111	complex:a10b1 complex	ENSG00000163359		curated	TRUE	TRUE	0.063
CPI-SS03CC15FF3	PDGFRA_PDGFC	simple:P16234	simple:Q9NRA1	ENSG00000134853	ENSG00000145431	curated	TRUE	FALSE	0.132
CPI-SC03ADD2063	COL18A1_a11b1 complex	simple:P39060	complex:a11b1 complex	ENSG00000182871		curated	TRUE	TRUE	0.063				92.374			86.21					88.033					84.586
CPI-SC0DA5EFA18	COL4A6_a1b1 complex	simple:Q14031	complex:a1b1 complex	ENSG00000197565		curated	TRUE	TRUE	0.184	53.842	39.082			51.272			31.566		61.187		39.62			35.873				76.976
CPI-SS0348DB5E3	FGFR1_FGFR2	simple:P11362	simple:P21802	ENSG00000077782	ENSG00000066468	InnateDB-All	TRUE	FALSE	0.152
CPI-SS0947A8549	FLT1_VEGFB	simple:P17948	simple:P49765	ENSG00000102755	ENSG00000173511	curated	TRUE	FALSE	0.095
CPI-SC09C0B5D08	COL4A5_a2b1 complex	simple:P29400	complex:a2b1 complex	ENSG00000188153		curated	TRUE	TRUE	0.177			34.466			37.147		34.477							88.288																				76.829
CPI-SC098C06330	TGFB1_TGFbeta receptor1	simple:P01137	complex:TGFbeta receptor1	ENSG00000105329		curated	TRUE	FALSE	0.268
CPI-SS090FC28E1	EPHB6_EFNB2	simple:O15197	simple:P52799	ENSG00000106123	ENSG00000125266	curated	TRUE	FALSE	0.197				33.833		38.497	39.952	69.715	56.5							82.938	33.86	43.955	34.873	43.316
CPI-SC01195CB48	TNC_a8b1 complex	simple:P24821	complex:a8b1 complex	ENSG00000041982		curated	TRUE	TRUE	0.193	52.721			40.88				36.835		36.583						40.014	41.449		41.911
CPI-SS0F2C6A4D4	FGF18_FGFR1	simple:O76093	simple:P11362	ENSG00000156427	ENSG00000077782	I2D	TRUE	FALSE	0.156
CPI-SS0C4D54E39	NOTCH3_JAG2	simple:Q9UM47	simple:Q9Y219	ENSG00000074181	ENSG00000184916	curated	FALSE	FALSE	0.066		166.542	168.398					171.729					169.29	166.689	166.283	178.995
CPI-SS0D46E2B45	TGFB3_TGFBR3	simple:P10600	simple:Q03167	ENSG00000119699	ENSG00000069702	curated	TRUE	FALSE	0.186					44.534		35.004	53.749				43.901				57.2
CPI-SS08D0F9109	EFNB2_EPHB4	simple:P52799	simple:P54760	ENSG00000125266	ENSG00000196411	curated	FALSE	FALSE	0.186																																					34.717
CPI-SC08A98E7D4	COL7A1_a2b1 complex	simple:Q02388	complex:a2b1 complex	ENSG00000114270		curated	TRUE	TRUE	0.229						24.983		22.313							76.124								25.664			28.345		25.675							79.486
CPI-SC060984F83	COL14A1_a11b1 complex	simple:Q05707	complex:a11b1 complex	ENSG00000187955		curated	TRUE	TRUE	0.091				89.557	79.948		83.393			78.204		85.216					81.768
CPI-SS056AA08CF	EDN2_EDNRA	simple:P20800	simple:P25101	ENSG00000127129	ENSG00000151617	guidetopharmacology.org	TRUE	FALSE	0.125																								38.423														76.623	70.383	43.699
CPI-SS02928C71A	PDGFB_LRP1	simple:P01127	simple:Q07954	ENSG00000100311	ENSG00000123384	I2D,InnateDB-All	TRUE	FALSE	0.138				94.532			50.794		45.759									45.592		48.194
CPI-SS0EBFE1854	EFNA1_EPHA4	simple:P20827	simple:P54764	ENSG00000169242	ENSG00000116106	curated	TRUE	FALSE	0.113																36.927							48.078		51.065		50.448	57.842				52.985				63.462	53.703
CPI-SC0B6F1A278	COL4A1_a10b1 complex	simple:P02462	complex:a10b1 complex	ENSG00000187498		curated	TRUE	TRUE	0.045
CPI-SS06A999D25	PLD2_ARF1	simple:O14939	simple:P84077	ENSG00000129219	ENSG00000143761	guidetopharmacology.org	FALSE	FALSE	0.073																						156.028															149.672			157.614
CPI-SS0FBC9234C	TNF_PTPRS	simple:P01375	simple:Q13332	ENSG00000232810	ENSG00000105426	InnateDB-All	TRUE	FALSE	0.184																																					35.722	48.994	37.716
CPI-SS004C23DCE	EREG_EGFR	simple:O14944	simple:P00533	ENSG00000124882	ENSG00000146648	curated	TRUE	FALSE	0.043
CPI-SC0D9B795CC	CDH1_a2b1 complex	simple:P12830	complex:a2b1 complex	ENSG00000039068		curated	FALSE	TRUE	0.12																						21.513	33.645		20.531	36.326	18.519	33.656				18.419		22.977	87.467	24.08
CPI-SC092C3E4DF	FN1_a8b1 complex	simple:P02751	complex:a8b1 complex	ENSG00000115414		curated	TRUE	TRUE	0.043
CPI-SS0B81F1BF5	TNF_SEMA4C	simple:P01375	simple:Q9C0C4	ENSG00000232810	ENSG00000168758	InnateDB-All	TRUE	FALSE	0.227																												15.817		17.069						21.548		18.547	16.102
CPI-SC0092846B0	COL5A1_a11b1 complex	simple:P20908	complex:a11b1 complex	ENSG00000130635		curated	TRUE	TRUE	0.095
CPI-SS0E4DE8215	WNT2_FZD1	simple:P09544	simple:Q9UP38	ENSG00000105989	ENSG00000157240	I2D	TRUE	FALSE	0.179
CPI-SS0C85BC9AF	PROS1_AXL	simple:P07225	simple:P30530	ENSG00000184500	ENSG00000167601	guidetopharmacology.org	TRUE	FALSE	0.091																	51.399	76.353	114.701
CPI-SC0ED0520DD	LAMA3_a3b1 complex	simple:Q16787	complex:a3b1 complex	ENSG00000053747		curated	TRUE	TRUE	0.313	21.058		24.23												15.545	15.83			20.531		30.62	19.314	33.792		18.803	23.269		22.021		22.702		19.726		19.188	25.108	25.393	20.506		30.094
CPI-SS08B7D54A3	TNF_FAS	simple:P01375	simple:P25445	ENSG00000232810	ENSG00000026103	InnateDB-All	TRUE	FALSE	0.209																								22.788														24.223	21.273	17.92
CPI-SS03EF699C7	HLA-E_KLRC1	simple:P13747	simple:P26715	ENSG00000204592	ENSG00000134545	curated	FALSE	FALSE	0.011
CPI-CS0715DE78D	CD94:NKG2A_HLA-E	complex:CD94:NKG2A	simple:P13747		ENSG00000204592	curated	FALSE	FALSE	0.011
CPI-SS0FEEB187C	PDGFB_PDGFRA	simple:P01127	simple:P16234	ENSG00000100311	ENSG00000134853	curated	TRUE	FALSE	0.098				80.614					85.588									89.786
CPI-SS044C72D0D	SEMA4A_PLXND1	simple:Q9H3S1	simple:Q9Y4D7	ENSG00000196189	ENSG00000004399	curated	FALSE	FALSE	0.163																												37.659								52.366
CPI-SC0DF641DAA	COL5A2_a11b1 complex	simple:P05997	complex:a11b1 complex	ENSG00000204262		curated	TRUE	TRUE	0.079
CPI-SS085195142	TYRO3_GAS6	simple:Q06418	simple:Q14393	ENSG00000092445	ENSG00000183087	guidetopharmacology.org	TRUE	FALSE	0.077
CPI-SC0FC645961	COL5A3_a2b1 complex	simple:P25940	complex:a2b1 complex	ENSG00000080573		curated	TRUE	TRUE	0.188			23.638			26.319		23.649							77.46								21.518			24.199		21.529							75.34
CPI-SS03098AC28	ERBB4_HBEGF	simple:Q15303	simple:Q99075	ENSG00000178568	ENSG00000113070	curated	TRUE	FALSE	0.077																										43.636		94.03			123.897	50.615			118.353	58.493
CPI-SS082AD7B6A	FZD6_WNT5A	simple:O60353	simple:P41221	ENSG00000164930	ENSG00000114251	curated	TRUE	FALSE	0.224																								23.481	27.196	21.917	26.485		41.889	20.533		28.408			19.112		29.919	33.693		26.834
CPI-CS073D36B1D	FLT1 complex_PGF	complex:FLT1 complex	simple:P49763		ENSG00000119630	curated	TRUE	FALSE	0.104																					61.02									26.474									71.91
CPI-SC0017F527E	COL18A1_a10b1 complex	simple:P39060	complex:a10b1 complex	ENSG00000182871		curated	TRUE	TRUE	0.039																84.055
CPI-SS0F26BB901	WNT2_FZD3	simple:P09544	simple:Q9NPG1	ENSG00000105989	ENSG00000104290	curated	TRUE	FALSE	0.159
CPI-SC061137A41	COL4A6_a2b1 complex	simple:Q14031	complex:a2b1 complex	ENSG00000197565		curated	TRUE	TRUE	0.159		17.147	29.279			31.96		29.29						18.611	83.101	19.715
CPI-SS09F973C1A	EPHA2_EFNA4	simple:P29317	simple:P52798	ENSG00000142627	ENSG00000243364	curated	TRUE	FALSE	0.122																						28.065	28.047	23.239		25.483				22.387				28.075	22.499					23.521
CPI-SS08FAC0A55	PLXNB2_SEMA4D	simple:O15031	simple:Q92854	ENSG00000196576	ENSG00000187764	curated	FALSE	FALSE	0.177											22.868											41.883	40.053			40.024					48.579		46.198	41.284	38.824
CPI-SS0F15C1AB3	NRP2_SEMA3F	simple:O60462	simple:Q13275	ENSG00000118257	ENSG00000001617	curated	TRUE	FALSE	0.1
CPI-SS0E7D5974D	TNF_TNFRSF1B	simple:P01375	simple:P20333	ENSG00000232810	ENSG00000028137	curated	TRUE	FALSE	0.15																										14.108		12.553			61.475		42.29			24.488
CPI-CS077F1340A	FLT1 complex_VEGFB	complex:FLT1 complex	simple:P49765		ENSG00000173511	curated	TRUE	FALSE	0.095
CPI-SC07BE7830D	SPP1_a4b1 complex	simple:P10451	complex:a4b1 complex	ENSG00000118785		curated	TRUE	TRUE	0.048
CPI-SS02EBC1BB0	TNF_NOTCH1	simple:P01375	simple:P46531	ENSG00000232810	ENSG00000148400	I2D	TRUE	FALSE	0.175																												21.661		13.784					13.99	22.568
CPI-SS0423580E5	DLL1_NOTCH2	simple:O00548	simple:Q04721	ENSG00000198719	ENSG00000134250	curated	FALSE	FALSE	0.159																						34.417	25.755											37.163	27.635
CPI-SC0BC542ACC	TNC_a4b1 complex	simple:P24821	complex:a4b1 complex	ENSG00000041982		curated	TRUE	TRUE	0.127		35.149									45.708		54.103	34.422	36.327
CPI-SS0179FBFD3	TNFRSF10A_TNFSF10	simple:O00220	simple:P50591	ENSG00000104689	ENSG00000121858	curated	TRUE	FALSE	0.063																												98.84					35.932		48.701	112.127
CPI-SC0CFF5E19D	FN1_a11b1 complex	simple:P02751	complex:a11b1 complex	ENSG00000115414		curated	TRUE	TRUE	0.027
CPI-SS0C6448B94	IL1B_ADRB2	simple:P01584	simple:P07550	ENSG00000125538	ENSG00000169252	I2D	TRUE	FALSE	0.007
CPI-SS0F21DBF93	SCGB3A1_NOTCH3	simple:Q96QR1	simple:Q9UM47	ENSG00000161055	ENSG00000074181	InnateDB-All	TRUE	FALSE	0.036																					167.852				91.475					157.233									99.816
CPI-SS0E928B8C8	FGF7_FGFR2	simple:P21781	simple:P21802	ENSG00000140285	ENSG00000066468	I2D,IMEx,InnateDB-All,IntAct	TRUE	FALSE	0.098
CPI-SC062D34C2A	VCAM1_a9b1 complex	simple:P19320	complex:a9b1 complex	ENSG00000162692		curated	FALSE	TRUE	0.07												30.135
CPI-SC015980AEB	COL14A1_a10b1 complex	simple:Q05707	complex:a10b1 complex	ENSG00000187955		curated	TRUE	TRUE	0.054		75.985	75.532											75.128		81.238
CPI-SC04AED00CE	TNC_aVb6 complex	simple:P24821	complex:aVb6 complex	ENSG00000041982		curated	TRUE	TRUE	0.111		34.415	36.728			39.039								34.343	36.904
CPI-SS05BE83BC6	CSF1R_CSF3	simple:P07333	simple:P09919	ENSG00000182578	ENSG00000108342	guidetopharmacology.org	TRUE	FALSE	0.041
CPI-SS0DC4D593E	EPHB6_EFNB1	simple:O15197	simple:P98172	ENSG00000106123	ENSG00000090776	curated	TRUE	FALSE	0.163			24.998	28.222	24.566	28.124	31.19	33.097	26.416	25.094				26.071	24.102	37.473	29.433	31.927		28.461
CPI-SC0F516B854	COL5A2_a10b1 complex	simple:P05997	complex:a10b1 complex	ENSG00000204262		curated	TRUE	TRUE	0.054
CPI-SC041DEF0FB	COL5A1_a10b1 complex	simple:P20908	complex:a10b1 complex	ENSG00000130635		curated	TRUE	TRUE	0.059
CPI-SS0BAB460FF	ANGPT2_TEK	simple:O15123	simple:Q02763	ENSG00000091879	ENSG00000120156	curated	TRUE	FALSE	0.075								35.134								47.987
CPI-SS02770D68F	NOTCH2_JAG2	simple:Q04721	simple:Q9Y219	ENSG00000134250	ENSG00000184916	curated	FALSE	FALSE	0.147								20.581								27.846						32.821	34.677					38.008					35.569	32.968	32.562	45.274
CPI-SS09CA492BA	EFNA1_EPHA3	simple:P20827	simple:P29320	ENSG00000169242	ENSG00000044524	curated	TRUE	FALSE	0.061																					52.237			52.414	47.856														53.872
CPI-SS0B01CF3AB	CSF1R_CSF1	simple:P07333	simple:P09603	ENSG00000182578	ENSG00000184371	curated	TRUE	FALSE	0.045
CPI-SS0B2D5BA95	WNT5A_FZD1	simple:P41221	simple:Q9UP38	ENSG00000114251	ENSG00000157240	curated	TRUE	FALSE	0.2
CPI-SC06364D669	FN1_a4b1 complex	simple:P02751	complex:a4b1 complex	ENSG00000115414		curated	TRUE	TRUE	0.029
CPI-SS03E450F99	EFNA1_EPHA7	simple:P20827	simple:Q15375	ENSG00000169242	ENSG00000135333	curated	TRUE	FALSE	0.059																						54.223				47.533								54.959	49.257
CPI-CS0569B9B91	BMPR1B_BMPR2_BMPR1A	complex:BMPR1B_BMPR2	simple:P36894		ENSG00000107779	curated	FALSE	FALSE	0.181																					15.207	20.373	18.214	16.101	21.347	16.874	17.322			17.598		20.958		21.653	16.579		20.487	21.091	19.768	15.02
CPI-SC0B4D7E0FF	FN1_a4b7 complex	simple:P02751	complex:a4b7 complex	ENSG00000115414		curated	TRUE	TRUE	0.025
CPI-SC0CE433AB8	COL4A5_a11b1 complex	simple:P29400	complex:a11b1 complex	ENSG00000188153		curated	TRUE	TRUE	0.1				32.04			25.875					27.698					24.251
CPI-SS0F21D6CA0	EPHB4_EFNB1	simple:P54760	simple:P98172	ENSG00000196411	ENSG00000090776	curated	FALSE	FALSE	0.161																																				21.174
CPI-SS0DBA4D668	DPP4_CXCL12	simple:P27487	simple:P48061	ENSG00000197635	ENSG00000107562	curated	TRUE	FALSE	0.032
CPI-CS08A043594	BMR1B_AVR2A_BMP2	complex:BMR1B_AVR2A	simple:P12643		ENSG00000125845	curated	TRUE	FALSE	0.145																					15.86			21.891	18.228	16.892	21.974	20.058	34.291	24.218			16.491		14.525			22.157	24.966	29.018
CPI-CS028ACED72	BMPR1B_BMPR2_BMP2	complex:BMPR1B_BMPR2	simple:P12643		ENSG00000125845	curated	TRUE	FALSE	0.145																					15.86			21.891	18.228	16.892	21.974	20.058	34.291	24.218			16.491		14.525			22.157	24.966	29.018
CPI-SS087E0E3FB	EFNB2_EPHA4	simple:P52799	simple:P54764	ENSG00000125266	ENSG00000116106	curated	FALSE	FALSE	0.091
CPI-SS0E7CBFD03	WNT5A_ROR2	simple:P41221	simple:Q01974	ENSG00000114251	ENSG00000169071	I2D	TRUE	FALSE	0.195
CPI-CS0E4E75E3B	BMPR1A_BMPR2_BMP2	complex:BMPR1A_BMPR2	simple:P12643		ENSG00000125845	curated	TRUE	FALSE	0.159									26.115											20.842				18.882			18.964		31.282	21.209								19.148	21.957	26.009
CPI-SS082ABF1EA	EFNB2_EPHB3	simple:P52799	simple:P54753	ENSG00000125266	ENSG00000182580	curated	FALSE	FALSE	0.088
CPI-SC0EAF80261	SEMA7A_a1b1 complex	simple:O75326	complex:a1b1 complex	ENSG00000138623		curated	FALSE	TRUE	0.075
CPI-SS0938C6980	DLL4_NOTCH3	simple:Q9NR61	simple:Q9UM47	ENSG00000128917	ENSG00000074181	curated	FALSE	FALSE	0.039
CPI-SS027CDEA08	NOTCH2_DLL4	simple:Q04721	simple:Q9NR61	ENSG00000134250	ENSG00000128917	curated	FALSE	FALSE	0.095								30.415								39.561												47.842								56.989
CPI-SS0E32BEF02	WNT5A_FZD5	simple:P41221	simple:Q13467	ENSG00000114251	ENSG00000163251	curated	TRUE	FALSE	0.132
CPI-SS05A94DE17	FGF2_FGFR2	simple:P09038	simple:P21802	ENSG00000138685	ENSG00000066468	curated	TRUE	FALSE	0.172					20.794	15.767	15.898					20.779			16.041
CPI-SC09938698A	CSPG4_a3b1 complex	simple:Q6UVK1	complex:a3b1 complex	ENSG00000173546		curated	FALSE	TRUE	0.177	35.792	24.486	38.964		23.975	28.441		27.193		27.874		24.898		24.36	30.279	30.565	25.678		35.265		16.637		19.809													11.41			16.11
CPI-SC0077CEB82	TGFB3_TGFbeta receptor2	simple:P10600	complex:TGFbeta receptor2	ENSG00000119699		curated	TRUE	FALSE	0.125																	31.711
CPI-SS0339AE950	SIRPA_CD47	simple:P78324	simple:Q08722	ENSG00000198053	ENSG00000196776	curated	FALSE	FALSE	0.109
CPI-SS03133B4F2	TFRC_TNFSF13B	simple:P02786	simple:Q9Y275	ENSG00000072274	ENSG00000102524	IMEx,IntAct	TRUE	FALSE	0.048											59.761																				87.301
CPI-SC0A9458008	ICAM1_aXb2 complex	simple:P05362	complex:aXb2 complex	ENSG00000090339		curated	FALSE	TRUE	0.025
CPI-CS008C9D6E5	IL1 receptor inhibitor_IL1B	complex:IL1 receptor inhibitor	simple:P01584		ENSG00000125538	curated	TRUE	FALSE	0.005
CPI-CS0BAF97962	PDGFR complex_PDGFD	complex:PDGFR complex	simple:Q9GZP0		ENSG00000170962	curated	TRUE	FALSE	0.054						55.128		63.533								68.205
CPI-SS0D954EA1C	PDGFRB_PDGFD	simple:P09619	simple:Q9GZP0	ENSG00000113721	ENSG00000170962	curated	TRUE	FALSE	0.054						55.128		63.533								68.205
CPI-SS0FB5FE587	DLL1_NOTCH4	simple:O00548	simple:Q99466	ENSG00000198719	ENSG00000204301	curated	FALSE	FALSE	0.057																												25.079								92.705
CPI-SC0B6D68FD5	ICAM1_aMb2 complex	simple:P05362	complex:aMb2 complex	ENSG00000090339		curated	FALSE	TRUE	0.023
CPI-SC0D19BAF15	FN1_a10b1 complex	simple:P02751	complex:a10b1 complex	ENSG00000115414		curated	TRUE	TRUE	0.018
CPI-SS02C418D99	WNT2_FZD2	simple:P09544	simple:Q14332	ENSG00000105989	ENSG00000180340	curated	TRUE	FALSE	0.1
CPI-SS0FA326344	FZD6_WNT4	simple:O60353	simple:P56705	ENSG00000164930	ENSG00000162552	curated	TRUE	FALSE	0.125																									21.534		19.96		27.219								23.598	34.609		28.762
CPI-SS073F3FAD5	WNT5A_ROR1	simple:P41221	simple:Q01973	ENSG00000114251	ENSG00000185483	IMEx	TRUE	FALSE	0.159
CPI-SC007890A1C	CDH1_aEb7 complex	simple:P12830	complex:aEb7 complex	ENSG00000039068		curated	FALSE	TRUE	0.059																						17.645	16.936								18.734		34.622	16.955
CPI-SS06C0074BD	CCL21_CCR7	simple:O00585	simple:P32248	ENSG00000137077	ENSG00000126353	curated	TRUE	FALSE	0.027
CPI-SS0A81A3626	WNT7A_LDLR	simple:O00755	simple:P01130	ENSG00000154764	ENSG00000130164	InnateDB-All	TRUE	FALSE	0.02
CPI-CS0E661878B	LIFR_OSM	complex:LIFR	simple:P13725		ENSG00000099985	curated	TRUE	FALSE	0.045											46.544																				67.647
CPI-SC0E60FEE99	TGFB1_aVb6 complex	simple:P01137	complex:aVb6 complex	ENSG00000105329		curated	TRUE	TRUE	0.102
CPI-SS0CCCF7C69	PLXNB1_SEMA4D	simple:O43157	simple:Q92854	ENSG00000164050	ENSG00000187764	curated	TRUE	FALSE	0.154		13.302	11.472			11.443					19.998		17.616	12.703	10.243							17.999	16.169			16.14					24.695		22.313	17.4	14.94
CPI-SC0D5CFA431	TGFB3_TGFbeta receptor1	simple:P10600	complex:TGFbeta receptor1	ENSG00000119699		curated	TRUE	FALSE	0.134												19.424
CPI-SS079DDF890	TNFSF12_TNFRSF25	simple:O43508	simple:Q93038	ENSG00000239697	ENSG00000215788	I2D	TRUE	FALSE	0.109		35.357	37.142		35.503								42.546	34.5		40.396
CPI-SS0A19E9C34	EGFR_BTC	simple:P00533	simple:P35070	ENSG00000146648	ENSG00000174808	curated	TRUE	FALSE	0.102	29.94		22.619																		26.889
CPI-SS0FF49C823	EFNA1_EPHA1	simple:P20827	simple:P21709	ENSG00000169242	ENSG00000146904	curated	TRUE	FALSE	0.043																						48.072				48.283								48.02
CPI-SS0273C9AED	KDR_VEGFC	simple:P35968	simple:P49767	ENSG00000128052	ENSG00000150630	curated	TRUE	FALSE	0.059																												27.629								29.198
CPI-SS077B160B9	IL15_IL15RA	simple:P40933	simple:Q13261	ENSG00000164136	ENSG00000134470	guidetopharmacology.org	TRUE	FALSE	0.122																													23.542
CPI-SS080611C5B	ALOX5_ALOX5AP	simple:P09917	simple:P20292	ENSG00000012779	ENSG00000132965	guidetopharmacology.org	FALSE	FALSE	0.043																							17.25								142.677		85.42
CPI-SS038E93B77	FGFR1_FGF9	simple:P11362	simple:P31371	ENSG00000077782	ENSG00000102678	I2D,InnateDB-All	TRUE	FALSE	0.045
CPI-SC0A9EB628A	VCAM1_a4b1 complex	simple:P19320	complex:a4b1 complex	ENSG00000162692		curated	FALSE	TRUE	0.054													30.577
CPI-SS04A5D6B6F	DLL1_NOTCH1	simple:O00548	simple:P46531	ENSG00000198719	ENSG00000148400	curated	FALSE	FALSE	0.118																												22.793								23.7
CPI-SS0057AB387	RSPO1_LGR4	simple:Q2MKA7	simple:Q9BXB1	ENSG00000169218	ENSG00000205213	guidetopharmacology.org	TRUE	FALSE	0.086
CPI-SC03D71E025	COL7A1_a11b1 complex	simple:Q02388	complex:a11b1 complex	ENSG00000114270		curated	TRUE	TRUE	0.118				19.875																				23.238								18.897
CPI-SS002673EFE	WNT5A_FZD3	simple:P41221	simple:Q9NPG1	ENSG00000114251	ENSG00000104290	curated	TRUE	FALSE	0.154
CPI-SS0859C173B	TNFSF14_LTBR	simple:O43557	simple:P36941	ENSG00000125735	ENSG00000111321	curated	TRUE	FALSE	0.073
CPI-SC08E97F7CA	VCAM1_a4b7 complex	simple:P19320	complex:a4b7 complex	ENSG00000162692		curated	FALSE	TRUE	0.048													28.309
CPI-SS0F00D756A	CD40_TNFSF13B	simple:P25942	simple:Q9Y275	ENSG00000101017	ENSG00000102524	I2D,InnateDB	TRUE	FALSE	0.041											60.366
CPI-SS07F60834D	MET_HGF	simple:P08581	simple:P14210	ENSG00000105976	ENSG00000019991	curated	TRUE	FALSE	0.111																								12.784					13.911											14.416
CPI-CS0DEBE7B69	IL1 receptor_IL1RN	complex:IL1 receptor	simple:P18510		ENSG00000136689	curated	TRUE	FALSE	0.045
CPI-SC0200AC9E3	THBS1_a2Bb3 complex	simple:P07996	complex:a2Bb3 complex	ENSG00000137801		curated	FALSE	TRUE	0.016						105.252
CPI-SS03E48EFEA	C3_C3AR1	simple:P01024	simple:Q16581	ENSG00000125730	ENSG00000171860	guidetopharmacology.org	TRUE	FALSE	0.039																															84.578
CPI-SS08718E4FB	EPHB6_EFNB3	simple:O15197	simple:Q15768	ENSG00000106123	ENSG00000108947	curated	TRUE	FALSE	0.113			24.341	26.153	28.38		31.944			25.374		30.222								29.296
CPI-SS0178F5C45	TGFB2_TGFBR3	simple:P61812	simple:Q03167	ENSG00000092969	ENSG00000069702	curated	TRUE	FALSE	0.054
CPI-SC0B066E03C	COL4A6_a11b1 complex	simple:Q14031	complex:a11b1 complex	ENSG00000197565		curated	TRUE	TRUE	0.107				26.853			20.689			15.5		22.511					19.064
CPI-SC0F590482E	COL9A2_a1b1 complex	simple:Q14055	complex:a1b1 complex	ENSG00000049089		curated	TRUE	TRUE	0.052
CPI-CS0533A30DC	ACVR_1B2A receptor_INHBA	complex:ACVR_1B2A receptor	simple:P08476		ENSG00000122641	curated	TRUE	FALSE	0.104	29.819			21.385			24.69		21.687	20.265		14.559								15.124	28.915			20.48			23.785		20.782	19.361										14.219
CPI-CS091BF99D0	ACVR_1A2A receptor_INHBA	complex:ACVR_1A2A receptor	simple:P08476		ENSG00000122641	curated	TRUE	FALSE	0.111																					28.75			20.316			23.621		20.618	19.197
CPI-SS015E1E2C6	SELP_CD34	simple:P16109	simple:P28906	ENSG00000174175	ENSG00000174059	curated	FALSE	FALSE	0.018
CPI-SC07E958BDE	COL5A3_a11b1 complex	simple:P25940	complex:a11b1 complex	ENSG00000080573		curated	TRUE	TRUE	0.113				21.212			15.048					16.87												19.092								14.751
CPI-SS0CA020C34	WNT4_FZD1	simple:P56705	simple:Q9UP38	ENSG00000162552	ENSG00000157240	I2D	TRUE	FALSE	0.129
CPI-SS093E05DD4	NTF3_NTRK2	simple:P20783	simple:Q16620	ENSG00000185652	ENSG00000148053	curated	TRUE	FALSE	0.034	128.129				38.921					40.615					25.742				80.979
CPI-SS0F6A7A4DF	FGF18_FGFR2	simple:O76093	simple:P21802	ENSG00000156427	ENSG00000066468	I2D	TRUE	FALSE	0.156
CPI-CS0CFA0E4C5	BMPR1A_BMPR2_GDF7	complex:BMPR1A_BMPR2	simple:Q7Z4P5		ENSG00000143869	curated	TRUE	FALSE	0.159									15.988											17.339				15.205			15.696		21.155			13.692						16.201		22.506
CPI-SS0865716E5	EPHB4_EFNB3	simple:P54760	simple:Q15768	ENSG00000196411	ENSG00000108947	curated	FALSE	FALSE	0.113																											15.644
CPI-SS012B7C21D	NOTCH1_DLL4	simple:P46531	simple:Q9NR61	ENSG00000148400	ENSG00000128917	curated	FALSE	FALSE	0.073								25.617								34.763												24.412								33.559
CPI-SS0B42AD9EF	NOTCH1_WNT4	simple:P46531	simple:P56705	ENSG00000148400	ENSG00000162552	I2D	TRUE	FALSE	0.127									17.236									24.626		18.779									16.031									23.421		17.574
CPI-SS068C129D6	CSF1_SIRPA	simple:P09603	simple:P78324	ENSG00000184371	ENSG00000198053	I2D	TRUE	FALSE	0.1											32.078				16.642	18.28															22.15
CPI-SS00A8596B5	PVR_TNFSF9	simple:P15151	simple:P41273	ENSG00000073008	ENSG00000125657	InnateDB-All	TRUE	FALSE	0.129								13.662			16.528		26.811			13.361												11.92			14.786		25.07			11.62
CPI-SS05FEE05CB	NOTCH4_JAG2	simple:Q99466	simple:Q9Y219	ENSG00000204301	ENSG00000184916	curated	FALSE	FALSE	0.041																																				19.355
CPI-SS08C3D27F7	NOTCH1_JAG2	simple:P46531	simple:Q9Y219	ENSG00000148400	ENSG00000184916	curated	FALSE	FALSE	0.116								15.783								23.048												14.578								21.844
CPI-SS019C98396	TNFSF14_TNFRSF14	simple:O43557	simple:Q92956	ENSG00000125735	ENSG00000157873	curated	TRUE	FALSE	0.088
CPI-SS0E9A581F8	ICAM1_ITGAL	simple:P05362	simple:P20701	ENSG00000090339	ENSG00000005844	curated	FALSE	FALSE	0.014
CPI-SC0F4AC5AA2	ICAM1_aLb2 complex	simple:P05362	complex:aLb2 complex	ENSG00000090339		curated	FALSE	TRUE	0.014
CPI-SS00046DCF3	EPHA4_EFNB1	simple:P54764	simple:P98172	ENSG00000116106	ENSG00000090776	curated	FALSE	FALSE	0.109
CPI-SS03189F5F6	FGF10_FGFR1	simple:O15520	simple:P11362	ENSG00000070193	ENSG00000077782	InnateDB-All	TRUE	FALSE	0.034
CPI-SS0EFE0B07A	CXCL12_CXCR3	simple:P48061	simple:P49682	ENSG00000107562	ENSG00000186810	guidetopharmacology.org	TRUE	FALSE	0.016
CPI-SS08376F0E6	CSF3_CSF3R	simple:P09919	simple:Q99062	ENSG00000108342	ENSG00000119535	curated	TRUE	FALSE	0.034											33.657																				40.705
CPI-SS0D2539AEB	FPR3_HEBP1	simple:P25089	simple:Q9NRV9	ENSG00000187474	ENSG00000013583	guidetopharmacology.org	FALSE	FALSE	0.045
CPI-SC032246C72	TGFB2_TGFbeta receptor2	simple:P61812	complex:TGFbeta receptor2	ENSG00000092969		curated	TRUE	FALSE	0.091
CPI-SS0F8C664D9	CXCR3_CCL20	simple:P49682	simple:P78556	ENSG00000186810	ENSG00000115009	guidetopharmacology.org	TRUE	FALSE	0.011
CPI-SS0A76A8E97	HLA-F_LILRB2	simple:P30511	simple:Q8N423	ENSG00000204642	ENSG00000131042	curated	FALSE	FALSE	0.048											39.811																				35.792
CPI-CS0E54FF657	BMPR1A_BMPR2_BMP4	complex:BMPR1A_BMPR2	simple:P12644		ENSG00000125378	curated	TRUE	FALSE	0.127				14.337																				19.503				13.952	12.825	12.728						17.052		16.43
CPI-SS0FC42EC80	EREG_ERBB4	simple:O14944	simple:Q15303	ENSG00000124882	ENSG00000178568	curated	TRUE	FALSE	0.011
CPI-SS086A1C18B	SELE_SELPLG	simple:P16581	simple:Q14242	ENSG00000007908	ENSG00000110876	curated	FALSE	FALSE	0.009
CPI-SS0755A26DD	FGF1_FGFR1	simple:P05230	simple:P11362	ENSG00000113578	ENSG00000077782	curated	TRUE	FALSE	0.032				50.07			69.422	46.743	57.844			54.496			70.008					63.109
CPI-SS06A0B20BD	FGFR2_EPHA4	simple:P21802	simple:P54764	ENSG00000066468	ENSG00000116106	I2D,InnateDB-All	TRUE	FALSE	0.095
CPI-CS06D50EBF8	OSMR_OSM	complex:OSMR	simple:P13725		ENSG00000099985	curated	TRUE	FALSE	0.039											49.816																				44.57
CPI-SC0527EEE7A	C3_aMb2 complex	simple:P01024	complex:aMb2 complex	ENSG00000125730		curated	TRUE	TRUE	0.039																															68.034
CPI-SS098425155	ADRB2_VEGFB	simple:P07550	simple:P49765	ENSG00000169252	ENSG00000173511	InnateDB-All	TRUE	FALSE	0.086
CPI-CS0107C51C6	BMPR1B_BMPR2_BMP4	complex:BMPR1B_BMPR2	simple:P12644		ENSG00000125378	curated	TRUE	FALSE	0.091																								22.513	18.359			16.961	15.835	15.738						20.061		19.44
CPI-CS02957B1BF	BMR1B_AVR2A_BMP4	complex:BMR1B_AVR2A	simple:P12644		ENSG00000125378	curated	TRUE	FALSE	0.091																								22.513	18.359			16.961	15.835	15.738						20.061		19.44
CPI-SS0FF55B42C	EPHB3_EFNB1	simple:P54753	simple:P98172	ENSG00000182580	ENSG00000090776	curated	FALSE	FALSE	0.104																								17.162		17.064	20.13	22.037	15.356	14.034				15.011		26.413	18.372	20.867		17.4
CPI-SS00150FB64	HLA-F_LILRB1	simple:P30511	simple:Q8NHL6	ENSG00000204642	ENSG00000104972	curated	TRUE	FALSE	0.048											35.571																				31.552
CPI-SS0D95D41D6	FGF7_FGFR4	simple:P21781	simple:P22455	ENSG00000140285	ENSG00000160867	I2D	TRUE	FALSE	0.039
CPI-SC087556B01	COL4A5_a10b1 complex	simple:P29400	complex:a10b1 complex	ENSG00000188153		curated	TRUE	TRUE	0.045																23.72
CPI-CS027D7A724	BMPR1B_BMPR2_GDF7	complex:BMPR1B_BMPR2	simple:Q7Z4P5		ENSG00000143869	curated	TRUE	FALSE	0.079																								18.215			18.706		24.164			16.701						19.211		25.515
CPI-CS0BDA0D08C	BMR1B_AVR2A_GDF7	complex:BMR1B_AVR2A	simple:Q7Z4P5		ENSG00000143869	curated	TRUE	FALSE	0.079																								18.215			18.706		24.164			16.701						19.211		25.515
CPI-SS06BC4D123	ERBB3_BTC	simple:P21860	simple:P35070	ENSG00000065361	ENSG00000174808	curated	TRUE	FALSE	0.068																					31.561		24.24		22.475	20.646								18.721	20.809
CPI-SC03DD946B2	TGFB2_TGFbeta receptor1	simple:P61812	complex:TGFbeta receptor1	ENSG00000092969		curated	TRUE	FALSE	0.088
CPI-SS05162C56B	NTF3_NTRK3	simple:P20783	simple:Q16288	ENSG00000185652	ENSG00000140538	curated	TRUE	FALSE	0.061	54.318				35.996		28.215		31.077	33.375								38.79	39.495	29.186
CPI-SS0B337B316	TEK_ANGPT1	simple:Q02763	simple:Q15389	ENSG00000120156	ENSG00000154188	curated	TRUE	FALSE	0.052																					23.146									12.353									17.781
CPI-SC09E5431A2	IFNG_Type II IFNR	simple:P01579	complex:Type II IFNR	ENSG00000111537		curated	TRUE	FALSE	0.027
CPI-SC08AA91C84	COL17A1_a1b1 complex	simple:Q9UMD9	complex:a1b1 complex	ENSG00000065618		curated	TRUE	TRUE	0.034
CPI-SC0C3E2D267	F10_aMb2 complex	simple:P00742	complex:aMb2 complex	ENSG00000126218		curated	TRUE	TRUE	0.027											52.058																				37.59
CPI-SS00D153A8A	NOTCH4_DLL4	simple:Q99466	simple:Q9NR61	ENSG00000204301	ENSG00000128917	curated	FALSE	FALSE	0.034																												21.924								31.071
CPI-SS0C2561156	WNT2_FZD4	simple:P09544	simple:Q9ULV1	ENSG00000105989	ENSG00000174804	curated	TRUE	FALSE	0.045
CPI-SS0AD0ED887	TNFRSF11B_TNFSF10	simple:O00300	simple:P50591	ENSG00000164761	ENSG00000121858	curated	TRUE	FALSE	0.018
CPI-SC0F778DC8E	COL9A3_a1b1 complex	simple:Q14050	complex:a1b1 complex	ENSG00000092758		curated	TRUE	TRUE	0.029
CPI-SS0659DBE72	EFNA4_EPHA4	simple:P52798	simple:P54764	ENSG00000243364	ENSG00000116106	curated	TRUE	FALSE	0.088																									14.272		13.655	21.049				16.192				26.669	16.91
CPI-CS075442484	BMR1A_ACR2A_BMP2	complex:BMR1A_ACR2A	simple:P12643		ENSG00000125845	curated	TRUE	FALSE	0.075																													24.894										15.569	19.621
CPI-CS04F78ACD6	ACVR_1B2A receptor_GDF11	complex:ACVR_1B2A receptor	simple:O95390		ENSG00000135414	curated	TRUE	FALSE	0.095				10.647		23.459			12.04	12.654										14.234						22.555			11.136	11.75										13.33
CPI-SC08226CD3B	COL9A2_a2b1 complex	simple:Q14055	complex:a2b1 complex	ENSG00000049089		curated	TRUE	TRUE	0.05
CPI-SS08920B6FF	PODXL_SELL	simple:O00592	simple:P14151	ENSG00000128567	ENSG00000188404	curated	FALSE	FALSE	0.025																															45.994
CPI-CS06E556972	IL15 receptor_IL15	complex:IL15 receptor	simple:P40933		ENSG00000164136	curated	TRUE	FALSE	0.034
CPI-SS0747FCACD	CXCL11_ACKR3	simple:O14625	simple:P25106	ENSG00000169248	ENSG00000144476	guidetopharmacology.org	TRUE	FALSE	0.057																					22.737				16.361	13.65		20.601	26.726	13.419		13.465			12.416	13.927		18.973
CPI-SS0708FE6FF	NRG1_LSR	simple:Q02297	simple:Q86X29	ENSG00000157168	ENSG00000105699	InnateDB-All	TRUE	FALSE	0.036
CPI-SS01C2BA5C8	WNT5A_FZD2	simple:P41221	simple:Q14332	ENSG00000114251	ENSG00000180340	curated	TRUE	FALSE	0.088
CPI-SS0EB5364D4	RSPO3_LGR6	simple:Q9BXY4	simple:Q9HBX8	ENSG00000146374	ENSG00000133067	guidetopharmacology.org	TRUE	FALSE	0.011
CPI-SS0FDAB7BA8	CXCL10_DPP4	simple:P02778	simple:P27487	ENSG00000169245	ENSG00000197635	curated	TRUE	FALSE	0.023																												51.59								55.698
CPI-SS0EDD4928A	NGF_NGFR	simple:P01138	simple:P08138	ENSG00000134259	ENSG00000064300	curated	TRUE	FALSE	0.07				21.723					18.422	21.343										18.856
CPI-SS0A4F27388	TNFRSF1A_FASLG	simple:P19438	simple:P48023	ENSG00000067182	ENSG00000117560	I2D,InnateDB-All	TRUE	FALSE	0.02
CPI-SS0D782F60B	WNT4_FZD8	simple:P56705	simple:Q9H461	ENSG00000162552	ENSG00000177283	I2D	TRUE	FALSE	0.095
CPI-SS053613259	NRG2_ERBB3	simple:O14511	simple:P21860	ENSG00000158458	ENSG00000065361	curated	TRUE	FALSE	0.052
CPI-SS032E9A219	CX3CR1_CX3CL1	simple:P49238	simple:P78423	ENSG00000168329	ENSG00000006210	curated	TRUE	FALSE	0.039
CPI-SS0A5B945E3	EPHB3_EFNB3	simple:P54753	simple:Q15768	ENSG00000182580	ENSG00000108947	curated	FALSE	FALSE	0.088																							13.28	15.093	17.319		20.883			14.314		19.161								18.236
CPI-SS0483CE4ED	PTHLH_PTH1R	simple:P12272	simple:Q03431	ENSG00000087494	ENSG00000160801	guidetopharmacology.org	TRUE	FALSE	0.075
CPI-CS073233FCC	ACVR_1A2A receptor_INHBB	complex:ACVR_1A2A receptor	simple:P09529		ENSG00000163083	curated	TRUE	FALSE	0.095																					9.737							17.147		15.682					9.697	10.006
CPI-SS07CA5A6F1	EPHA4_EFNB3	simple:P54764	simple:Q15768	ENSG00000116106	ENSG00000108947	curated	FALSE	FALSE	0.077
CPI-SS068C742A1	FGF1_TGFBR3	simple:P05230	simple:Q03167	ENSG00000113578	ENSG00000069702	InnateDB-All	TRUE	FALSE	0.027					42.312		32.782	51.527				41.679				54.978	27.958
CPI-SS0049FD74F	TNFRSF10B_FASLG	simple:O14763	simple:P48023	ENSG00000120889	ENSG00000117560	I2D,InnateDB-All	TRUE	FALSE	0.043																																	30.423
CPI-SS03A3EE72E	FLT4_PDGFC	simple:P35916	simple:Q9NRA1	ENSG00000037280	ENSG00000145431	guidetopharmacology.org	TRUE	FALSE	0.059
CPI-CS02899BF8B	ACVR_1B2A receptor_INHBB	complex:ACVR_1B2A receptor	simple:P09529		ENSG00000163083	curated	TRUE	FALSE	0.079	10.806							18.216		16.751					10.766	11.074					9.902							17.311		15.847					9.861	10.17
CPI-SS0D4F593F1	WNT5A_EPHA7	simple:P41221	simple:Q15375	ENSG00000114251	ENSG00000135333	InnateDB-All	TRUE	FALSE	0.063
CPI-SS016B7C7D6	BMP2_SMO	simple:P12643	simple:Q99835	ENSG00000125845	ENSG00000128602	I2D	TRUE	FALSE	0.077
CPI-SC0EB8DC52F	CD47_SIRB1 complex	simple:Q08722	complex:SIRB1 complex	ENSG00000196776		curated	FALSE	FALSE	0.036																															26.564
CPI-SC08923F7F7	F11R_aLb2 complex	simple:Q9Y624	complex:aLb2 complex	ENSG00000158769		curated	FALSE	TRUE	0.029																																	32.716
CPI-SS008FB916C	FGF2_FGFR4	simple:P09038	simple:P22455	ENSG00000138685	ENSG00000160867	curated	TRUE	FALSE	0.07		13.577	12.501											13.085
CPI-SS0B02DE712	EGFR_NRG1	simple:P00533	simple:Q02297	ENSG00000146648	ENSG00000157168	I2D,IMEx,InnateDB-All,IntAct	TRUE	FALSE	0.036											29.55																				26.499
CPI-SC001669E22	GDF11_TGFR_AVR2A	simple:O95390	complex:TGFR_AVR2A	ENSG00000135414		curated	TRUE	FALSE	0.075																12.182																				12.226
CPI-SS0EDAE16B6	EPOR_KITLG	simple:P19235	simple:P21583	ENSG00000187266	ENSG00000049130	I2D	TRUE	FALSE	0.066	10.805			10.837				22.837		11.48						19.531			15.41
CPI-SS0EB5AEC83	SELL_CD34	simple:P14151	simple:P28906	ENSG00000188404	ENSG00000174059	curated	FALSE	FALSE	0.014
CPI-SS0ECD9BB5E	CCL21_ACKR4	simple:O00585	simple:Q9NPB9	ENSG00000137077	ENSG00000129048	curated	TRUE	FALSE	0.016
CPI-CS06072FF4E	IL1 receptor_IL1A	complex:IL1 receptor	simple:P01583		ENSG00000115008	curated	TRUE	FALSE	0.091
CPI-SC05565E8CE	COL4A6_a10b1 complex	simple:Q14031	complex:a10b1 complex	ENSG00000197565		curated	TRUE	TRUE	0.059		13.281	12.828											12.424		18.533
CPI-SS0E25CE362	EGFR_TGFA	simple:P00533	simple:P01135	ENSG00000146648	ENSG00000163235	curated	TRUE	FALSE	0.043
CPI-SS033A27302	LEFTY2_TDGF1	simple:O00292	simple:P13385	ENSG00000143768	ENSG00000241186	curated	TRUE	FALSE	0.029
CPI-SC0C8B4C056	CD40LG_a5b1 complex	simple:P29965	complex:a5b1 complex	ENSG00000102245		curated	TRUE	TRUE	0.027
CPI-SS00F282936	CXCR6_CXCL16	simple:O00574	simple:Q9H2A7	ENSG00000172215	ENSG00000161921	guidetopharmacology.org	TRUE	FALSE	0.039
CPI-SS080683E15	CXCL10_CXCR3	simple:P02778	simple:P49682	ENSG00000169245	ENSG00000186810	curated	TRUE	FALSE	0.018																																	65.457
CPI-SS083296041	CD40_CD40LG	simple:P25942	simple:P29965	ENSG00000101017	ENSG00000102245	curated	TRUE	FALSE	0.041													20.842
CPI-SS02AFCED82	EPHA2_EFNA5	simple:P29317	simple:P52803	ENSG00000142627	ENSG00000184349	curated	FALSE	FALSE	0.036																																						28.313
CPI-SS00E68BB92	FGF7_FGFR3	simple:P21781	simple:P22607	ENSG00000140285	ENSG00000068078	I2D	TRUE	FALSE	0.023
CPI-SC008F4294F	COL7A1_a10b1 complex	simple:Q02388	complex:a10b1 complex	ENSG00000114270		curated	TRUE	TRUE	0.052																																				14.918
CPI-SC0329D5397	ICAM3_aLb2 complex	simple:P32942	complex:aLb2 complex	ENSG00000076662		curated	FALSE	TRUE	0.041													16.409																				32.621
CPI-SS09C917D22	TNF_FLT4	simple:P01375	simple:P35916	ENSG00000232810	ENSG00000037280	InnateDB-All	TRUE	FALSE	0.036																												10.853								14.427
CPI-SS09C4988F8	PROS1_TYRO3	simple:P07225	simple:Q06418	ENSG00000184500	ENSG00000092445	guidetopharmacology.org	TRUE	FALSE	0.082																		14.288
CPI-CS05789C9A0	BMR1A_ACR2A_GDF7	complex:BMR1A_ACR2A	simple:Q7Z4P5		ENSG00000143869	curated	TRUE	FALSE	0.079																													14.767											16.118
CPI-SS0CB6968B9	FGF2_FGFRL1	simple:P09038	simple:Q8N441	ENSG00000138685	ENSG00000127418	I2D	TRUE	FALSE	0.068
CPI-SC08B1D5269	COL5A3_a10b1 complex	simple:P25940	complex:a10b1 complex	ENSG00000080573		curated	TRUE	TRUE	0.05																12.892
CPI-SS0BFD8E056	EFNB2_EPHB1	simple:P52799	simple:P54762	ENSG00000125266	ENSG00000154928	curated	FALSE	FALSE	0.032
CPI-SC01F1F24AA	COL9A3_a2b1 complex	simple:Q14050	complex:a2b1 complex	ENSG00000092758		curated	TRUE	TRUE	0.027
CPI-SS041888D39	EPHA3_EFNA4	simple:P29320	simple:P52798	ENSG00000044524	ENSG00000243364	curated	TRUE	FALSE	0.068		15.444	15.426	10.618		12.862				9.766				15.454	9.878					10.9
CPI-SS0F0D7F25C	BTC_ERBB4	simple:P35070	simple:Q15303	ENSG00000174808	ENSG00000178568	curated	TRUE	FALSE	0.066		17.241	27.441			19.147								16.995	18.631
CPI-SC08B6B74FB	FN1_a2Bb3 complex	simple:P02751	complex:a2Bb3 complex	ENSG00000115414		curated	TRUE	TRUE	0.005
CPI-SS045EC4F7D	RLN2_RXFP1	simple:P04090	simple:Q9HBX9	ENSG00000107014	ENSG00000171509	guidetopharmacology.org	TRUE	FALSE	0.014
CPI-SS03A0C857B	FAS_FASLG	simple:P25445	simple:P48023	ENSG00000026103	ENSG00000117560	curated	TRUE	FALSE	0.039													17.824																				16.184
CPI-SC067AD890A	VTN_aVb1 complex	simple:P04004	complex:aVb1 complex	ENSG00000109072		curated	TRUE	TRUE	0.016
CPI-SS044CF7EAE	TNFRSF10A_FGFR4	simple:O00220	simple:P22455	ENSG00000104689	ENSG00000160867	InnateDB-All	TRUE	FALSE	0.048																						11.885	10.81											11.394
CPI-SS0D4CA5D92	FGF18_FGFR4	simple:O76093	simple:P22455	ENSG00000156427	ENSG00000160867	I2D	TRUE	FALSE	0.068
CPI-SS0F81DBF22	EFNA4_EPHA7	simple:P52798	simple:Q15375	ENSG00000243364	ENSG00000135333	curated	TRUE	FALSE	0.054																						17.43				10.74								18.166	12.464
CPI-SC06873D10F	COL17A1_a2b1 complex	simple:Q9UMD9	complex:a2b1 complex	ENSG00000065618		curated	TRUE	TRUE	0.023
CPI-SS0A9F17199	PYY_NPY1R	simple:P10082	simple:P25929	ENSG00000131096	ENSG00000164128	guidetopharmacology.org	TRUE	FALSE	0.034																					17.788				11.619					11.267									35.816
CPI-SS0907A7598	FGFR2_FGF9	simple:P21802	simple:P31371	ENSG00000066468	ENSG00000102678	I2D,InnateDB-All	TRUE	FALSE	0.048
CPI-SS01ECFDA18	TNFRSF10C_TNFSF10	simple:O14798	simple:P50591	ENSG00000173535	ENSG00000121858	curated	TRUE	FALSE	0.009
CPI-SS0F972435E	FLT4_VEGFC	simple:P35916	simple:P49767	ENSG00000037280	ENSG00000150630	curated	TRUE	FALSE	0.032
CPI-CS012D15A88	BMR1A_ACR2A_BMP4	complex:BMR1A_ACR2A	simple:P12644		ENSG00000125378	curated	TRUE	FALSE	0.059																								13.115												10.664		10.042
CPI-SS07BECB892	EPHA2_EFNA3	simple:P29317	simple:P52797	ENSG00000142627	ENSG00000143590	curated	FALSE	FALSE	0.014																																		21.348
CPI-SS0ADA587B4	NGFR_NTF3	simple:P08138	simple:P20783	ENSG00000064300	ENSG00000185652	curated	TRUE	FALSE	0.032
CPI-SS0816A4ED4	FGFR4_EPHA4	simple:P22455	simple:P54764	ENSG00000160867	ENSG00000116106	I2D,InnateDB-All	TRUE	FALSE	0.039																									12.215		11.598	18.992				14.135				24.611	14.853
CPI-SS0CC5DCE80	CDH1_KLRG1	simple:P12830	simple:Q96E93	ENSG00000039068	ENSG00000139187	curated	FALSE	FALSE	0.011																																	24.17
CPI-CS0C159B54D	ACVR_1B2B receptor_INHBA	complex:ACVR_1B2B receptor	simple:P08476		ENSG00000122641	curated	TRUE	FALSE	0.029
CPI-CS04DD927C9	ACVR_1A2B receptor_INHBA	complex:ACVR_1A2B receptor	simple:P08476		ENSG00000122641	curated	TRUE	FALSE	0.029
CPI-CS085E95BC1	IL1 receptor inhibitor_IL1RN	complex:IL1 receptor inhibitor	simple:P18510		ENSG00000136689	curated	TRUE	FALSE	0.009
CPI-SC063BC3DDE	ICAM2_aLb2 complex	simple:P13598	complex:aLb2 complex	ENSG00000108622		curated	FALSE	TRUE	0.007
CPI-SS0AECC113F	FGF10_FGFR2	simple:O15520	simple:P21802	ENSG00000070193	ENSG00000066468	I2D,IMEx,InnateDB-All,IntAct	TRUE	FALSE	0.034
CPI-SS0E063192D	NRG2_ERBB4	simple:O14511	simple:Q15303	ENSG00000158458	ENSG00000178568	curated	TRUE	FALSE	0.041
CPI-SS056BE1011	CCRL2_CCL19	simple:O00421	simple:Q99731	ENSG00000121797	ENSG00000172724	guidetopharmacology.org	TRUE	FALSE	0.014
CPI-SC0247E9ADB	COL9A2_a11b1 complex	simple:Q14055	complex:a11b1 complex	ENSG00000049089		curated	TRUE	TRUE	0.034
CPI-SS098EFF959	CCR7_CCL19	simple:P32248	simple:Q99731	ENSG00000126353	ENSG00000172724	curated	TRUE	FALSE	0.009
CPI-CS05EAF93CC	BMPR1A_BMPR2_BMP7	complex:BMPR1A_BMPR2	simple:P18075		ENSG00000101144	curated	TRUE	FALSE	0.057																										10.918														14.895
CPI-SS0F8C2FA91	CCR1_CCL8	simple:P32246	simple:P80075	ENSG00000163823	ENSG00000108700	curated	TRUE	FALSE	0.009
CPI-SS02572E1EF	NRG1_LGR4	simple:Q02297	simple:Q9BXB1	ENSG00000157168	ENSG00000205213	InnateDB-All	TRUE	FALSE	0.018
CPI-SS0A69F13A3	WNT4_SMO	simple:P56705	simple:Q99835	ENSG00000162552	ENSG00000128602	I2D	TRUE	FALSE	0.052
CPI-CS08CC8F9D3	ACVR1_BMPR2_BMP7	complex:ACVR1_BMPR2	simple:P18075		ENSG00000101144	curated	TRUE	FALSE	0.036																																								15.953
CPI-SS09FF3A1EA	FZD9_WNT2	simple:O00144	simple:P09544	ENSG00000188763	ENSG00000105989	curated	TRUE	FALSE	0.014																								48.879			28.324		47.675									28.561		57.86
CPI-SS04A97448D	FGF1_FGFR2	simple:P05230	simple:P21802	ENSG00000113578	ENSG00000066468	I2D,IMEx,InnateDB-All,IntAct,MINT	TRUE	FALSE	0.032			10.948		18.724	13.697	13.828					18.709			13.971		11.796
CPI-SS02B7540B0	SELP_SELPLG	simple:P16109	simple:Q14242	ENSG00000174175	ENSG00000110876	curated	FALSE	FALSE	0.014
CPI-SC0E5218AA4	NRG1_a6b4 complex	simple:Q02297	complex:a6b4 complex	ENSG00000157168		curated	TRUE	TRUE	0.016
CPI-CS0DF85303A	BMR1B_AVR2A_BMP7	complex:BMR1B_AVR2A	simple:P18075		ENSG00000101144	curated	TRUE	FALSE	0.034																										13.927														17.905
CPI-CS08109C435	BMPR1B_BMPR2_BMP7	complex:BMPR1B_BMPR2	simple:P18075		ENSG00000101144	curated	TRUE	FALSE	0.034																										13.927														17.905
CPI-CS0B79F5D68	ACVR_1C2B receptor_INHBA	complex:ACVR_1C2B receptor	simple:P08476		ENSG00000122641	curated	TRUE	FALSE	0.02	32.752			24.318			27.623		24.62	23.198		17.492							17.493	18.057
CPI-CS0924060DB	ACVR_1C2A receptor_INHBA	complex:ACVR_1C2A receptor	simple:P08476		ENSG00000122641	curated	TRUE	FALSE	0.02	32.752			24.318			27.623		24.62	23.198		17.492							17.493	18.057
CPI-CS0BE59B43E	BMR1A_AVR2B_BMP2	complex:BMR1A_AVR2B	simple:P12643		ENSG00000125845	curated	TRUE	FALSE	0.023
CPI-CS058910188	BMR1B_AVR2B_BMP2	complex:BMR1B_AVR2B	simple:P12643		ENSG00000125845	curated	TRUE	FALSE	0.023
CPI-SS05E6D620E	EPHA1_EFNA4	simple:P21709	simple:P52798	ENSG00000146904	ENSG00000243364	curated	TRUE	FALSE	0.045																						11.279	11.261	6.453		8.698								11.29						6.735
CPI-SS0D636A374	FGF2_FGFR3	simple:P09038	simple:P22607	ENSG00000138685	ENSG00000068078	curated	TRUE	FALSE	0.029
CPI-SS0BF3ED143	FGFR2_FGFR3	simple:P21802	simple:P22607	ENSG00000066468	ENSG00000068078	IMEx,InnateDB-All	TRUE	FALSE	0.032
CPI-SS0BF9FA3F2	ERBB3_NRG1	simple:P21860	simple:Q02297	ENSG00000065361	ENSG00000157168	curated	TRUE	FALSE	0.011																															31.171
CPI-SS05550A895	WNT7A_FZD5	simple:O00755	simple:Q13467	ENSG00000154764	ENSG00000163251	curated	TRUE	FALSE	0.016
CPI-CS0AC5142FA	IL1 receptor inhibitor_IL1A	complex:IL1 receptor inhibitor	simple:P01583		ENSG00000115008	curated	TRUE	FALSE	0.023
CPI-SS06AA638A8	CD72_SEMA4D	simple:P21854	simple:Q92854	ENSG00000137101	ENSG00000187764	curated	FALSE	FALSE	0.016
CPI-SS064C772FE	CCR10_CCL28	simple:P46092	simple:Q9NRJ3	ENSG00000184451	ENSG00000151882	guidetopharmacology.org	TRUE	FALSE	0.036			11.668											8.693	9.554
CPI-SS0431D2256	TNFSF9_TNFRSF9	simple:P41273	simple:Q07011	ENSG00000125657	ENSG00000049249	curated	TRUE	FALSE	0.032
CPI-SC0B4BD965C	COL9A3_a11b1 complex	simple:Q14050	complex:a11b1 complex	ENSG00000092758		curated	TRUE	TRUE	0.023
CPI-CS0384572FE	ACVR_1B2B receptor_GDF11	complex:ACVR_1B2B receptor	simple:O95390		ENSG00000135414	curated	TRUE	FALSE	0.027
CPI-SC017215F7F	GDF11_TGFR_AVR2B	simple:O95390	complex:TGFR_AVR2B	ENSG00000135414		curated	TRUE	FALSE	0.027
CPI-SC0247375A7	COL17A1_a11b1 complex	simple:Q9UMD9	complex:a11b1 complex	ENSG00000065618		curated	TRUE	TRUE	0.014
CPI-SS04861AD1A	FGFR4_SCGB3A1	simple:P22455	simple:Q96QR1	ENSG00000160867	ENSG00000161055	IMEx,InnateDB-All,MINT	TRUE	FALSE	0.027																						11.333				16.334		10.228						10.428
CPI-SS0470AF83E	EPHB1_EFNB1	simple:P54762	simple:P98172	ENSG00000154928	ENSG00000090776	curated	FALSE	FALSE	0.032				10.342			13.31	15.217								19.593	11.553	14.047		10.581
CPI-SS02B567BC7	PLXNC1_SEMA7A	simple:O60486	simple:O75326	ENSG00000136040	ENSG00000138623	curated	FALSE	FALSE	0.029
CPI-SS0CC738ABC	CXCL11_DPP4	simple:O14625	simple:P27487	ENSG00000169248	ENSG00000197635	curated	TRUE	FALSE	0.014																												17.677								21.785
CPI-SS0F3A089DE	SEMA3E_PLXND1	simple:O15041	simple:Q9Y4D7	ENSG00000170381	ENSG00000004399	curated	TRUE	FALSE	0.011
CPI-CS085EF890A	ACVR_1B2B receptor_INHBB	complex:ACVR_1B2B receptor	simple:P09529		ENSG00000163083	curated	TRUE	FALSE	0.023
CPI-CS048465560	ACVR_1A2B receptor_INHBB	complex:ACVR_1A2B receptor	simple:P09529		ENSG00000163083	curated	TRUE	FALSE	0.023
CPI-CS04CBDE052	IL10 receptor_IL10	complex:IL10 receptor	simple:P22301		ENSG00000136634	curated	TRUE	FALSE	0.005
CPI-SS0FAE7ABEF	PYY_DPP4	simple:P10082	simple:P27487	ENSG00000131096	ENSG00000197635	InnateDB-All,MINT	TRUE	FALSE	0.018																												12.587								16.696
CPI-SS0FC01B947	EFNA5_EPHA4	simple:P52803	simple:P54764	ENSG00000184349	ENSG00000116106	curated	FALSE	FALSE	0.023
CPI-SS0E134097C	FGF18_FGFR3	simple:O76093	simple:P22607	ENSG00000156427	ENSG00000068078	I2D	TRUE	FALSE	0.032
CPI-CS0E5078EDE	BMR1A_AVR2B_GDF7	complex:BMR1A_AVR2B	simple:Q7Z4P5		ENSG00000143869	curated	TRUE	FALSE	0.025
CPI-CS055E15573	BMR1B_AVR2B_GDF7	complex:BMR1B_AVR2B	simple:Q7Z4P5		ENSG00000143869	curated	TRUE	FALSE	0.025
CPI-SS0D1AE5C79	FGFR3_EPHA4	simple:P22607	simple:P54764	ENSG00000068078	ENSG00000116106	I2D,InnateDB-All	TRUE	FALSE	0.018
CPI-SS09FAC4977	CXCL11_CXCR3	simple:O14625	simple:P49682	ENSG00000169248	ENSG00000186810	curated	TRUE	FALSE	0.007																																	31.544
CPI-SS0B0CF0EDF	TNFSF15_TNFRSF25	simple:O95150	simple:Q93038	ENSG00000181634	ENSG00000215788	guidetopharmacology.org	TRUE	FALSE	0.018
CPI-CS0123BC66C	PlexinA1_complex2_SEMA6D	complex:PlexinA1_complex2	simple:Q8NFY4		ENSG00000137872	curated	FALSE	FALSE	0.005
CPI-SC092659F65	ICAM4_aLb2 complex	simple:Q14773	complex:aLb2 complex	ENSG00000105371		curated	TRUE	TRUE	0.014																																	15.009
CPI-SS0BD5C2A23	NRG1_ERBB4	simple:Q02297	simple:Q15303	ENSG00000157168	ENSG00000178568	curated	TRUE	FALSE	0.011
CPI-SS012B216F6	PTHLH_PTH2R	simple:P12272	simple:P49190	ENSG00000087494	ENSG00000144407	guidetopharmacology.org	TRUE	FALSE	0.018
CPI-CS0DDFD82E7	IL11 receptor_IL11	complex:IL11 receptor	simple:P20809		ENSG00000095752	curated	TRUE	FALSE	0.016
CPI-SC067EE23E1	COL9A2_a10b1 complex	simple:Q14055	complex:a10b1 complex	ENSG00000049089		curated	TRUE	TRUE	0.023
CPI-SS0649EA05F	FGFR4_FGF9	simple:P22455	simple:P31371	ENSG00000160867	ENSG00000102678	I2D	TRUE	FALSE	0.02																										12.749								8.718	11.698
CPI-SS00BBA318F	TEK_ANGPT4	simple:Q02763	simple:Q9Y264	ENSG00000120156	ENSG00000101280	curated	TRUE	FALSE	0.009
CPI-SS0D41C7AF5	EPHB1_EFNB3	simple:P54762	simple:Q15768	ENSG00000154928	ENSG00000108947	curated	FALSE	FALSE	0.032				8.273	10.5		14.064			7.494		12.342								11.416
CPI-SS003610FF9	CXCR3_CCL19	simple:P49682	simple:Q99731	ENSG00000186810	ENSG00000172724	guidetopharmacology.org	TRUE	FALSE	0.005
CPI-SS0E5397537	RSPO1_LGR6	simple:Q2MKA7	simple:Q9HBX8	ENSG00000169218	ENSG00000133067	guidetopharmacology.org	TRUE	FALSE	0.011
CPI-CS0C57A3081	PlexinA1_complex1_SEMA6D	complex:PlexinA1_complex1	simple:Q8NFY4		ENSG00000137872	curated	FALSE	FALSE	0.027																																				7.098
CPI-CS0AB9C7139	IL7 receptor_IL7	complex:IL7 receptor	simple:P13232		ENSG00000104432	curated	TRUE	FALSE	0.007
CPI-SS0DFA98A14	CSF1R_IL34	simple:P07333	simple:Q6ZMJ4	ENSG00000182578	ENSG00000157368	curated	TRUE	FALSE	0.002
CPI-CS0A5400A6A	ACVR_1C2B receptor_INHBB	complex:ACVR_1C2B receptor	simple:P09529		ENSG00000163083	curated	TRUE	FALSE	0.011	13.739							21.149		19.684					13.699	14.008
CPI-CS007ADC2D1	ACVR_1C2A receptor_INHBB	complex:ACVR_1C2A receptor	simple:P09529		ENSG00000163083	curated	TRUE	FALSE	0.011	13.739							21.149		19.684					13.699	14.008
CPI-SS087321EB5	SELL_SELPLG	simple:P14151	simple:Q14242	ENSG00000188404	ENSG00000110876	curated	FALSE	FALSE	0.005
CPI-CS0BCDC40FC	BMR1A_AVR2B_BMP4	complex:BMR1A_AVR2B	simple:P12644		ENSG00000125378	curated	TRUE	FALSE	0.016
CPI-CS0E997FABD	BMR1B_AVR2B_BMP4	complex:BMR1B_AVR2B	simple:P12644		ENSG00000125378	curated	TRUE	FALSE	0.016
CPI-SS03C51D352	TNFRSF13B_TNFSF13B	simple:O14836	simple:Q9Y275	ENSG00000240505	ENSG00000102524	curated	TRUE	FALSE	0.002
CPI-SS083B5EBAB	CXCL13_ACKR4	simple:O43927	simple:Q9NPB9	ENSG00000156234	ENSG00000129048	curated	TRUE	FALSE	0.009
CPI-CS046B3C139	ACVR_1A2A receptor_BMP7	complex:ACVR_1A2A receptor	simple:P18075		ENSG00000101144	curated	TRUE	FALSE	0.023																																								8.507
CPI-CS0D35E69F6	BMR1A_ACR2A_BMP7	complex:BMR1A_ACR2A	simple:P18075		ENSG00000101144	curated	TRUE	FALSE	0.023																																								8.507
CPI-SC06B4C6DD5	COL17A1_a10b1 complex	simple:Q9UMD9	complex:a10b1 complex	ENSG00000065618		curated	TRUE	TRUE	0.009
CPI-SS0D9366D11	FGF1_FGFR4	simple:P05230	simple:P22455	ENSG00000113578	ENSG00000160867	I2D,IMEx,InnateDB-All,IntAct	TRUE	FALSE	0.014		11.506	10.431											11.015
CPI-SS0E2863F09	TNFRSF17_TNFSF13B	simple:Q02223	simple:Q9Y275	ENSG00000048462	ENSG00000102524	curated	TRUE	FALSE	0.002
CPI-SS069924427	AGT_AGTR2	simple:P01019	simple:P50052	ENSG00000135744	ENSG00000180772	guidetopharmacology.org	TRUE	FALSE	0.014
CPI-SS04EE957D8	CCR1_CCL26	simple:P32246	simple:Q9Y258	ENSG00000163823	ENSG00000006606	curated	TRUE	FALSE	0.005
CPI-SS0BEAB521F	EPHA3_EFNA5	simple:P29320	simple:P52803	ENSG00000044524	ENSG00000184349	curated	TRUE	FALSE	0.016																		15.692
CPI-SS028688B7B	EFNA5_EPHA7	simple:P52803	simple:Q15375	ENSG00000184349	ENSG00000135333	curated	FALSE	FALSE	0.014
CPI-SS0FAF4BB9E	DPP4_CCL11	simple:P27487	simple:P51671	ENSG00000197635	ENSG00000172156	curated	TRUE	FALSE	0.005
CPI-SS05B4EB419	EFNA3_EPHA4	simple:P52797	simple:P54764	ENSG00000143590	ENSG00000116106	curated	FALSE	FALSE	0.009
CPI-SS00AEC3818	CCL19_ACKR4	simple:Q99731	simple:Q9NPB9	ENSG00000172724	ENSG00000129048	curated	TRUE	FALSE	0.005			13.886
CPI-SC0517A327B	COL9A3_a10b1 complex	simple:Q14050	complex:a10b1 complex	ENSG00000092758		curated	TRUE	TRUE	0.011
CPI-SS03A2EFDD5	EPHA1_EFNA5	simple:P21709	simple:P52803	ENSG00000146904	ENSG00000184349	curated	FALSE	FALSE	0.014																																						11.528
CPI-SS07A9A501C	FGFR3_FGF9	simple:P22607	simple:P31371	ENSG00000068078	ENSG00000102678	I2D,InnateDB-All	TRUE	FALSE	0.011
CPI-SS015819E65	FGF1_FGFR3	simple:P05230	simple:P22607	ENSG00000113578	ENSG00000068078	I2D,IMEx,InnateDB-All,IntAct	TRUE	FALSE	0.009			6.933			6.517
CPI-SS0AB0604B5	EPHA3_EFNA3	simple:P29320	simple:P52797	ENSG00000044524	ENSG00000143590	curated	TRUE	FALSE	0.007														8.727
CPI-SS0D5DBB634	EFNA3_EPHA7	simple:P52797	simple:Q15375	ENSG00000143590	ENSG00000135333	curated	FALSE	FALSE	0.007
CPI-SS0AEC33FF1	CCL22_DPP4	simple:O00626	simple:P27487	ENSG00000102962	ENSG00000197635	curated	TRUE	FALSE	0.005
CPI-SS0CB2E8B21	CCL11_ACKR4	simple:P51671	simple:Q9NPB9	ENSG00000172156	ENSG00000129048	I2D	TRUE	FALSE	0.002
CPI-SS018BD4882	NMU_NMUR1	simple:P48645	simple:Q9HB89	ENSG00000109255	ENSG00000171596	guidetopharmacology.org	TRUE	FALSE	0.014																																		7.582
CPI-SC0974B60B7	CD40LG_a2Bb3 complex	simple:P29965	complex:a2Bb3 complex	ENSG00000102245		curated	TRUE	TRUE	0.002
CPI-CS0288D901D	ACVR_1A2B receptor_BMP7	complex:ACVR_1A2B receptor	simple:P18075		ENSG00000101144	curated	TRUE	FALSE	0.005
CPI-CS08A853007	BMR1B_AVR2B_BMP7	complex:BMR1B_AVR2B	simple:P18075		ENSG00000101144	curated	TRUE	FALSE	0.005
CPI-CS0C99F8D96	BMR1A_AVR2B_BMP7	complex:BMR1A_AVR2B	simple:P18075		ENSG00000101144	curated	TRUE	FALSE	0.005
CPI-SS030EDC420	FZD9_WNT7A	simple:O00144	simple:O00755	ENSG00000188763	ENSG00000154764	I2D	TRUE	FALSE	0.002																										16.743
CPI-SS05996C8FD	AGT_AGTR1	simple:P01019	simple:P30556	ENSG00000135744	ENSG00000144891	guidetopharmacology.org	TRUE	FALSE	0.007
CPI-SS01A8F745A	EPHA1_EFNA3	simple:P21709	simple:P52797	ENSG00000146904	ENSG00000143590	curated	FALSE	FALSE	0.007																																		4.562
CPI-SC08067D831	VTN_a2Bb3 complex	simple:P04004	complex:a2Bb3 complex	ENSG00000109072		curated	TRUE	TRUE	0.002
[truncated: 360 more columns]
